# Supplementary material for: Transcriptomics Profiling of Acer pseudosieboldianum Molecular Mechanism against Freezing Stress
Source: Int J Mol Sci. 2022 Nov 24;23(23):14676. doi: 10.3390/ijms232314676 (PMC9737005; doi:10.3390/ijms232314676)
Supplement: Supplementary file 1 [file ijms-23-14676-s001.zip]

Archive with 21 entries (18 files):
- ijms-1987053-supplementary/
- ijms-1987053-supplementary/Supplementary Figure/
- ijms-1987053-supplementary/Supplementary Figure/FigueS1  Specific primers used for qRT-PCR analysis.png
- ijms-1987053-supplementary/Supplementary Tables/
- ijms-1987053-supplementary/Supplementary Tables/Table S1 sequencing output statistics.xlsx
- ijms-1987053-supplementary/Supplementary Tables/Table S10 The top 20 KEGG enrichment pathways of DEGs in APCK vs APA APC.xlsx
- ijms-1987053-supplementary/Supplementary Tables/Table S11 The top 20 KEGG enrichment pathways of DEGs in APCK vs APB APD.xlsx
- ijms-1987053-supplementary/Supplementary Tables/Table S12 Statistics of the numbers of transcription factor.xlsx
- ijms-1987053-supplementary/Supplementary Tables/Table S13 Statistics of genes encoding transcription factors.xlsx
- ijms-1987053-supplementary/Supplementary Tables/Table S14 1-5primer RT-qPCR analysis A.xlsx
- ijms-1987053-supplementary/Supplementary Tables/Table S15 6-10 primer RT-qPCR analysis B.xlsx
- ijms-1987053-supplementary/Supplementary Tables/Table S16 11-15primer RT-qPCR analysis C.xlsx
- ijms-1987053-supplementary/Supplementary Tables/Table S17 Specific primers used for qRT-PCR analysis.xlsx
- ijms-1987053-supplementary/Supplementary Tables/Table S2 Functional annotation of differentially expressed genes.xlsx
- ijms-1987053-supplementary/Supplementary Tables/Table S3 Statistics of differentially expressed genes involved in Sugar metabolism.xlsx
- ijms-1987053-supplementary/Supplementary Tables/Table S4 Statistics of differentially expressed genes involved in  MAPK pathway.xlsx
- ijms-1987053-supplementary/Supplementary Tables/Table S5 Gene expression levels assessed using FPKM.xlsx
- ijms-1987053-supplementary/Supplementary Tables/Table S6 The top 20 KEGG enrichment pathways of DEGs in APCK vs APA.xlsx
- ijms-1987053-supplementary/Supplementary Tables/Table S7 The top 20 KEGG enrichment pathways of DEGs in APCK vs APB.xlsx
- ijms-1987053-supplementary/Supplementary Tables/Table S8 The top 20 KEGG enrichment pathways of DEGs in APCK vs APC.xlsx
- ijms-1987053-supplementary/Supplementary Tables/Table S9 The top 20 KEGG enrichment pathways of DEGs in APCK vs APD.xlsx
