# Supplementary material for: Transcriptomics Profiling of Acer pseudosieboldianum Molecular Mechanism against Freezing Stress
Source: Int J Mol Sci. 2022 Nov 24;23(23):14676. doi: 10.3390/ijms232314676 (PMC9737005; doi:10.3390/ijms232314676)
Supplement: Supplementary file 1 [file ijms-23-14676-s001.zip › ijms-1987053-supplementary/Supplementary Tables/Table S10 The top 20 KEGG enrichment pathways of DEGs in APCK vs APA APC.xlsx]

## Sheet: Sheet1
#KEGG_pathway	ko_id	Cluster_frequency	Genome_frequency	P-value	Corrected_P-value	GeneID	KEGG Orthology
Plant-pathogen interaction	ko04626	152 out of 917 16.5757906215921%	1132 out of 11009 10.2824961395222%	5.83946e-10	7.64969e-08	novel.4349;novel.2110;novel.1255;novel.1552;novel.2581;novel.2997;novel.3118;Apse002G0125100;novel.1875;Apse002G0271100;Apse002G0272500;Apse003G0180700;Apse004G0066300;Apse006G0035100;Apse009G0028100;Apse010G0051200;Apse003G0162100;Apse009G0216500;novel.780;Apse001G0216800;Apse_Un125G0000400;Apse001G0187400;Apse002G0232900;Apse002G0282200;Apse002G0284200;Apse003G0147500;Apse004G0027700;Apse006G00…	K02358+K02358+K02358+K02358+K02358+K02358+K02358+K04079+K04368+K05391+K05391+K05391+K05391+K05391+K05391+K05391+K09487+K09487+K09487+K13412+K13416+K13416+K13416+K13416+K13416+K13416+K13416+K13416+K13416+K13416+K13416+K13420+K13420+K13420+K13420+K13420+K13420+K13420+K13420+K13420+K13420+K13420+K13420+K13420+K13420+K13420+K13420+K13420+K13424+K13424+K13424+K13425+K13425+K13426+K13426+K13427+K13429+…
MAPK signaling pathway - plant	ko04016	78 out of 917 8.50599781897492%	539 out of 11009 4.89599418657462%	7.59171e-07	9.94515e-05	novel.2226;novel.2327;Apse_Un125G0000400;Apse001G0187400;Apse002G0232900;Apse002G0282200;Apse002G0284200;Apse003G0147500;Apse004G0027700;Apse006G0016200;Apse010G0128700;Apse011G0108600;novel.832;Apse013G0080500;Apse013G0082500;Apse001G0068600;Apse006G0122800;Apse007G0095000;Apse007G0135900;Apse007G0136100;Apse008G0003500;Apse008G0146500;Apse009G0155600;Apse009G0176100;Apse010G0095900;novel.4093;n…	K03781+K03781+K13416+K13416+K13416+K13416+K13416+K13416+K13416+K13416+K13416+K13416+K13416+K13420+K13420+K13420+K13420+K13420+K13420+K13420+K13420+K13420+K13420+K13420+K13420+K13420+K13420+K13420+K13420+K13420+K13422+K13422+K13422+K13422+K13422+K13424+K13424+K13424+K13425+K13425+K13426+K13426+K13447+K13447+K13447+K14496+K14497+K14498+K14498+K14498+K14498+K14509+K14510+K14515+K16224+K16224+K16224+…
Starch and sucrose metabolism	ko00500	58 out of 917 6.32497273718648%	460 out of 11009 4.17839949132528%	0.000880389	0.115331	Apse003G0226300;Apse008G0103200;Apse010G0134000;Apse011G0106300;Apse006G0005100;novel.1974;novel.1979;Apse005G0165700;Apse005G0087300;Apse004G0035400;Apse001G0064600;Apse008G0087200;novel.681;Apse006G0010700;Apse006G0010800;Apse012G0153600;Apse_Un104G0001000;Apse001G0289400;Apse001G0293000;Apse001G0293200;Apse001G0293400;Apse006G0001800;Apse007G0059000;Apse009G0071000;Apse011G0005300;novel.4254;A…	K00688+K00688+K00688+K00688+K00695+K00695+K00695+K00696+K00844+K00847+K00975+K00975+K00975+K01087+K01087+K01176+K01176+K01176+K01176+K01176+K01176+K01176+K01176+K01176+K01176+K01176+K01177+K01179+K01179+K01179+K01179+K01179+K01188+K01188+K01193+K01193+K01193+K01193+K01193+K01193+K01210+K01214+K05349+K05350+K05350+K13679+K13679+K16055+K16055+K19891+K19891+K19891+K19891+K19891+K19891+K19891+K19891+…
Isoflavonoid biosynthesis	ko00943	18 out of 917 1.9629225736096%	98 out of 11009 0.890180761195386%	0.00109448	0.143376	Apse001G0010500;Apse004G0209900;Apse004G0210100;Apse004G0210500;Apse004G0232900;Apse006G0014000;Apse006G0014100;Apse006G0014900;Apse010G0070800;novel.2224;novel.2225;novel.2229;Apse003G0058400;Apse003G0058600;Apse008G0007600;novel.3115;Apse010G0182200;Apse007G0063400	K13258+K13258+K13258+K13258+K13258+K13260+K13260+K13260+K13260+K13260+K13260+K13260+K13264+K13264+K13264+K13264+K23179+K25075
Monoterpenoid biosynthesis	ko00902	10 out of 917 1.09051254089422%	42 out of 11009 0.381506040512308%	0.00191977	0.251489	Apse002G0074400;Apse004G0043600;Apse004G0043700;Apse004G0044100;Apse004G0044300;novel.1751;novel.1814;Apse009G0191700;Apse009G0191800;Apse006G0089700	K15095+K15095+K15095+K15095+K15095+K15095+K15095+K18108+K18108+K23232
Galactose metabolism	ko00052	29 out of 917 3.16248636859324%	223 out of 11009 2.02561540557726%	0.0106807	1	Apse005G0087300;Apse002G0052700;Apse002G0052800;Apse002G0054700;Apse002G0055000;Apse_Un106G0002900;Apse_Un106G0003200;Apse001G0063600;Apse002G0037200;Apse011G0111700;novel.300;Apse011G0064500;Apse_Un018G0000300;Apse_Un018G0002800;Apse007G0183600;Apse007G0184500;Apse002G0205400;Apse002G0038500;Apse004G0117900;Apse005G0097400;Apse006G0054100;Apse010G0035800;Apse003G0004200;Apse012G0092100;novel.396…	K00844+K00850+K00850+K00850+K00850+K01193+K01193+K01193+K01193+K01193+K01193+K01784+K01785+K01785+K01785+K01785+K06617+K12309+K12309+K12309+K12309+K12309+K12447+K12447+K12447+K18819+K18819+K18819+K18819
RNA polymerase	ko03020	22 out of 917 2.39912758996728%	160 out of 11009 1.45335634480879%	0.0132873	1	Apse001G0193400;novel.3909;novel.4061;novel.4253;novel.637;novel.2012;novel.800;novel.944;novel.1164;novel.1230;novel.2262;novel.2647;novel.2668;novel.2852;novel.3258;novel.3528;Apse005G0079700;Apse001G0010300;Apse007G0076800;Apse002G0120800;Apse002G0098500;Apse008G0185600	K03006+K03006+K03006+K03006+K03006+K03006+K03006+K03006+K03006+K03006+K03006+K03006+K03006+K03006+K03006+K03006+K03013+K03021+K03021+K03024+K03025+K03046
Biosynthesis of secondary metabolites	ko01110	249 out of 917 27.1537622682661%	2662 out of 11009 24.1802161867563%	0.0163208	1	Apse007G0134100;Apse007G0134500;Apse012G0167700;Apse002G0194200;Apse002G0114600;Apse002G0228200;Apse003G0105900;Apse003G0106100;Apse003G0107700;Apse012G0101100;Apse006G0138000;Apse006G0055400;Apse003G0182800;Apse003G0184000;Apse007G0096000;novel.73;Apse012G0178800;Apse001G0184800;Apse009G0161400;Apse009G0195400;Apse002G0019000;novel.3282;Apse012G0101200;Apse006G0117900;Apse003G0226300;Apse008G010…	K00002+K00002+K00006+K00006+K00058+K00058+K00059+K00059+K00059+K00059+K00083+K00128+K00218+K00218+K00222+K00276+K00430+K00430+K00430+K00430+K00454+K00600+K00655+K00660+K00688+K00688+K00688+K00688+K00695+K00695+K00695+K00696+K00811+K00815+K00827+K00827+K00844+K00847+K00850+K00850+K00850+K00850+K00895+K00901+K00901+K00927+K00939+K00975+K00975+K00975+K00993+K00993+K01087+K01087+K01114+K01114+K01114+…
ABC transporters	ko02010	22 out of 917 2.39912758996728%	165 out of 11009 1.49877373058407%	0.0185031	1	Apse012G0167000;Apse013G0047900;Apse013G0099000;Apse013G0099300;Apse013G0099500;Apse007G0009800;Apse007G0166600;Apse009G0128100;Apse013G0128300;Apse013G0128600;Apse007G0069800;Apse003G0259300;Apse003G0259400;Apse008G0040900;Apse008G0041200;Apse011G0056300;novel.1602;novel.3031;Apse_Un018G0006200;Apse006G0129200;Apse007G0186500;Apse012G0093200	K05658+K05658+K05658+K05658+K05658+K05658+K05658+K05658+K05665+K05665+K05665+K05666+K05666+K05666+K05666+K05666+K05666+K05666+K05681+K05681+K05681+K08711
Fatty acid elongation	ko00062	10 out of 917 1.09051254089422%	60 out of 11009 0.545008629303297%	0.025334	1	novel.1169;Apse001G0084000;Apse001G0084900;Apse001G0277300;Apse004G0075300;Apse005G0117700;Apse005G0120100;Apse008G0120900;Apse009G0020900;Apse010G0040800	K10251+K15397+K15397+K15397+K15397+K15397+K15397+K15397+K15397+K15397
Plant hormone signal transduction	ko04075	76 out of 917 8.28789531079607%	737 out of 11009 6.6945226632755%	0.0283325	1	Apse013G0078000;Apse013G0165000;Apse002G0047700;Apse002G0228100;Apse003G0168400;Apse003G0279900;Apse004G0162100;Apse005G0055400;Apse006G0057500;Apse008G0031500;Apse008G0139100;Apse008G0168500;Apse009G0174200;Apse010G0068500;Apse011G0091500;Apse011G0179300;novel.2584;Apse_Un125G0000400;Apse001G0187400;Apse002G0232900;Apse002G0282200;Apse002G0284200;Apse003G0147500;Apse004G0027700;Apse006G0016200;A…	K13415+K13415+K13415+K13415+K13415+K13415+K13415+K13415+K13415+K13415+K13415+K13415+K13415+K13415+K13415+K13415+K13415+K13416+K13416+K13416+K13416+K13416+K13416+K13416+K13416+K13416+K13416+K13416+K13422+K13422+K13422+K13422+K13422+K13464+K13464+K13464+K13464+K13946+K14431+K14431+K14484+K14484+K14484+K14486+K14486+K14487+K14488+K14489+K14489+K14491+K14492+K14493+K14493+K14494+K14494+K14494+K14494+…
Ether lipid metabolism	ko00565	7 out of 917 0.763358778625954%	40 out of 11009 0.363339086202198%	0.0449998	1	Apse004G0236800;Apse004G0237400;Apse001G0213100;Apse009G0087900;novel.3584;Apse006G0068500;Apse011G0101700	K00993+K00993+K01114+K01114+K01114+K01115+K01115
Glycerophospholipid metabolism	ko00564	21 out of 917 2.29007633587786%	171 out of 11009 1.5532745935144%	0.0461832	1	Apse012G0167700;Apse002G0194200;Apse012G0101200;Apse008G0149800;novel.1312;Apse004G0236800;Apse004G0237400;Apse001G0213100;Apse009G0087900;novel.3584;Apse006G0068500;Apse011G0101700;Apse003G0252200;Apse001G0189400;Apse003G0116500;Apse004G0094000;Apse007G0145400;Apse001G0199200;Apse009G0165800;Apse008G0028000;Apse010G0160300	K00006+K00006+K00655+K00901+K00901+K00993+K00993+K01114+K01114+K01114+K01115+K01115+K01126+K01613+K01613+K13508+K13508+K16818+K16818+K18696+K25193
Phenylpropanoid biosynthesis	ko00940	38 out of 917 4.14394765539804%	362 out of 11009 3.28821873012989%	0.0809032	1	Apse006G0138000;Apse012G0178800;Apse001G0184800;Apse009G0161400;Apse009G0195400;Apse009G0101700;Apse009G0101900;Apse002G0115100;Apse009G0140500;Apse003G0116400;Apse013G0030200;Apse003G0184800;Apse001G0177500;Apse001G0177900;Apse011G0164800;Apse012G0067300;Apse010G0004000;Apse010G0004100;Apse010G0004200;novel.3204;Apse012G0118000;Apse012G0118100;Apse005G0104400;Apse007G0114200;novel.2554;novel.303…	K00083+K00430+K00430+K00430+K00430+K01188+K01188+K01904+K01904+K05349+K05350+K05350+K06892+K06892+K06892+K06892+K09753+K09753+K09753+K09753+K10775+K10775+K10775+K10775+K10775+K10775+K13065+K13066+K18368+K22395+K22395+K22395+K22395+K23260+K23260+K23260+K23260+K23260
Cyanoamino acid metabolism	ko00460	11 out of 917 1.19956379498364%	87 out of 11009 0.790262512489781%	0.106625	1	novel.3282;Apse009G0101700;Apse009G0101900;Apse003G0116400;Apse013G0030200;Apse003G0184800;Apse010G0069800;Apse006G0105800;Apse006G0106200;Apse006G0031500;Apse010G0105000	K00600+K01188+K01188+K05349+K05350+K05350+K13051+K16266+K16266+K20802+K22706
Benzoxazinoid biosynthesis	ko00402	3 out of 917 0.327153762268266%	15 out of 11009 0.136252157325824%	0.123629	1	Apse013G0054300;Apse001G0095100;Apse002G0002100	K13229+K13229+K13229
Nitrogen metabolism	ko00910	7 out of 917 0.763358778625954%	53 out of 11009 0.481424289217913%	0.14889	1	Apse004G0205600;Apse001G0054700;Apse007G0112500;Apse009G0125600;Apse009G0125700;Apse009G0125800;Apse010G0117000	K00366+K01915+K02575+K02575+K02575+K02575+K10534
Phenylalanine metabolism	ko00360	13 out of 917 1.41766630316249%	115 out of 11009 1.04459987283132%	0.159939	1	novel.73;Apse005G0170400;Apse009G0173100;novel.2831;Apse012G0137100;Apse001G0300400;Apse005G0037200;Apse012G0118000;Apse012G0118100;Apse005G0104400;Apse007G0114200;novel.2554;novel.3032	K00276+K00811+K00815+K01426+K01593+K01593+K07253+K10775+K10775+K10775+K10775+K10775+K10775
Phosphonate and phosphinate metabolism	ko00440	2 out of 917 0.218102508178844%	9 out of 11009 0.0817512943954946%	0.168943	1	Apse004G0236800;Apse004G0237400	K00993+K00993
Pentose and glucuronate interconversions	ko00040	28 out of 917 3.05343511450382%	288 out of 11009 2.61604142065583%	0.220353	1	Apse007G0134100;Apse007G0134500;Apse002G0242300;Apse013G0030900;Apse_Un118G0000200;Apse004G0107300;Apse004G0107500;Apse004G0107700;Apse005G0113500;Apse005G0117500;Apse005G0123300;Apse008G0101800;Apse011G0110500;novel.4016;Apse001G0026900;Apse005G0095800;Apse009G0077200;Apse001G0244500;Apse012G0180100;Apse013G0019000;Apse001G0118100;Apse011G0142600;novel.483;Apse002G0218700;Apse003G0004200;Apse012…	K00002+K00002+K00008+K01051+K01051+K01051+K01051+K01051+K01051+K01051+K01051+K01051+K01051+K01051+K01184+K01184+K01184+K01213+K01728+K01728+K01728+K01728+K01728+K01805+K12447+K12447+K12447+K16190
