# Supplementary material for: Transcriptomics Profiling of Acer pseudosieboldianum Molecular Mechanism against Freezing Stress
Source: Int J Mol Sci. 2022 Nov 24;23(23):14676. doi: 10.3390/ijms232314676 (PMC9737005; doi:10.3390/ijms232314676)
Supplement: Supplementary file 1 [file ijms-23-14676-s001.zip › ijms-1987053-supplementary/Supplementary Tables/Table S11 The top 20 KEGG enrichment pathways of DEGs in APCK vs APB APD.xlsx]

## Sheet: Sheet1
#KEGG_pathway	ko_id	Cluster_frequency	Genome_frequency	P-value	Corrected_P-value	GeneID	KEGG Orthology
MAPK signaling pathway - plant	ko04016	104 out of 1101 9.44595821980018%	539 out of 11009 4.89599418657462%	2.34354e-11	2.97629e-09	Apse001G0015700;Apse006G0025100;Apse007G0013600;Apse010G0061200;Apse010G0061800;Apse010G0117100;Apse013G0141200;Apse_Un125G0000400;Apse001G0187400;Apse002G0232900;Apse002G0282300;Apse002G0283600;Apse004G0027700;Apse006G0016200;Apse008G0012000;Apse008G0027400;Apse010G0128700;Apse011G0108600;Apse001G0068600;Apse001G0187600;Apse002G0206500;Apse007G0095000;Apse007G0135800;Apse007G0135900;Apse007G0136…	K02183+K02183+K02183+K02183+K02183+K02183+K13413+K13416+K13416+K13416+K13416+K13416+K13416+K13416+K13416+K13416+K13416+K13416+K13420+K13420+K13420+K13420+K13420+K13420+K13420+K13420+K13420+K13420+K13420+K13420+K13420+K13420+K13420+K13420+K13420+K13420+K13420+K13422+K13422+K13422+K13422+K13422+K13422+K13422+K13424+K13424+K13424+K13424+K13425+K13425+K13425+K13425+K13425+K13425+K13426+K13426+K13447+…
Plant-pathogen interaction	ko04626	172 out of 1101 15.622161671208%	1132 out of 11009 10.2824961395222%	3.98516e-09	5.06115e-07	Apse010G0034400;Apse012G0111700;Apse001G0015700;Apse006G0025100;Apse007G0013600;Apse010G0061200;Apse010G0061800;Apse010G0117100;novel.1255;novel.1282;novel.2997;Apse002G0259200;Apse001G0259300;Apse002G0271400;Apse002G0272500;Apse003G0180700;Apse004G0066300;Apse004G0068100;Apse006G0035100;Apse009G0028100;Apse010G0051200;novel.982;Apse008G0089000;Apse013G0141200;Apse_Un125G0000400;Apse001G0187400;A…	K01373+K01373+K02183+K02183+K02183+K02183+K02183+K02183+K02358+K02358+K02358+K04079+K05391+K05391+K05391+K05391+K05391+K05391+K05391+K05391+K05391+K05391+K09487+K13413+K13416+K13416+K13416+K13416+K13416+K13416+K13416+K13416+K13416+K13416+K13416+K13420+K13420+K13420+K13420+K13420+K13420+K13420+K13420+K13420+K13420+K13420+K13420+K13420+K13420+K13420+K13420+K13420+K13420+K13420+K13424+K13424+K13424+…
Photosynthesis	ko00195	22 out of 1101 1.99818346957312%	80 out of 11009 0.726678172404396%	7.53475e-06	0.000956914	novel.2278;novel.3242;novel.3586;novel.3506;Apse012G0113900;novel.2080;Apse003G0239200;novel.2800;Apse008G0133600;Apse008G0185700;Apse008G0185800;novel.2718;novel.204;novel.2652;Apse008G0186200;novel.4118;novel.4205;novel.2519;novel.3768;novel.4155;Apse003G0075800;Apse009G0181500	K02108+K02108+K02108+K02109+K02111+K02112+K02115+K02637+K02703+K02704+K02704+K02704+K02705+K02705+K02707+K02707+K02707+K02710+K02712+K02714+K02721+K08902
Zeatin biosynthesis	ko00908	19 out of 1101 1.72570390554042%	91 out of 11009 0.826596421110001%	0.00143153	0.181804	Apse005G0122900;Apse008G0015800;Apse010G0036100;Apse002G0174300;Apse002G0251000;Apse001G0059600;Apse011G0150500;Apse012G0161400;Apse012G0161500;Apse012G0161600;Apse007G0102600;Apse007G0102700;Apse007G0103000;Apse007G0103100;Apse007G0103300;Apse008G0030800;Apse007G0139300;Apse010G0105100;novel.1176	K00279+K00279+K00279+K10717+K10717+K10760+K10760+K13493+K13493+K13493+K13496+K13496+K13496+K13496+K13496+K13496+K23452+K23452+K23452
Cyanoamino acid metabolism	ko00460	18 out of 1101 1.63487738419619%	87 out of 11009 0.790262512489781%	0.00210235	0.266999	novel.2166;novel.2167;Apse008G0004500;Apse009G0101700;Apse_Un102G0003700;Apse013G0030200;Apse003G0184800;Apse006G0032000;Apse010G0069800;Apse006G0092800;Apse006G0105800;Apse006G0106200;Apse006G0106400;Apse006G0031500;Apse003G0067100;Apse003G0067300;Apse008G0083300;Apse010G0105300	K00600+K00600+K01188+K01188+K05349+K05350+K05350+K13033+K13051+K16266+K16266+K16266+K16266+K20802+K22706+K22706+K22706+K22706
Monoterpenoid biosynthesis	ko00902	11 out of 1101 0.999091734786558%	42 out of 11009 0.381506040512308%	0.00221051	0.280734	Apse002G0074400;Apse004G0043600;Apse004G0044100;novel.1752;novel.1754;Apse009G0191700;Apse009G0191800;Apse002G0043100;Apse006G0088700;Apse006G0089500;Apse006G0089700	K15095+K15095+K15095+K15095+K15095+K18108+K18108+K23232+K23232+K23232+K23232
Plant hormone signal transduction	ko04075	97 out of 1101 8.81017257039055%	737 out of 11009 6.6945226632755%	0.00253817	0.322348	Apse005G0004600;Apse010G0066900;Apse013G0141200;Apse012G0172000;Apse013G0165000;Apse002G0047700;Apse002G0228100;Apse002G0266100;Apse003G0168400;Apse003G0279900;Apse004G0162100;Apse005G0055400;Apse006G0057500;Apse006G0134300;Apse007G0098300;Apse008G0031500;Apse008G0139100;Apse010G0068500;Apse011G0091500;Apse011G0179300;novel.2258;Apse_Un125G0000400;Apse001G0187400;Apse002G0232900;Apse002G0282300;A…	K12126+K12126+K13413+K13415+K13415+K13415+K13415+K13415+K13415+K13415+K13415+K13415+K13415+K13415+K13415+K13415+K13415+K13415+K13415+K13415+K13415+K13416+K13416+K13416+K13416+K13416+K13416+K13416+K13416+K13416+K13416+K13416+K13422+K13422+K13422+K13422+K13422+K13422+K13422+K13464+K13464+K13464+K13946+K14432+K14484+K14484+K14485+K14485+K14486+K14486+K14487+K14488+K14488+K14488+K14488+K14488+K14488+…
Oxidative phosphorylation	ko00190	31 out of 1101 2.81562216167121%	185 out of 11009 1.68044327368517%	0.00278234	0.353357	Apse012G0162900;Apse004G0012100;Apse005G0181400;novel.2278;novel.3242;novel.3586;novel.3506;Apse012G0113900;novel.2080;Apse003G0239200;Apse007G0180400;novel.2613;Apse003G0005600;Apse005G0165600;Apse003G0175800;Apse003G0174800;Apse005G0152500;novel.1836;Apse010G0078200;Apse001G0166500;Apse001G0269200;novel.1846;novel.1847;novel.2514;novel.1996;novel.1296;Apse001G0225600;Apse009G0078000;novel.1896;…	K00234+K01535+K01535+K02108+K02108+K02108+K02109+K02111+K02112+K02115+K02146+K02146+K02154+K02154+K02259+K02260+K02265+K03935+K03937+K03941+K05572+K05572+K05572+K05574+K05575+K05575+K05577+K05577+K05579+K05579+K05582
Isoflavonoid biosynthesis	ko00943	19 out of 1101 1.72570390554042%	98 out of 11009 0.890180761195386%	0.00349128	0.443393	Apse004G0208500;Apse004G0209900;Apse004G0232800;Apse004G0232900;Apse010G0059700;Apse012G0077800;Apse006G0014000;Apse006G0014100;Apse006G0014400;Apse006G0014500;Apse006G0014900;Apse010G0070800;Apse010G0071600;novel.2229;Apse003G0058400;Apse003G0058600;Apse009G0186800;novel.3115;Apse007G0063400	K13258+K13258+K13258+K13258+K13258+K13258+K13260+K13260+K13260+K13260+K13260+K13260+K13260+K13260+K13264+K13264+K13264+K13264+K25075
RNA polymerase	ko03020	27 out of 1101 2.45231607629428%	160 out of 11009 1.45335634480879%	0.0045676	0.580085	novel.541;Apse001G0193400;novel.3909;novel.4061;novel.4237;novel.637;novel.763;novel.800;novel.1154;novel.1164;novel.1230;novel.2668;novel.2852;Apse013G0058200;Apse007G0004800;Apse005G0079700;Apse012G0068300;Apse002G0245100;Apse001G0297500;Apse001G0273800;Apse001G0274100;Apse001G0010300;Apse002G0121100;Apse002G0098500;Apse013G0119300;Apse008G0185600;novel.3631	K03000+K03006+K03006+K03006+K03006+K03006+K03006+K03006+K03006+K03006+K03006+K03006+K03006+K03010+K03012+K03013+K03013+K03014+K03015+K03018+K03018+K03021+K03024+K03025+K03043+K03046+K03046
Glutathione metabolism	ko00480	27 out of 1101 2.45231607629428%	176 out of 11009 1.59869197928967%	0.0159248	1	novel.864;Apse005G0163400;Apse010G0102400;novel.972;novel.973;Apse013G0012300;Apse001G0098100;Apse001G0098200;Apse001G0098300;Apse001G0098600;Apse001G0198200;Apse003G0189900;Apse003G0190000;Apse007G0137900;Apse007G0138100;Apse007G0138200;Apse007G0138400;Apse009G0006700;Apse009G0006900;Apse011G0144800;novel.94;novel.2332;novel.2557;Apse010G0019000;Apse011G0068600;Apse005G0183800;Apse005G0186200	K00432+K00434+K00434+K00797+K00797+K00799+K00799+K00799+K00799+K00799+K00799+K00799+K00799+K00799+K00799+K00799+K00799+K00799+K00799+K00799+K00799+K00799+K00799+K01581+K21888+K22596+K22596
Glucosinolate biosynthesis	ko00966	6 out of 1101 0.544959128065395%	22 out of 11009 0.199836497411209%	0.0181143	1	Apse010G0083100;Apse010G0030200;Apse010G0030400;novel.3233;Apse008G0068900;Apse008G0069000	K00826+K11818+K11818+K11818+K11820+K11820
Biosynthesis of secondary metabolites	ko01110	294 out of 1101 26.7029972752044%	2662 out of 11009 24.1802161867563%	0.0222808	1	Apse007G0106400;Apse007G0134100;Apse007G0134600;novel.2535;Apse002G0039500;Apse011G0172200;Apse013G0143100;Apse002G0114600;Apse002G0228200;novel.3216;Apse003G0046100;Apse003G0106100;Apse003G0107700;Apse012G0101100;Apse009G0234100;Apse007G0052200;Apse009G0029500;Apse007G0183100;Apse012G0162900;Apse012G0178800;Apse006G0109500;Apse007G0118200;Apse009G0195400;Apse010G0021800;Apse002G0019000;Apse013G0…	K00002+K00002+K00002+K00002+K00021+K00030+K00053+K00058+K00058+K00058+K00059+K00059+K00059+K00059+K00134+K00228+K00231+K00232+K00234+K00430+K00430+K00430+K00430+K00430+K00454+K00487+K00588+K00600+K00600+K00660+K00660+K00660+K00688+K00695+K00695+K00700+K00703+K00787+K00789+K00826+K00827+K00827+K00850+K00850+K00850+K00850+K00850+K00891+K00895+K00901+K00901+K00901+K00901+K00928+K00939+K00975+K00975+…
Phosphonate and phosphinate metabolism	ko00440	3 out of 1101 0.272479564032698%	9 out of 11009 0.0817512943954946%	0.0529113	1	Apse004G0236800;Apse004G0237400;Apse004G0237500	K00993+K00993+K00993
Brassinosteroid biosynthesis	ko00905	5 out of 1101 0.454132606721163%	24 out of 11009 0.218003451721319%	0.084879	1	Apse006G0043600;Apse007G0142900;Apse012G0087700;Apse010G0045800;novel.3247	K09587+K09591+K09591+K15639+K15639
Thiamine metabolism	ko00730	6 out of 1101 0.544959128065395%	32 out of 11009 0.290671268961759%	0.0941269	1	Apse005G0071100;Apse005G0029700;Apse006G0090800;Apse002G0233600;Apse004G0164300;Apse011G0107100	K00939+K01662+K01662+K22911+K22911+K22911
Anthocyanin biosynthesis	ko00942	3 out of 1101 0.272479564032698%	12 out of 11009 0.109001725860659%	0.110789	1	novel.283;Apse002G0109500;Apse005G0035800	K12338+K12930+K12930
Phenylpropanoid biosynthesis	ko00940	43 out of 1101 3.905540417802%	362 out of 11009 3.28821873012989%	0.131958	1	Apse012G0178800;Apse006G0109500;Apse007G0118200;Apse009G0195400;Apse010G0021800;Apse013G0015600;Apse004G0203600;Apse008G0004500;Apse009G0101700;Apse002G0115100;Apse_Un102G0003700;Apse013G0030200;Apse003G0184800;Apse001G0177500;Apse001G0177900;Apse011G0164800;Apse012G0067300;Apse012G0067400;Apse012G0067900;Apse008G0014200;novel.1719;novel.3204;Apse002G0187700;Apse012G0118100;Apse012G0118500;Apse00…	K00430+K00430+K00430+K00430+K00430+K00487+K00588+K01188+K01188+K01904+K05349+K05350+K05350+K06892+K06892+K06892+K06892+K06892+K06892+K09753+K09753+K09753+K09754+K10775+K10775+K10775+K10775+K10775+K10775+K13065+K13065+K13066+K18368+K22395+K22395+K22395+K23260+K23260+K23260+K23260+K23260+K23260+K23260
2-Oxocarboxylic acid metabolism	ko01210	13 out of 1101 1.18074477747502%	93 out of 11009 0.844763375420111%	0.134715	1	Apse011G0172200;Apse013G0143100;Apse010G0083100;novel.2935;Apse013G0091300;Apse003G0238900;Apse010G0030200;Apse010G0030400;novel.3233;Apse008G0068900;Apse008G0069000;Apse005G0077800;Apse007G0161600	K00030+K00053+K00826+K00928+K01653+K01681+K11818+K11818+K11818+K11820+K11820+K14454+K14455
alpha-Linolenic acid metabolism	ko00592	13 out of 1101 1.18074477747502%	96 out of 11009 0.872013806885276%	0.160059	1	Apse007G0183100;Apse002G0019000;Apse010G0051100;Apse004G0029000;Apse004G0029200;Apse004G0029300;Apse005G0107500;Apse007G0040300;Apse010G0015500;Apse010G0015600;Apse001G0199200;Apse011G0124300;Apse006G0129900	K00232+K00454+K01723+K05894+K05894+K05894+K05894+K10525+K10526+K10526+K16818+K16818+K18857
