# Supplementary material for: Transcriptomics Profiling of Acer pseudosieboldianum Molecular Mechanism against Freezing Stress
Source: Int J Mol Sci. 2022 Nov 24;23(23):14676. doi: 10.3390/ijms232314676 (PMC9737005; doi:10.3390/ijms232314676)
Supplement: Supplementary file 1 [file ijms-23-14676-s001.zip › ijms-1987053-supplementary/Supplementary Tables/Table S12 Statistics of the numbers of transcription factor.xlsx]

## Sheet: Sheet1
ID	Family	Category	Classification
Apse012G0117000	GNAT	TR	GNAT
Apse012G0117300	GNAT	TR	GNAT
Apse012G0117400	C2H2	TF	C2H2
Apse012G0119900	C2C2-GATA	TF	C2C2->C2C2-GATA
Apse012G0120000	B3-ARF	TF	B3->B3-ARF
Apse012G0120500	GNAT	TR	GNAT
Apse012G0123300	MED6	TR	MED6
Apse012G0124200	MYB	TF	MYB->MYB
Apse012G0129600	NF-YB	TF	NF-Y->NF-YB
Apse012G0130000	AP2/ERF-AP2	TF	AP2/ERF->AP2/ERF-AP2
Apse012G0130700	C3H	TF	C3H
Apse012G0133000	SET	TR	SET
Apse012G0141000	C2H2	TF	C2H2
Apse012G0147100	C2C2-Dof	TF	C2C2->C2C2-Dof
Apse012G0151800	GRAS	TF	GRAS
Apse012G0153800	LOB	TF	LOB
Apse012G0155600	C2H2	TF	C2H2
Apse012G0158700	Others	TR	Others
Apse012G0158900	HB-BELL	TF	HB->HB-BELL
Apse012G0160000	MYB	TF	MYB->MYB
Apse012G0162800	LIM	TF	LIM
Apse012G0164700	MYB	TF	MYB->MYB
Apse012G0165900	HB-WOX	TF	HB->HB-WOX
Apse012G0167200	GNAT	TR	GNAT
Apse012G0167800	Others	TR	Others
Apse012G0168800	AP2/ERF-ERF	TF	AP2/ERF->AP2/ERF-ERF
Apse012G0169000	AP2/ERF-ERF	TF	AP2/ERF->AP2/ERF-ERF
Apse012G0169200	AP2/ERF-ERF	TF	AP2/ERF->AP2/ERF-ERF
Apse012G0169400	AP2/ERF-ERF	TF	AP2/ERF->AP2/ERF-ERF
Apse012G0170400	WRKY	TF	WRKY
Apse012G0170500	WRKY	TF	WRKY
Apse012G0170900	IWS1	TR	IWS1
Apse012G0171100	SNF2	TR	SNF2
Apse012G0172600	bZIP	TF	bZIP
Apse012G0173600	WRKY	TF	WRKY
Apse012G0173700	WRKY	TF	WRKY
Apse012G0174000	IWS1	TR	IWS1
Apse012G0174100	IWS1	TR	IWS1
Apse012G0174300	SNF2	TR	SNF2
Apse012G0176000	bZIP	TF	bZIP
Apse012G0178600	LOB	TF	LOB
Apse012G0179500	TRAF	TR	TRAF
Apse012G0182900	AP2/ERF-ERF	TF	AP2/ERF->AP2/ERF-ERF
Apse012G0183000	SNF2	TR	SNF2
Apse012G0183900	LOB	TF	LOB
Apse012G0185100	bHLH	TF	bHLH
Apse012G0185200	MYB	TF	MYB->MYB
Apse012G0185400	AP2/ERF-ERF	TF	AP2/ERF->AP2/ERF-ERF
Apse012G0185700	LOB	TF	LOB
Apse012G0190000	C3H	TF	C3H
Apse012G0190200	Alfin-like	TF	Alfin-like
Apse012G0191500	NF-X1	TF	NF-X1
Apse012G0192900	HMG	TR	HMG
Apse013G0000100	C2H2	TF	C2H2
Apse013G0000500	GNAT	TR	GNAT
Apse013G0000800	WRKY	TF	WRKY
Apse013G0003000	C2H2	TF	C2H2
Apse013G0004100	AP2/ERF-ERF	TF	AP2/ERF->AP2/ERF-ERF
Apse013G0011400	AP2/ERF-ERF	TF	AP2/ERF->AP2/ERF-ERF
Apse013G0015400	B3	TF	B3->B3
Apse013G0016600	HB-other	TF	HB->HB-other
Apse013G0016900	PHD	TR	PHD
Apse013G0017700	Jumonji	TR	Jumonji
Apse013G0018200	FAR1	TF	FAR1
Apse013G0019600	WRKY	TF	WRKY
Apse013G0021600	GARP-G2-like	TF	GARP->GARP-G2-like
Apse013G0021800	MADS-M-type	TF	MADS->MADS-M-type
Apse013G0024300	MYB-related	TF	MYB->MYB-related
Apse013G0030600	HB-HD-ZIP	TF	HB->HB-HD-ZIP
Apse013G0031500	MYB-related	TF	MYB->MYB-related
Apse013G0035600	bHLH	TF	bHLH
Apse013G0038500	bHLH	TF	bHLH
Apse013G0040200	C2H2	TF	C2H2
Apse013G0040500	GeBP	TF	GeBP
Apse013G0041000	Others	TR	Others
Apse013G0041800	Jumonji	TR	Jumonji
Apse013G0042000	MYB	TF	MYB->MYB
Apse013G0046400	B3	TF	B3->B3
Apse013G0049200	MYB-related	TF	MYB->MYB-related
Apse013G0050100	SNF2	TR	SNF2
Apse013G0050600	NAC	TF	NAC
Apse013G0051700	C2C2-Dof	TF	C2C2->C2C2-Dof
Apse013G0057700	HSF	TF	HSF
Apse013G0058100	C2C2-LSD	TF	C2C2->C2C2-LSD
Apse013G0060300	bHLH	TF	bHLH
Apse013G0060400	bHLH	TF	bHLH
Apse013G0061800	C2C2-Dof	TF	C2C2->C2C2-Dof
Apse013G0061900	C2C2-Dof	TF	C2C2->C2C2-Dof
Apse013G0062000	SBP	TF	SBP
Apse013G0062900	C3H	TF	C3H
Apse013G0063300	AP2/ERF-ERF	TF	AP2/ERF->AP2/ERF-ERF
Apse013G0064600	HB-other	TF	HB->HB-other
Apse013G0065100	NAC	TF	NAC
Apse013G0065400	NAC	TF	NAC
Apse013G0066300	B3	TF	B3->B3
Apse013G0066400	B3-ARF	TF	B3->B3-ARF
Apse013G0066800	VOZ	TF	VOZ
Apse013G0067900	FAR1	TF	FAR1
Apse013G0068700	HB-WOX	TF	HB->HB-WOX
Apse013G0068900	LOB	TF	LOB
Apse013G0074100	bHLH	TF	bHLH
Apse013G0076000	C2C2-Dof	TF	C2C2->C2C2-Dof
Apse013G0076400	Trihelix	TF	Trihelix
Apse013G0077300	GARP-G2-like	TF	GARP->GARP-G2-like
Apse013G0085300	AP2/ERF-ERF	TF	AP2/ERF->AP2/ERF-ERF
Apse013G0085600	WRKY	TF	WRKY
Apse013G0089100	OFP	TF	OFP
Apse013G0089200	HSF	TF	HSF
Apse013G0089300	BES1	TF	BES1
Apse013G0094200	MADS-MIKC	TF	MADS->MADS-MIKC
Apse013G0103300	WRKY	TF	WRKY
Apse013G0107500	MADS-M-type	TF	MADS->MADS-M-type
Apse013G0114100	Tify	TF	Tify
Apse013G0116200	TCP	TF	TCP
Apse013G0117400	mTERF	TR	mTERF
Apse013G0118000	bHLH	TF	bHLH
Apse013G0120900	NAC	TF	NAC
Apse013G0121800	MADS-M-type	TF	MADS->MADS-M-type
Apse013G0122400	C3H	TF	C3H
Apse013G0123300	B3-ARF	TF	B3->B3-ARF
Apse013G0123400	MADS-M-type	TF	MADS->MADS-M-type
Apse013G0123700	LOB	TF	LOB
Apse013G0126900	MADS-M-type	TF	MADS->MADS-M-type
Apse013G0127300	MADS-M-type	TF	MADS->MADS-M-type
Apse013G0130700	C3H	TF	C3H
Apse013G0131500	bZIP	TF	bZIP
Apse013G0131600	BES1	TF	BES1
Apse013G0132300	HB-HD-ZIP	TF	HB->HB-HD-ZIP
Apse013G0132500	NF-YA	TF	NF-Y->NF-YA
Apse013G0141100	WRKY	TF	WRKY
Apse013G0142200	Jumonji	TR	Jumonji
Apse013G0142400	C2C2-LSD	TF	C2C2->C2C2-LSD
Apse013G0145100	LOB	TF	LOB
Apse013G0146600	TRAF	TR	TRAF
Apse013G0146700	mTERF	TR	mTERF
Apse013G0150700	MADS-MIKC	TF	MADS->MADS-MIKC
Apse013G0151500	PHD	TR	PHD
Apse013G0152100	FAR1	TF	FAR1
Apse013G0153100	PLATZ	TF	PLATZ
Apse013G0155100	C2H2	TF	C2H2
Apse013G0158100	SET	TR	SET
Apse013G0159000	MYB	TF	MYB->MYB
Apse013G0160400	AP2/ERF-ERF	TF	AP2/ERF->AP2/ERF-ERF
Apse013G0160600	AP2/ERF-ERF	TF	AP2/ERF->AP2/ERF-ERF
Apse013G0164400	mTERF	TR	mTERF
Apse013G0165900	LOB	TF	LOB
Apse_Un007G0000900	FAR1	TF	FAR1
Apse_Un007G0002200	bZIP	TF	bZIP
Apse_Un007G0002800	C3H	TF	C3H
Apse_Un007G0003200	Trihelix	TF	Trihelix
Apse_Un007G0003400	Trihelix	TF	Trihelix
Apse_Un007G0003500	Trihelix	TF	Trihelix
Apse_Un007G0003900	TUB	TF	TUB
Apse_Un018G0005900	SWI/SNF-BAF60b	TR	SWI/SNF-BAF60b
Apse_Un018G0006000	SWI/SNF-BAF60b	TR	SWI/SNF-BAF60b
Apse_Un033G0000700	HMG	TR	HMG
Apse_Un033G0001700	HB-HD-ZIP	TF	HB->HB-HD-ZIP
Apse_Un033G0002300	MYB-related	TF	MYB->MYB-related
Apse_Un037G0000200	NAC	TF	NAC
Apse_Un037G0002000	C2H2	TF	C2H2
Apse_Un038G0000100	MYB	TF	MYB->MYB
Apse_Un038G0000700	LIM	TF	LIM
Apse_Un044G0000300	SWI/SNF-SWI3	TR	SWI/SNF-SWI3
Apse_Un053G0000200	NAC	TF	NAC
Apse_Un088G0001200	C3H	TF	C3H
Apse_Un088G0001400	C3H	TF	C3H
Apse_Un088G0001500	Jumonji	TR	Jumonji
Apse_Un090G0001500	C3H	TF	C3H
Apse_Un102G0001200	MYB	TF	MYB->MYB
Apse_Un102G0001400	C2H2	TF	C2H2
Apse_Un102G0003900	MYB	TF	MYB->MYB
Apse_Un103G0000300	GARP-G2-like	TF	GARP->GARP-G2-like
Apse_Un106G0000700	LOB	TF	LOB
Apse_Un106G0002300	C2H2	TF	C2H2
Apse_Un118G0000600	MYB	TF	MYB->MYB
Apse_Un121G0000200	C2H2	TF	C2H2
Apse_Un125G0001000	B3-ARF	TF	B3->B3-ARF
Apse001G0001100	bZIP	TF	bZIP
Apse001G0001300	AUX/IAA	TR	AUX/IAA
Apse001G0002100	SNF2	TR	SNF2
Apse001G0005500	SBP	TF	SBP
Apse001G0007100	CAMTA	TF	CAMTA
Apse001G0008900	MYB	TF	MYB->MYB
Apse001G0015000	WRKY	TF	WRKY
Apse001G0017200	bZIP	TF	bZIP
Apse001G0017500	bZIP	TF	bZIP
Apse001G0017600	bZIP	TF	bZIP
Apse001G0018100	GRAS	TF	GRAS
Apse001G0018300	GRAS	TF	GRAS
Apse001G0019500	GNAT	TR	GNAT
Apse001G0021700	CAMTA	TF	CAMTA
Apse001G0023300	MYB-related	TF	MYB->MYB-related
Apse001G0023700	FAR1	TF	FAR1
Apse001G0023900	FAR1	TF	FAR1
Apse001G0024300	C2C2-GATA	TF	C2C2->C2C2-GATA
Apse001G0024800	GARP-ARR-B	TF	GARP->GARP-ARR-B
Apse001G0028200	AP2/ERF-ERF	TF	AP2/ERF->AP2/ERF-ERF
Apse001G0030200	C2H2	TF	C2H2
Apse001G0036800	mTERF	TR	mTERF
Apse001G0037100	mTERF	TR	mTERF
Apse001G0037200	mTERF	TR	mTERF
Apse001G0037300	mTERF	TR	mTERF
Apse001G0037400	mTERF	TR	mTERF
Apse001G0037500	mTERF	TR	mTERF
Apse001G0037600	mTERF	TR	mTERF
Apse001G0037700	mTERF	TR	mTERF
Apse001G0037800	mTERF	TR	mTERF
Apse001G0040100	NF-YB	TF	NF-Y->NF-YB
Apse001G0041000	MYB-related	TF	MYB->MYB-related
Apse001G0041100	mTERF	TR	mTERF
Apse001G0041200	mTERF	TR	mTERF
Apse001G0041400	mTERF	TR	mTERF
Apse001G0041500	mTERF	TR	mTERF
Apse001G0041600	mTERF	TR	mTERF
Apse001G0041700	mTERF	TR	mTERF
Apse001G0041800	mTERF	TR	mTERF
Apse001G0042000	mTERF	TR	mTERF
Apse001G0042100	mTERF	TR	mTERF
Apse001G0042400	mTERF	TR	mTERF
Apse001G0042500	mTERF	TR	mTERF
Apse001G0042600	mTERF	TR	mTERF
Apse001G0042700	mTERF	TR	mTERF
Apse001G0042900	mTERF	TR	mTERF
Apse001G0043100	C3H	TF	C3H
Apse001G0044400	mTERF	TR	mTERF
Apse001G0044500	mTERF	TR	mTERF
Apse001G0044600	mTERF	TR	mTERF
Apse001G0044700	mTERF	TR	mTERF
Apse001G0044800	mTERF	TR	mTERF
Apse001G0044900	mTERF	TR	mTERF
Apse001G0045000	mTERF	TR	mTERF
Apse001G0045100	SNF2	TR	SNF2
Apse001G0046300	mTERF	TR	mTERF
Apse001G0047200	TUB	TF	TUB
Apse001G0047300	TUB	TF	TUB
Apse001G0049400	SBP	TF	SBP
Apse001G0053900	FAR1	TF	FAR1
Apse001G0058000	TRAF	TR	TRAF
Apse001G0060800	bHLH	TF	bHLH
Apse001G0065500	SNF2	TR	SNF2
Apse001G0066200	TRAF	TR	TRAF
Apse001G0067400	TCP	TF	TCP
Apse001G0069900	PHD	TR	PHD
Apse001G0071200	OFP	TF	OFP
Apse001G0073200	GNAT	TR	GNAT
Apse001G0073300	GNAT	TR	GNAT
Apse001G0073400	GNAT	TR	GNAT
Apse001G0073500	GNAT	TR	GNAT
Apse001G0073600	GNAT	TR	GNAT
Apse001G0076200	CPP	TF	CPP
Apse001G0077500	Tify	TF	Tify
Apse001G0078800	Tify	TF	Tify
Apse001G0079000	HSF	TF	HSF
Apse001G0079400	HSF	TF	HSF
Apse001G0080200	FAR1	TF	FAR1
Apse001G0086400	AUX/IAA	TR	AUX/IAA
Apse001G0086500	AUX/IAA	TR	AUX/IAA
Apse001G0088100	bHLH	TF	bHLH
Apse001G0088300	bHLH	TF	bHLH
Apse001G0092900	C2H2	TF	C2H2
Apse001G0093000	C2H2	TF	C2H2
Apse001G0093200	Others	TR	Others
Apse001G0095700	bHLH	TF	bHLH
Apse001G0096000	AP2/ERF-ERF	TF	AP2/ERF->AP2/ERF-ERF
Apse001G0096100	AP2/ERF-ERF	TF	AP2/ERF->AP2/ERF-ERF
Apse001G0097600	MYB	TF	MYB->MYB
Apse001G0097700	MYB	TF	MYB->MYB
Apse001G0100600	C2H2	TF	C2H2
Apse001G0100700	C2H2	TF	C2H2
Apse001G0107400	Others	TR	Others
Apse001G0108700	AUX/IAA	TR	AUX/IAA
Apse001G0110000	SET	TR	SET
Apse001G0110300	RWP-RK	TF	RWP-RK
Apse001G0110600	MYB	TF	MYB->MYB
Apse001G0116800	C2C2-GATA	TF	C2C2->C2C2-GATA
Apse001G0123200	LUG	TR	LUG
Apse001G0123800	bHLH	TF	bHLH
Apse001G0124400	GARP-G2-like	TF	GARP->GARP-G2-like
Apse001G0124900	ARID	TR	ARID
Apse001G0125000	AP2/ERF-ERF	TF	AP2/ERF->AP2/ERF-ERF
Apse001G0125500	FAR1	TF	FAR1
Apse001G0126600	Others	TR	Others
Apse001G0128000	SET	TR	SET
Apse001G0133000	FAR1	TF	FAR1
Apse001G0133800	HSF	TF	HSF
Apse001G0145300	RWP-RK	TF	RWP-RK
Apse001G0146300	MYB-related	TF	MYB->MYB-related
Apse001G0146900	GRAS	TF	GRAS
Apse001G0147900	bZIP	TF	bZIP
Apse001G0148600	FAR1	TF	FAR1
Apse001G0148900	Others	TR	Others
Apse001G0149600	FAR1	TF	FAR1
Apse001G0149900	FAR1	TF	FAR1
Apse001G0150300	FAR1	TF	FAR1
Apse001G0150400	FAR1	TF	FAR1
Apse001G0150500	FAR1	TF	FAR1
Apse001G0150700	FAR1	TF	FAR1
Apse001G0152700	NAC	TF	NAC
Apse001G0152800	NAC	TF	NAC
Apse001G0154600	Others	TR	Others
Apse001G0159900	bHLH	TF	bHLH
Apse001G0161600	SET	TR	SET
Apse001G0163700	bHLH	TF	bHLH
Apse001G0166000	SNF2	TR	SNF2
Apse001G0166700	TAZ	TR	TAZ
Apse001G0172800	AP2/ERF-ERF	TF	AP2/ERF->AP2/ERF-ERF
Apse001G0173100	MYB	TF	MYB->MYB
Apse001G0183400	FAR1	TF	FAR1
Apse001G0186100	C3H	TF	C3H
Apse001G0186600	MYB-related	TF	MYB->MYB-related
Apse001G0189600	EIL	TF	EIL
Apse001G0191600	bHLH	TF	bHLH
Apse001G0191900	FAR1	TF	FAR1
Apse001G0192500	AP2/ERF-AP2	TF	AP2/ERF->AP2/ERF-AP2
Apse001G0193900	C2H2	TF	C2H2
Apse001G0195500	DDT	TR	DDT
Apse001G0196600	FAR1	TF	FAR1
Apse001G0196800	C3H	TF	C3H
Apse001G0199900	C2H2	TF	C2H2
Apse001G0201300	NF-YA	TF	NF-Y->NF-YA
Apse001G0202200	C3H	TF	C3H
Apse001G0202500	FAR1	TF	FAR1
Apse001G0202800	MYB	TF	MYB->MYB
Apse001G0203000	FAR1	TF	FAR1
Apse001G0203500	PHD	TR	PHD
Apse001G0205100	SRS	TF	SRS
Apse001G0205500	HB-other	TF	HB->HB-other
Apse001G0207400	SNF2	TR	SNF2
Apse001G0208600	GNAT	TR	GNAT
Apse001G0209400	FAR1	TF	FAR1
Apse001G0211900	EIL	TF	EIL
Apse001G0214800	bZIP	TF	bZIP
Apse001G0215600	MYB	TF	MYB->MYB
Apse001G0219200	FAR1	TF	FAR1
Apse001G0223300	C2C2-YABBY	TF	C2C2->C2C2-YABBY
Apse001G0226200	HB-BELL	TF	HB->HB-BELL
Apse001G0227900	E2F-DP	TF	E2F-DP
Apse001G0228100	OFP	TF	OFP
Apse001G0228200	OFP	TF	OFP
Apse001G0228300	OFP	TF	OFP
Apse001G0228600	NAC	TF	NAC
Apse001G0229500	FAR1	TF	FAR1
Apse001G0231100	MYB	TF	MYB->MYB
Apse001G0231200	NAC	TF	NAC
Apse001G0233700	NF-YB	TF	NF-Y->NF-YB
Apse001G0235000	bZIP	TF	bZIP
Apse001G0235200	bZIP	TF	bZIP
Apse001G0236400	C2H2	TF	C2H2
Apse001G0237500	bHLH	TF	bHLH
Apse001G0237600	bHLH	TF	bHLH
Apse001G0241200	B3	TF	B3->B3
Apse001G0241500	B3	TF	B3->B3
Apse001G0244700	C2H2	TF	C2H2
Apse001G0245800	SNF2	TR	SNF2
Apse001G0245900	DDT	TR	DDT
Apse001G0250400	PLATZ	TF	PLATZ
Apse001G0250900	PHD	TR	PHD
Apse001G0251000	GeBP	TF	GeBP
Apse001G0251300	C2H2	TF	C2H2
Apse001G0251500	C2H2	TF	C2H2
Apse001G0251900	bHLH	TF	bHLH
Apse001G0254200	MYB	TF	MYB->MYB
Apse001G0256500	MYB-related	TF	MYB->MYB-related
Apse001G0256700	TCP	TF	TCP
Apse001G0256800	TCP	TF	TCP
Apse001G0256900	TCP	TF	TCP
Apse001G0258000	HB-BELL	TF	HB->HB-BELL
Apse001G0260000	C2C2-GATA	TF	C2C2->C2C2-GATA
Apse001G0260100	B3-ARF	TF	B3->B3-ARF
Apse001G0260500	HB-HD-ZIP	TF	HB->HB-HD-ZIP
Apse001G0263800	C2H2	TF	C2H2
Apse001G0263900	NAC	TF	NAC
Apse001G0264600	B3-ARF	TF	B3->B3-ARF
Apse001G0269800	LOB	TF	LOB
Apse001G0270600	C2C2-Dof	TF	C2C2->C2C2-Dof
Apse001G0272400	AP2/ERF-ERF	TF	AP2/ERF->AP2/ERF-ERF
Apse001G0273300	Pseudo ARR-B	TR	Pseudo ARR-B
Apse001G0274900	HB-WOX	TF	HB->HB-WOX
Apse001G0275600	Others	TR	Others
Apse001G0279100	MYB	TF	MYB->MYB
Apse001G0279900	C2H2	TF	C2H2
Apse001G0280300	GNAT	TR	GNAT
Apse001G0280600	FAR1	TF	FAR1
Apse001G0280700	FAR1	TF	FAR1
Apse001G0282600	HB-WOX	TF	HB->HB-WOX
Apse001G0283100	C2C2-Dof	TF	C2C2->C2C2-Dof
Apse001G0291900	GRAS	TF	GRAS
Apse001G0292000	GRAS	TF	GRAS
Apse001G0292100	GRAS	TF	GRAS
Apse001G0292200	GRAS	TF	GRAS
Apse001G0303500	LUG	TR	LUG
Apse001G0305700	MYB	TF	MYB->MYB
Apse001G0308200	C2H2	TF	C2H2
Apse001G0308300	MYB	TF	MYB->MYB
Apse001G0313700	C3H	TF	C3H
Apse001G0316700	GNAT	TR	GNAT
Apse001G0317800	GRAS	TF	GRAS
Apse001G0318300	bZIP	TF	bZIP
Apse001G0319400	Others	TR	Others
Apse001G0319500	LOB	TF	LOB
Apse001G0323600	Others	TR	Others
Apse001G0324000	Others	TR	Others
Apse001G0324700	TAZ	TR	TAZ
Apse002G0003100	B3	TF	B3->B3
Apse002G0004700	B3	TF	B3->B3
Apse002G0009400	AP2/ERF-ERF	TF	AP2/ERF->AP2/ERF-ERF
Apse002G0009600	MADS-M-type	TF	MADS->MADS-M-type
Apse002G0010100	Trihelix	TF	Trihelix
Apse002G0012500	C3H	TF	C3H
Apse002G0014700	Tify	TF	Tify
Apse002G0015900	AP2/ERF-ERF	TF	AP2/ERF->AP2/ERF-ERF
Apse002G0016300	MYB	TF	MYB->MYB
Apse002G0016800	GRAS	TF	GRAS
Apse002G0020700	GRAS	TF	GRAS
Apse002G0024300	MYB	TF	MYB->MYB
Apse002G0024400	MYB	TF	MYB->MYB
Apse002G0024600	MYB	TF	MYB->MYB
Apse002G0024700	AP2/ERF-AP2	TF	AP2/ERF->AP2/ERF-AP2
Apse002G0026200	MYB-related	TF	MYB->MYB-related
Apse002G0027900	NF-YA	TF	NF-Y->NF-YA
Apse002G0028000	Alfin-like	TF	Alfin-like
Apse002G0029400	NAC	TF	NAC
Apse002G0031800	MYB-related	TF	MYB->MYB-related
Apse002G0035800	LOB	TF	LOB
Apse002G0036500	C2H2	TF	C2H2
Apse002G0042400	C2C2-Dof	TF	C2C2->C2C2-Dof
Apse002G0049500	bHLH	TF	bHLH
Apse002G0055200	AUX/IAA	TR	AUX/IAA
Apse002G0057700	MYB-related	TF	MYB->MYB-related
Apse002G0059200	HB-HD-ZIP	TF	HB->HB-HD-ZIP
Apse002G0060000	C2C2-GATA	TF	C2C2->C2C2-GATA
Apse002G0063100	AP2/ERF-ERF	TF	AP2/ERF->AP2/ERF-ERF
Apse002G0064800	AUX/IAA	TR	AUX/IAA
Apse002G0068500	CPP	TF	CPP
Apse002G0068800	HB-HD-ZIP	TF	HB->HB-HD-ZIP
Apse002G0069300	HB-HD-ZIP	TF	HB->HB-HD-ZIP
Apse002G0079100	MADS-M-type	TF	MADS->MADS-M-type
Apse002G0079200	MADS-M-type	TF	MADS->MADS-M-type
Apse002G0079300	OFP	TF	OFP
Apse002G0079800	Trihelix	TF	Trihelix
Apse002G0085300	AUX/IAA	TR	AUX/IAA
Apse002G0085600	AUX/IAA	TR	AUX/IAA
Apse002G0092300	CPP	TF	CPP
Apse002G0105100	FAR1	TF	FAR1
Apse002G0105700	HMG	TR	HMG
Apse002G0110000	C2H2	TF	C2H2
Apse002G0110700	TUB	TF	TUB
Apse002G0110800	AP2/ERF-AP2	TF	AP2/ERF->AP2/ERF-AP2
Apse002G0117200	HB-other	TF	HB->HB-other
Apse002G0119100	Others	TR	Others
Apse002G0119600	C2C2-GATA	TF	C2C2->C2C2-GATA
Apse002G0120500	LOB	TF	LOB
Apse002G0126000	FAR1	TF	FAR1
Apse002G0127200	mTERF	TR	mTERF
Apse002G0128400	WRKY	TF	WRKY
Apse002G0130300	LOB	TF	LOB
Apse002G0131400	OFP	TF	OFP
Apse002G0132300	MYB-related	TF	MYB->MYB-related
Apse002G0132700	bZIP	TF	bZIP
Apse002G0136900	SWI/SNF-BAF60b	TR	SWI/SNF-BAF60b
Apse002G0139600	GRAS	TF	GRAS
Apse002G0140600	MYB-related	TF	MYB->MYB-related
Apse002G0141200	FAR1	TF	FAR1
Apse002G0142700	NF-YB	TF	NF-Y->NF-YB
Apse002G0142800	Trihelix	TF	Trihelix
Apse002G0142900	NF-YB	TF	NF-Y->NF-YB
Apse002G0144000	FAR1	TF	FAR1
Apse002G0145500	GARP-G2-like	TF	GARP->GARP-G2-like
Apse002G0147900	B3-ARF	TF	B3->B3-ARF
Apse002G0148100	MYB-related	TF	MYB->MYB-related
Apse002G0149500	SET	TR	SET
Apse002G0150500	HB-HD-ZIP	TF	HB->HB-HD-ZIP
Apse002G0153000	PHD	TR	PHD
Apse002G0156400	HMG	TR	HMG
Apse002G0156700	MYB	TF	MYB->MYB
Apse002G0159000	GRAS	TF	GRAS
Apse002G0160500	MYB	TF	MYB->MYB
Apse002G0161500	bHLH	TF	bHLH
Apse002G0163600	MYB-related	TF	MYB->MYB-related
Apse002G0164400	HMG	TR	HMG
Apse002G0166600	NAC	TF	NAC
Apse002G0167600	C3H	TF	C3H
Apse002G0169300	FAR1	TF	FAR1
Apse002G0170800	C3H	TF	C3H
Apse002G0173000	bHLH	TF	bHLH
Apse002G0173200	NAC	TF	NAC
Apse002G0174100	LOB	TF	LOB
Apse002G0175300	SET	TR	SET
Apse002G0175500	SET	TR	SET
Apse002G0176000	NAC	TF	NAC
Apse002G0176900	C3H	TF	C3H
Apse002G0177100	C3H	TF	C3H
Apse002G0177900	Others	TR	Others
Apse002G0179800	bHLH	TF	bHLH
Apse002G0180900	bZIP	TF	bZIP
Apse002G0182900	bZIP	TF	bZIP
Apse002G0183600	bHLH	TF	bHLH
Apse002G0184400	GARP-G2-like	TF	GARP->GARP-G2-like
Apse002G0184600	IWS1	TR	IWS1
Apse002G0187300	C2H2	TF	C2H2
Apse002G0189900	TRAF	TR	TRAF
Apse002G0193600	PHD	TR	PHD
Apse002G0194400	SNF2	TR	SNF2
Apse002G0199400	MADS-MIKC	TF	MADS->MADS-MIKC
Apse002G0200200	HSF	TF	HSF
Apse002G0200600	AP2/ERF-ERF	TF	AP2/ERF->AP2/ERF-ERF
Apse002G0204700	C2H2	TF	C2H2
Apse002G0206300	NF-YA	TF	NF-Y->NF-YA
Apse002G0206600	C3H	TF	C3H
Apse002G0207200	AP2/ERF-ERF	TF	AP2/ERF->AP2/ERF-ERF
Apse002G0208500	C2H2	TF	C2H2
Apse002G0209700	bHLH	TF	bHLH
Apse002G0211800	bHLH	TF	bHLH
Apse002G0213000	C2H2	TF	C2H2
Apse002G0213400	C2H2	TF	C2H2
Apse002G0216500	bHLH	TF	bHLH
Apse002G0218000	MYB-related	TF	MYB->MYB-related
Apse002G0218200	AP2/ERF-ERF	TF	AP2/ERF->AP2/ERF-ERF
Apse002G0218300	AP2/ERF-ERF	TF	AP2/ERF->AP2/ERF-ERF
Apse002G0218400	AP2/ERF-ERF	TF	AP2/ERF->AP2/ERF-ERF
Apse002G0225100	AP2/ERF-ERF	TF	AP2/ERF->AP2/ERF-ERF
Apse002G0226500	C2H2	TF	C2H2
Apse002G0230400	NAC	TF	NAC
Apse002G0237800	GRAS	TF	GRAS
Apse002G0238800	bHLH	TF	bHLH
Apse002G0238900	bHLH	TF	bHLH
Apse002G0240000	MADS-MIKC	TF	MADS->MADS-MIKC
Apse002G0240700	MADS-MIKC	TF	MADS->MADS-MIKC
Apse002G0240800	MADS-MIKC	TF	MADS->MADS-MIKC
Apse002G0240900	MADS-MIKC	TF	MADS->MADS-MIKC
Apse002G0241500	TCP	TF	TCP
Apse002G0242400	C3H	TF	C3H
Apse002G0243300	AP2/ERF-ERF	TF	AP2/ERF->AP2/ERF-ERF
Apse002G0243400	AP2/ERF-ERF	TF	AP2/ERF->AP2/ERF-ERF
Apse002G0243600	AP2/ERF-ERF	TF	AP2/ERF->AP2/ERF-ERF
Apse002G0243800	Others	TR	Others
Apse002G0244100	GARP-G2-like	TF	GARP->GARP-G2-like
Apse002G0244300	LOB	TF	LOB
Apse002G0246100	HB-HD-ZIP	TF	HB->HB-HD-ZIP
Apse002G0246600	HSF	TF	HSF
Apse002G0248300	MYB	TF	MYB->MYB
Apse002G0248500	MYB-related	TF	MYB->MYB-related
Apse002G0256600	GRAS	TF	GRAS
Apse002G0259500	MYB-related	TF	MYB->MYB-related
Apse002G0260900	WRKY	TF	WRKY
Apse002G0266400	AP2/ERF-ERF	TF	AP2/ERF->AP2/ERF-ERF
Apse002G0268200	MYB-related	TF	MYB->MYB-related
Apse002G0268400	WRKY	TF	WRKY
Apse002G0268500	WRKY	TF	WRKY
Apse002G0268600	FAR1	TF	FAR1
Apse002G0268700	bHLH	TF	bHLH
Apse002G0273600	Others	TR	Others
Apse002G0274100	LOB	TF	LOB
Apse002G0274800	NAC	TF	NAC
Apse002G0279100	mTERF	TR	mTERF
Apse002G0281000	MYB	TF	MYB->MYB
Apse002G0286500	NF-YC	TF	NF-Y->NF-YC
Apse002G0286600	GRAS	TF	GRAS
Apse002G0287100	NAC	TF	NAC
Apse002G0289300	NF-YC	TF	NF-Y->NF-YC
Apse002G0289400	GRAS	TF	GRAS
Apse002G0291800	GARP-G2-like	TF	GARP->GARP-G2-like
Apse002G0292500	MYB	TF	MYB->MYB
Apse002G0292600	NAC	TF	NAC
Apse002G0293100	PHD	TR	PHD
Apse002G0294600	C3H	TF	C3H
Apse002G0294700	NAC	TF	NAC
Apse003G0003800	B3	TF	B3->B3
Apse003G0003900	B3	TF	B3->B3
Apse003G0004700	B3	TF	B3->B3
Apse003G0004800	B3	TF	B3->B3
Apse003G0004900	B3	TF	B3->B3
Apse003G0005100	B3	TF	B3->B3
Apse003G0005200	B3	TF	B3->B3
Apse003G0005400	B3	TF	B3->B3
Apse003G0008900	B3	TF	B3->B3
Apse003G0009000	B3	TF	B3->B3
Apse003G0014300	PHD	TR	PHD
Apse003G0014700	C2C2-GATA	TF	C2C2->C2C2-GATA
Apse003G0018400	Others	TR	Others
Apse003G0022100	HB-KNOX	TF	HB->HB-KNOX
Apse003G0033900	NF-YB	TF	NF-Y->NF-YB
Apse003G0036300	MYB-related	TF	MYB->MYB-related
Apse003G0047400	NF-YC	TF	NF-Y->NF-YC
Apse003G0048800	bHLH	TF	bHLH
Apse003G0063300	MBF1	TR	MBF1
Apse003G0065200	GNAT	TR	GNAT
Apse003G0065300	GNAT	TR	GNAT
Apse003G0067800	GeBP	TF	GeBP
Apse003G0069900	CPP	TF	CPP
Apse003G0070600	Trihelix	TF	Trihelix
Apse003G0073400	bZIP	TF	bZIP
Apse003G0074000	bHLH	TF	bHLH
Apse003G0075300	AUX/IAA	TR	AUX/IAA
Apse003G0075400	AUX/IAA	TR	AUX/IAA
Apse003G0076500	WRKY	TF	WRKY
Apse003G0081000	mTERF	TR	mTERF
Apse003G0082000	Others	TR	Others
Apse003G0083400	AP2/ERF-ERF	TF	AP2/ERF->AP2/ERF-ERF
Apse003G0084200	Jumonji	TR	Jumonji
Apse003G0084800	MYB	TF	MYB->MYB
Apse003G0085300	MYB-related	TF	MYB->MYB-related
Apse003G0085600	MYB	TF	MYB->MYB
Apse003G0085900	Jumonji	TR	Jumonji
Apse003G0086000	B3	TF	B3->B3
Apse003G0090500	GARP-G2-like	TF	GARP->GARP-G2-like
Apse003G0092500	SET	TR	SET
Apse003G0093700	SNF2	TR	SNF2
Apse003G0097300	mTERF	TR	mTERF
Apse003G0097500	AP2/ERF-ERF	TF	AP2/ERF->AP2/ERF-ERF
Apse003G0100900	AP2/ERF-ERF	TF	AP2/ERF->AP2/ERF-ERF
Apse003G0101500	MYB-related	TF	MYB->MYB-related
Apse003G0103300	NAC	TF	NAC
Apse003G0103500	NAC	TF	NAC
Apse003G0105500	GARP-G2-like	TF	GARP->GARP-G2-like
Apse003G0105800	C2C2-GATA	TF	C2C2->C2C2-GATA
Apse003G0112700	AP2/ERF-ERF	TF	AP2/ERF->AP2/ERF-ERF
Apse003G0112900	MYB	TF	MYB->MYB
Apse003G0120500	LOB	TF	LOB
Apse003G0120600	SET	TR	SET
Apse003G0124100	C2C2-Dof	TF	C2C2->C2C2-Dof
Apse003G0124500	HB-WOX	TF	HB->HB-WOX
Apse003G0124600	MYB	TF	MYB->MYB
Apse003G0126000	MYB	TF	MYB->MYB
Apse003G0128600	SNF2	TR	SNF2
Apse003G0130300	B3	TF	B3->B3
Apse003G0131300	FAR1	TF	FAR1
Apse003G0132800	Jumonji	TR	Jumonji
Apse003G0134100	FAR1	TF	FAR1
Apse003G0134200	Others	TR	Others
Apse003G0134600	SET	TR	SET
Apse003G0139000	NAC	TF	NAC
Apse003G0140500	PHD	TR	PHD
Apse003G0141100	STAT	TF	STAT
Apse003G0143000	RWP-RK	TF	RWP-RK
Apse003G0146100	DBB	TF	DBB
Apse003G0149100	BES1	TF	BES1
Apse003G0151800	MBF1	TR	MBF1
Apse003G0151900	TUB	TF	TUB
Apse003G0161000	TCP	TF	TCP
Apse003G0162700	bZIP	TF	bZIP
Apse003G0164600	HB-other	TF	HB->HB-other
Apse003G0165600	HB-other	TF	HB->HB-other
Apse003G0166200	NAC	TF	NAC
Apse003G0166700	AP2/ERF-ERF	TF	AP2/ERF->AP2/ERF-ERF
Apse003G0168300	SBP	TF	SBP
Apse003G0185300	NAC	TF	NAC
Apse003G0185500	NAC	TF	NAC
Apse003G0187100	FAR1	TF	FAR1
Apse003G0190700	ULT	TF	ULT
Apse003G0190800	SWI/SNF-SWI3	TR	SWI/SNF-SWI3
Apse003G0193200	MYB-related	TF	MYB->MYB-related
Apse003G0195300	NOZZLE	TF	NOZZLE
Apse003G0195400	Others	TR	Others
Apse003G0197500	B3	TF	B3->B3
Apse003G0210300	GRAS	TF	GRAS
Apse003G0210700	C2H2	TF	C2H2
Apse003G0213700	bHLH	TF	bHLH
Apse003G0222700	C3H	TF	C3H
Apse003G0231300	HB-other	TF	HB->HB-other
Apse003G0239800	MYB	TF	MYB->MYB
Apse003G0242700	WRKY	TF	WRKY
Apse003G0244200	Rcd1-like	TR	Rcd1-like
Apse003G0244400	Rcd1-like	TR	Rcd1-like
Apse003G0246800	AP2/ERF-ERF	TF	AP2/ERF->AP2/ERF-ERF
Apse003G0247700	SWI/SNF-BAF60b	TR	SWI/SNF-BAF60b
Apse003G0248100	SWI/SNF-BAF60b	TR	SWI/SNF-BAF60b
Apse003G0249300	PHD	TR	PHD
Apse003G0251700	SWI/SNF-BAF60b	TR	SWI/SNF-BAF60b
Apse003G0254400	mTERF	TR	mTERF
Apse003G0255600	GRAS	TF	GRAS
Apse003G0255800	WRKY	TF	WRKY
Apse003G0256100	WRKY	TF	WRKY
Apse003G0258500	C3H	TF	C3H
Apse003G0262800	NF-YB	TF	NF-Y->NF-YB
Apse003G0263700	NF-YB	TF	NF-Y->NF-YB
Apse003G0266200	LOB	TF	LOB
Apse003G0266400	FAR1	TF	FAR1
Apse003G0269900	FAR1	TF	FAR1
Apse003G0272800	MYB	TF	MYB->MYB
Apse003G0276100	BSD	TF	BSD
Apse003G0276600	TRAF	TR	TRAF
Apse003G0277000	WRKY	TF	WRKY
Apse003G0279100	HMG	TR	HMG
Apse003G0279200	C2H2	TF	C2H2
Apse003G0279800	WRKY	TF	WRKY
Apse003G0280700	GRAS	TF	GRAS
Apse004G0007000	Trihelix	TF	Trihelix
Apse004G0008900	WRKY	TF	WRKY
Apse004G0011300	NAC	TF	NAC
Apse004G0011500	AP2/ERF-ERF	TF	AP2/ERF->AP2/ERF-ERF
Apse004G0011900	AP2/ERF-ERF	TF	AP2/ERF->AP2/ERF-ERF
Apse004G0013400	HB-HD-ZIP	TF	HB->HB-HD-ZIP
Apse004G0015600	MYB	TF	MYB->MYB
Apse004G0016000	AP2/ERF-ERF	TF	AP2/ERF->AP2/ERF-ERF
Apse004G0017000	SNF2	TR	SNF2
Apse004G0018600	SBP	TF	SBP
Apse004G0018700	SBP	TF	SBP
Apse004G0019300	C2C2-GATA	TF	C2C2->C2C2-GATA
Apse004G0019800	bHLH	TF	bHLH
Apse004G0020700	C2H2	TF	C2H2
Apse004G0020800	C2H2	TF	C2H2
Apse004G0024100	GRAS	TF	GRAS
Apse004G0024200	GRAS	TF	GRAS
Apse004G0025500	C2C2-YABBY	TF	C2C2->C2C2-YABBY
Apse004G0030300	LOB	TF	LOB
Apse004G0030400	LOB	TF	LOB
Apse004G0031600	GRF	TF	GRF
Apse004G0032200	FAR1	TF	FAR1
Apse004G0035300	MADS-MIKC	TF	MADS->MADS-MIKC
Apse004G0035500	MADS-MIKC	TF	MADS->MADS-MIKC
Apse004G0035600	MADS-MIKC	TF	MADS->MADS-MIKC
Apse004G0038200	TCP	TF	TCP
Apse004G0038800	C3H	TF	C3H
Apse004G0039000	SET	TR	SET
Apse004G0039600	GARP-ARR-B	TF	GARP->GARP-ARR-B
Apse004G0040200	AP2/ERF-ERF	TF	AP2/ERF->AP2/ERF-ERF
Apse004G0041600	HB-HD-ZIP	TF	HB->HB-HD-ZIP
Apse004G0042700	MYB	TF	MYB->MYB
Apse004G0044700	NAC	TF	NAC
Apse004G0045600	BES1	TF	BES1
Apse004G0051000	FAR1	TF	FAR1
Apse004G0051200	SNF2	TR	SNF2
Apse004G0051400	ARID	TR	ARID
Apse004G0055700	MYB-related	TF	MYB->MYB-related
Apse004G0056700	WRKY	TF	WRKY
Apse004G0059800	FAR1	TF	FAR1
Apse004G0062000	bZIP	TF	bZIP
Apse004G0062500	AP2/ERF-ERF	TF	AP2/ERF->AP2/ERF-ERF
Apse004G0064800	WRKY	TF	WRKY
Apse004G0064900	MYB-related	TF	MYB->MYB-related
Apse004G0065700	C3H	TF	C3H
Apse004G0067000	PHD	TR	PHD
Apse004G0068300	Coactivator p15	TR	Coactivator p15
Apse004G0068500	bHLH	TF	bHLH
Apse004G0068600	AP2/ERF-ERF	TF	AP2/ERF->AP2/ERF-ERF
Apse004G0068800	B3-ARF	TF	B3->B3-ARF
Apse004G0069500	LOB	TF	LOB
Apse004G0070200	MYB	TF	MYB->MYB
Apse004G0070400	C2C2-Dof	TF	C2C2->C2C2-Dof
Apse004G0073900	HB-HD-ZIP	TF	HB->HB-HD-ZIP
Apse004G0074500	bHLH	TF	bHLH
Apse004G0075800	NAC	TF	NAC
Apse004G0077400	Pseudo ARR-B	TR	Pseudo ARR-B
Apse004G0077700	bHLH	TF	bHLH
Apse004G0078400	MYB-related	TF	MYB->MYB-related
Apse004G0079000	B3	TF	B3->B3
Apse004G0079300	NAC	TF	NAC
Apse004G0083100	MYB	TF	MYB->MYB
Apse004G0084300	AUX/IAA	TR	AUX/IAA
Apse004G0084700	WRKY	TF	WRKY
Apse004G0087300	SBP	TF	SBP
Apse004G0088100	mTERF	TR	mTERF
Apse004G0092800	MYB	TF	MYB->MYB
Apse004G0094800	WRKY	TF	WRKY
Apse004G0096700	WRKY	TF	WRKY
Apse004G0096900	GRAS	TF	GRAS
Apse004G0097100	GRAS	TF	GRAS
Apse004G0097200	GRAS	TF	GRAS
Apse004G0097300	GRAS	TF	GRAS
Apse004G0097400	SET	TR	SET
Apse004G0098300	bZIP	TF	bZIP
Apse004G0099200	Others	TR	Others
Apse004G0099500	Others	TR	Others
Apse004G0101000	PHD	TR	PHD
Apse004G0101900	MYB	TF	MYB->MYB
Apse004G0103000	FAR1	TF	FAR1
Apse004G0103800	C2C2-GATA	TF	C2C2->C2C2-GATA
Apse004G0104500	GARP-ARR-B	TF	GARP->GARP-ARR-B
Apse004G0106100	AP2/ERF-ERF	TF	AP2/ERF->AP2/ERF-ERF
Apse004G0117700	NF-YB	TF	NF-Y->NF-YB
Apse004G0117900	C2H2	TF	C2H2
Apse004G0118500	mTERF	TR	mTERF
Apse004G0118600	mTERF	TR	mTERF
Apse004G0118700	mTERF	TR	mTERF
Apse004G0118800	mTERF	TR	mTERF
Apse004G0118900	mTERF	TR	mTERF
Apse004G0119000	mTERF	TR	mTERF
Apse004G0119100	mTERF	TR	mTERF
Apse004G0119200	mTERF	TR	mTERF
Apse004G0119400	C3H	TF	C3H
Apse004G0121000	C2C2-CO-like	TF	C2C2->C2C2-CO-like
Apse004G0121900	TUB	TF	TUB
Apse004G0122700	B3-ARF	TF	B3->B3-ARF
Apse004G0128100	mTERF	TR	mTERF
Apse004G0129800	mTERF	TR	mTERF
Apse004G0130800	FAR1	TF	FAR1
Apse004G0131800	TRAF	TR	TRAF
Apse004G0135800	bHLH	TF	bHLH
Apse004G0137500	TRAF	TR	TRAF
Apse004G0138900	GNAT	TR	GNAT
Apse004G0139000	GNAT	TR	GNAT
Apse004G0140100	OFP	TF	OFP
Apse004G0144500	Tify	TF	Tify
Apse004G0145000	HSF	TF	HSF
Apse004G0145300	C2H2	TF	C2H2
Apse004G0147700	GNAT	TR	GNAT
Apse004G0147800	bZIP	TF	bZIP
Apse004G0148100	bHLH	TF	bHLH
Apse004G0148600	AUX/IAA	TR	AUX/IAA
Apse004G0148800	AUX/IAA	TR	AUX/IAA
Apse004G0150700	WRKY	TF	WRKY
Apse004G0152200	bHLH	TF	bHLH
Apse004G0152900	C2H2	TF	C2H2
Apse004G0153000	C2H2	TF	C2H2
Apse004G0153300	LOB	TF	LOB
Apse004G0153400	LOB	TF	LOB
Apse004G0155300	AP2/ERF-ERF	TF	AP2/ERF->AP2/ERF-ERF
Apse004G0155400	AP2/ERF-ERF	TF	AP2/ERF->AP2/ERF-ERF
Apse004G0156000	MYB	TF	MYB->MYB
Apse004G0157500	Jumonji	TR	Jumonji
Apse004G0157600	NAC	TF	NAC
Apse004G0157800	bHLH	TF	bHLH
Apse004G0158500	SNF2	TR	SNF2
Apse004G0158800	GRAS	TF	GRAS
Apse004G0162300	GARP-G2-like	TF	GARP->GARP-G2-like
Apse004G0162800	SET	TR	SET
Apse004G0164100	AUX/IAA	TR	AUX/IAA
Apse004G0168400	Others	TR	Others
Apse004G0168700	bHLH	TF	bHLH
Apse004G0169600	B3	TF	B3->B3
Apse004G0170900	C2H2	TF	C2H2
Apse004G0178800	MADS-M-type	TF	MADS->MADS-M-type
Apse004G0179100	MADS-M-type	TF	MADS->MADS-M-type
Apse004G0183100	MYB-related	TF	MYB->MYB-related
Apse004G0183400	LIM	TF	LIM
Apse004G0186000	bHLH	TF	bHLH
Apse004G0186600	C2H2	TF	C2H2
Apse004G0186800	LOB	TF	LOB
Apse004G0189800	SWI/SNF-BAF60b	TR	SWI/SNF-BAF60b
Apse004G0191600	HB-PHD	TF	HB->HB-PHD
Apse004G0196400	MYB	TF	MYB->MYB
Apse004G0196500	MYB	TF	MYB->MYB
Apse004G0206100	AP2/ERF-ERF	TF	AP2/ERF->AP2/ERF-ERF
Apse004G0207400	SNF2	TR	SNF2
Apse004G0207900	B3	TF	B3->B3
Apse004G0208000	B3	TF	B3->B3
Apse004G0208100	B3	TF	B3->B3
Apse004G0212100	NF-YB	TF	NF-Y->NF-YB
Apse004G0212800	GARP-G2-like	TF	GARP->GARP-G2-like
Apse004G0212900	SWI/SNF-BAF60b	TR	SWI/SNF-BAF60b
Apse004G0213200	C2H2	TF	C2H2
Apse004G0214100	B3	TF	B3->B3
Apse004G0215400	B3	TF	B3->B3
Apse004G0215500	B3	TF	B3->B3
Apse004G0215600	B3	TF	B3->B3
Apse004G0215800	B3	TF	B3->B3
Apse004G0215900	B3	TF	B3->B3
Apse004G0216000	B3	TF	B3->B3
Apse004G0216100	B3	TF	B3->B3
Apse004G0216700	B3	TF	B3->B3
Apse004G0222500	mTERF	TR	mTERF
Apse004G0229000	mTERF	TR	mTERF
Apse004G0229300	MYB-related	TF	MYB->MYB-related
Apse004G0229700	MYB-related	TF	MYB->MYB-related
Apse004G0229800	bHLH	TF	bHLH
Apse004G0232600	bZIP	TF	bZIP
Apse004G0234200	SNF2	TR	SNF2
Apse004G0234300	HB-BELL	TF	HB->HB-BELL
Apse004G0234600	PHD	TR	PHD
Apse004G0235200	SRS	TF	SRS
Apse004G0235600	Others	TR	Others
Apse004G0237900	C2C2-GATA	TF	C2C2->C2C2-GATA
Apse004G0238600	SWI/SNF-BAF60b	TR	SWI/SNF-BAF60b
Apse004G0239000	DBB	TF	DBB
Apse004G0242000	BBR-BPC	TF	BBR-BPC
Apse004G0242100	bZIP	TF	bZIP
Apse004G0242200	C3H	TF	C3H
Apse004G0246200	BBR-BPC	TF	BBR-BPC
Apse004G0246300	bZIP	TF	bZIP
Apse004G0246400	C3H	TF	C3H
Apse004G0254000	bHLH	TF	bHLH
Apse004G0258200	CSD	TF	CSD
Apse004G0260300	MYB	TF	MYB->MYB
Apse004G0261400	bZIP	TF	bZIP
Apse004G0262800	IWS1	TR	IWS1
Apse004G0264100	bHLH	TF	bHLH
Apse004G0271500	SET	TR	SET
Apse004G0275900	C2H2	TF	C2H2
Apse004G0278600	NAC	TF	NAC
Apse004G0281900	RWP-RK	TF	RWP-RK
Apse004G0282000	C2H2	TF	C2H2
Apse004G0285400	ARID	TR	ARID
Apse004G0285600	FAR1	TF	FAR1
Apse004G0285900	mTERF	TR	mTERF
Apse005G0003700	WRKY	TF	WRKY
Apse005G0004600	bHLH	TF	bHLH
Apse005G0004800	AP2/ERF-RAV	TF	AP2/ERF->AP2/ERF-RAV
Apse005G0008500	GARP-ARR-B	TF	GARP->GARP-ARR-B
Apse005G0011300	HB-KNOX	TF	HB->HB-KNOX
Apse005G0011900	HB-KNOX	TF	HB->HB-KNOX
Apse005G0013200	DBP	TF	DBP
Apse005G0013900	C2H2	TF	C2H2
Apse005G0014000	PLATZ	TF	PLATZ
Apse005G0014800	C3H	TF	C3H
Apse005G0019100	AP2/ERF-ERF	TF	AP2/ERF->AP2/ERF-ERF
Apse005G0019200	AP2/ERF-AP2	TF	AP2/ERF->AP2/ERF-AP2
Apse005G0019300	SET	TR	SET
Apse005G0025300	GNAT	TR	GNAT
Apse005G0028100	NAC	TF	NAC
Apse005G0029600	C2C2-CO-like	TF	C2C2->C2C2-CO-like
Apse005G0030500	AP2/ERF-AP2	TF	AP2/ERF->AP2/ERF-AP2
Apse005G0031000	LOB	TF	LOB
Apse005G0031800	AUX/IAA	TR	AUX/IAA
Apse005G0032600	SET	TR	SET
Apse005G0033600	C2H2	TF	C2H2
Apse005G0033800	GARP-ARR-B	TF	GARP->GARP-ARR-B
Apse005G0034600	NAC	TF	NAC
Apse005G0034700	NAC	TF	NAC
Apse005G0034900	FAR1	TF	FAR1
Apse005G0035700	MYB	TF	MYB->MYB
Apse005G0037400	Others	TR	Others
Apse005G0037500	PHD	TR	PHD
Apse005G0037600	HB-PHD	TF	HB->HB-PHD
Apse005G0042900	HB-HD-ZIP	TF	HB->HB-HD-ZIP
Apse005G0043000	MADS-M-type	TF	MADS->MADS-M-type
Apse005G0043200	MADS-M-type	TF	MADS->MADS-M-type
Apse005G0045500	bHLH	TF	bHLH
Apse005G0046100	B3-ARF	TF	B3->B3-ARF
Apse005G0053300	HB-BELL	TF	HB->HB-BELL
Apse005G0053700	MYB-related	TF	MYB->MYB-related
Apse005G0054500	C2C2-GATA	TF	C2C2->C2C2-GATA
Apse005G0055500	LOB	TF	LOB
Apse005G0056300	C2H2	TF	C2H2
Apse005G0056700	HSF	TF	HSF
Apse005G0057800	MYB	TF	MYB->MYB
Apse005G0058000	AUX/IAA	TR	AUX/IAA
Apse005G0059600	C2C2-YABBY	TF	C2C2->C2C2-YABBY
Apse005G0060800	AP2/ERF-ERF	TF	AP2/ERF->AP2/ERF-ERF
Apse005G0062900	SWI/SNF-BAF60b	TR	SWI/SNF-BAF60b
Apse005G0063000	C3H	TF	C3H
Apse005G0063100	MADS-M-type	TF	MADS->MADS-M-type
Apse005G0063900	C3H	TF	C3H
Apse005G0068500	GRAS	TF	GRAS
Apse005G0068800	GARP-G2-like	TF	GARP->GARP-G2-like
Apse005G0069200	LUG	TR	LUG
Apse005G0073100	Trihelix	TF	Trihelix
Apse005G0073500	MBF1	TR	MBF1
Apse005G0075800	HSF	TF	HSF
Apse005G0076100	OFP	TF	OFP
Apse005G0078400	CPP	TF	CPP
Apse005G0078700	FAR1	TF	FAR1
Apse005G0079600	AUX/IAA	TR	AUX/IAA
Apse005G0081900	AP2/ERF-ERF	TF	AP2/ERF->AP2/ERF-ERF
Apse005G0082800	AP2/ERF-ERF	TF	AP2/ERF->AP2/ERF-ERF
Apse005G0083400	FAR1	TF	FAR1
Apse005G0089500	NAC	TF	NAC
Apse005G0090700	C3H	TF	C3H
Apse005G0092400	C2H2	TF	C2H2
Apse005G0094800	HRT	TF	HRT
Apse005G0095400	MYB-related	TF	MYB->MYB-related
Apse005G0097100	C2C2-GATA	TF	C2C2->C2C2-GATA
Apse005G0098500	C3H	TF	C3H
Apse005G0100000	bHLH	TF	bHLH
Apse005G0100600	C3H	TF	C3H
Apse005G0100800	HSF	TF	HSF
Apse005G0100900	TRAF	TR	TRAF
Apse005G0102100	B3	TF	B3->B3
Apse005G0102200	B3	TF	B3->B3
Apse005G0102500	MYB-related	TF	MYB->MYB-related
Apse005G0104500	Alfin-like	TF	Alfin-like
Apse005G0104700	NF-YA	TF	NF-Y->NF-YA
Apse005G0106600	MYB	TF	MYB->MYB
Apse005G0106800	MYB	TF	MYB->MYB
Apse005G0108700	GNAT	TR	GNAT
Apse005G0112300	Tify	TF	Tify
Apse005G0112700	AP2/ERF-ERF	TF	AP2/ERF->AP2/ERF-ERF
Apse005G0112800	AP2/ERF-ERF	TF	AP2/ERF->AP2/ERF-ERF
Apse005G0113000	B3-ARF	TF	B3->B3-ARF
Apse005G0115900	bHLH	TF	bHLH
Apse005G0116000	ARID	TR	ARID
Apse005G0119100	Tify	TF	Tify
Apse005G0120300	AP2/ERF-ERF	TF	AP2/ERF->AP2/ERF-ERF
Apse005G0121100	FAR1	TF	FAR1
Apse005G0123000	MYB	TF	MYB->MYB
Apse005G0123300	Trihelix	TF	Trihelix
Apse005G0123400	MYB	TF	MYB->MYB
Apse005G0123500	MYB-related	TF	MYB->MYB-related
Apse005G0123600	MYB	TF	MYB->MYB
Apse005G0123700	MYB	TF	MYB->MYB
Apse005G0125100	RWP-RK	TF	RWP-RK
Apse005G0125400	Alfin-like	TF	Alfin-like
Apse005G0129400	WRKY	TF	WRKY
Apse005G0140500	MYB	TF	MYB->MYB
Apse005G0140600	C3H	TF	C3H
Apse005G0143100	AUX/IAA	TR	AUX/IAA
Apse005G0144500	HB-HD-ZIP	TF	HB->HB-HD-ZIP
Apse005G0144700	C2C2-GATA	TF	C2C2->C2C2-GATA
Apse005G0145800	AP2/ERF-ERF	TF	AP2/ERF->AP2/ERF-ERF
Apse005G0148800	CPP	TF	CPP
Apse005G0149900	MYB	TF	MYB->MYB
Apse005G0156000	Tify	TF	Tify
Apse005G0156200	MADS-M-type	TF	MADS->MADS-M-type
Apse005G0156300	MADS-M-type	TF	MADS->MADS-M-type
Apse005G0156400	MADS-M-type	TF	MADS->MADS-M-type
Apse005G0156900	LUG	TR	LUG
Apse005G0157300	DBP	TF	DBP
Apse005G0158200	GNAT	TR	GNAT
Apse005G0160400	CPP	TF	CPP
Apse005G0160900	HB-other	TF	HB->HB-other
Apse005G0161100	bZIP	TF	bZIP
Apse005G0162800	AP2/ERF-ERF	TF	AP2/ERF->AP2/ERF-ERF
Apse005G0164100	AUX/IAA	TR	AUX/IAA
Apse005G0165100	FAR1	TF	FAR1
Apse005G0166700	NAC	TF	NAC
Apse005G0166800	NAC	TF	NAC
Apse005G0167300	NAC	TF	NAC
Apse005G0167400	NAC	TF	NAC
Apse005G0169200	SET	TR	SET
Apse005G0169700	HB-KNOX	TF	HB->HB-KNOX
Apse005G0170700	AP2/ERF-ERF	TF	AP2/ERF->AP2/ERF-ERF
Apse005G0171300	C2H2	TF	C2H2
Apse005G0171500	GARP-ARR-B	TF	GARP->GARP-ARR-B
Apse005G0171900	PHD	TR	PHD
Apse005G0173300	WRKY	TF	WRKY
Apse005G0173400	WRKY	TF	WRKY
Apse005G0176200	C3H	TF	C3H
Apse005G0178800	C2C2-CO-like	TF	C2C2->C2C2-CO-like
Apse005G0179400	Others	TR	Others
Apse005G0182900	WRKY	TF	WRKY
Apse005G0184300	PHD	TR	PHD
Apse005G0184700	NAC	TF	NAC
Apse005G0185200	bZIP	TF	bZIP
Apse006G0000100	C2H2	TF	C2H2
Apse006G0000700	ARID	TR	ARID
Apse006G0001000	FAR1	TF	FAR1
Apse006G0003900	MADS-M-type	TF	MADS->MADS-M-type
Apse006G0006400	Others	TR	Others
Apse006G0007100	HB-WOX	TF	HB->HB-WOX
Apse006G0007500	HMG	TR	HMG
Apse006G0008600	TAZ	TR	TAZ
Apse006G0009100	GNAT	TR	GNAT
Apse006G0009500	LOB	TF	LOB
Apse006G0009600	GRAS	TF	GRAS
Apse006G0016000	MYB	TF	MYB->MYB
Apse006G0017500	C3H	TF	C3H
Apse006G0018200	WRKY	TF	WRKY
Apse006G0019300	AP2/ERF-ERF	TF	AP2/ERF->AP2/ERF-ERF
Apse006G0020600	SET	TR	SET
Apse006G0021100	bHLH	TF	bHLH
Apse006G0022100	bHLH	TF	bHLH
Apse006G0023700	HSF	TF	HSF
Apse006G0024000	AP2/ERF-ERF	TF	AP2/ERF->AP2/ERF-ERF
Apse006G0024300	AP2/ERF-AP2	TF	AP2/ERF->AP2/ERF-AP2
Apse006G0025300	B3	TF	B3->B3
Apse006G0029600	LOB	TF	LOB
Apse006G0029700	LOB	TF	LOB
Apse006G0029800	LOB	TF	LOB
Apse006G0030000	GARP-G2-like	TF	GARP->GARP-G2-like
Apse006G0030100	SWI/SNF-BAF60b	TR	SWI/SNF-BAF60b
Apse006G0031000	C2C2-Dof	TF	C2C2->C2C2-Dof
Apse006G0032500	C2C2-Dof	TF	C2C2->C2C2-Dof
Apse006G0033300	B3	TF	B3->B3
Apse006G0036900	SET	TR	SET
Apse006G0037200	HB-BELL	TF	HB->HB-BELL
Apse006G0037400	Others	TR	Others
Apse006G0039400	BES1	TF	BES1
Apse006G0040800	HB-other	TF	HB->HB-other
Apse006G0041000	bZIP	TF	bZIP
Apse006G0041200	GRAS	TF	GRAS
Apse006G0041400	AP2/ERF-ERF	TF	AP2/ERF->AP2/ERF-ERF
Apse006G0041600	C2H2	TF	C2H2
Apse006G0042200	OFP	TF	OFP
Apse006G0043000	SNF2	TR	SNF2
Apse006G0043800	GRAS	TF	GRAS
Apse006G0045100	C2C2-GATA	TF	C2C2->C2C2-GATA
Apse006G0045600	zf-HD	TF	zf-HD
Apse006G0046000	MYB-related	TF	MYB->MYB-related
Apse006G0046300	bHLH	TF	bHLH
Apse006G0046500	TUB	TF	TUB
Apse006G0047300	B3	TF	B3->B3
Apse006G0049700	FAR1	TF	FAR1
Apse006G0050300	FAR1	TF	FAR1
Apse006G0051000	bZIP	TF	bZIP
Apse006G0054900	SRS	TF	SRS
Apse006G0055500	MADS-MIKC	TF	MADS->MADS-MIKC
Apse006G0055900	C2C2-GATA	TF	C2C2->C2C2-GATA
Apse006G0056600	SWI/SNF-BAF60b	TR	SWI/SNF-BAF60b
Apse006G0057200	DBB	TF	DBB
Apse006G0057600	NAC	TF	NAC
Apse006G0058200	NAC	TF	NAC
Apse006G0059700	HB-WOX	TF	HB->HB-WOX
Apse006G0060300	bHLH	TF	bHLH
Apse006G0061000	CSD	TF	CSD
Apse006G0061800	FAR1	TF	FAR1
Apse006G0063100	Others	TR	Others
Apse006G0063600	MYB-related	TF	MYB->MYB-related
Apse006G0066200	bZIP	TF	bZIP
Apse006G0073300	C2H2	TF	C2H2
Apse006G0073800	C2H2	TF	C2H2
Apse006G0075500	GRAS	TF	GRAS
Apse006G0076100	MYB-related	TF	MYB->MYB-related
Apse006G0076300	GNAT	TR	GNAT
Apse006G0078800	bZIP	TF	bZIP
Apse006G0079000	GRF	TF	GRF
Apse006G0079600	AP2/ERF-AP2	TF	AP2/ERF->AP2/ERF-AP2
Apse006G0080900	MYB	TF	MYB->MYB
Apse006G0081400	HB-HD-ZIP	TF	HB->HB-HD-ZIP
Apse006G0082500	MADS-M-type	TF	MADS->MADS-M-type
Apse006G0083500	bHLH	TF	bHLH
Apse006G0083600	bHLH	TF	bHLH
Apse006G0083700	bHLH	TF	bHLH
Apse006G0084500	bHLH	TF	bHLH
Apse006G0086000	AUX/IAA	TR	AUX/IAA
Apse006G0086400	bHLH	TF	bHLH
Apse006G0087800	MADS-MIKC	TF	MADS->MADS-MIKC
Apse006G0090000	C2C2-Dof	TF	C2C2->C2C2-Dof
Apse006G0092100	AP2/ERF-AP2	TF	AP2/ERF->AP2/ERF-AP2
Apse006G0094300	AP2/ERF-AP2	TF	AP2/ERF->AP2/ERF-AP2
Apse006G0095700	MADS-MIKC	TF	MADS->MADS-MIKC
Apse006G0096300	bHLH	TF	bHLH
Apse006G0096700	bHLH	TF	bHLH
Apse006G0096900	bHLH	TF	bHLH
Apse006G0098900	MYB	TF	MYB->MYB
Apse006G0099000	zf-HD	TF	zf-HD
Apse006G0101700	bHLH	TF	bHLH
Apse006G0102400	HB-HD-ZIP	TF	HB->HB-HD-ZIP
Apse006G0108400	SET	TR	SET
Apse006G0108600	zf-HD	TF	zf-HD
Apse006G0109700	PHD	TR	PHD
Apse006G0111400	MYB	TF	MYB->MYB
Apse006G0112400	DDT	TR	DDT
Apse006G0115900	NAC	TF	NAC
Apse006G0118800	Coactivator p15	TR	Coactivator p15
Apse006G0121300	C2C2-GATA	TF	C2C2->C2C2-GATA
Apse006G0121700	SNF2	TR	SNF2
Apse006G0123300	NAC	TF	NAC
Apse006G0123600	NAC	TF	NAC
Apse006G0123800	NAC	TF	NAC
Apse006G0125500	NF-YC	TF	NF-Y->NF-YC
Apse006G0125600	NF-YC	TF	NF-Y->NF-YC
Apse006G0128600	NAC	TF	NAC
Apse006G0130700	bHLH	TF	bHLH
Apse006G0130800	C3H	TF	C3H
Apse006G0131400	PHD	TR	PHD
Apse006G0132000	PHD	TR	PHD
Apse006G0135800	AP2/ERF-ERF	TF	AP2/ERF->AP2/ERF-ERF
Apse006G0138200	IWS1	TR	IWS1
Apse006G0140000	Trihelix	TF	Trihelix
Apse006G0142300	WRKY	TF	WRKY
Apse006G0145000	WRKY	TF	WRKY
Apse006G0149000	mTERF	TR	mTERF
Apse006G0149400	NF-YB	TF	NF-Y->NF-YB
Apse006G0149700	mTERF	TR	mTERF
Apse006G0151600	bZIP	TF	bZIP
Apse006G0152800	FAR1	TF	FAR1
Apse006G0158400	AP2/ERF-ERF	TF	AP2/ERF->AP2/ERF-ERF
Apse006G0162200	CAMTA	TF	CAMTA
Apse006G0162500	MYB	TF	MYB->MYB
Apse006G0162700	MYB-related	TF	MYB->MYB-related
Apse006G0162900	MYB	TF	MYB->MYB
Apse006G0163100	C2H2	TF	C2H2
Apse006G0164200	SWI/SNF-BAF60b	TR	SWI/SNF-BAF60b
Apse007G0000700	GRAS	TF	GRAS
Apse007G0003700	GNAT	TR	GNAT
Apse007G0005700	IWS1	TR	IWS1
Apse007G0007300	IWS1	TR	IWS1
Apse007G0007500	WRKY	TF	WRKY
Apse007G0008900	B3	TF	B3->B3
Apse007G0009200	HB-HD-ZIP	TF	HB->HB-HD-ZIP
Apse007G0009500	bHLH	TF	bHLH
Apse007G0011200	MYB	TF	MYB->MYB
Apse007G0011500	zf-HD	TF	zf-HD
Apse007G0011600	zf-HD	TF	zf-HD
Apse007G0013500	C2C2-Dof	TF	C2C2->C2C2-Dof
Apse007G0013900	MYB	TF	MYB->MYB
Apse007G0015300	FAR1	TF	FAR1
Apse007G0015800	NAC	TF	NAC
Apse007G0015900	MYB	TF	MYB->MYB
Apse007G0017200	AP2/ERF-ERF	TF	AP2/ERF->AP2/ERF-ERF
Apse007G0017800	WRKY	TF	WRKY
Apse007G0019800	C2H2	TF	C2H2
Apse007G0020400	FAR1	TF	FAR1
Apse007G0022700	TCP	TF	TCP
Apse007G0024000	PHD	TR	PHD
Apse007G0026200	FAR1	TF	FAR1
Apse007G0027000	GRAS	TF	GRAS
Apse007G0029500	bHLH	TF	bHLH
Apse007G0031000	MADS-MIKC	TF	MADS->MADS-MIKC
Apse007G0031300	C2H2	TF	C2H2
Apse007G0031500	MYB-related	TF	MYB->MYB-related
Apse007G0032000	bZIP	TF	bZIP
Apse007G0033700	C2C2-CO-like	TF	C2C2->C2C2-CO-like
Apse007G0034200	FAR1	TF	FAR1
Apse007G0039000	B3	TF	B3->B3
Apse007G0039900	TCP	TF	TCP
Apse007G0040400	MYB	TF	MYB->MYB
Apse007G0040600	AP2/ERF-RAV	TF	AP2/ERF->AP2/ERF-RAV
Apse007G0044800	IWS1	TR	IWS1
Apse007G0048300	GRAS	TF	GRAS
Apse007G0049300	FAR1	TF	FAR1
Apse007G0049400	FAR1	TF	FAR1
Apse007G0049600	FAR1	TF	FAR1
Apse007G0054600	SBP	TF	SBP
Apse007G0054700	mTERF	TR	mTERF
Apse007G0055000	GARP-G2-like	TF	GARP->GARP-G2-like
Apse007G0055200	MADS-M-type	TF	MADS->MADS-M-type
Apse007G0055700	MYB-related	TF	MYB->MYB-related
Apse007G0056000	SNF2	TR	SNF2
Apse007G0056800	C3H	TF	C3H
Apse007G0060600	HB-HD-ZIP	TF	HB->HB-HD-ZIP
Apse007G0065300	SET	TR	SET
Apse007G0066300	MED7	TR	MED7
Apse007G0066400	C2H2	TF	C2H2
Apse007G0071000	Jumonji	TR	Jumonji
Apse007G0072200	MADS-M-type	TF	MADS->MADS-M-type
Apse007G0074500	NF-YA	TF	NF-Y->NF-YA
Apse007G0075500	C2C2-Dof	TF	C2C2->C2C2-Dof
Apse007G0075800	TRAF	TR	TRAF
Apse007G0075900	HB-BELL	TF	HB->HB-BELL
Apse007G0077000	GNAT	TR	GNAT
Apse007G0078500	mTERF	TR	mTERF
Apse007G0078600	E2F-DP	TF	E2F-DP
Apse007G0079000	OFP	TF	OFP
Apse007G0079100	OFP	TF	OFP
Apse007G0079400	SNF2	TR	SNF2
Apse007G0081600	B3	TF	B3->B3
Apse007G0082900	NAC	TF	NAC
Apse007G0083100	NAC	TF	NAC
Apse007G0088200	GNAT	TR	GNAT
Apse007G0089300	FAR1	TF	FAR1
Apse007G0089700	bZIP	TF	bZIP
Apse007G0092500	bZIP	TF	bZIP
Apse007G0092900	Trihelix	TF	Trihelix
Apse007G0093800	GRF	TF	GRF
Apse007G0094500	AP2/ERF-ERF	TF	AP2/ERF->AP2/ERF-ERF
Apse007G0094600	Trihelix	TF	Trihelix
Apse007G0095500	HSF	TF	HSF
Apse007G0095700	HSF	TF	HSF
Apse007G0096100	C2H2	TF	C2H2
Apse007G0098400	Trihelix	TF	Trihelix
Apse007G0098700	Trihelix	TF	Trihelix
Apse007G0099000	HB-other	TF	HB->HB-other
Apse007G0101400	PLATZ	TF	PLATZ
Apse007G0102100	PHD	TR	PHD
Apse007G0105700	C2H2	TF	C2H2
Apse007G0106600	MYB	TF	MYB->MYB
Apse007G0108900	MYB	TF	MYB->MYB
Apse007G0109300	E2F-DP	TF	E2F-DP
Apse007G0112000	MYB-related	TF	MYB->MYB-related
Apse007G0113000	TCP	TF	TCP
Apse007G0115100	B3-ARF	TF	B3->B3-ARF
Apse007G0117200	C2H2	TF	C2H2
Apse007G0118500	S1Fa-like	TF	S1Fa-like
Apse007G0119400	AP2/ERF-AP2	TF	AP2/ERF->AP2/ERF-AP2
Apse007G0119500	AP2/ERF-AP2	TF	AP2/ERF->AP2/ERF-AP2
Apse007G0119600	AP2/ERF-AP2	TF	AP2/ERF->AP2/ERF-AP2
Apse007G0119700	HMG	TR	HMG
Apse007G0120300	MYB	TF	MYB->MYB
Apse007G0121700	C2H2	TF	C2H2
Apse007G0125300	C2C2-Dof	TF	C2C2->C2C2-Dof
Apse007G0126900	MYB	TF	MYB->MYB
Apse007G0127100	MYB	TF	MYB->MYB
Apse007G0128400	GRAS	TF	GRAS
Apse007G0131900	C2H2	TF	C2H2
Apse007G0136600	HB-BELL	TF	HB->HB-BELL
Apse007G0140200	MYB	TF	MYB->MYB
Apse007G0140400	MYB-related	TF	MYB->MYB-related
Apse007G0144600	MYB	TF	MYB->MYB
Apse007G0147000	HMG	TR	HMG
Apse007G0148700	Alfin-like	TF	Alfin-like
Apse007G0149000	Others	TR	Others
Apse007G0149200	Trihelix	TF	Trihelix
Apse007G0151600	MYB	TF	MYB->MYB
Apse007G0153200	bHLH	TF	bHLH
Apse007G0153900	bZIP	TF	bZIP
Apse007G0154000	GARP-G2-like	TF	GARP->GARP-G2-like
Apse007G0154800	GRAS	TF	GRAS
Apse007G0154900	GRAS	TF	GRAS
Apse007G0156800	BES1	TF	BES1
Apse007G0159000	WRKY	TF	WRKY
Apse007G0162800	OFP	TF	OFP
Apse007G0166500	Others	TR	Others
Apse007G0167100	LOB	TF	LOB
Apse007G0169100	MYB	TF	MYB->MYB
Apse007G0171500	MADS-M-type	TF	MADS->MADS-M-type
Apse007G0171600	MADS-M-type	TF	MADS->MADS-M-type
Apse007G0171700	MADS-M-type	TF	MADS->MADS-M-type
Apse007G0175300	WRKY	TF	WRKY
Apse007G0175500	Pseudo ARR-B	TR	Pseudo ARR-B
Apse007G0176100	C3H	TF	C3H
Apse007G0176400	MYB-related	TF	MYB->MYB-related
Apse007G0176600	MADS-M-type	TF	MADS->MADS-M-type
Apse007G0176900	AP2/ERF-AP2	TF	AP2/ERF->AP2/ERF-AP2
Apse007G0177400	NF-YB	TF	NF-Y->NF-YB
Apse007G0182700	WRKY	TF	WRKY
Apse007G0182900	MADS-M-type	TF	MADS->MADS-M-type
Apse007G0186200	SWI/SNF-BAF60b	TR	SWI/SNF-BAF60b
Apse007G0186300	SWI/SNF-BAF60b	TR	SWI/SNF-BAF60b
Apse007G0187500	C2H2	TF	C2H2
Apse008G0000600	C2H2	TF	C2H2
Apse008G0002700	HB-HD-ZIP	TF	HB->HB-HD-ZIP
Apse008G0006300	MYB	TF	MYB->MYB
Apse008G0007100	C2H2	TF	C2H2
Apse008G0007500	C3H	TF	C3H
Apse008G0008900	bHLH	TF	bHLH
Apse008G0009600	C3H	TF	C3H
Apse008G0009800	C3H	TF	C3H
Apse008G0010200	NF-YA	TF	NF-Y->NF-YA
Apse008G0016800	bZIP	TF	bZIP
Apse008G0018900	MADS-MIKC	TF	MADS->MADS-MIKC
Apse008G0019600	B3-ARF	TF	B3->B3-ARF
Apse008G0020200	GNAT	TR	GNAT
Apse008G0021500	GRAS	TF	GRAS
Apse008G0025300	B3-ARF	TF	B3->B3-ARF
Apse008G0025800	bHLH	TF	bHLH
Apse008G0025900	C2H2	TF	C2H2
Apse008G0026300	Tify	TF	Tify
Apse008G0027300	C2C2-CO-like	TF	C2C2->C2C2-CO-like
Apse008G0027900	NAC	TF	NAC
Apse008G0029700	TCP	TF	TCP
Apse008G0031200	WRKY	TF	WRKY
Apse008G0031500	SBP	TF	SBP
Apse008G0031700	MADS-MIKC	TF	MADS->MADS-MIKC
Apse008G0031900	MADS-MIKC	TF	MADS->MADS-MIKC
Apse008G0032300	CAMTA	TF	CAMTA
Apse008G0032600	Others	TR	Others
Apse008G0033000	SBP	TF	SBP
Apse008G0034700	NF-YC	TF	NF-Y->NF-YC
Apse008G0041400	Trihelix	TF	Trihelix
Apse008G0042600	GRAS	TF	GRAS
Apse008G0043000	GARP-ARR-B	TF	GARP->GARP-ARR-B
Apse008G0046800	FAR1	TF	FAR1
Apse008G0052200	AP2/ERF-ERF	TF	AP2/ERF->AP2/ERF-ERF
Apse008G0056600	HB-KNOX	TF	HB->HB-KNOX
Apse008G0057300	C2C2-YABBY	TF	C2C2->C2C2-YABBY
Apse008G0057600	C2H2	TF	C2H2
Apse008G0057900	C2C2-YABBY	TF	C2C2->C2C2-YABBY
Apse008G0058200	C2C2-YABBY	TF	C2C2->C2C2-YABBY
Apse008G0060300	bHLH	TF	bHLH
Apse008G0061200	MYB	TF	MYB->MYB
Apse008G0062400	bHLH	TF	bHLH
Apse008G0062600	bHLH	TF	bHLH
Apse008G0063200	PHD	TR	PHD
Apse008G0067400	GNAT	TR	GNAT
Apse008G0070600	Others	TR	Others
Apse008G0071400	Others	TR	Others
Apse008G0071800	MYB-related	TF	MYB->MYB-related
Apse008G0073700	AP2/ERF-AP2	TF	AP2/ERF->AP2/ERF-AP2
Apse008G0074100	Whirly	TF	Whirly
Apse008G0074200	WRKY	TF	WRKY
Apse008G0074600	bHLH	TF	bHLH
Apse008G0078800	HB-HD-ZIP	TF	HB->HB-HD-ZIP
Apse008G0081200	MYB	TF	MYB->MYB
Apse008G0081400	HB-HD-ZIP	TF	HB->HB-HD-ZIP
Apse008G0081800	bHLH	TF	bHLH
Apse008G0082900	TCP	TF	TCP
Apse008G0085100	NAC	TF	NAC
Apse008G0085500	zf-HD	TF	zf-HD
Apse008G0087200	GARP-G2-like	TF	GARP->GARP-G2-like
Apse008G0087300	C2C2-Dof	TF	C2C2->C2C2-Dof
Apse008G0087500	MYB	TF	MYB->MYB
Apse008G0087600	mTERF	TR	mTERF
Apse008G0088900	NAC	TF	NAC
Apse008G0089400	SET	TR	SET
Apse008G0089700	MYB-related	TF	MYB->MYB-related
Apse008G0090900	SET	TR	SET
Apse008G0091900	AP2/ERF-ERF	TF	AP2/ERF->AP2/ERF-ERF
Apse008G0092700	WRKY	TF	WRKY
Apse008G0095000	WRKY	TF	WRKY
Apse008G0095100	C2H2	TF	C2H2
Apse008G0095300	NAC	TF	NAC
Apse008G0095400	NAC	TF	NAC
Apse008G0100600	C2C2-YABBY	TF	C2C2->C2C2-YABBY
Apse008G0100700	SBP	TF	SBP
Apse008G0101000	MADS-MIKC	TF	MADS->MADS-MIKC
Apse008G0101100	MADS-MIKC	TF	MADS->MADS-MIKC
Apse008G0104300	bHLH	TF	bHLH
Apse008G0106500	bHLH	TF	bHLH
Apse008G0107700	GNAT	TR	GNAT
Apse008G0108200	bZIP	TF	bZIP
Apse008G0114300	TCP	TF	TCP
Apse008G0114600	bHLH	TF	bHLH
Apse008G0114900	NAC	TF	NAC
Apse008G0115500	AP2/ERF-RAV	TF	AP2/ERF->AP2/ERF-RAV
Apse008G0115600	C2H2	TF	C2H2
Apse008G0115700	FAR1	TF	FAR1
Apse008G0116100	GARP-G2-like	TF	GARP->GARP-G2-like
Apse008G0117100	bZIP	TF	bZIP
Apse008G0119400	AP2/ERF-ERF	TF	AP2/ERF->AP2/ERF-ERF
Apse008G0119900	MYB	TF	MYB->MYB
Apse008G0120400	SNF2	TR	SNF2
Apse008G0131100	TCP	TF	TCP
Apse008G0135500	C3H	TF	C3H
Apse008G0136400	GARP-G2-like	TF	GARP->GARP-G2-like
Apse008G0136900	C2H2	TF	C2H2
Apse008G0137100	C2H2	TF	C2H2
Apse008G0137400	SNF2	TR	SNF2
Apse008G0138600	BBR-BPC	TF	BBR-BPC
Apse008G0138900	C2H2	TF	C2H2
Apse008G0141600	SET	TR	SET
Apse008G0143600	GARP-ARR-B	TF	GARP->GARP-ARR-B
Apse008G0144900	HSF	TF	HSF
Apse008G0146300	PLATZ	TF	PLATZ
Apse008G0148000	Others	TR	Others
Apse008G0148500	C2H2	TF	C2H2
Apse008G0151800	GRAS	TF	GRAS
Apse008G0154400	C2H2	TF	C2H2
Apse008G0155800	Tify	TF	Tify
Apse008G0156900	Tify	TF	Tify
Apse008G0160100	MYB	TF	MYB->MYB
Apse008G0160500	FAR1	TF	FAR1
Apse008G0166200	C3H	TF	C3H
Apse008G0166400	Others	TR	Others
Apse008G0166600	GARP-ARR-B	TF	GARP->GARP-ARR-B
Apse008G0167600	FAR1	TF	FAR1
Apse008G0168400	AUX/IAA	TR	AUX/IAA
Apse008G0173200	MYB	TF	MYB->MYB
Apse008G0173300	bHLH	TF	bHLH
Apse008G0174600	FAR1	TF	FAR1
Apse008G0174900	C2H2	TF	C2H2
Apse008G0176000	LOB	TF	LOB
Apse008G0176100	C2C2-CO-like	TF	C2C2->C2C2-CO-like
Apse008G0176200	HMG	TR	HMG
Apse008G0179600	FAR1	TF	FAR1
Apse009G0000100	C3H	TF	C3H
Apse009G0003500	AP2/ERF-ERF	TF	AP2/ERF->AP2/ERF-ERF
Apse009G0005200	NAC	TF	NAC
Apse009G0005500	Alfin-like	TF	Alfin-like
Apse009G0007700	zf-HD	TF	zf-HD
Apse009G0008300	HB-other	TF	HB->HB-other
Apse009G0008800	B3-ARF	TF	B3->B3-ARF
Apse009G0009600	WRKY	TF	WRKY
Apse009G0010300	AP2/ERF-ERF	TF	AP2/ERF->AP2/ERF-ERF
Apse009G0010500	AUX/IAA	TR	AUX/IAA
Apse009G0012500	FAR1	TF	FAR1
Apse009G0012700	SWI/SNF-BAF60b	TR	SWI/SNF-BAF60b
Apse009G0014000	SWI/SNF-BAF60b	TR	SWI/SNF-BAF60b
Apse009G0014300	SWI/SNF-BAF60b	TR	SWI/SNF-BAF60b
Apse009G0020000	SOH1	TR	SOH1
Apse009G0021500	C3H	TF	C3H
Apse009G0024800	B3	TF	B3->B3
Apse009G0025000	C2H2	TF	C2H2
Apse009G0025300	TCP	TF	TCP
Apse009G0027700	Tify	TF	Tify
Apse009G0029400	NAC	TF	NAC
Apse009G0029800	C3H	TF	C3H
Apse009G0031500	Trihelix	TF	Trihelix
Apse009G0033300	TUB	TF	TUB
Apse009G0033800	WRKY	TF	WRKY
Apse009G0034100	bZIP	TF	bZIP
Apse009G0035200	AP2/ERF-ERF	TF	AP2/ERF->AP2/ERF-ERF
Apse009G0036000	C2C2-GATA	TF	C2C2->C2C2-GATA
Apse009G0037100	FAR1	TF	FAR1
Apse009G0042400	AP2/ERF-ERF	TF	AP2/ERF->AP2/ERF-ERF
Apse009G0046000	mTERF	TR	mTERF
Apse009G0046200	B3	TF	B3->B3
Apse009G0051400	FAR1	TF	FAR1
Apse009G0052100	bHLH	TF	bHLH
Apse009G0052200	bHLH	TF	bHLH
Apse009G0052500	C2C2-GATA	TF	C2C2->C2C2-GATA
Apse009G0054900	MADS-MIKC	TF	MADS->MADS-MIKC
Apse009G0057300	FAR1	TF	FAR1
Apse009G0058500	bHLH	TF	bHLH
Apse009G0060000	AP2/ERF-ERF	TF	AP2/ERF->AP2/ERF-ERF
Apse009G0063000	MADS-M-type	TF	MADS->MADS-M-type
Apse009G0063100	bHLH	TF	bHLH
Apse009G0065100	GRF	TF	GRF
Apse009G0066700	HB-HD-ZIP	TF	HB->HB-HD-ZIP
Apse009G0066800	Jumonji	TR	Jumonji
Apse009G0067000	GARP-G2-like	TF	GARP->GARP-G2-like
Apse009G0068200	bZIP	TF	bZIP
Apse009G0068600	IWS1	TR	IWS1
Apse009G0070700	BBR-BPC	TF	BBR-BPC
Apse009G0071600	GARP-G2-like	TF	GARP->GARP-G2-like
Apse009G0072300	MADS-MIKC	TF	MADS->MADS-MIKC
Apse009G0074200	MYB	TF	MYB->MYB
Apse009G0075000	HSF	TF	HSF
Apse009G0076500	C3H	TF	C3H
Apse009G0076800	bHLH	TF	bHLH
Apse009G0077300	PLATZ	TF	PLATZ
Apse009G0078400	bHLH	TF	bHLH
Apse009G0080100	C2H2	TF	C2H2
Apse009G0081200	C2C2-LSD	TF	C2C2->C2C2-LSD
Apse009G0081600	FAR1	TF	FAR1
Apse009G0081900	NAC	TF	NAC
Apse009G0084000	GARP-ARR-B	TF	GARP->GARP-ARR-B
Apse009G0084600	MYB-related	TF	MYB->MYB-related
Apse009G0087100	NF-YC	TF	NF-Y->NF-YC
Apse009G0088300	MADS-MIKC	TF	MADS->MADS-MIKC
Apse009G0088900	SBP	TF	SBP
Apse009G0089200	WRKY	TF	WRKY
Apse009G0092400	NAC	TF	NAC
Apse009G0093600	bHLH	TF	bHLH
Apse009G0094300	bHLH	TF	bHLH
Apse009G0094400	B3-ARF	TF	B3->B3-ARF
Apse009G0095000	Trihelix	TF	Trihelix
Apse009G0095700	AP2/ERF-ERF	TF	AP2/ERF->AP2/ERF-ERF
Apse009G0096400	LFY	TF	LFY
Apse009G0097900	FAR1	TF	FAR1
Apse009G0100600	SOH1	TR	SOH1
Apse009G0101400	bZIP	TF	bZIP
Apse009G0103300	bHLH	TF	bHLH
Apse009G0104100	TRAF	TR	TRAF
Apse009G0104300	GARP-G2-like	TF	GARP->GARP-G2-like
Apse009G0105700	NAC	TF	NAC
Apse009G0108700	RWP-RK	TF	RWP-RK
Apse009G0109000	WRKY	TF	WRKY
Apse009G0113000	Trihelix	TF	Trihelix
Apse009G0113300	C3H	TF	C3H
Apse009G0113900	MYB	TF	MYB->MYB
Apse009G0115300	BES1	TF	BES1
Apse009G0116900	E2F-DP	TF	E2F-DP
Apse009G0120000	PHD	TR	PHD
Apse009G0120100	HB-HD-ZIP	TF	HB->HB-HD-ZIP
Apse009G0122000	MYB-related	TF	MYB->MYB-related
Apse009G0122100	MYB-related	TF	MYB->MYB-related
Apse009G0123400	MYB	TF	MYB->MYB
Apse009G0124100	bHLH	TF	bHLH
Apse009G0127100	LOB	TF	LOB
Apse009G0132600	TCP	TF	TCP
Apse009G0134400	Others	TR	Others
Apse009G0135000	C3H	TF	C3H
Apse009G0135800	FAR1	TF	FAR1
Apse009G0136400	MYB	TF	MYB->MYB
Apse009G0141700	mTERF	TR	mTERF
Apse009G0141800	mTERF	TR	mTERF
Apse009G0142000	bZIP	TF	bZIP
Apse009G0145500	SWI/SNF-BAF60b	TR	SWI/SNF-BAF60b
Apse009G0147200	C2H2	TF	C2H2
Apse009G0148400	WRKY	TF	WRKY
Apse009G0148800	TCP	TF	TCP
Apse009G0149600	GRAS	TF	GRAS
Apse009G0149800	bHLH	TF	bHLH
Apse009G0151100	NAC	TF	NAC
Apse009G0152100	Others	TR	Others
Apse009G0152800	B3	TF	B3->B3
Apse009G0153600	bHLH	TF	bHLH
Apse009G0154500	SET	TR	SET
Apse009G0154600	GNAT	TR	GNAT
Apse009G0156900	AP2/ERF-ERF	TF	AP2/ERF->AP2/ERF-ERF
Apse009G0157100	RB	TR	RB
Apse009G0160100	B3-ARF	TF	B3->B3-ARF
Apse009G0163200	Trihelix	TF	Trihelix
Apse009G0163500	AUX/IAA	TR	AUX/IAA
Apse009G0164600	GRAS	TF	GRAS
Apse009G0165200	bHLH	TF	bHLH
Apse009G0167200	TCP	TF	TCP
Apse009G0167900	bZIP	TF	bZIP
Apse009G0168300	LOB	TF	LOB
Apse009G0169000	VOZ	TF	VOZ
Apse009G0170100	C2H2	TF	C2H2
Apse009G0170300	HB-other	TF	HB->HB-other
Apse009G0170400	NAC	TF	NAC
Apse009G0170700	HB-other	TF	HB->HB-other
Apse009G0171000	GARP-G2-like	TF	GARP->GARP-G2-like
Apse009G0171400	FAR1	TF	FAR1
Apse009G0173400	AP2/ERF-ERF	TF	AP2/ERF->AP2/ERF-ERF
Apse009G0173600	C3H	TF	C3H
Apse009G0174200	SBP	TF	SBP
Apse009G0174700	SNF2	TR	SNF2
Apse009G0176500	bHLH	TF	bHLH
Apse009G0179600	GNAT	TR	GNAT
Apse009G0181000	AP2/ERF-ERF	TF	AP2/ERF->AP2/ERF-ERF
Apse009G0183500	ULT	TF	ULT
Apse009G0187700	MYB	TF	MYB->MYB
Apse009G0188300	MYB	TF	MYB->MYB
Apse009G0188400	MYB	TF	MYB->MYB
Apse009G0189200	Others	TR	Others
Apse009G0191100	GRAS	TF	GRAS
Apse009G0191400	SET	TR	SET
Apse009G0192200	MADS-M-type	TF	MADS->MADS-M-type
Apse009G0192600	bHLH	TF	bHLH
Apse009G0193700	Others	TR	Others
Apse009G0193800	Others	TR	Others
Apse009G0194300	C3H	TF	C3H
Apse009G0194900	SET	TR	SET
Apse009G0196600	MYB-related	TF	MYB->MYB-related
Apse009G0197100	HB-HD-ZIP	TF	HB->HB-HD-ZIP
Apse009G0198100	HMG	TR	HMG
Apse009G0199900	MYB	TF	MYB->MYB
Apse009G0201000	SNF2	TR	SNF2
Apse009G0201700	WRKY	TF	WRKY
Apse009G0203800	PHD	TR	PHD
Apse009G0207300	C3H	TF	C3H
Apse009G0207400	AP2/ERF-ERF	TF	AP2/ERF->AP2/ERF-ERF
Apse009G0212400	TRAF	TR	TRAF
Apse009G0214900	GNAT	TR	GNAT
Apse009G0215800	WRKY	TF	WRKY
Apse009G0215900	GRAS	TF	GRAS
Apse009G0216200	Others	TR	Others
Apse009G0221000	SAP	TF	SAP
Apse009G0221100	MYB-related	TF	MYB->MYB-related
Apse009G0221900	FAR1	TF	FAR1
Apse009G0223100	NF-YB	TF	NF-Y->NF-YB
Apse009G0224500	FAR1	TF	FAR1
Apse009G0225500	NF-YB	TF	NF-Y->NF-YB
Apse009G0225800	SAP	TF	SAP
Apse009G0229500	SET	TR	SET
Apse009G0230700	Others	TR	Others
Apse009G0232500	MYB-related	TF	MYB->MYB-related
Apse009G0234400	DDT	TR	DDT
Apse009G0235000	HB-other	TF	HB->HB-other
Apse009G0236600	FAR1	TF	FAR1
Apse009G0240300	FAR1	TF	FAR1
Apse009G0242100	FAR1	TF	FAR1
Apse009G0242200	FAR1	TF	FAR1
Apse009G0246000	HSF	TF	HSF
Apse009G0246200	C2H2	TF	C2H2
Apse010G0001800	PLATZ	TF	PLATZ
Apse010G0002300	SBP	TF	SBP
Apse010G0003000	bZIP	TF	bZIP
Apse010G0003200	FAR1	TF	FAR1
Apse010G0003500	ARID	TR	ARID
Apse010G0007500	NAC	TF	NAC
Apse010G0010900	HB-WOX	TF	HB->HB-WOX
Apse010G0011000	HMG	TR	HMG
Apse010G0011900	RWP-RK	TF	RWP-RK
Apse010G0016300	SWI/SNF-SWI3	TR	SWI/SNF-SWI3
Apse010G0018300	ARID	TR	ARID
Apse010G0024200	IWS1	TR	IWS1
Apse010G0027300	C2H2	TF	C2H2
Apse010G0027500	E2F-DP	TF	E2F-DP
Apse010G0029500	B3-ARF	TF	B3->B3-ARF
Apse010G0029800	C3H	TF	C3H
Apse010G0031000	BBR-BPC	TF	BBR-BPC
Apse010G0032000	SWI/SNF-SWI3	TR	SWI/SNF-SWI3
Apse010G0033800	MADS-MIKC	TF	MADS->MADS-MIKC
Apse010G0034100	SRS	TF	SRS
Apse010G0035100	AP2/ERF-ERF	TF	AP2/ERF->AP2/ERF-ERF
Apse010G0036400	HB-BELL	TF	HB->HB-BELL
Apse010G0037300	bZIP	TF	bZIP
Apse010G0037400	bZIP	TF	bZIP
Apse010G0040300	TUB	TF	TUB
Apse010G0040800	MYB-related	TF	MYB->MYB-related
Apse010G0041000	zf-HD	TF	zf-HD
Apse010G0041800	MYB-related	TF	MYB->MYB-related
Apse010G0044500	OFP	TF	OFP
Apse010G0045700	C2H2	TF	C2H2
Apse010G0047200	BES1	TF	BES1
Apse010G0047400	NAC	TF	NAC
Apse010G0047500	NAC	TF	NAC
Apse010G0049100	Others	TR	Others
Apse010G0052800	GARP-G2-like	TF	GARP->GARP-G2-like
Apse010G0053000	B3	TF	B3->B3
Apse010G0053100	B3	TF	B3->B3
Apse010G0053200	B3	TF	B3->B3
Apse010G0053700	C2C2-Dof	TF	C2C2->C2C2-Dof
Apse010G0055800	MYB	TF	MYB->MYB
Apse010G0056700	NAC	TF	NAC
Apse010G0060500	B3	TF	B3->B3
Apse010G0064800	bZIP	TF	bZIP
Apse010G0065400	bHLH	TF	bHLH
Apse010G0065600	HSF	TF	HSF
Apse010G0066800	bHLH	TF	bHLH
Apse010G0066900	bHLH	TF	bHLH
Apse010G0067100	NAC	TF	NAC
Apse010G0067600	HB-WOX	TF	HB->HB-WOX
Apse010G0067700	AP2/ERF-ERF	TF	AP2/ERF->AP2/ERF-ERF
Apse010G0067800	C2H2	TF	C2H2
Apse010G0068700	WRKY	TF	WRKY
Apse010G0070100	MYB	TF	MYB->MYB
Apse010G0076100	LOB	TF	LOB
Apse010G0076200	C2H2	TF	C2H2
Apse010G0076400	bHLH	TF	bHLH
Apse010G0077300	PHD	TR	PHD
Apse010G0077900	LIM	TF	LIM
Apse010G0080400	bZIP	TF	bZIP
Apse010G0081100	GRF	TF	GRF
Apse010G0081500	AP2/ERF-AP2	TF	AP2/ERF->AP2/ERF-AP2
Apse010G0081600	bHLH	TF	bHLH
Apse010G0082900	MYB	TF	MYB->MYB
Apse010G0083300	HB-HD-ZIP	TF	HB->HB-HD-ZIP
Apse010G0083400	HB-KNOX	TF	HB->HB-KNOX
Apse010G0086900	AUX/IAA	TR	AUX/IAA
Apse010G0087100	bHLH	TF	bHLH
Apse010G0088700	MADS-MIKC	TF	MADS->MADS-MIKC
Apse010G0091600	C2C2-GATA	TF	C2C2->C2C2-GATA
Apse010G0091700	C2C2-GATA	TF	C2C2->C2C2-GATA
Apse010G0094200	MADS-MIKC	TF	MADS->MADS-MIKC
Apse010G0094600	bHLH	TF	bHLH
Apse010G0097400	zf-HD	TF	zf-HD
Apse010G0100600	bHLH	TF	bHLH
Apse010G0101900	HB-HD-ZIP	TF	HB->HB-HD-ZIP
Apse010G0103700	Jumonji	TR	Jumonji
Apse010G0106200	C2H2	TF	C2H2
Apse010G0107500	MYB	TF	MYB->MYB
Apse010G0108800	FAR1	TF	FAR1
Apse010G0109600	AP2/ERF-ERF	TF	AP2/ERF->AP2/ERF-ERF
Apse010G0111900	MADS-MIKC	TF	MADS->MADS-MIKC
Apse010G0114500	bZIP	TF	bZIP
Apse010G0114700	bZIP	TF	bZIP
Apse010G0115700	B3-ARF	TF	B3->B3-ARF
Apse010G0118000	SET	TR	SET
Apse010G0118200	C2H2	TF	C2H2
Apse010G0118800	CSD	TF	CSD
Apse010G0120500	GRAS	TF	GRAS
Apse010G0121100	AP2/ERF-ERF	TF	AP2/ERF->AP2/ERF-ERF
Apse010G0125200	TRAF	TR	TRAF
Apse010G0126500	NAC	TF	NAC
Apse010G0130600	SET	TR	SET
Apse010G0130900	C3H	TF	C3H
Apse010G0131500	TRAF	TR	TRAF
Apse010G0131800	PHD	TR	PHD
Apse010G0132000	AP2/ERF-ERF	TF	AP2/ERF->AP2/ERF-ERF
Apse010G0135200	MYB	TF	MYB->MYB
Apse010G0135300	GRAS	TF	GRAS
Apse010G0140500	NAC	TF	NAC
Apse010G0140700	FAR1	TF	FAR1
Apse010G0141200	mTERF	TR	mTERF
Apse010G0141400	MYB-related	TF	MYB->MYB-related
Apse010G0142500	C2H2	TF	C2H2
Apse010G0142800	GRAS	TF	GRAS
Apse010G0143000	NAC	TF	NAC
Apse010G0145600	mTERF	TR	mTERF
Apse010G0146300	AP2/ERF-ERF	TF	AP2/ERF->AP2/ERF-ERF
Apse010G0148900	NAC	TF	NAC
Apse010G0154200	SET	TR	SET
Apse010G0154900	AP2/ERF-ERF	TF	AP2/ERF->AP2/ERF-ERF
Apse010G0157200	bZIP	TF	bZIP
Apse010G0158100	FAR1	TF	FAR1
Apse010G0158300	TUB	TF	TUB
Apse010G0158900	Trihelix	TF	Trihelix
Apse010G0159100	Trihelix	TF	Trihelix
Apse010G0159200	Trihelix	TF	Trihelix
Apse010G0159500	C3H	TF	C3H
Apse010G0160100	bZIP	TF	bZIP
Apse010G0162100	FAR1	TF	FAR1
Apse010G0165100	MADS-MIKC	TF	MADS->MADS-MIKC
Apse010G0166500	bHLH	TF	bHLH
Apse010G0167500	GNAT	TR	GNAT
Apse010G0168800	MADS-MIKC	TF	MADS->MADS-MIKC
Apse010G0171300	MYB	TF	MYB->MYB
Apse010G0172700	AP2/ERF-ERF	TF	AP2/ERF->AP2/ERF-ERF
Apse010G0172900	AP2/ERF-ERF	TF	AP2/ERF->AP2/ERF-ERF
Apse010G0173100	AP2/ERF-ERF	TF	AP2/ERF->AP2/ERF-ERF
Apse010G0180000	Whirly	TF	Whirly
Apse011G0000500	Trihelix	TF	Trihelix
Apse011G0006000	MYB	TF	MYB->MYB
Apse011G0006500	LOB	TF	LOB
Apse011G0008200	Jumonji	TR	Jumonji
Apse011G0010400	HB-KNOX	TF	HB->HB-KNOX
Apse011G0012100	MYB-related	TF	MYB->MYB-related
Apse011G0012700	C2C2-Dof	TF	C2C2->C2C2-Dof
Apse011G0014800	MYB-related	TF	MYB->MYB-related
Apse011G0015500	MYB	TF	MYB->MYB
Apse011G0016500	bHLH	TF	bHLH
Apse011G0016700	bHLH	TF	bHLH
Apse011G0019600	IWS1	TR	IWS1
Apse011G0020500	HB-HD-ZIP	TF	HB->HB-HD-ZIP
Apse011G0022700	LIM	TF	LIM
Apse011G0024600	E2F-DP	TF	E2F-DP
Apse011G0025000	Others	TR	Others
Apse011G0026200	MYB-related	TF	MYB->MYB-related
Apse011G0028800	NAC	TF	NAC
Apse011G0029500	NAC	TF	NAC
Apse011G0029600	NAC	TF	NAC
Apse011G0029700	NAC	TF	NAC
Apse011G0030300	bHLH	TF	bHLH
Apse011G0030600	MYB	TF	MYB->MYB
Apse011G0030700	MYB	TF	MYB->MYB
Apse011G0031300	DDT	TR	DDT
Apse011G0033000	LOB	TF	LOB
Apse011G0035300	HB-HD-ZIP	TF	HB->HB-HD-ZIP
Apse011G0037100	WRKY	TF	WRKY
Apse011G0038800	bHLH	TF	bHLH
Apse011G0039200	bHLH	TF	bHLH
Apse011G0040100	TCP	TF	TCP
Apse011G0041800	ARID	TR	ARID
Apse011G0044200	NF-YC	TF	NF-Y->NF-YC
Apse011G0045500	bHLH	TF	bHLH
Apse011G0046200	C2H2	TF	C2H2
Apse011G0046400	C2H2	TF	C2H2
Apse011G0046500	C2H2	TF	C2H2
Apse011G0048000	ARID	TR	ARID
Apse011G0048600	Others	TR	Others
Apse011G0048900	TRAF	TR	TRAF
Apse011G0049200	HB-BELL	TF	HB->HB-BELL
Apse011G0050300	MYB	TF	MYB->MYB
Apse011G0051400	WRKY	TF	WRKY
Apse011G0057100	AP2/ERF-ERF	TF	AP2/ERF->AP2/ERF-ERF
Apse011G0058800	HMG	TR	HMG
Apse011G0059600	WRKY	TF	WRKY
Apse011G0059700	MYB-related	TF	MYB->MYB-related
Apse011G0060500	AP2/ERF-ERF	TF	AP2/ERF->AP2/ERF-ERF
Apse011G0065500	PHD	TR	PHD
Apse011G0067300	RWP-RK	TF	RWP-RK
Apse011G0068300	AUX/IAA	TR	AUX/IAA
Apse011G0068400	B3	TF	B3->B3
Apse011G0068800	B3-ARF	TF	B3->B3-ARF
Apse011G0069000	AP2/ERF-ERF	TF	AP2/ERF->AP2/ERF-ERF
Apse011G0069600	Coactivator p15	TR	Coactivator p15
Apse011G0070400	MYB	TF	MYB->MYB
Apse011G0070600	C2C2-Dof	TF	C2C2->C2C2-Dof
Apse011G0074000	HB-HD-ZIP	TF	HB->HB-HD-ZIP
Apse011G0074200	bHLH	TF	bHLH
Apse011G0075700	NAC	TF	NAC
Apse011G0076100	GRF	TF	GRF
Apse011G0077800	B3	TF	B3->B3
Apse011G0078400	NAC	TF	NAC
Apse011G0078800	AP2/ERF-ERF	TF	AP2/ERF->AP2/ERF-ERF
Apse011G0082000	MYB	TF	MYB->MYB
Apse011G0084600	MADS-M-type	TF	MADS->MADS-M-type
Apse011G0085400	FAR1	TF	FAR1
Apse011G0085500	HB-WOX	TF	HB->HB-WOX
Apse011G0090600	Tify	TF	Tify
Apse011G0091700	NF-X1	TF	NF-X1
Apse011G0091800	GNAT	TR	GNAT
Apse011G0095000	C2H2	TF	C2H2
Apse011G0095100	zf-HD	TF	zf-HD
Apse011G0095500	zf-HD	TF	zf-HD
Apse011G0095700	Others	TR	Others
Apse011G0095800	NAC	TF	NAC
Apse011G0096200	MYB-related	TF	MYB->MYB-related
Apse011G0096400	HB-HD-ZIP	TF	HB->HB-HD-ZIP
Apse011G0097100	HSF	TF	HSF
Apse011G0098800	GRAS	TF	GRAS
Apse011G0099300	AP2/ERF-ERF	TF	AP2/ERF->AP2/ERF-ERF
Apse011G0099600	AP2/ERF-ERF	TF	AP2/ERF->AP2/ERF-ERF
Apse011G0101900	HB-other	TF	HB->HB-other
Apse011G0102100	MADS-MIKC	TF	MADS->MADS-MIKC
Apse011G0104400	GRF	TF	GRF
Apse011G0108900	C2H2	TF	C2H2
Apse011G0109800	MYB	TF	MYB->MYB
Apse011G0111200	NAC	TF	NAC
Apse011G0111400	C2C2-YABBY	TF	C2C2->C2C2-YABBY
Apse011G0112500	WRKY	TF	WRKY
Apse011G0114600	GRAS	TF	GRAS
Apse011G0116400	C2H2	TF	C2H2
Apse011G0118700	FAR1	TF	FAR1
Apse011G0118800	FAR1	TF	FAR1
Apse011G0118900	FAR1	TF	FAR1
Apse011G0119700	MYB	TF	MYB->MYB
Apse011G0120000	MYB	TF	MYB->MYB
Apse011G0120200	AP2/ERF-ERF	TF	AP2/ERF->AP2/ERF-ERF
Apse011G0120800	MYB-related	TF	MYB->MYB-related
Apse011G0121900	HB-HD-ZIP	TF	HB->HB-HD-ZIP
Apse011G0122900	AP2/ERF-ERF	TF	AP2/ERF->AP2/ERF-ERF
Apse011G0123000	AP2/ERF-ERF	TF	AP2/ERF->AP2/ERF-ERF
Apse011G0124000	Others	TR	Others
Apse011G0125900	C2C2-GATA	TF	C2C2->C2C2-GATA
Apse011G0126300	SET	TR	SET
Apse011G0130100	Trihelix	TF	Trihelix
Apse011G0132100	SNF2	TR	SNF2
Apse011G0135600	SWI/SNF-BAF60b	TR	SWI/SNF-BAF60b
Apse011G0139100	GRAS	TF	GRAS
Apse011G0139900	GNAT	TR	GNAT
Apse011G0140500	B3	TF	B3->B3
Apse011G0141300	C3H	TF	C3H
Apse011G0141400	C2H2	TF	C2H2
Apse011G0142700	TAZ	TR	TAZ
Apse011G0143500	MYB	TF	MYB->MYB
Apse011G0151400	NAC	TF	NAC
Apse011G0152600	bHLH	TF	bHLH
Apse011G0152900	MYB-related	TF	MYB->MYB-related
Apse011G0153400	C2C2-CO-like	TF	C2C2->C2C2-CO-like
Apse011G0154000	AP2/ERF-ERF	TF	AP2/ERF->AP2/ERF-ERF
Apse011G0157400	MYB	TF	MYB->MYB
Apse011G0158100	TCP	TF	TCP
Apse011G0160600	NF-YB	TF	NF-Y->NF-YB
Apse011G0161900	AP2/ERF-ERF	TF	AP2/ERF->AP2/ERF-ERF
Apse011G0163800	Others	TR	Others
Apse011G0164000	HMG	TR	HMG
Apse011G0165400	bZIP	TF	bZIP
Apse011G0165700	FAR1	TF	FAR1
Apse011G0166400	PHD	TR	PHD
Apse011G0166600	bHLH	TF	bHLH
Apse011G0167200	C2C2-Dof	TF	C2C2->C2C2-Dof
Apse011G0169100	MADS-MIKC	TF	MADS->MADS-MIKC
Apse011G0169400	MADS-MIKC	TF	MADS->MADS-MIKC
Apse011G0169600	SBP	TF	SBP
Apse011G0171300	IWS1	TR	IWS1
Apse011G0171600	mTERF	TR	mTERF
Apse011G0172100	C3H	TF	C3H
Apse011G0172700	TCP	TF	TCP
Apse011G0175000	C2H2	TF	C2H2
Apse011G0176500	NAC	TF	NAC
Apse011G0176900	C2H2	TF	C2H2
Apse011G0178100	SNF2	TR	SNF2
Apse011G0180500	Others	TR	Others
Apse011G0181900	zf-HD	TF	zf-HD
Apse011G0182100	MYB	TF	MYB->MYB
Apse011G0182900	NAC	TF	NAC
Apse011G0187700	zf-HD	TF	zf-HD
Apse012G0002200	NAC	TF	NAC
Apse012G0004600	Pseudo ARR-B	TR	Pseudo ARR-B
Apse012G0004900	mTERF	TR	mTERF
Apse012G0007900	FAR1	TF	FAR1
Apse012G0008800	TRAF	TR	TRAF
Apse012G0009400	HB-HD-ZIP	TF	HB->HB-HD-ZIP
Apse012G0012700	C2C2-Dof	TF	C2C2->C2C2-Dof
Apse012G0013100	PHD	TR	PHD
Apse012G0016100	Jumonji	TR	Jumonji
Apse012G0017300	TRAF	TR	TRAF
Apse012G0027300	PLATZ	TF	PLATZ
Apse012G0029100	MYB	TF	MYB->MYB
Apse012G0029400	GNAT	TR	GNAT
Apse012G0030300	HSF	TF	HSF
Apse012G0030700	GRF	TF	GRF
Apse012G0034900	C3H	TF	C3H
Apse012G0035900	WRKY	TF	WRKY
Apse012G0039300	MADS-M-type	TF	MADS->MADS-M-type
Apse012G0044200	AP2/ERF-AP2	TF	AP2/ERF->AP2/ERF-AP2
Apse012G0047700	C3H	TF	C3H
Apse012G0052000	MADS-M-type	TF	MADS->MADS-M-type
Apse012G0053200	bHLH	TF	bHLH
Apse012G0053300	MYB	TF	MYB->MYB
Apse012G0053700	MADS-M-type	TF	MADS->MADS-M-type
Apse012G0056500	SET	TR	SET
Apse012G0058400	C2H2	TF	C2H2
Apse012G0060600	NAC	TF	NAC
Apse012G0061400	FAR1	TF	FAR1
Apse012G0062300	AP2/ERF-ERF	TF	AP2/ERF->AP2/ERF-ERF
Apse012G0062700	SET	TR	SET
Apse012G0062900	Trihelix	TF	Trihelix
Apse012G0064100	Jumonji	TR	Jumonji
Apse012G0069800	SNF2	TR	SNF2
Apse012G0070000	Others	TR	Others
Apse012G0070900	SRS	TF	SRS
Apse012G0073200	RB	TR	RB
Apse012G0076200	bZIP	TF	bZIP
Apse012G0076500	MADS-M-type	TF	MADS->MADS-M-type
Apse012G0077500	Trihelix	TF	Trihelix
Apse012G0081200	FAR1	TF	FAR1
Apse012G0081800	C2H2	TF	C2H2
Apse012G0083400	MYB	TF	MYB->MYB
Apse012G0083600	Others	TR	Others
Apse012G0086500	MADS-M-type	TF	MADS->MADS-M-type
Apse012G0088100	AP2/ERF-AP2	TF	AP2/ERF->AP2/ERF-AP2
Apse012G0088200	FAR1	TF	FAR1
Apse012G0088800	HSF	TF	HSF
Apse012G0089100	HSF	TF	HSF
Apse012G0089600	EIL	TF	EIL
Apse012G0090200	bZIP	TF	bZIP
Apse012G0094900	OFP	TF	OFP
Apse012G0095300	BSD	TF	BSD
Apse012G0095700	MYB	TF	MYB->MYB
Apse012G0103400	Trihelix	TF	Trihelix
Apse012G0104800	Trihelix	TF	Trihelix
Apse012G0108800	NAC	TF	NAC
Apse012G0108900	NAC	TF	NAC
Apse012G0110000	C2H2	TF	C2H2
Apse012G0113100	SWI/SNF-SWI3	TR	SWI/SNF-SWI3
Apse012G0115400	bHLH	TF	bHLH
novel.3801	LOB	TF	LOB
novel.3847	NAC	TF	NAC
novel.3861	MADS-M-type	TF	MADS->MADS-M-type
novel.4025	C2C2-LSD	TF	C2C2->C2C2-LSD
novel.4029	MADS-M-type	TF	MADS->MADS-M-type
novel.4092	FAR1	TF	FAR1
novel.4263	WRKY	TF	WRKY
novel.36	mTERF	TR	mTERF
novel.38	mTERF	TR	mTERF
novel.39	mTERF	TR	mTERF
novel.40	mTERF	TR	mTERF
novel.417	MED6	TR	MED6
novel.565	MED6	TR	MED6
novel.566	MED6	TR	MED6
novel.600	GRAS	TF	GRAS
novel.42	mTERF	TR	mTERF
novel.637	NAC	TF	NAC
novel.1910	B3	TF	B3->B3
novel.1911	B3	TF	B3->B3
novel.1915	mTERF	TR	mTERF
novel.1933	WRKY	TF	WRKY
novel.57	CSD	TF	CSD
novel.874	MYB-related	TF	MYB->MYB-related
novel.875	MYB-related	TF	MYB->MYB-related
novel.963	WRKY	TF	WRKY
novel.1017	FAR1	TF	FAR1
novel.1039	B3	TF	B3->B3
novel.999	B3	TF	B3->B3
novel.1210	AP2/ERF-ERF	TF	AP2/ERF->AP2/ERF-ERF
novel.1388	B3	TF	B3->B3
novel.1391	B3	TF	B3->B3
novel.1392	B3	TF	B3->B3
novel.1394	B3	TF	B3->B3
novel.1598	C3H	TF	C3H
novel.1787	NAC	TF	NAC
novel.1839	WRKY	TF	WRKY
novel.95	AP2/ERF-ERF	TF	AP2/ERF->AP2/ERF-ERF
novel.96	AP2/ERF-ERF	TF	AP2/ERF->AP2/ERF-ERF
novel.169	FAR1	TF	FAR1
novel.2230	WRKY	TF	WRKY
novel.2258	AP2/ERF-ERF	TF	AP2/ERF->AP2/ERF-ERF
novel.2259	AP2/ERF-ERF	TF	AP2/ERF->AP2/ERF-ERF
novel.2374	AP2/ERF-ERF	TF	AP2/ERF->AP2/ERF-ERF
novel.2460	FAR1	TF	FAR1
novel.2520	AP2/ERF-ERF	TF	AP2/ERF->AP2/ERF-ERF
novel.2630	MYB-related	TF	MYB->MYB-related
novel.2696	Others	TR	Others
novel.2699	AP2/ERF-ERF	TF	AP2/ERF->AP2/ERF-ERF
novel.2738	mTERF	TR	mTERF
novel.2956	MADS-M-type	TF	MADS->MADS-M-type
novel.3056	NAC	TF	NAC
novel.3059	WRKY	TF	WRKY
novel.3061	WRKY	TF	WRKY
novel.3180	WRKY	TF	WRKY
novel.3199	FAR1	TF	FAR1
novel.3245	WRKY	TF	WRKY
novel.3257	C3H	TF	C3H
novel.3321	RWP-RK	TF	RWP-RK
novel.3414	MED6	TR	MED6
novel.3427	NAC	TF	NAC
novel.319	mTERF	TR	mTERF
novel.3510	AP2/ERF-ERF	TF	AP2/ERF->AP2/ERF-ERF
novel.3572	B3	TF	B3->B3
