# Supplementary material for: Transcriptomics Profiling of Acer pseudosieboldianum Molecular Mechanism against Freezing Stress
Source: Int J Mol Sci. 2022 Nov 24;23(23):14676. doi: 10.3390/ijms232314676 (PMC9737005; doi:10.3390/ijms232314676)
Supplement: Supplementary file 1 [file ijms-23-14676-s001.zip › ijms-1987053-supplementary/Supplementary Tables/Table S13 Statistics of genes encoding transcription factors.xlsx]

## Sheet: Sheet2
TF-Family	TF-Category	TF-Classification	ID	APCK-1	APCK-2	APCK-3	APA-1	APA-2	APA-3	APB-1	APB-2	APB-3	APC-1	APC-2	APC-3	APD-1	APD-2	APD-3	chr	start	end	strand	gene_name	gene_description	KEGG	KEGG pathway	NR	Swissprot	Tremble	KOG	GO	Pfam
MYB	TF	MYB->MYB	Apse001G0008900	4.19	3.97	3.79	4.65	3.67	3.96	0.54	0.82	0.85	3.13	3.25	3.67	1.62	2.35	1.75	GWHBECT00000001	743938	745639	-	gene-Apse001G0008900	--	K09422 transcription factor MYB, plant | (RefSeq) hypothetical protein (A)	--	hypothetical protein CISIN_1g019911mg [Citrus sinensis]	MY108_ARATH RecName: Full=Transcription factor MYB108; AltName: Full=Myb-related protein 108; Short=AtMYB108; AltName: Full=Protein BOTRYTIS-SUSCEPTIBLE 1;	A0A5C7IRI8_9ROSI SubName: Full=Uncharacterized protein {ECO:0000313|EMBL:TXG71444.1};	At3g06490	GO:0005634,nucleus; GO:0003700,DNA-binding transcription factor activity; GO:0043565,sequence-specific DNA binding; GO:0000976,transcription regulatory region sequence-specific DNA binding; GO:0006952,defense response; GO:0120195,NA; GO:0006355,regulation of transcription, DNA-templated; GO:0009620,response to fungus; GO:0140110,transcription regulator activity; GO:0003674,molecular_function; GO:…	PF00249.31:Myb-like DNA-binding domain
MYB-related	TF	MYB->MYB-related	Apse001G0023300	0	0.04	0	0	0.04	0	0	0	0	0	0.04	0.04	0	0	0.05	GWHBECT00000001	2684343	2687204	+	gene-Apse001G0023300	--	K09422 transcription factor MYB, plant | (RefSeq) transcription factor MYB111 (A)	--	PREDICTED: myb-related protein Myb4 [Citrus sinensis]	MY111_ARATH RecName: Full=Transcription factor MYB111 {ECO:0000303|PubMed:11597504}; AltName: Full=Myb-related protein 111 {ECO:0000303|PubMed:11597504}; Short=AtMYB111 {ECO:0000303|PubMed:11597504}; AltName: Full=Protein PRODUCTION OF FLAVONOL GLYCOSIDES 3 {ECO:0000303|PubMed:17419845};	A0A5C7IQH0_9ROSI SubName: Full=Uncharacterized protein {ECO:0000313|EMBL:TXG71633.1};	At5g49330	GO:0005634,nucleus; GO:0003677,DNA binding; GO:0003700,DNA-binding transcription factor activity; GO:0051555,flavonol biosynthetic process; GO:1900386,positive regulation of flavonol biosynthetic process; GO:0009416,response to light stimulus; GO:0010224,response to UV-B; GO:0003674,molecular_function; GO:0003676,nucleic acid binding; GO:0005488,binding; GO:0097159,organic cyclic compound binding…	PF00249.31:Myb-like DNA-binding domain
MYB-related	TF	MYB->MYB-related	Apse001G0041000	35.87	35.01	34.47	29.13	30.63	28.73	22.95	24.2	23.24	26.1	28.45	27.54	25.66	22.11	26.66	GWHBECT00000001	4578606	4592435	-	gene-Apse001G0041000	--	K03164 DNA topoisomerase II [EC:5.6.2.2] | (RefSeq) DNA topoisomerase 2-like (A)	--	PREDICTED: protein ALWAYS EARLY 3 isoform X2 [Citrus sinensis]	ALY3_ARATH RecName: Full=Protein ALWAYS EARLY 3; Short=AtALY3;	A0A5C7IQT4_9ROSI RecName: Full=SANT domain-containing protein {ECO:0000259|PROSITE:PS51293};	At3g21430	GO:0005654,nucleoplasm; GO:0017053,transcriptional repressor complex; GO:0003677,DNA binding; GO:0051726,regulation of cell cycle; GO:0006357,regulation of transcription by RNA polymerase II; GO:0000003,reproduction; GO:0006351,transcription, DNA-templated; GO:0003674,molecular_function; GO:0003676,nucleic acid binding; GO:0005488,binding; GO:0097159,organic cyclic compound binding; GO:1901363,he…	PF06584.13:DIRP
MYB	TF	MYB->MYB	Apse001G0097600	18.3	17.72	18.68	6.91	5.99	10.41	4.4	6.19	4.88	7.95	8.19	8.28	5.99	4.28	3.68	GWHBECT00000001	13817902	13819009	+	gene-Apse001G0097600	--	K09422 transcription factor MYB, plant | (RefSeq) myb-related protein Myb4 (A)	--	transcription factor MYB14-like [Herrania umbratica]	MYB15_ARATH RecName: Full=Transcription factor MYB15 {ECO:0000305}; AltName: Full=Myb-related protein 15 {ECO:0000305}; Short=AtMYB15 {ECO:0000312|EMBL:CAA74603.1}; AltName: Full=Myb-related protein Y19 {ECO:0000305}; Short=AtY19 {ECO:0000303|PubMed:8980549};	A0A5C7ISE8_9ROSI SubName: Full=Uncharacterized protein {ECO:0000313|EMBL:TXG72317.1};	At3g23250	GO:0005634,nucleus; GO:0003677,DNA binding; GO:0003700,DNA-binding transcription factor activity; GO:0010200,response to chitin; GO:0009409,response to cold; GO:0009651,response to salt stress; GO:0009414,response to water deprivation; GO:0003674,molecular_function; GO:0003676,nucleic acid binding; GO:0005488,binding; GO:0097159,organic cyclic compound binding; GO:1901363,heterocyclic compound bi…	PF00249.31:Myb-like DNA-binding domain
MYB	TF	MYB->MYB	Apse001G0097700	53.53	45.94	47	37.68	36.12	41.28	37.88	42.03	40.86	53.38	51.73	59.13	18.17	23.01	23.74	GWHBECT00000001	13856692	13857787	+	gene-Apse001G0097700	--	K09422 transcription factor MYB, plant | (RefSeq) transcription factor MYB15-like (A)	--	transcription factor MYB14-like [Herrania umbratica]	MYB15_ARATH RecName: Full=Transcription factor MYB15 {ECO:0000305}; AltName: Full=Myb-related protein 15 {ECO:0000305}; Short=AtMYB15 {ECO:0000312|EMBL:CAA74603.1}; AltName: Full=Myb-related protein Y19 {ECO:0000305}; Short=AtY19 {ECO:0000303|PubMed:8980549};	A0A5C7ISE8_9ROSI SubName: Full=Uncharacterized protein {ECO:0000313|EMBL:TXG72317.1};	At3g23250	GO:0005634,nucleus; GO:0003677,DNA binding; GO:0003700,DNA-binding transcription factor activity; GO:0010200,response to chitin; GO:0009409,response to cold; GO:0009651,response to salt stress; GO:0009414,response to water deprivation; GO:0003674,molecular_function; GO:0003676,nucleic acid binding; GO:0005488,binding; GO:0097159,organic cyclic compound binding; GO:1901363,heterocyclic compound bi…	PF00249.31:Myb-like DNA-binding domain
MYB	TF	MYB->MYB	Apse001G0110600	0.78	0.94	0.94	0.22	0.04	0.09	0.09	0.11	0	0.1	0.27	0.09	0.1	0	0.05	GWHBECT00000001	16197248	16198321	-	gene-Apse001G0110600	--	K09422 transcription factor MYB, plant | (RefSeq) transcription factor MYB2 (A)	--	hypothetical protein CCACVL1_28312 [Corchorus capsularis]	MYB2_ORYSJ RecName: Full=Transcription factor MYB2 {ECO:0000305}; AltName: Full=Myb-related protein 2 {ECO:0000305}; Short=OsMYB2 {ECO:0000303|PubMed:22301384};	A0A5C7ITI8_9ROSI SubName: Full=Uncharacterized protein {ECO:0000313|EMBL:TXG72449.1};	At3g24310	GO:0005634,nucleus; GO:0003700,DNA-binding transcription factor activity; GO:0043565,sequence-specific DNA binding; GO:1901002,positive regulation of response to salt stress; GO:1902584,positive regulation of response to water deprivation; GO:0045893,positive regulation of transcription, DNA-templated; GO:0006355,regulation of transcription, DNA-templated; GO:0009409,response to cold; GO:0140110,…	PF00249.31:Myb-like DNA-binding domain
MYB-related	TF	MYB->MYB-related	Apse001G0146300	30.31	26.46	26.74	20.74	19.61	22.42	35.92	37.18	40.2	30.63	31.77	32.72	14	13.8	14.6	GWHBECT00000001	23748481	23755612	+	gene-Apse001G0146300	--	--	--	Uncharacterized protein TCM_019960 [Theobroma cacao]	--	A0A5C7IUL0_9ROSI RecName: Full=SANT domain-containing protein {ECO:0000259|SMART:SM00717};	At3g07565	GO:0005634,nucleus; GO:0005622,intracellular; GO:0005575,cellular_component; GO:0005623,cell; GO:0043231,intracellular membrane-bounded organelle; GO:0043226,organelle; GO:0043227,membrane-bounded organelle; GO:0043229,intracellular organelle; GO:0044424,intracellular part; GO:0044464,cell part	PF12579.8:Protein of unknown function (DUF3755)
MYB	TF	MYB->MYB	Apse001G0173100	29.63	27.92	29.68	23.92	25.96	24.47	53.21	52.15	52.15	21.52	21.41	22.94	26.09	24.46	25.37	GWHBECT00000001	39675489	39677047	+	gene-Apse001G0173100	--	K09422 transcription factor MYB, plant | (RefSeq) transcription repressor MYB5 (A)	--	transcription repressor MYB5-like [Herrania umbratica]	MYB5_ARATH RecName: Full=Transcription repressor MYB5; AltName: Full=AtM2; AltName: Full=Myb-related protein 5; Short=AtMYB5;	A0A5C7IW05_9ROSI SubName: Full=Uncharacterized protein {ECO:0000313|EMBL:TXG73054.1};	At3g13540	GO:0005634,nucleus; GO:0003700,DNA-binding transcription factor activity; GO:0000976,transcription regulatory region sequence-specific DNA binding; GO:0030154,cell differentiation; GO:0048354,mucilage biosynthetic process involved in seed coat development; GO:0010468,regulation of gene expression; GO:0010214,seed coat development; GO:0010090,trichome morphogenesis; GO:0140110,transcription regula…	PF00249.31:Myb-like DNA-binding domain
MYB-related	TF	MYB->MYB-related	Apse001G0186600	4.78	5.21	4.5	5.67	5.19	5.84	4.12	4.38	4.07	6.03	4.62	5.51	6.38	6.04	7.3	GWHBECT00000001	47051860	47056985	+	gene-Apse001G0186600	--	K22825 non-structural maintenance of chromosomes element 4 | (RefSeq) non-structural maintenance of chromosomes element 4 homolog A-like (A)	--	hypothetical protein CICLE_v10014485mg [Citrus clementina]	--	A0A5C7IVR6_9ROSI SubName: Full=Uncharacterized protein {ECO:0000313|EMBL:TXG73168.1};	At3g57980	GO:0005634,nucleus; GO:0005622,intracellular; GO:0005575,cellular_component; GO:0005623,cell; GO:0043231,intracellular membrane-bounded organelle; GO:0043226,organelle; GO:0043227,membrane-bounded organelle; GO:0043229,intracellular organelle; GO:0044424,intracellular part; GO:0044464,cell part	PF00439.25:Bromodomain
MYB	TF	MYB->MYB	Apse001G0202800	0	0.07	0	0.04	0.04	0.04	0	0	0	0	0	0	0	0	0	GWHBECT00000001	51458162	51460451	-	gene-Apse001G0202800	--	K09422 transcription factor MYB, plant | (RefSeq) transcription factor MYB46-like (A)	--	transcription factor MYB46-like [Manihot esculenta]	MYB46_ARATH RecName: Full=Transcription factor MYB46 {ECO:0000303|PubMed:11597504}; AltName: Full=Myb-related protein 46 {ECO:0000303|PubMed:11597504}; Short=AtMYB46 {ECO:0000303|PubMed:11597504};	A0A4D6V167_9ROSI SubName: Full=MYB transcription factor 28 {ECO:0000313|EMBL:QCH41140.1};	At5g12870	GO:0005634,nucleus; GO:0003700,DNA-binding transcription factor activity; GO:0000976,transcription regulatory region sequence-specific DNA binding; GO:0050832,defense response to fungus; GO:0009834,plant-type secondary cell wall biogenesis; GO:1901348,positive regulation of secondary cell wall biogenesis; GO:0045893,positive regulation of transcription, DNA-templated; GO:2000652,regulation of sec…	PF00249.31:Myb-like DNA-binding domain
MYB	TF	MYB->MYB	Apse001G0215600	3.86	3.25	3.25	2.29	2.27	2.46	2.96	3.36	3.2	2.95	2.63	3.15	2.94	2.56	2.86	GWHBECT00000001	54331192	54335393	-	gene-Apse001G0215600	--	K09422 transcription factor MYB, plant | (RefSeq) transcription factor GAMYB-like (A)	--	transcription factor GAMYB [Tapiscia sinensis]	GAMYB_ORYSJ RecName: Full=Transcription factor GAMYB; AltName: Full=OsGAMyb;	A0A5C7IVV5_9ROSI SubName: Full=Uncharacterized protein {ECO:0000313|EMBL:TXG73440.1};	At3g11440	GO:0005634,nucleus; GO:0003677,DNA binding; GO:0048653,anther development; GO:0030154,cell differentiation; GO:0009555,pollen development; GO:0006355,regulation of transcription, DNA-templated; GO:0003674,molecular_function; GO:0003676,nucleic acid binding; GO:0005488,binding; GO:0097159,organic cyclic compound binding; GO:1901363,heterocyclic compound binding; GO:0000003,reproduction; GO:0003006…	PF00249.31:Myb-like DNA-binding domain
MYB	TF	MYB->MYB	Apse001G0231100	38.16	35.96	36.72	43.99	43.25	42.44	55.66	52.43	54.76	71.98	68.14	76.38	38.55	39.34	40.42	GWHBECT00000001	57343790	57345499	-	gene-Apse001G0231100	--	K08869 aarF domain-containing kinase | (RefSeq) predicted protein (A)	--	transcription factor SRM1 [Jatropha curcas]	SRM1_ARATH RecName: Full=Transcription factor SRM1 {ECO:0000305}; AltName: Full=Myb-related protein SRM1 {ECO:0000305}; AltName: Full=Protein SALT-RELATED MYB 1 {ECO:0000303|PubMed:26243618};	A0A5C7IWA3_9ROSI SubName: Full=Uncharacterized protein {ECO:0000313|EMBL:TXG73580.1};	At5g04760	GO:0005634,nucleus; GO:0003700,DNA-binding transcription factor activity; GO:0000976,transcription regulatory region sequence-specific DNA binding; GO:0009738,abscisic acid-activated signaling pathway; GO:1901001,negative regulation of response to salt stress; GO:0010116,positive regulation of abscisic acid biosynthetic process; GO:1905615,positive regulation of developmental vegetative growth; G…	PF00249.31:Myb-like DNA-binding domain
MYB	TF	MYB->MYB	Apse001G0254200	0.14	0.2	0.18	0.13	0.08	0.13	0.44	0.29	0.43	0.03	0.16	0.05	0.12	0.18	0.09	GWHBECT00000001	62024922	62026866	+	gene-Apse001G0254200	--	K09422 transcription factor MYB, plant | (RefSeq) transcription factor RAX2 (A)	--	PREDICTED: transcription factor RAX2 [Theobroma cacao]	MYB36_ARATH RecName: Full=Transcription factor MYB36 {ECO:0000303|PubMed:9839469}; AltName: Full=Myb-related protein 36 {ECO:0000303|PubMed:9839469}; Short=AtMYB36 {ECO:0000303|PubMed:9839469};	A0A4D6V032_9ROSI SubName: Full=MYB transcription factor 11 {ECO:0000313|EMBL:QCH41123.1};	At5g57620	GO:0048226,Casparian strip; GO:0005634,nucleus; GO:0003700,DNA-binding transcription factor activity; GO:0000976,transcription regulatory region sequence-specific DNA binding; GO:0030154,cell differentiation; GO:0035987,endodermal cell differentiation; GO:0050801,ion homeostasis; GO:0008285,negative regulation of cell proliferation; GO:0045892,negative regulation of transcription, DNA-templated; …	PF00249.31:Myb-like DNA-binding domain
MYB-related	TF	MYB->MYB-related	Apse001G0256500	29.55	31.88	30.62	39.86	45.5	40.04	48.99	46.86	46.06	16.89	18.47	16.77	54	57.2	52.26	GWHBECT00000001	62545642	62549306	+	gene-Apse001G0256500	--	K21625 cyclin-D-binding Myb-like transcription factor 1 | (RefSeq) uncharacterized protein LOC104234855 (A)	--	hypothetical protein CUMW_196870 [Citrus unshiu]	MB3R1_ARATH RecName: Full=Transcription factor MYB3R-1 {ECO:0000303|PubMed:11597504}; AltName: Full=Myb-related protein 3R-1 {ECO:0000303|PubMed:11597504}; AltName: Full=Plant c-MYB-like protein 1 {ECO:0000303|PubMed:10482656}; Short=Protein PC-MYB1 {ECO:0000303|PubMed:10482656};	A0A5C7IY54_9ROSI SubName: Full=Uncharacterized protein {ECO:0000313|EMBL:TXG73814.1};	At5g41020	GO:0005634,nucleus; GO:0000981,DNA-binding transcription factor activity, RNA polymerase II-specific; GO:0000978,RNA polymerase II proximal promoter sequence-specific DNA binding; GO:0043565,sequence-specific DNA binding; GO:0008285,negative regulation of cell proliferation; GO:1901181,negative regulation of cellular response to caffeine; GO:0045892,negative regulation of transcription, DNA-templ…	PF00249.31:Myb-like DNA-binding domain
MYB	TF	MYB->MYB	Apse001G0279100	31.8	27.41	27.55	21.05	19.65	21.21	6.73	7.54	7	29.89	33.24	33.46	9.68	9.23	8.33	GWHBECT00000001	66204279	66205882	-	gene-Apse001G0279100	--	K09422 transcription factor MYB, plant | (RefSeq) transcription factor MYB59 (A)	--	Myb domain protein 48 isoform 1 [Theobroma cacao]	MYB48_ARATH RecName: Full=Transcription factor MYB48; AltName: Full=Myb-related protein 48; Short=AtMYB48;	A0A5C7IXJ2_9ROSI SubName: Full=Uncharacterized protein {ECO:0000313|EMBL:TXG73997.1};	At3g46130	GO:0005829,cytosol; GO:0005634,nucleus; GO:0003700,DNA-binding transcription factor activity; GO:0043565,sequence-specific DNA binding; GO:0000976,transcription regulatory region sequence-specific DNA binding; GO:0006355,regulation of transcription, DNA-templated; GO:0140110,transcription regulator activity; GO:0003674,molecular_function; GO:0003676,nucleic acid binding; GO:0003677,DNA binding; G…	PF00249.31:Myb-like DNA-binding domain
MYB	TF	MYB->MYB	Apse001G0305700	1.98	2.38	2.97	1.58	1.34	1.3	1.71	1.39	1.63	2.31	2.71	2.18	0.81	0.92	0.63	GWHBECT00000001	70247103	70248277	+	gene-Apse001G0305700	--	K08869 aarF domain-containing kinase | (RefSeq) predicted protein (A)	--	hypothetical protein CICLE_v10028910mg [Citrus clementina]	DIV_ANTMA RecName: Full=Transcription factor DIVARICATA;	A0A5C7IYH0_9ROSI SubName: Full=Uncharacterized protein {ECO:0000313|EMBL:TXG74263.1};	At5g58900	GO:0005634,nucleus; GO:0003677,DNA binding; GO:0048262,determination of dorsal/ventral asymmetry; GO:0009908,flower development; GO:0003674,molecular_function; GO:0003676,nucleic acid binding; GO:0005488,binding; GO:0097159,organic cyclic compound binding; GO:1901363,heterocyclic compound binding; GO:0003002,regionalization; GO:0007275,multicellular organism development; GO:0007389,pattern specif…	PF00249.31:Myb-like DNA-binding domain
MYB	TF	MYB->MYB	Apse002G0024300	0.06	0.21	0.05	0	0.05	0	0.05	0.13	0	0	0	0.16	0.06	0	0.06	GWHBECT00000002	5690522	5691959	+	gene-Apse002G0024300	--	K09422 transcription factor MYB, plant | (GenBank) myb transcription factor (A)	--	tannin-related R2R3 MYB transcription factor [Medicago sativa]	MYBC_MAIZE RecName: Full=Anthocyanin regulatory C1 protein;	A0A5C7IH60_9ROSI SubName: Full=Uncharacterized protein {ECO:0000313|EMBL:TXG68369.1};	At2g16720	GO:0005634,nucleus; GO:0000976,transcription regulatory region sequence-specific DNA binding; GO:0030154,cell differentiation; GO:0001067,regulatory region nucleic acid binding; GO:0003674,molecular_function; GO:0003676,nucleic acid binding; GO:0003677,DNA binding; GO:0003690,double-stranded DNA binding; GO:0005488,binding; GO:0044212,transcription regulatory region DNA binding; GO:0043565,sequen…	PF00249.31:Myb-like DNA-binding domain
MYB	TF	MYB->MYB	Apse002G0024400	0	0	0.04	0	0	0.04	0	0	0	0.1	0.04	0	0	0.06	0	GWHBECT00000002	5735617	5736764	+	gene-Apse002G0024400	--	K09422 transcription factor MYB, plant | (RefSeq) myb-related protein Zm38 (A)	--	hypothetical protein VITISV_034452 [Vitis vinifera]	MY123_ACTCC RecName: Full=Transcription factor MYB123 {ECO:0000305}; AltName: Full=Myb-related protein 123 {ECO:0000305}; Short=AcMYB123 {ECO:0000303|PubMed:30912865};	A0A5C7IGV5_9ROSI SubName: Full=Uncharacterized protein {ECO:0000313|EMBL:TXG68371.1};	At2g16720	GO:0005634,nucleus; GO:0003677,DNA binding; GO:0031542,positive regulation of anthocyanin biosynthetic process; GO:0045893,positive regulation of transcription, DNA-templated; GO:0003674,molecular_function; GO:0003676,nucleic acid binding; GO:0005488,binding; GO:0097159,organic cyclic compound binding; GO:1901363,heterocyclic compound binding; GO:0008152,metabolic process; GO:0008150,biological_p…	PF00249.31:Myb-like DNA-binding domain
MYB	TF	MYB->MYB	Apse002G0024600	1.09	1.01	0.97	0.61	0.43	0.63	2.71	2.51	2.53	0.89	0.87	0.38	0.43	0.32	0.27	GWHBECT00000002	5752782	5753820	-	gene-Apse002G0024600	--	K09422 transcription factor MYB, plant | (RefSeq) transcription factor MYB114 (A)	--	Myb domain protein 23 [Theobroma cacao]	MYB3_CROXC RecName: Full=Transcription factor MYB3 {ECO:0000305}; AltName: Full=Myb-related protein 3 {ECO:0000303|PubMed:31004005}; Short=CcMYB3 {ECO:0000303|PubMed:31004005};	A0A5C7IGJ8_9ROSI SubName: Full=Uncharacterized protein {ECO:0000313|EMBL:TXG68373.1};	At5g35550	GO:0005634,nucleus; GO:0003677,DNA binding; GO:0003674,molecular_function; GO:0003676,nucleic acid binding; GO:0005488,binding; GO:0097159,organic cyclic compound binding; GO:1901363,heterocyclic compound binding; GO:0005622,intracellular; GO:0005575,cellular_component; GO:0005623,cell; GO:0043231,intracellular membrane-bounded organelle; GO:0043226,organelle; GO:0043227,membrane-bounded organell…	PF00249.31:Myb-like DNA-binding domain
MYB-related	TF	MYB->MYB-related	Apse002G0026200	32.78	32.12	30.58	26.65	27.84	24.97	32.25	33.13	32.81	18.07	20.35	20.14	24.14	21.15	22.86	GWHBECT00000002	6095728	6103621	+	gene-Apse002G0026200	--	K03255 protein TIF31 | (RefSeq) hypothetical protein (A)	--	hypothetical protein CICLE_v10025094mg [Citrus clementina]	TBP1_ORYSJ RecName: Full=Telomere-binding protein 1; AltName: Full=Protein RTBP1;	V4SLW7_CITCL RecName: Full=HTH myb-type domain-containing protein {ECO:0000259|PROSITE:PS51294};	At1g72650	GO:0000781,chromosome, telomeric region; GO:0042803,protein homodimerization activity; GO:0042162,telomeric DNA binding; GO:0032204,regulation of telomere maintenance; GO:0005515,protein binding; GO:0003674,molecular_function; GO:0005488,binding; GO:0046983,protein dimerization activity; GO:0042802,identical protein binding; GO:0003676,nucleic acid binding; GO:0003677,DNA binding; GO:0043565,sequ…	PF00249.31:Myb-like DNA-binding domain
MYB-related	TF	MYB->MYB-related	Apse002G0031800	13.39	13.36	12.13	13.51	13.4	13.19	16.96	17.15	17.53	11.82	10.21	10.6	10.28	10.5	10.91	GWHBECT00000002	7494647	7499968	+	gene-Apse002G0031800	--	K09422 transcription factor MYB, plant | (RefSeq) telomere repeat-binding factor 4 isoform X1 (A)	--	hypothetical protein CUMW_037250, partial [Citrus unshiu]	TRB4_ARATH RecName: Full=Telomere repeat-binding factor 4; AltName: Full=MYB transcription factor;	A0A5C7IHD1_9ROSI RecName: Full=MYB transcription factor {ECO:0000256|ARBA:ARBA00015592};	At1g17520	GO:0000786,nucleosome; GO:0005634,nucleus; GO:0003700,DNA-binding transcription factor activity; GO:0003691,double-stranded telomeric DNA binding; GO:0000976,transcription regulatory region sequence-specific DNA binding; GO:0006334,nucleosome assembly; GO:0140110,transcription regulator activity; GO:0003674,molecular_function; GO:0003676,nucleic acid binding; GO:0003677,DNA binding; GO:0003690,do…	PF00538.19:linker histone H1 and H5 family
MYB-related	TF	MYB->MYB-related	Apse002G0057700	63.97	66	62.71	67.31	68.17	72.57	46.77	45.79	45.12	132.25	122.73	130.09	88.17	93.75	89.16	GWHBECT00000002	13863804	13867758	-	gene-Apse002G0057700	--	K08869 aarF domain-containing kinase | (RefSeq) predicted protein (A)	--	hypothetical protein CICLE_v10025950mg [Citrus clementina]	MYBS3_ORYSJ RecName: Full=Transcription factor MYBS3 {ECO:0000303|PubMed:12172034}; AltName: Full=Myb-related protein S3 {ECO:0000303|PubMed:12172034}; Short=OsMYBS3 {ECO:0000303|PubMed:12172034};	A0A5C7IIT6_9ROSI RecName: Full=HTH myb-type domain-containing protein {ECO:0000259|PROSITE:PS51294};	At3g16350	GO:0005634,nucleus; GO:0003700,DNA-binding transcription factor activity; GO:0046872,metal ion binding; GO:0000976,transcription regulatory region sequence-specific DNA binding; GO:0010252,auxin homeostasis; GO:0048527,lateral root development; GO:0010150,leaf senescence; GO:2000469,negative regulation of peroxidase activity; GO:0000122,negative regulation of transcription by RNA polymerase II; G…	PF00249.31:Myb-like DNA-binding domain
MYB-related	TF	MYB->MYB-related	Apse002G0132300	10.4	10.77	10.53	11.71	11.24	10.8	11.12	10.01	10.26	13.4	12.72	11.93	10.45	10.14	10.09	GWHBECT00000002	34016151	34020114	+	gene-Apse002G0132300	--	K11111 telomeric repeat-binding factor 2 | (RefSeq) uncharacterized LOC100244907 (A)	--	telomeric repeat-binding factor 1 [Quercus suber]	SMH4_MAIZE RecName: Full=Single myb histone 4; AltName: Full=Protein SINGLE MYB HISTONE4;	A0A5C7ILD8_9ROSI RecName: Full=HTH myb-type domain-containing protein {ECO:0000259|PROSITE:PS51294};	At1g15720	GO:0000785,chromatin; GO:0000781,chromosome, telomeric region; GO:0005730,nucleolus; GO:0000786,nucleosome; GO:0005634,nucleus; GO:0003691,double-stranded telomeric DNA binding; GO:0042803,protein homodimerization activity; GO:0043047,single-stranded telomeric DNA binding; GO:0006334,nucleosome assembly; GO:0003674,molecular_function; GO:0003676,nucleic acid binding; GO:0003677,DNA binding; GO:00…	PF00249.31:Myb-like DNA-binding domain
MYB-related	TF	MYB->MYB-related	Apse002G0140600	9.76	9.18	9.06	5.58	5.16	5.55	5.34	4.88	5.31	5.33	5.22	5.53	4.5	4.06	4.47	GWHBECT00000002	35605015	35608293	+	gene-Apse002G0140600	--	K11314 transcriptional adapter 2-alpha | (RefSeq) transcriptional adapter ADA2b isoform X2 (A)	--	PREDICTED: transcriptional adapter ADA2b isoform X2 [Citrus sinensis]	TAD2B_ARATH RecName: Full=Transcriptional adapter ADA2b; Short=AtADA2b; AltName: Full=Protein PROPORZ 1;	A0A5C7IMR6_9ROSI RecName: Full=Transcriptional adapter {ECO:0000256|PIRNR:PIRNR025024};	At4g16420	GO:0005634,nucleus; GO:0003682,chromatin binding; GO:0003677,DNA binding; GO:0003713,transcription coactivator activity; GO:0008270,zinc ion binding; GO:0006338,chromatin remodeling; GO:0009631,cold acclimation; GO:0035066,positive regulation of histone acetylation; GO:0042127,regulation of cell proliferation; GO:0006357,regulation of transcription by RNA polymerase II; GO:0009733,response to aux…	PF00569.17:Zinc finger, ZZ type
MYB-related	TF	MYB->MYB-related	Apse002G0148100	81.07	78.76	82.83	30.36	30.7	30.44	34.6	34.69	34.8	118.26	121.64	120.2	25.83	23.71	25.85	GWHBECT00000002	37395798	37399180	+	gene-Apse002G0148100	--	K12133 MYB-related transcription factor LHY | (RefSeq) protein LHY-like (A)	ko04712: Circadian rhythm - plant	hypothetical protein JCGZ_10504 [Jatropha curcas]	RVE1_ARATH RecName: Full=Protein REVEILLE 1;	A0A5C7ILV9_9ROSI RecName: Full=HTH myb-type domain-containing protein {ECO:0000259|PROSITE:PS51294};	At5g17300	GO:0005634,nucleus; GO:0003677,DNA binding; GO:0003700,DNA-binding transcription factor activity; GO:0009734,auxin-activated signaling pathway; GO:0007623,circadian rhythm; GO:0010600,regulation of auxin biosynthetic process; GO:0006355,regulation of transcription, DNA-templated; GO:0003674,molecular_function; GO:0003676,nucleic acid binding; GO:0005488,binding; GO:0097159,organic cyclic compound…	PF00249.31:Myb-like DNA-binding domain
MYB	TF	MYB->MYB	Apse002G0156700	7.08	7.65	6.49	4.12	4.29	5.27	4.64	4.79	4.03	4.05	5.26	5.06	4.11	4.24	3.41	GWHBECT00000002	42907875	42917462	-	gene-Apse002G0156700	--	K09422 transcription factor MYB, plant | (RefSeq) transcription factor MYB20 (A)	--	hypothetical protein CISIN_1g021498mg [Citrus sinensis]	MYB20_ARATH RecName: Full=Transcription factor MYB20 {ECO:0000305}; AltName: Full=Myb-related protein 20 {ECO:0000303|PubMed:16463103}; Short=AtMYB20 {ECO:0000303|PubMed:11597504};	A0A5C7IL28_9ROSI SubName: Full=Uncharacterized protein {ECO:0000313|EMBL:TXG69911.1};	At5g16600	GO:0005634,nucleus; GO:0000987,proximal promoter sequence-specific DNA binding; GO:0003700,DNA-binding transcription factor activity; GO:0000976,transcription regulatory region sequence-specific DNA binding; GO:0030154,cell differentiation; GO:0009094,L-phenylalanine biosynthetic process; GO:0045892,negative regulation of transcription, DNA-templated; GO:1901002,positive regulation of response to…	PF00249.31:Myb-like DNA-binding domain
MYB	TF	MYB->MYB	Apse002G0160500	5.75	5.7	5.61	10.28	9.22	10.82	8.29	7.1	7.2	16.99	19.79	18.5	9.65	11.29	10.23	GWHBECT00000002	44403870	44405581	+	gene-Apse002G0160500	--	K09422 transcription factor MYB, plant | (RefSeq) transcription factor MYB113-like (A)	--	MYB1 [Litchi chinensis]	MY113_ARATH RecName: Full=Transcription factor MYB113; AltName: Full=Myb-related protein 113; Short=AtMYB113;	A0A5C7IL71_9ROSI SubName: Full=Uncharacterized protein {ECO:0000313|EMBL:TXG69951.1};	At1g66370	GO:0005634,nucleus; GO:0003677,DNA binding; GO:0003700,DNA-binding transcription factor activity; GO:0007275,multicellular organism development; GO:0031540,regulation of anthocyanin biosynthetic process; GO:0006355,regulation of transcription, DNA-templated; GO:0003674,molecular_function; GO:0003676,nucleic acid binding; GO:0005488,binding; GO:0097159,organic cyclic compound binding; GO:1901363,h…	PF00249.31:Myb-like DNA-binding domain
MYB-related	TF	MYB->MYB-related	Apse002G0163600	10.18	9.93	10.54	6.97	7.34	6.03	14.62	16.86	13.11	3.36	4	3.44	5.06	5.7	5.06	GWHBECT00000002	45746242	45748119	-	gene-Apse002G0163600	--	K09422 transcription factor MYB, plant | (RefSeq) MYB6; transcription repressor MYB6-like (A)	--	transcription repressor MYB6-like [Herrania umbratica]	MYB08_ANTMA RecName: Full=Myb-related protein 308;	A0A5C7IL06_9ROSI SubName: Full=Uncharacterized protein {ECO:0000313|EMBL:TXG69973.1};	At4g38620	GO:0005634,nucleus; GO:0003677,DNA binding; GO:0003674,molecular_function; GO:0003676,nucleic acid binding; GO:0005488,binding; GO:0097159,organic cyclic compound binding; GO:1901363,heterocyclic compound binding; GO:0005622,intracellular; GO:0005575,cellular_component; GO:0005623,cell; GO:0043231,intracellular membrane-bounded organelle; GO:0043226,organelle; GO:0043227,membrane-bounded organell…	PF00249.31:Myb-like DNA-binding domain
MYB-related	TF	MYB->MYB-related	Apse002G0218000	0.08	0	0	0	0	0.08	0.04	0	0	0	0	0	0	0	0	GWHBECT00000002	59162411	59163962	-	gene-Apse002G0218000	--	K04797 prefoldin alpha subunit | (RefSeq) transcription factor MYBS2-like (A)	--	probable transcription factor At5g61620 [Durio zibethinus]	KUA1_ARATH RecName: Full=Transcription factor KUA1 {ECO:0000303|PubMed:24806884}; AltName: Full=Myb-related protein H {ECO:0000303|PubMed:23888064}; Short=AtMYBH {ECO:0000303|PubMed:23888064}; Short=AtMYBS3 {ECO:0000303|PubMed:25920996}; Short=MYBS3-homolg protein {ECO:0000303|PubMed:25920996}; AltName: Full=Protein KUODA1 {ECO:0000303|PubMed:24806884};	A0A5C7IQ67_9ROSI SubName: Full=Uncharacterized protein {ECO:0000313|EMBL:TXG70522.1};	At5g47390	GO:0005634,nucleus; GO:0003700,DNA-binding transcription factor activity; GO:0000976,transcription regulatory region sequence-specific DNA binding; GO:0008270,zinc ion binding; GO:0010252,auxin homeostasis; GO:0048527,lateral root development; GO:0048366,leaf development; GO:0010150,leaf senescence; GO:2000469,negative regulation of peroxidase activity; GO:0000122,negative regulation of transcrip…	PF00249.31:Myb-like DNA-binding domain
MYB-related	TF	MYB->MYB-related	Apse002G0248500	4.17	4.06	3.62	7.47	6.33	6.05	8.21	8.43	8.08	8.55	9.74	9.84	5.41	4.7	4.64	GWHBECT00000002	65329669	65330624	+	gene-Apse002G0248500	--	K09422 transcription factor MYB, plant | (RefSeq) transcription factor MYB41-like (A)	--	hypothetical protein MANES_06G146700 [Manihot esculenta]	MYB13_ARATH RecName: Full=Transcription factor MYB13 {ECO:0000305}; AltName: Full=ATMYBL1 {ECO:0000312|EMBL:CAA90748.1}; AltName: Full=Myb-related protein 13 {ECO:0000303|PubMed:11597504}; Short=AtMYB13 {ECO:0000303|PubMed:11597504};	A0A5C7INS0_9ROSI SubName: Full=Uncharacterized protein {ECO:0000313|EMBL:TXG70890.1};	At3g02940	GO:0005634,nucleus; GO:0003700,DNA-binding transcription factor activity; GO:0000976,transcription regulatory region sequence-specific DNA binding; GO:0007275,multicellular organism development; GO:0009909,regulation of flower development; GO:0140110,transcription regulator activity; GO:0003674,molecular_function; GO:0001067,regulatory region nucleic acid binding; GO:0003676,nucleic acid binding;…	PF00249.31:Myb-like DNA-binding domain
MYB-related	TF	MYB->MYB-related	Apse002G0259500	117.16	111.75	122.18	88.22	93.49	90.53	84.5	79.04	88.56	203.2	209.96	210.89	86.22	89.59	87.21	GWHBECT00000002	66909877	66913238	-	gene-Apse002G0259500	--	K12133 MYB-related transcription factor LHY | (RefSeq) uncharacterized protein LOC112280611 (A)	ko04712: Circadian rhythm - plant	hypothetical protein CICLE_v10005411mg [Citrus clementina]	RVE6_ARATH RecName: Full=Protein REVEILLE 6;	A0A5C7IRE4_9ROSI RecName: Full=SANT domain-containing protein {ECO:0000259|PROSITE:PS51293};	At5g52660	GO:0005634,nucleus; GO:0003677,DNA binding; GO:0003700,DNA-binding transcription factor activity; GO:0042752,regulation of circadian rhythm; GO:0003674,molecular_function; GO:0003676,nucleic acid binding; GO:0005488,binding; GO:0097159,organic cyclic compound binding; GO:1901363,heterocyclic compound binding; GO:0140110,transcription regulator activity; GO:0007623,circadian rhythm; GO:0008150,bio…	PF00249.31:Myb-like DNA-binding domain
MYB-related	TF	MYB->MYB-related	Apse002G0268200	0.06	0.29	0.43	0.06	0	0.19	0.12	0	0	0.43	0.43	0.36	0.14	0.08	0.07	GWHBECT00000002	68202783	68204942	+	gene-Apse002G0268200	--	K09422 transcription factor MYB, plant | (RefSeq) MYB-like transcription factor ETC3 (A)	--	hypothetical protein CICLE_v10006315mg [Citrus clementina]	TRY_ARATH RecName: Full=Transcription factor TRY; AltName: Full=Protein TRIPTYCHON;	A0A5C7IPW6_9ROSI RecName: Full=Myb-like domain-containing protein {ECO:0000259|PROSITE:PS50090};	At5g53200	GO:0005634,nucleus; GO:0003700,DNA-binding transcription factor activity; GO:0000976,transcription regulatory region sequence-specific DNA binding; GO:0030154,cell differentiation; GO:0007275,multicellular organism development; GO:0006355,regulation of transcription, DNA-templated; GO:0010091,trichome branching; GO:0140110,transcription regulator activity; GO:0003674,molecular_function; GO:000106…	PF00249.31:Myb-like DNA-binding domain
MYB	TF	MYB->MYB	Apse002G0281000	4.99	4.45	4.06	0.4	0.5	0.82	0.13	0.04	0.07	0.7	0.78	0.73	0.49	0.36	0.11	GWHBECT00000002	70693639	70696499	-	gene-Apse002G0281000	--	K09422 transcription factor MYB, plant | (RefSeq) myb-related protein Zm1-like (A)	--	PREDICTED: myb-related protein Zm1-like [Populus euphratica]	MYB58_ARATH RecName: Full=Transcription factor MYB58 {ECO:0000303|PubMed:11597504}; AltName: Full=Myb-related protein 58 {ECO:0000303|PubMed:11597504}; Short=AtMYB58 {ECO:0000303|PubMed:11597504};	A0A5C7IPH8_9ROSI RecName: Full=HTH myb-type domain-containing protein {ECO:0000259|PROSITE:PS51294};	At1g16490	GO:0005634,nucleus; GO:0003700,DNA-binding transcription factor activity; GO:0000976,transcription regulatory region sequence-specific DNA binding; GO:0009809,lignin biosynthetic process; GO:0045893,positive regulation of transcription, DNA-templated; GO:2000652,regulation of secondary cell wall biogenesis; GO:0009416,response to light stimulus; GO:0140110,transcription regulator activity; GO:000…	PF00249.31:Myb-like DNA-binding domain
MYB	TF	MYB->MYB	Apse002G0292500	0.25	0.1	0.12	0.05	0.11	0.06	0.16	0.1	0.18	0.03	0.06	0	0	0	0	GWHBECT00000002	72881347	72882968	+	gene-Apse002G0292500	--	K09422 transcription factor MYB, plant | (RefSeq) transcription factor MYB41 (A)	--	hypothetical protein CUMW_067330, partial [Citrus unshiu]	MYB86_ARATH RecName: Full=Transcription factor MYB86; AltName: Full=Myb homolog 4; Short=AtMyb4; AltName: Full=Myb-related protein 86; Short=AtMYB86;	A0A5C7IQ27_9ROSI SubName: Full=Uncharacterized protein {ECO:0000313|EMBL:TXG71390.1};	At3g12720	GO:0005634,nucleus; GO:0000976,transcription regulatory region sequence-specific DNA binding; GO:0010119,regulation of stomatal movement; GO:0001067,regulatory region nucleic acid binding; GO:0003674,molecular_function; GO:0003676,nucleic acid binding; GO:0003677,DNA binding; GO:0003690,double-stranded DNA binding; GO:0005488,binding; GO:0044212,transcription regulatory region DNA binding; GO:004…	PF00249.31:Myb-like DNA-binding domain
MYB-related	TF	MYB->MYB-related	Apse003G0036300	48.88	48.97	47.63	36.46	38.87	37.54	25.71	26.09	25.58	49.92	50.29	47.59	33.81	28.24	34.9	GWHBECT00000003	7516610	7528516	-	gene-Apse003G0036300	--	K03164 DNA topoisomerase II [EC:5.6.2.2] | (RefSeq) DNA topoisomerase 2-like (A)	--	hypothetical protein CICLE_v10000065mg [Citrus clementina]	ALY2_ARATH RecName: Full=Protein ALWAYS EARLY 2; Short=AtALY2;	A0A5C7I9Q4_9ROSI RecName: Full=SANT domain-containing protein {ECO:0000259|PROSITE:PS51293};	At3g05380	GO:0005654,nucleoplasm; GO:0017053,transcriptional repressor complex; GO:0003677,DNA binding; GO:0051726,regulation of cell cycle; GO:0006357,regulation of transcription by RNA polymerase II; GO:0000003,reproduction; GO:0006351,transcription, DNA-templated; GO:0003674,molecular_function; GO:0003676,nucleic acid binding; GO:0005488,binding; GO:0097159,organic cyclic compound binding; GO:1901363,he…	PF06584.13:DIRP
MYB	TF	MYB->MYB	Apse003G0084800	0.25	0.14	0.09	0.05	0.05	0	0	0.06	0.11	0	0	0	0	0	0	GWHBECT00000003	17612516	17614338	+	gene-Apse003G0084800	--	K09422 transcription factor MYB, plant | (RefSeq) transcription factor MYB4-like (A)	--	hypothetical protein CUMW_284100 [Citrus unshiu]	MYB14_ARATH RecName: Full=Transcription factor MYB14 {ECO:0000303|PubMed:9839469}; AltName: Full=Myb-related protein 14 {ECO:0000303|PubMed:9839469}; Short=AtMYB14 {ECO:0000303|PubMed:9839469}; Short=MYB14At {ECO:0000303|PubMed:9839469};	A0A5C7IA26_9ROSI SubName: Full=Uncharacterized protein {ECO:0000313|EMBL:TXG66027.1};	At2g31180	GO:0005634,nucleus; GO:0003700,DNA-binding transcription factor activity; GO:0000976,transcription regulatory region sequence-specific DNA binding; GO:0045893,positive regulation of transcription, DNA-templated; GO:0009409,response to cold; GO:0050826,response to freezing; GO:0140110,transcription regulator activity; GO:0003674,molecular_function; GO:0001067,regulatory region nucleic acid binding…	PF00249.31:Myb-like DNA-binding domain
MYB-related	TF	MYB->MYB-related	Apse003G0085300	0	0.05	0	0	0	0.15	0.2	0.12	0.16	0	0	0	0	0	0	GWHBECT00000003	17673616	17679442	-	gene-Apse003G0085300	--	K09422 transcription factor MYB, plant | (RefSeq) transcription factor MYB4-like (A)	--	hypothetical protein CUMW_284100 [Citrus unshiu]	MYB4_ORYSJ RecName: Full=Transcription factor MYB4 {ECO:0000305}; AltName: Full=Myb-related protein 4 {ECO:0000305}; Short=OsMyb4 {ECO:0000303|PubMed:14675437}; AltName: Full=Transcription factor RLTR1 {ECO:0000312|EMBL:AAP92750.1};	A0A5C7IA26_9ROSI SubName: Full=Uncharacterized protein {ECO:0000313|EMBL:TXG66027.1};	At3g23250	GO:0005634,nucleus; GO:0003677,DNA binding; GO:0045893,positive regulation of transcription, DNA-templated; GO:0009409,response to cold; GO:0003674,molecular_function; GO:0003676,nucleic acid binding; GO:0005488,binding; GO:0097159,organic cyclic compound binding; GO:1901363,heterocyclic compound binding; GO:0008152,metabolic process; GO:0006139,nucleobase-containing compound metabolic process; G…	PF00249.31:Myb-like DNA-binding domain
MYB	TF	MYB->MYB	Apse003G0085600	40.17	42.44	40.99	35.9	37.03	37.7	26.95	26.55	27.76	32.59	36.06	34.2	35.6	30.96	35.89	GWHBECT00000003	17701881	17708025	+	gene-Apse003G0085600	--	K12860 pre-mRNA-splicing factor CDC5/CEF1 | (RefSeq) hypothetical protein (A)	ko03040: Spliceosome	hypothetical protein CICLE_v10018691mg [Citrus clementina]	CDC5L_ARATH RecName: Full=Cell division cycle 5-like protein; Short=Cdc5-like protein; AltName: Full=Atypical R2R3-MYB transcription factor CDC5; AltName: Full=MOS4-associated complex protein 1; Short=MAC protein 1; AltName: Full=Protein MYB DOMAIN CELL DIVISION CYCLE 5; Short=AtMYBCD5;	A0A5C7IA37_9ROSI SubName: Full=Uncharacterized protein {ECO:0000313|EMBL:TXG66037.1};	At1g09770	GO:0005576,extracellular region; GO:0000974,Prp19 complex; GO:0005681,spliceosomal complex; GO:0003677,DNA binding; GO:0003700,DNA-binding transcription factor activity; GO:0007049,cell cycle; GO:0042742,defense response to bacterium; GO:0050832,defense response to fungus; GO:0006281,DNA repair; GO:0045087,innate immune response; GO:0002758,innate immune response-activating signal transduction; G…	PF11831.8:pre-mRNA splicing factor component
MYB	TF	MYB->MYB	Apse003G0112900	3.44	3.64	3.79	1.97	1.91	2.01	2.61	3.06	2.92	4.07	3.54	3.34	3.06	2.9	2.43	GWHBECT00000003	28622871	28624663	+	gene-Apse003G0112900	--	K09422 transcription factor MYB, plant | (RefSeq) transcription repressor MYB5-like (A)	--	Myb domain protein 5, putative [Theobroma cacao]	MYB5_ARATH RecName: Full=Transcription repressor MYB5; AltName: Full=AtM2; AltName: Full=Myb-related protein 5; Short=AtMYB5;	A0A5C7IAX1_9ROSI SubName: Full=Uncharacterized protein {ECO:0000313|EMBL:TXG66347.1};	At3g13540	GO:0005634,nucleus; GO:0003700,DNA-binding transcription factor activity; GO:0000976,transcription regulatory region sequence-specific DNA binding; GO:0030154,cell differentiation; GO:0048354,mucilage biosynthetic process involved in seed coat development; GO:0010468,regulation of gene expression; GO:0010214,seed coat development; GO:0010090,trichome morphogenesis; GO:0140110,transcription regula…	PF00249.31:Myb-like DNA-binding domain
MYB	TF	MYB->MYB	Apse003G0124600	1	1.41	1.15	0.41	0.35	0.44	0.27	0.28	0.36	0.22	0.33	0.47	0.37	0.25	0.23	GWHBECT00000003	31258286	31260334	-	gene-Apse003G0124600	--	K09422 transcription factor MYB, plant | (RefSeq) transcription factor MYB52-like (A)	--	hypothetical protein CICLE_v10020631mg [Citrus clementina]	CSA_ORYSJ RecName: Full=Transcription factor CSA {ECO:0000305}; AltName: Full=Myb-related protein CSA {ECO:0000305}; AltName: Full=Protein CARBON STARVED ANTHER {ECO:0000303|PubMed:20305120};	A0A5C7IBB6_9ROSI SubName: Full=Uncharacterized protein {ECO:0000313|EMBL:TXG66434.1};	At1g69560	GO:0005634,nucleus; GO:0000981,DNA-binding transcription factor activity, RNA polymerase II-specific; GO:0000978,RNA polymerase II proximal promoter sequence-specific DNA binding; GO:0006355,regulation of transcription, DNA-templated; GO:0140110,transcription regulator activity; GO:0003674,molecular_function; GO:0003700,DNA-binding transcription factor activity; GO:0000976,transcription regulator…	PF00249.31:Myb-like DNA-binding domain
MYB	TF	MYB->MYB	Apse003G0126000	32.71	30.1	32.1	37.73	39.5	36.55	114.32	112.07	119.45	27.82	27.45	29.13	22.88	21.08	22.02	GWHBECT00000003	31795674	31797133	-	gene-Apse003G0126000	--	K09422 transcription factor MYB, plant | (RefSeq) transcription factor MYB60 (A)	--	Myb_DNA-binding domain-containing protein [Cephalotus follicularis]	MYB60_VITVI RecName: Full=Transcription factor MYB60 {ECO:0000303|PubMed:18647406}; AltName: Full=Myb domain protein 60 {ECO:0000303|PubMed:18647406}; Short=VvMYB60 {ECO:0000303|PubMed:18647406};	A0A5C7IAT2_9ROSI SubName: Full=Uncharacterized protein {ECO:0000313|EMBL:TXG66450.1};	At1g08810	GO:0005634,nucleus; GO:0003677,DNA binding; GO:0009737,response to abscisic acid; GO:0009733,response to auxin; GO:0009651,response to salt stress; GO:0010118,stomatal movement; GO:0003674,molecular_function; GO:0003676,nucleic acid binding; GO:0005488,binding; GO:0097159,organic cyclic compound binding; GO:1901363,heterocyclic compound binding; GO:0001101,response to acid chemical; GO:0008150,bi…	PF00249.31:Myb-like DNA-binding domain
MYB-related	TF	MYB->MYB-related	Apse003G0193200	0.7	0.78	0.71	0.93	0.53	0.82	1.07	1.51	0.74	0.78	0.95	0.53	0.3	0.55	0.46	GWHBECT00000003	53547528	53547964	-	gene-Apse003G0193200	--	K09422 transcription factor MYB, plant | (RefSeq) transcription factor MYB41-like (A)	--	hypothetical protein CICLE_v10009050mg [Citrus clementina]	MY102_ARATH RecName: Full=Transcription factor MYB102 {ECO:0000305}; AltName: Full=Myb-related protein 102 {ECO:0000305}; Short=AtMYB102 {ECO:0000303|PubMed:12857823}; AltName: Full=Myb-related protein M4 {ECO:0000305}; Short=AtM4 {ECO:0000303|PubMed:8980549};	A0A5C7IDN4_9ROSI SubName: Full=Uncharacterized protein {ECO:0000313|EMBL:TXG67155.1};	At5g54230	GO:0005634,nucleus; GO:0003677,DNA binding; GO:0003700,DNA-binding transcription factor activity; GO:0006952,defense response; GO:0006355,regulation of transcription, DNA-templated; GO:0006970,response to osmotic stress; GO:0009611,response to wounding; GO:0003674,molecular_function; GO:0003676,nucleic acid binding; GO:0005488,binding; GO:0097159,organic cyclic compound binding; GO:1901363,hetero…	PF00249.31:Myb-like DNA-binding domain
MYB	TF	MYB->MYB	Apse003G0239800	0.04	0.04	0	0.02	0.02	0	0.12	0.13	0.09	0.09	0.16	0.12	0	0	0.02	GWHBECT00000003	65487216	65490106	-	gene-Apse003G0239800	--	K09422 transcription factor MYB, plant | (RefSeq) transcription factor MYB28 (A)	--	PREDICTED: myb-like protein A [Citrus sinensis]	MB101_ARATH RecName: Full=Transcription factor MYB101 {ECO:0000303|PubMed:11597504}; AltName: Full=Myb-related protein 101 {ECO:0000303|PubMed:11597504}; Short=AtM1 {ECO:0000303|PubMed:11597504}; Short=AtMYB101 {ECO:0000303|PubMed:11597504}; AltName: Full=Protein ABNORMAL SHOOT 7 {ECO:0000303|PubMed:25268707};	A0A5C7IEZ7_9ROSI SubName: Full=Uncharacterized protein {ECO:0000313|EMBL:TXG67559.1};	At2g32460	GO:0005634,nucleus; GO:0090406,pollen tube; GO:0003677,DNA binding; GO:0003700,DNA-binding transcription factor activity; GO:0009740,gibberellic acid mediated signaling pathway; GO:0009555,pollen development; GO:0048235,pollen sperm cell differentiation; GO:0009789,positive regulation of abscisic acid-activated signaling pathway; GO:0043068,positive regulation of programmed cell death; GO:0045893…	PF00249.31:Myb-like DNA-binding domain
MYB	TF	MYB->MYB	Apse003G0272800	0.29	0	0.1	0.2	0.04	0.2	0	0	0.04	0.05	0.32	0.08	0	0.05	0.04	GWHBECT00000003	72385241	72386398	+	gene-Apse003G0272800	--	K09422 transcription factor MYB, plant | (RefSeq) hypothetical protein (A)	--	PREDICTED: myb-related protein 330 isoform X2 [Citrus sinensis]	MYB80_ORYSJ RecName: Full=Transcription factor MYB80 {ECO:0000305}; AltName: Full=Myb-related protein 80 {ECO:0000305}; Short=OsMYB80 {ECO:0000303|PubMed:22086333};	A0A2H5NCB8_CITUN SubName: Full=Uncharacterized protein {ECO:0000313|EMBL:GAY37722.1};	At5g56110	GO:0005634,nucleus; GO:0003682,chromatin binding; GO:0003700,DNA-binding transcription factor activity; GO:0043565,sequence-specific DNA binding; GO:0048658,anther wall tapetum development; GO:0009555,pollen development; GO:0010090,trichome morphogenesis; GO:0003674,molecular_function; GO:0005488,binding; GO:0140110,transcription regulator activity; GO:0003676,nucleic acid binding; GO:0003677,DNA…	PF00249.31:Myb-like DNA-binding domain
MYB-related	TF	MYB->MYB-related	Apse004G0055700	203.44	201.84	204.3	161.95	165.42	165	147.76	140.8	138.63	283.1	279.92	283.32	191.85	202.92	201.33	GWHBECT00000004	6708098	6712636	-	gene-Apse004G0055700	--	K12133 MYB-related transcription factor LHY | (RefSeq) uncharacterized protein LOC112280611 (A)	ko04712: Circadian rhythm - plant	protein REVEILLE 5-like isoform X1 [Durio zibethinus]	RVE3_ARATH RecName: Full=Protein REVEILLE 3; AltName: Full=Myb transcription factor LHY-CCA1-like3; AltName: Full=Myb-related protein ASG4; AltName: Full=Protein ALTERED SEED GERMINATION 4; AltName: Full=Transcription factor ASG4;	A0A5C7I2Y3_9ROSI RecName: Full=HTH myb-type domain-containing protein {ECO:0000259|PROSITE:PS51294};	At1g01520	GO:0005634,nucleus; GO:0003677,DNA binding; GO:0003700,DNA-binding transcription factor activity; GO:0003674,molecular_function; GO:0003676,nucleic acid binding; GO:0005488,binding; GO:0097159,organic cyclic compound binding; GO:1901363,heterocyclic compound binding; GO:0140110,transcription regulator activity; GO:0005622,intracellular; GO:0005575,cellular_component; GO:0005623,cell; GO:0043231,i…	PF00249.31:Myb-like DNA-binding domain
MYB-related	TF	MYB->MYB-related	Apse004G0064900	1.55	2.06	1.24	0.64	0.59	0.35	2.13	1.31	1.43	1.5	0.96	0.74	1.19	0.34	0.34	GWHBECT00000004	7763111	7765424	-	gene-Apse004G0064900	--	K09422 transcription factor MYB, plant | (RefSeq) transcription factor CPC (A)	--	PREDICTED: transcription factor CPC-like isoform X2 [Juglans regia]	CPC_ARATH RecName: Full=Transcription factor CPC; AltName: Full=Protein CAPRICE;	A0A2I4FI11_JUGRE SubName: Full=transcription factor CPC-like isoform X2 {ECO:0000313|RefSeq:XP_018831281.1};	At2g46410	GO:0005634,nucleus; GO:0003700,DNA-binding transcription factor activity; GO:0000976,transcription regulatory region sequence-specific DNA binding; GO:0030154,cell differentiation; GO:0009913,epidermal cell differentiation; GO:0010063,positive regulation of trichoblast fate specification; GO:0010376,stomatal complex formation; GO:0140110,transcription regulator activity; GO:0003674,molecular_func…	PF00249.31:Myb-like DNA-binding domain
MYB	TF	MYB->MYB	Apse004G0070200	0.06	0.03	0.05	0	0	0.03	0.06	0.04	0.03	0	0.03	0.03	0.1	0	0	GWHBECT00000004	8336662	8338110	-	gene-Apse004G0070200	--	K09422 transcription factor MYB, plant | (RefSeq) MYBPA; myb-related protein 308 (A)	--	PREDICTED: myb-related protein 308 [Theobroma cacao]	EBIII_PETHY RecName: Full=MYB-like transcription factor 4 {ECO:0000303|PubMed:21068208}; Short=PhMYB4 {ECO:0000303|PubMed:21068208}; AltName: Full=MYB-like protein MYB5d8 {ECO:0000303|Ref.1}; AltName: Full=Protein EMISSION OF BENZENOIDS III {ECO:0000303|Ref.2}; Short=PhEOBIII {ECO:0000303|Ref.2};	A0A061DUF4_THECC SubName: Full=Myb domain protein 7, putative {ECO:0000313|EMBL:EOX95661.1};	At1g22640	GO:0005634,nucleus; GO:0000976,transcription regulatory region sequence-specific DNA binding; GO:0010597,green leaf volatile biosynthetic process; GO:0045892,negative regulation of transcription, DNA-templated; GO:0001067,regulatory region nucleic acid binding; GO:0003674,molecular_function; GO:0003676,nucleic acid binding; GO:0003677,DNA binding; GO:0003690,double-stranded DNA binding; GO:000548…	PF00249.31:Myb-like DNA-binding domain
MYB-related	TF	MYB->MYB-related	Apse004G0078400	103.44	100.78	107.3	141.16	143.91	140.91	87.65	88.71	89.76	206.91	204.88	200.57	149.53	142.69	149.24	GWHBECT00000004	9384442	9392284	+	gene-Apse004G0078400	--	K12133 MYB-related transcription factor LHY | (RefSeq) protein LHY (A)	ko04712: Circadian rhythm - plant	late elongated hypocotyl a [Dimocarpus longan]	LHY_PETHY RecName: Full=Protein LATE ELONGATED HYPOCOTYL {ECO:0000303|PubMed:26124104}; Short=PhLHY {ECO:0000303|PubMed:26124104};	A0A5C7I2D9_9ROSI RecName: Full=HTH myb-type domain-containing protein {ECO:0000259|PROSITE:PS51294};	At1g01060	GO:0005634,nucleus; GO:0000976,transcription regulatory region sequence-specific DNA binding; GO:0007623,circadian rhythm; GO:0010597,green leaf volatile biosynthetic process; GO:0045892,negative regulation of transcription, DNA-templated; GO:0042752,regulation of circadian rhythm; GO:0001067,regulatory region nucleic acid binding; GO:0003674,molecular_function; GO:0003676,nucleic acid binding; G…	PF00249.31:Myb-like DNA-binding domain
MYB	TF	MYB->MYB	Apse004G0083100	1.1	1.41	1.51	0.83	0.66	0.9	0.46	0.28	0.37	0.82	0.94	0.73	0.38	0.18	0.28	GWHBECT00000004	9902579	9904471	-	gene-Apse004G0083100	--	K09422 transcription factor MYB, plant | (RefSeq) hypothetical protein (A)	--	hypothetical protein CICLE_v10020144mg [Citrus clementina]	MYB61_ARATH RecName: Full=Transcription factor MYB61 {ECO:0000305}; AltName: Full=Myb-related protein 61 {ECO:0000305}; Short=AtMYB61 {ECO:0000303|PubMed:16005292};	A0A5C7I1V6_9ROSI SubName: Full=Uncharacterized protein {ECO:0000313|EMBL:TXG63180.1};	At1g09540	GO:0005634,nucleus; GO:0003700,DNA-binding transcription factor activity; GO:0000976,transcription regulatory region sequence-specific DNA binding; GO:0010087,phloem or xylem histogenesis; GO:0010119,regulation of stomatal movement; GO:0048364,root development; GO:0010214,seed coat development; GO:0010089,xylem development; GO:0140110,transcription regulator activity; GO:0003674,molecular_functio…	PF00249.31:Myb-like DNA-binding domain
MYB	TF	MYB->MYB	Apse004G0092800	43.8	46.14	42.18	33.24	34.85	37.15	11.83	13.16	13.73	44.73	40.91	44.03	19.51	19.23	20.23	GWHBECT00000004	10979002	10980130	+	gene-Apse004G0092800	--	K09422 transcription factor MYB, plant | (RefSeq) transcription factor MYB108 (A)	--	Myb domain protein 2, putative [Theobroma cacao]	MYB2_ORYSJ RecName: Full=Transcription factor MYB2 {ECO:0000305}; AltName: Full=Myb-related protein 2 {ECO:0000305}; Short=OsMYB2 {ECO:0000303|PubMed:22301384};	A0A5C7I3W3_9ROSI SubName: Full=Uncharacterized protein {ECO:0000313|EMBL:TXG63256.1};	At3g06490	GO:0005634,nucleus; GO:0003700,DNA-binding transcription factor activity; GO:0043565,sequence-specific DNA binding; GO:1901002,positive regulation of response to salt stress; GO:1902584,positive regulation of response to water deprivation; GO:0045893,positive regulation of transcription, DNA-templated; GO:0006355,regulation of transcription, DNA-templated; GO:0009409,response to cold; GO:0140110,…	PF00249.31:Myb-like DNA-binding domain
MYB	TF	MYB->MYB	Apse004G0101900	3	3.07	3.49	3.08	3.5	3.62	2.06	2.26	2.36	5.42	5.78	5.69	2.92	3.41	2.96	GWHBECT00000004	12244338	12246695	+	gene-Apse004G0101900	--	K09422 transcription factor MYB, plant | (RefSeq) transcription factor MYB12 (A)	--	PREDICTED: transcription factor MYB12 [Theobroma cacao]	MYB12_ARATH RecName: Full=Transcription factor MYB12 {ECO:0000303|PubMed:9839469}; AltName: Full=Myb-related protein 12 {ECO:0000303|PubMed:9839469}; Short=AtMYB12 {ECO:0000303|PubMed:9839469}; AltName: Full=Protein PRODUCTION OF FLAVONOL GLYCOSIDES 1 {ECO:0000303|PubMed:17419845};	A0A5C7I322_9ROSI SubName: Full=Uncharacterized protein {ECO:0000313|EMBL:TXG63329.1};	At2g47460	GO:0005634,nucleus; GO:0003700,DNA-binding transcription factor activity; GO:0000976,transcription regulatory region sequence-specific DNA binding; GO:0009813,flavonoid biosynthetic process; GO:0051555,flavonol biosynthetic process; GO:1900386,positive regulation of flavonol biosynthetic process; GO:0045893,positive regulation of transcription, DNA-templated; GO:0009733,response to auxin; GO:0009…	PF00249.31:Myb-like DNA-binding domain
MYB	TF	MYB->MYB	Apse004G0156000	41.46	40.62	41.23	2.2	2.4	2.36	0.61	0.3	0.58	2.75	1.92	2.73	0.97	0.9	0.65	GWHBECT00000004	23015279	23016564	+	gene-Apse004G0156000	--	K09422 transcription factor MYB, plant | (RefSeq) transcription factor MYB4 (A)	--	PREDICTED: myb-related protein Myb4 [Ricinus communis]	MYB14_ARATH RecName: Full=Transcription factor MYB14 {ECO:0000303|PubMed:9839469}; AltName: Full=Myb-related protein 14 {ECO:0000303|PubMed:9839469}; Short=AtMYB14 {ECO:0000303|PubMed:9839469}; Short=MYB14At {ECO:0000303|PubMed:9839469};	A0A5C7I5I8_9ROSI SubName: Full=Uncharacterized protein {ECO:0000313|EMBL:TXG63816.1};	At2g31180	GO:0005634,nucleus; GO:0003700,DNA-binding transcription factor activity; GO:0000976,transcription regulatory region sequence-specific DNA binding; GO:0045893,positive regulation of transcription, DNA-templated; GO:0009409,response to cold; GO:0050826,response to freezing; GO:0140110,transcription regulator activity; GO:0003674,molecular_function; GO:0001067,regulatory region nucleic acid binding…	PF00249.31:Myb-like DNA-binding domain
MYB-related	TF	MYB->MYB-related	Apse004G0183100	18.07	17.55	17.73	16.55	15.76	16.82	16.19	13.44	14.9	26.17	25.1	25.83	15.54	17.23	16.16	GWHBECT00000004	36103613	36110627	+	gene-Apse004G0183100	--	K09422 transcription factor MYB, plant | (RefSeq) hypothetical protein (A)	--	hypothetical protein CICLE_v10028926mg [Citrus clementina]	TRB1_ARATH RecName: Full=Telomere repeat-binding factor 1; Short=AtTRB1; AltName: Full=MYB transcription factor;	V4S6L7_CITCL RecName: Full=MYB transcription factor {ECO:0000256|ARBA:ARBA00015592};	At1g49950	GO:0000785,chromatin; GO:0005730,nucleolus; GO:0000786,nucleosome; GO:0005634,nucleus; GO:0032991,protein-containing complex; GO:0033613,activating transcription factor binding; GO:0003700,DNA-binding transcription factor activity; GO:0003691,double-stranded telomeric DNA binding; GO:1990841,promoter-specific chromatin binding; GO:0042803,protein homodimerization activity; GO:0070491,repressing t…	PF00249.31:Myb-like DNA-binding domain
MYB	TF	MYB->MYB	Apse004G0196400	0	0.12	0.33	0.36	0.24	0.19	0.67	0.61	0.61	1.28	1.06	1.16	0.28	0.42	0.21	GWHBECT00000004	38761577	38762254	-	gene-Apse004G0196400	--	K09422 transcription factor MYB, plant | (RefSeq) transcription factor MYB77 (A)	--	hypothetical protein JCGZ_15461 [Jatropha curcas]	MYB73_ARATH RecName: Full=Transcription factor MYB73 {ECO:0000303|PubMed:11597504}; AltName: Full=Myb-related protein 73 {ECO:0000303|PubMed:11597504}; Short=AtMYB73 {ECO:0000303|PubMed:11597504};	A0A5C7I562_9ROSI SubName: Full=Uncharacterized protein {ECO:0000313|EMBL:TXG64224.1};	At2g23290	GO:0005634,nucleus; GO:0003700,DNA-binding transcription factor activity; GO:0000981,DNA-binding transcription factor activity, RNA polymerase II-specific; GO:0000978,RNA polymerase II proximal promoter sequence-specific DNA binding; GO:0000976,transcription regulatory region sequence-specific DNA binding; GO:0019760,glucosinolate metabolic process; GO:1901001,negative regulation of response to s…	PF00249.31:Myb-like DNA-binding domain
MYB	TF	MYB->MYB	Apse004G0196500	1.26	1.17	1.15	1.78	1.75	1.6	3.95	3.82	4.34	4.51	4.06	4.33	1.11	2.02	0.89	GWHBECT00000004	38765956	38766930	-	gene-Apse004G0196500	--	K09422 transcription factor MYB, plant | (RefSeq) hypothetical protein (A)	--	hypothetical protein CICLE_v10029124mg [Citrus clementina]	MYB73_ARATH RecName: Full=Transcription factor MYB73 {ECO:0000303|PubMed:11597504}; AltName: Full=Myb-related protein 73 {ECO:0000303|PubMed:11597504}; Short=AtMYB73 {ECO:0000303|PubMed:11597504};	A0A5C7I562_9ROSI SubName: Full=Uncharacterized protein {ECO:0000313|EMBL:TXG64224.1};	At2g23290	GO:0005634,nucleus; GO:0003700,DNA-binding transcription factor activity; GO:0000981,DNA-binding transcription factor activity, RNA polymerase II-specific; GO:0000978,RNA polymerase II proximal promoter sequence-specific DNA binding; GO:0000976,transcription regulatory region sequence-specific DNA binding; GO:0019760,glucosinolate metabolic process; GO:1901001,negative regulation of response to s…	PF00249.31:Myb-like DNA-binding domain
MYB-related	TF	MYB->MYB-related	Apse004G0229300	3.66	3.73	3.13	1.46	2.26	2.67	4.65	3.41	4.15	2.64	3.58	2.49	2.2	2.32	2.2	GWHBECT00000004	44679558	44679893	+	gene-Apse004G0229300	--	K15397 3-ketoacyl-CoA synthase [EC:2.3.1.199] | (RefSeq) 3-ketoacyl-CoA synthase 17-like (A)	ko00062: Fatty acid elongation; ko01100: Metabolic pathways; ko01110: Biosynthesis of secondary metabolites; ko04626: Plant-pathogen interaction	DNA binding protein, putative [Ricinus communis]	RAD_ANTMA RecName: Full=Transcription factor RADIALIS;	B9RBF6_RICCO SubName: Full=DNA binding protein, putative {ECO:0000313|EMBL:EEF50877.1};	At2g21650	GO:0005634,nucleus; GO:0003700,DNA-binding transcription factor activity; GO:0048262,determination of dorsal/ventral asymmetry; GO:0009908,flower development; GO:0140110,transcription regulator activity; GO:0003674,molecular_function; GO:0003002,regionalization; GO:0007275,multicellular organism development; GO:0007389,pattern specification process; GO:0008150,biological_process; GO:0009799,speci…	PF00249.31:Myb-like DNA-binding domain
MYB	TF	MYB->MYB	Apse004G0260300	13.68	13.95	13.1	10.5	11.77	9.68	18.38	18.43	18.6	9.67	9.2	8.88	6.14	6.34	6.03	GWHBECT00000004	48748440	48749832	-	gene-Apse004G0260300	--	K09422 transcription factor MYB, plant | (RefSeq) myb-related protein 308 (A)	--	myb-related protein 308 [Sesamum indicum]	EBIII_PETHY RecName: Full=MYB-like transcription factor 4 {ECO:0000303|PubMed:21068208}; Short=PhMYB4 {ECO:0000303|PubMed:21068208}; AltName: Full=MYB-like protein MYB5d8 {ECO:0000303|Ref.1}; AltName: Full=Protein EMISSION OF BENZENOIDS III {ECO:0000303|Ref.2}; Short=PhEOBIII {ECO:0000303|Ref.2};	A0A6I9TUN4_SESIN SubName: Full=myb-related protein 308 {ECO:0000313|RefSeq:XP_011088595.1};	At4g34990	GO:0005634,nucleus; GO:0000976,transcription regulatory region sequence-specific DNA binding; GO:0010597,green leaf volatile biosynthetic process; GO:0045892,negative regulation of transcription, DNA-templated; GO:0001067,regulatory region nucleic acid binding; GO:0003674,molecular_function; GO:0003676,nucleic acid binding; GO:0003677,DNA binding; GO:0003690,double-stranded DNA binding; GO:000548…	PF00249.31:Myb-like DNA-binding domain
MYB	TF	MYB->MYB	Apse005G0035700	0.03	0	0	0	0	0	0	0	0	0	0	0.02	0	0	0	GWHBECT00000005	19373993	19375814	+	gene-Apse005G0035700	--	K09422 transcription factor MYB, plant | (RefSeq) transcription factor MYB36 (A)	--	hypothetical protein POPTR_0018s10390g [Populus trichocarpa]	MYB36_ARATH RecName: Full=Transcription factor MYB36 {ECO:0000303|PubMed:9839469}; AltName: Full=Myb-related protein 36 {ECO:0000303|PubMed:9839469}; Short=AtMYB36 {ECO:0000303|PubMed:9839469};	A0A5C7HV94_9ROSI SubName: Full=Uncharacterized protein {ECO:0000313|EMBL:TXG61013.1};	At5g57620	GO:0048226,Casparian strip; GO:0005634,nucleus; GO:0003700,DNA-binding transcription factor activity; GO:0000976,transcription regulatory region sequence-specific DNA binding; GO:0030154,cell differentiation; GO:0035987,endodermal cell differentiation; GO:0050801,ion homeostasis; GO:0008285,negative regulation of cell proliferation; GO:0045892,negative regulation of transcription, DNA-templated; …	PF00249.31:Myb-like DNA-binding domain
MYB-related	TF	MYB->MYB-related	Apse005G0053700	0	0.05	0.17	0.09	0.09	0.19	0.19	0.18	0.21	0.16	0.14	0.14	0.05	0.13	0.05	GWHBECT00000005	24099994	24101441	-	gene-Apse005G0053700	--	K08869 aarF domain-containing kinase | (RefSeq) predicted protein (A)	--	hypothetical protein CICLE_v10009011mg [Citrus clementina]	KUA1_ARATH RecName: Full=Transcription factor KUA1 {ECO:0000303|PubMed:24806884}; AltName: Full=Myb-related protein H {ECO:0000303|PubMed:23888064}; Short=AtMYBH {ECO:0000303|PubMed:23888064}; Short=AtMYBS3 {ECO:0000303|PubMed:25920996}; Short=MYBS3-homolg protein {ECO:0000303|PubMed:25920996}; AltName: Full=Protein KUODA1 {ECO:0000303|PubMed:24806884};	A0A5C7HVP7_9ROSI SubName: Full=Uncharacterized protein {ECO:0000313|EMBL:TXG61193.1};	At5g56840	GO:0005634,nucleus; GO:0003700,DNA-binding transcription factor activity; GO:0000976,transcription regulatory region sequence-specific DNA binding; GO:0008270,zinc ion binding; GO:0010252,auxin homeostasis; GO:0048527,lateral root development; GO:0048366,leaf development; GO:0010150,leaf senescence; GO:2000469,negative regulation of peroxidase activity; GO:0000122,negative regulation of transcrip…	PF00249.31:Myb-like DNA-binding domain
MYB	TF	MYB->MYB	Apse005G0057800	0.07	0.21	0.22	0.03	0.12	0.03	0.09	0.12	0.1	0.04	0.13	0.03	0	0.04	0	GWHBECT00000005	24879761	24881459	-	gene-Apse005G0057800	--	K09422 transcription factor MYB, plant | (RefSeq) transcription factor TT2-like (A)	--	PREDICTED: transcription factor TT2-like [Juglans regia]	MYB82_ARATH RecName: Full=Transcription factor MYB82; AltName: Full=Myb-related protein 82; Short=AtMYB82;	A0A5C7HWP8_9ROSI SubName: Full=Uncharacterized protein {ECO:0000313|EMBL:TXG61225.1};	At5g14750	GO:0005634,nucleus; GO:0000976,transcription regulatory region sequence-specific DNA binding; GO:0030154,cell differentiation; GO:0007275,multicellular organism development; GO:0045893,positive regulation of transcription, DNA-templated; GO:0010026,trichome differentiation; GO:0001067,regulatory region nucleic acid binding; GO:0003674,molecular_function; GO:0003676,nucleic acid binding; GO:000367…	PF00249.31:Myb-like DNA-binding domain
MYB-related	TF	MYB->MYB-related	Apse005G0095400	0.35	0.21	0.4	0.18	0.15	0.12	0.33	0.27	0.34	0.07	0.28	0.09	0.03	0.16	0.14	GWHBECT00000005	31400345	31401823	+	gene-Apse005G0095400	--	K08869 aarF domain-containing kinase | (RefSeq) predicted protein (A)	--	Myb_DNA-binding domain-containing protein [Cephalotus follicularis]	KUA1_ARATH RecName: Full=Transcription factor KUA1 {ECO:0000303|PubMed:24806884}; AltName: Full=Myb-related protein H {ECO:0000303|PubMed:23888064}; Short=AtMYBH {ECO:0000303|PubMed:23888064}; Short=AtMYBS3 {ECO:0000303|PubMed:25920996}; Short=MYBS3-homolg protein {ECO:0000303|PubMed:25920996}; AltName: Full=Protein KUODA1 {ECO:0000303|PubMed:24806884};	A0A5C7HXK4_9ROSI SubName: Full=Uncharacterized protein {ECO:0000313|EMBL:TXG61544.1};	At5g56840	GO:0005634,nucleus; GO:0003700,DNA-binding transcription factor activity; GO:0000976,transcription regulatory region sequence-specific DNA binding; GO:0008270,zinc ion binding; GO:0010252,auxin homeostasis; GO:0048527,lateral root development; GO:0048366,leaf development; GO:0010150,leaf senescence; GO:2000469,negative regulation of peroxidase activity; GO:0000122,negative regulation of transcrip…	PF00249.31:Myb-like DNA-binding domain
MYB-related	TF	MYB->MYB-related	Apse005G0102500	32.97	31.81	28.12	27.05	27.65	29.41	34.34	33.46	33.36	29.64	30.15	30.69	27.12	24.51	26.21	GWHBECT00000005	32385421	32390431	-	gene-Apse005G0102500	--	K09422 transcription factor MYB, plant | (RefSeq) single myb histone 4-like (A)	--	hypothetical protein CISIN_1g024128mg [Citrus sinensis]	SMH3_MAIZE RecName: Full=Single myb histone 3; AltName: Full=Protein SINGLE MYB HISTONE3;	A0A5C7HY41_9ROSI RecName: Full=MYB transcription factor {ECO:0000256|ARBA:ARBA00015592};	At1g72740	GO:0000785,chromatin; GO:0000781,chromosome, telomeric region; GO:0005730,nucleolus; GO:0000786,nucleosome; GO:0005634,nucleus; GO:0003691,double-stranded telomeric DNA binding; GO:0042803,protein homodimerization activity; GO:0043047,single-stranded telomeric DNA binding; GO:0006334,nucleosome assembly; GO:0003674,molecular_function; GO:0003676,nucleic acid binding; GO:0003677,DNA binding; GO:00…	PF00538.19:linker histone H1 and H5 family
MYB	TF	MYB->MYB	Apse005G0106600	0.04	0.1	0.13	0.04	0.04	0.11	0.04	0.13	0.04	0.04	0	0	0	0	0	GWHBECT00000005	32889483	32890752	+	gene-Apse005G0106600	--	K09422 transcription factor MYB, plant | (RefSeq) transcription factor TT2 (A)	--	PREDICTED: transcription factor TT2 [Theobroma cacao]	MYB2_CROXC RecName: Full=Transcription factor MYB1 {ECO:0000305}; AltName: Full=Myb-related protein 1 {ECO:0000303|PubMed:31004005}; Short=CcMYB2 {ECO:0000303|PubMed:31004005};	A0A5C7HWY4_9ROSI SubName: Full=Uncharacterized protein {ECO:0000313|EMBL:TXG61637.1};	At2g16720	GO:0005634,nucleus; GO:0003677,DNA binding; GO:0009813,flavonoid biosynthetic process; GO:0003674,molecular_function; GO:0003676,nucleic acid binding; GO:0005488,binding; GO:0097159,organic cyclic compound binding; GO:1901363,heterocyclic compound binding; GO:0008152,metabolic process; GO:0008150,biological_process; GO:0009058,biosynthetic process; GO:0009812,flavonoid metabolic process; GO:00717…	PF00249.31:Myb-like DNA-binding domain
MYB	TF	MYB->MYB	Apse005G0123600	0.04	0.12	0.08	0	0	0	0.04	0	0	0	0	0.04	0	0	0	GWHBECT00000005	35091580	35092685	-	gene-Apse005G0123600	--	K09422 transcription factor MYB, plant | (RefSeq) myb-related protein 308-like (A)	--	myb-related protein 308-like [Durio zibethinus]	MY123_ACTCC RecName: Full=Transcription factor MYB123 {ECO:0000305}; AltName: Full=Myb-related protein 123 {ECO:0000305}; Short=AcMYB123 {ECO:0000303|PubMed:30912865};	A0A5C7HYB1_9ROSI SubName: Full=Uncharacterized protein {ECO:0000313|EMBL:TXG61798.1};	At2g47460	GO:0005634,nucleus; GO:0003677,DNA binding; GO:0031542,positive regulation of anthocyanin biosynthetic process; GO:0045893,positive regulation of transcription, DNA-templated; GO:0003674,molecular_function; GO:0003676,nucleic acid binding; GO:0005488,binding; GO:0097159,organic cyclic compound binding; GO:1901363,heterocyclic compound binding; GO:0008152,metabolic process; GO:0008150,biological_p…	PF00249.31:Myb-like DNA-binding domain
MYB	TF	MYB->MYB	Apse005G0123700	8	8.1	8.53	8.27	8.1	7.89	1.66	1.83	1.48	0.47	0.54	0.61	3.92	3.47	4.61	GWHBECT00000005	35116981	35118142	+	gene-Apse005G0123700	--	K09422 transcription factor MYB, plant | (RefSeq) transcription repressor MYB6-like (A)	--	transcription repressor MYB6-like [Hevea brasiliensis]	MY123_ACTCC RecName: Full=Transcription factor MYB123 {ECO:0000305}; AltName: Full=Myb-related protein 123 {ECO:0000305}; Short=AcMYB123 {ECO:0000303|PubMed:30912865};	A0A5C7HYP7_9ROSI RecName: Full=Myb-like domain-containing protein {ECO:0000259|PROSITE:PS50090};	At1g22640	GO:0005634,nucleus; GO:0003677,DNA binding; GO:0031542,positive regulation of anthocyanin biosynthetic process; GO:0045893,positive regulation of transcription, DNA-templated; GO:0003674,molecular_function; GO:0003676,nucleic acid binding; GO:0005488,binding; GO:0097159,organic cyclic compound binding; GO:1901363,heterocyclic compound binding; GO:0008152,metabolic process; GO:0008150,biological_p…	PF00249.31:Myb-like DNA-binding domain
MYB	TF	MYB->MYB	Apse005G0140500	0.49	0.86	0.75	0.14	0.14	0.05	0.14	0.18	0.31	0.05	0.05	0.19	0.11	0.13	0.16	GWHBECT00000005	37496407	37498108	-	gene-Apse005G0140500	--	K09422 transcription factor MYB, plant | (RefSeq) transcription factor MYB87-like (A)	--	PREDICTED: myb-related protein Myb4-like [Citrus sinensis]	MYB36_ARATH RecName: Full=Transcription factor MYB36 {ECO:0000303|PubMed:9839469}; AltName: Full=Myb-related protein 36 {ECO:0000303|PubMed:9839469}; Short=AtMYB36 {ECO:0000303|PubMed:9839469};	A0A4D6V337_9ROSI SubName: Full=MYB transcription factor 6 {ECO:0000313|EMBL:QCH41118.1};	At3g49690	GO:0048226,Casparian strip; GO:0005634,nucleus; GO:0003700,DNA-binding transcription factor activity; GO:0000976,transcription regulatory region sequence-specific DNA binding; GO:0030154,cell differentiation; GO:0035987,endodermal cell differentiation; GO:0050801,ion homeostasis; GO:0008285,negative regulation of cell proliferation; GO:0045892,negative regulation of transcription, DNA-templated; …	PF00249.31:Myb-like DNA-binding domain
MYB	TF	MYB->MYB	Apse005G0149900	2.84	2.97	2.73	2.35	2.45	2.61	2.14	2.11	2.55	4.62	5.22	4.95	2.07	1.69	1.99	GWHBECT00000005	38574849	38582005	-	gene-Apse005G0149900	--	K09420 transcriptional activator Myb | (RefSeq) hypothetical protein (A)	--	hypothetical protein CICLE_v10007316mg [Citrus clementina]	MB3R4_ARATH RecName: Full=Transcription factor MYB3R-4 {ECO:0000303|PubMed:11597504}; AltName: Full=Myb-related protein 3R-4 {ECO:0000303|PubMed:11597504}; AltName: Full=Protein ENHANCED DEFECTIVE CYTOKINESIS {ECO:0000303|PubMed:25806785};	A0A5C7HZ36_9ROSI SubName: Full=Uncharacterized protein {ECO:0000313|EMBL:TXG62038.1};	At5g11510	GO:0005634,nucleus; GO:0001228,DNA-binding transcription activator activity, RNA polymerase II-specific; GO:0003700,DNA-binding transcription factor activity; GO:0000981,DNA-binding transcription factor activity, RNA polymerase II-specific; GO:0000978,RNA polymerase II proximal promoter sequence-specific DNA binding; GO:0043565,sequence-specific DNA binding; GO:0000976,transcription regulatory re…	PF00249.31:Myb-like DNA-binding domain
MYB	TF	MYB->MYB	Apse006G0016000	53.32	53.72	53.11	74.05	72.67	68.15	76.77	71.39	62.96	76.01	67.79	69.71	60.43	62.95	57.69	GWHBECT00000006	1876100	1877966	-	gene-Apse006G0016000	--	K09422 transcription factor MYB, plant | (RefSeq) MYB8; putative R2R3-Myb transcription factor (A)	--	putative R2R3-Myb transcription factor [Citrus sinensis]	MYB73_ARATH RecName: Full=Transcription factor MYB73 {ECO:0000303|PubMed:11597504}; AltName: Full=Myb-related protein 73 {ECO:0000303|PubMed:11597504}; Short=AtMYB73 {ECO:0000303|PubMed:11597504};	A0A5C7HQN2_9ROSI SubName: Full=Uncharacterized protein {ECO:0000313|EMBL:TXG59367.1};	At4g37260	GO:0005634,nucleus; GO:0003700,DNA-binding transcription factor activity; GO:0000981,DNA-binding transcription factor activity, RNA polymerase II-specific; GO:0000978,RNA polymerase II proximal promoter sequence-specific DNA binding; GO:0000976,transcription regulatory region sequence-specific DNA binding; GO:0019760,glucosinolate metabolic process; GO:1901001,negative regulation of response to s…	PF00249.31:Myb-like DNA-binding domain
MYB-related	TF	MYB->MYB-related	Apse006G0046000	2.6	3.57	2.27	1.89	2.38	2.33	1.09	0.75	1.02	2.53	1.77	1.84	1.86	2.22	1.73	GWHBECT00000006	6335124	6336266	-	gene-Apse006G0046000	--	K15397 3-ketoacyl-CoA synthase [EC:2.3.1.199] | (RefSeq) 3-ketoacyl-CoA synthase 17-like (A)	ko00062: Fatty acid elongation; ko01100: Metabolic pathways; ko01110: Biosynthesis of secondary metabolites; ko04626: Plant-pathogen interaction	PREDICTED: protein RADIALIS-like 3 [Tarenaya hassleriana]	RADL3_ARATH RecName: Full=Protein RADIALIS-like 3; Short=AtRL3; Short=Protein RAD-like 3;	A0A5C7HRI1_9ROSI RecName: Full=SANT domain-containing protein {ECO:0000259|PROSITE:PS51293};	At4g39250	GO:0005634,nucleus; GO:0003700,DNA-binding transcription factor activity; GO:0140110,transcription regulator activity; GO:0003674,molecular_function; GO:0005622,intracellular; GO:0005575,cellular_component; GO:0005623,cell; GO:0043231,intracellular membrane-bounded organelle; GO:0043226,organelle; GO:0043227,membrane-bounded organelle; GO:0043229,intracellular organelle; GO:0044424,intracellular …	PF00249.31:Myb-like DNA-binding domain
MYB-related	TF	MYB->MYB-related	Apse006G0063600	0	0.13	0	0.06	0.07	0	0.07	0	0.22	0.08	0	0	0	0.36	0	GWHBECT00000006	8619835	8620515	-	gene-Apse006G0063600	--	K09422 transcription factor MYB, plant | (RefSeq) hypothetical protein (A)	--	hypothetical protein EUTSA_v10022799mg [Eutrema salsugineum]	MYB7_ARATH RecName: Full=Transcription factor MYB7 {ECO:0000305}; AltName: Full=Myb-related protein 7 {ECO:0000305}; Short=AtMYB7 {ECO:0000312|EMBL:CAB09243.1}; AltName: Full=Myb-related protein Y49 {ECO:0000305}; Short=AtY49 {ECO:0000303|PubMed:8980549};	A0A5C7HSP3_9ROSI SubName: Full=Uncharacterized protein {ECO:0000313|EMBL:TXG59814.1};	At2g16720	GO:0005634,nucleus; GO:0003700,DNA-binding transcription factor activity; GO:0000976,transcription regulatory region sequence-specific DNA binding; GO:1900384,regulation of flavonol biosynthetic process; GO:0140110,transcription regulator activity; GO:0003674,molecular_function; GO:0001067,regulatory region nucleic acid binding; GO:0003676,nucleic acid binding; GO:0003677,DNA binding; GO:0003690,…	PF00249.31:Myb-like DNA-binding domain
MYB-related	TF	MYB->MYB-related	Apse006G0076100	30.2	31.27	31.53	25.32	26.84	26.27	33.35	32.91	36.88	15.77	15.61	15.17	23.32	23.47	22.86	GWHBECT00000006	10664389	10670141	-	gene-Apse006G0076100	--	K09422 transcription factor MYB, plant | (RefSeq) telomere repeat-binding factor 2 isoform X2 (A)	--	hypothetical protein CICLE_v10026089mg [Citrus clementina]	TRB2_ARATH RecName: Full=Telomere repeat-binding factor 2; Short=AtTRB2; AltName: Full=MYB transcription factor; AltName: Full=Telomere-binding protein 3; Short=AtTBP3;	A0A5C7HS77_9ROSI RecName: Full=MYB transcription factor {ECO:0000256|ARBA:ARBA00015592};	At5g67580	GO:0000785,chromatin; GO:0005730,nucleolus; GO:0000786,nucleosome; GO:0005634,nucleus; GO:0003700,DNA-binding transcription factor activity; GO:0003691,double-stranded telomeric DNA binding; GO:0042803,protein homodimerization activity; GO:0043047,single-stranded telomeric DNA binding; GO:0042162,telomeric DNA binding; GO:0000976,transcription regulatory region sequence-specific DNA binding; GO:0…	PF00538.19:linker histone H1 and H5 family
MYB	TF	MYB->MYB	Apse006G0080900	0.35	0.32	0.3	0.1	0.1	0.07	0	0	0.04	0	0	0.03	0.04	0	0.04	GWHBECT00000006	11324148	11325521	-	gene-Apse006G0080900	--	K09422 transcription factor MYB, plant | (RefSeq) transcription factor RAX3 (A)	--	PREDICTED: transcription factor RAX3 [Theobroma cacao]	RAX3_ARATH RecName: Full=Transcription factor RAX3; AltName: Full=Myb-related protein 84; Short=AtMYB84; AltName: Full=Protein REGULATOR OF AXILLARY MERISTEMS 3;	A0A5C7HUZ2_9ROSI RecName: Full=HTH myb-type domain-containing protein {ECO:0000259|PROSITE:PS51294};	At3g49690	GO:0005634,nucleus; GO:0003677,DNA binding; GO:0003700,DNA-binding transcription factor activity; GO:0007275,multicellular organism development; GO:0003674,molecular_function; GO:0003676,nucleic acid binding; GO:0005488,binding; GO:0097159,organic cyclic compound binding; GO:1901363,heterocyclic compound binding; GO:0140110,transcription regulator activity; GO:0008150,biological_process; GO:00325…	PF00249.31:Myb-like DNA-binding domain
MYB	TF	MYB->MYB	Apse006G0098900	14.7	13.21	14.4	7.23	7.13	8.05	2.36	2.05	1.59	11.61	12.3	11.64	5.72	4.62	6.01	GWHBECT00000006	15127923	15130046	+	gene-Apse006G0098900	--	K09422 transcription factor MYB, plant | (RefSeq) transcription factor MYB52-like (A)	--	transcription factor MYB52-like [Durio zibethinus]	MYB52_ARATH RecName: Full=Transcription factor MYB52 {ECO:0000303|PubMed:9839469}; AltName: Full=Myb-related protein 52 {ECO:0000303|PubMed:9839469}; Short=AtMYB52 {ECO:0000303|PubMed:9839469}; AltName: Full=Protein ABA-HYPERSENSITIVE 1 {ECO:0000303|PubMed:21399993};	A0A5C7HTH4_9ROSI SubName: Full=Uncharacterized protein {ECO:0000313|EMBL:TXG60115.1};	At1g17950	GO:0005634,nucleus; GO:0003700,DNA-binding transcription factor activity; GO:0000981,DNA-binding transcription factor activity, RNA polymerase II-specific; GO:0000978,RNA polymerase II proximal promoter sequence-specific DNA binding; GO:0000976,transcription regulatory region sequence-specific DNA binding; GO:0071555,cell wall organization; GO:1901347,negative regulation of secondary cell wall bi…	PF00249.31:Myb-like DNA-binding domain
MYB	TF	MYB->MYB	Apse006G0111400	4.03	3.04	3.85	2.43	2.68	2.79	3.27	3.27	3.22	4.7	4.95	5.33	3.49	2.72	2.56	GWHBECT00000006	17817693	17819234	-	gene-Apse006G0111400	--	K09422 transcription factor MYB, plant | (RefSeq) MYB56; MYB transcription factor MYB56 (A)	--	MYB transcription factor MYB56 [Glycine max]	MYB08_ANTMA RecName: Full=Myb-related protein 308;	A0A5C7HV98_9ROSI SubName: Full=Uncharacterized protein {ECO:0000313|EMBL:TXG60226.1};	At4g38620	GO:0005634,nucleus; GO:0003677,DNA binding; GO:0003674,molecular_function; GO:0003676,nucleic acid binding; GO:0005488,binding; GO:0097159,organic cyclic compound binding; GO:1901363,heterocyclic compound binding; GO:0005622,intracellular; GO:0005575,cellular_component; GO:0005623,cell; GO:0043231,intracellular membrane-bounded organelle; GO:0043226,organelle; GO:0043227,membrane-bounded organell…	PF00249.31:Myb-like DNA-binding domain
MYB	TF	MYB->MYB	Apse006G0162500	0	0.04	0	0	0	0	0	0.05	0.08	0	0	0	0.09	0	0.09	GWHBECT00000006	42648530	42649735	+	gene-Apse006G0162500	--	K09422 transcription factor MYB, plant | (RefSeq) transcription factor MYB28-like (A)	--	PREDICTED: transcription factor MYB28-like [Fragaria vesca subsp. vesca]	MYB92_ARATH RecName: Full=Transcription factor MYB92 {ECO:0000303|PubMed:9839469}; AltName: Full=Myb-related protein 92 {ECO:0000303|PubMed:9839469}; Short=AtMYB92 {ECO:0000303|PubMed:9839469};	A0A5C7HUB3_9ROSI SubName: Full=Uncharacterized protein {ECO:0000313|EMBL:TXG60661.1};	At5g10280	GO:0005634,nucleus; GO:0000987,proximal promoter sequence-specific DNA binding; GO:0003700,DNA-binding transcription factor activity; GO:0000976,transcription regulatory region sequence-specific DNA binding; GO:0045723,positive regulation of fatty acid biosynthetic process; GO:0010345,suberin biosynthetic process; GO:0001067,regulatory region nucleic acid binding; GO:0003674,molecular_function; G…	PF00249.31:Myb-like DNA-binding domain
MYB	TF	MYB->MYB	Apse006G0162900	0	0.04	0	0	0	0	0.23	0.05	0.04	0	0	0	0	0	0	GWHBECT00000006	42851509	42852740	+	gene-Apse006G0162900	--	K09422 transcription factor MYB, plant | (RefSeq) transcription factor MYB41-like (A)	--	transcription factor MYB41-like [Durio zibethinus]	MYB92_ARATH RecName: Full=Transcription factor MYB92 {ECO:0000303|PubMed:9839469}; AltName: Full=Myb-related protein 92 {ECO:0000303|PubMed:9839469}; Short=AtMYB92 {ECO:0000303|PubMed:9839469};	A0A5C7HUB3_9ROSI SubName: Full=Uncharacterized protein {ECO:0000313|EMBL:TXG60661.1};	At5g10280	GO:0005634,nucleus; GO:0000987,proximal promoter sequence-specific DNA binding; GO:0003700,DNA-binding transcription factor activity; GO:0000976,transcription regulatory region sequence-specific DNA binding; GO:0045723,positive regulation of fatty acid biosynthetic process; GO:0010345,suberin biosynthetic process; GO:0001067,regulatory region nucleic acid binding; GO:0003674,molecular_function; G…	PF00249.31:Myb-like DNA-binding domain
MYB	TF	MYB->MYB	Apse007G0011200	79.95	77.35	78.32	33.62	35.34	35.18	69.29	76.11	77.09	37.85	41.22	40.83	15.99	16.44	16.26	GWHBECT00000007	2752089	2753856	+	gene-Apse007G0011200	--	K09422 transcription factor MYB, plant | (RefSeq) myb-related protein 306 (A)	--	MYB60-like protein [Citrus macrophylla]	MYB06_ANTMA RecName: Full=Myb-related protein 306;	A0A5C7HKJ2_9ROSI SubName: Full=Uncharacterized protein {ECO:0000313|EMBL:TXG57547.1};	At3g47600	GO:0005634,nucleus; GO:0003677,DNA binding; GO:0003674,molecular_function; GO:0003676,nucleic acid binding; GO:0005488,binding; GO:0097159,organic cyclic compound binding; GO:1901363,heterocyclic compound binding; GO:0005622,intracellular; GO:0005575,cellular_component; GO:0005623,cell; GO:0043231,intracellular membrane-bounded organelle; GO:0043226,organelle; GO:0043227,membrane-bounded organell…	PF00249.31:Myb-like DNA-binding domain
MYB	TF	MYB->MYB	Apse007G0013900	0.24	0.2	0.15	0.06	0	0	0.03	0.11	0.06	0.24	0.32	0.2	0	0	0.03	GWHBECT00000007	4207942	4209630	-	gene-Apse007G0013900	--	K09422 transcription factor MYB, plant | (RefSeq) uncharacterized LOC104597747 (A)	--	PREDICTED: uncharacterized protein LOC104597747 [Nelumbo nucifera]	MY105_ARATH RecName: Full=Transcription factor MYB105 {ECO:0000305}; AltName: Full=MYB-domain transcription factor LOF2 {ECO:0000303|PubMed:19542355}; AltName: Full=Myb-related protein 105 {ECO:0000305}; Short=AtMYB105 {ECO:0000303|PubMed:11597504}; AltName: Full=Protein LATERAL ORGAN FUSION 2 {ECO:0000303|PubMed:19542355};	A0A5C7HKT3_9ROSI SubName: Full=Uncharacterized protein {ECO:0000313|EMBL:TXG57571.1};	At1g69560	GO:0005634,nucleus; GO:0003700,DNA-binding transcription factor activity; GO:0000981,DNA-binding transcription factor activity, RNA polymerase II-specific; GO:0000978,RNA polymerase II proximal promoter sequence-specific DNA binding; GO:0007275,multicellular organism development; GO:0010199,organ boundary specification between lateral organs and the meristem; GO:0006355,regulation of transcriptio…	PF00249.31:Myb-like DNA-binding domain
MYB	TF	MYB->MYB	Apse007G0015900	0.62	0.58	0.78	0.88	0.5	0.52	0.85	0.71	0.84	0.04	0.1	0.19	0.4	0.47	0.5	GWHBECT00000007	5573645	5575365	-	gene-Apse007G0015900	--	K09422 transcription factor MYB, plant | (RefSeq) myb-related protein Myb4 (A)	--	Myb domain protein 106 [Theobroma cacao]	MYB16_ARATH RecName: Full=Transcription factor MYB16 {ECO:0000305}; AltName: Full=Myb-related protein 16 {ECO:0000303|PubMed:11597504}; Short=AtMYB16 {ECO:0000303|PubMed:11597504}; AltName: Full=Protein MIXTA homolog {ECO:0000303|PubMed:17376813}; Short=AtMIXTA {ECO:0000303|PubMed:17376813};	A0A5C7HKL3_9ROSI SubName: Full=Uncharacterized protein {ECO:0000313|EMBL:TXG57583.1};	At5g15310	GO:0005634,nucleus; GO:0003677,DNA binding; GO:0003700,DNA-binding transcription factor activity; GO:0000902,cell morphogenesis; GO:0035017,cuticle pattern formation; GO:1901957,regulation of cutin biosynthetic process; GO:0003674,molecular_function; GO:0003676,nucleic acid binding; GO:0005488,binding; GO:0097159,organic cyclic compound binding; GO:1901363,heterocyclic compound binding; GO:014011…	PF00249.31:Myb-like DNA-binding domain
MYB-related	TF	MYB->MYB-related	Apse007G0031500	0	0	0.05	0	0.05	0.05	0.05	0.13	0	0	0.05	0	0	0	0	GWHBECT00000007	15778302	15779480	-	gene-Apse007G0031500	--	K09422 transcription factor MYB, plant | (RefSeq) myb-related protein 305 (A)	--	Myb domain protein 121 [Theobroma cacao]	MYB48_ARATH RecName: Full=Transcription factor MYB48; AltName: Full=Myb-related protein 48; Short=AtMYB48;	A0A5C7HLW7_9ROSI SubName: Full=Uncharacterized protein {ECO:0000313|EMBL:TXG57894.1};	At3g30210	GO:0005829,cytosol; GO:0005634,nucleus; GO:0003700,DNA-binding transcription factor activity; GO:0043565,sequence-specific DNA binding; GO:0000976,transcription regulatory region sequence-specific DNA binding; GO:0006355,regulation of transcription, DNA-templated; GO:0140110,transcription regulator activity; GO:0003674,molecular_function; GO:0003676,nucleic acid binding; GO:0003677,DNA binding; G…	PF00249.31:Myb-like DNA-binding domain
MYB	TF	MYB->MYB	Apse007G0040400	38.37	39.01	40.64	37.18	36.33	37.79	29.62	28.38	28.01	33.18	31.68	30.96	42.4	45.65	43.12	GWHBECT00000007	19249820	19251285	+	gene-Apse007G0040400	--	K09422 transcription factor MYB, plant | (RefSeq) transcription factor AS1-like (A)	--	hypothetical protein CUMW_078470 [Citrus unshiu]	RS2_MAIZE RecName: Full=Protein rough sheath 2; AltName: Full=Protein PHANTASTICA; AltName: Full=ZmPHAN;	A0A5C7HM32_9ROSI SubName: Full=Uncharacterized protein {ECO:0000313|EMBL:TXG57825.1};	At2g37630	GO:0005634,nucleus; GO:0003677,DNA binding; GO:0010338,leaf formation; GO:0006351,transcription, DNA-templated; GO:0003674,molecular_function; GO:0003676,nucleic acid binding; GO:0005488,binding; GO:0097159,organic cyclic compound binding; GO:1901363,heterocyclic compound binding; GO:0007275,multicellular organism development; GO:0009653,anatomical structure morphogenesis; GO:0008150,biological_p…	PF00249.31:Myb-like DNA-binding domain
MYB-related	TF	MYB->MYB-related	Apse007G0055700	12.68	11.66	11.62	11.82	11.31	11.4	8.77	9.04	9.38	10.38	9.72	10.93	11.41	10.58	11.67	GWHBECT00000007	23416143	23422677	-	gene-Apse007G0055700	--	K22825 non-structural maintenance of chromosomes element 4 | (RefSeq) non-structural maintenance of chromosomes element 4 homolog A-like (A)	--	Bromodomain-containing 8 [Gossypium arboreum]	--	A0A5C7HM68_9ROSI RecName: Full=Bromo domain-containing protein {ECO:0000259|PROSITE:PS50014};	At3g57980	GO:0005634,nucleus; GO:0005622,intracellular; GO:0005575,cellular_component; GO:0005623,cell; GO:0043231,intracellular membrane-bounded organelle; GO:0043226,organelle; GO:0043227,membrane-bounded organelle; GO:0043229,intracellular organelle; GO:0044424,intracellular part; GO:0044464,cell part	PF00439.25:Bromodomain
MYB	TF	MYB->MYB	Apse007G0106600	1.92	2.44	1.49	1.5	2.12	2.23	1.23	1.19	0.68	0.91	0.51	0.45	1.98	1.98	2.23	GWHBECT00000007	33038292	33039228	-	gene-Apse007G0106600	--	K09422 transcription factor MYB, plant | (RefSeq) transcription factor MYB27-like (A)	--	hypothetical protein CCACVL1_12194 [Corchorus capsularis]	MYB27_ARATH RecName: Full=Transcription factor MYB27 {ECO:0000303|PubMed:9839469}; AltName: Full=Myb-related protein 27 {ECO:0000303|PubMed:9839469}; Short=AtMYB27 {ECO:0000303|PubMed:9839469};	A0A5C7HNN8_9ROSI SubName: Full=Uncharacterized protein {ECO:0000313|EMBL:TXG58434.1};	At3g53200	GO:0005634,nucleus; GO:0003700,DNA-binding transcription factor activity; GO:0043565,sequence-specific DNA binding; GO:0006355,regulation of transcription, DNA-templated; GO:0009646,response to absence of light; GO:0010200,response to chitin; GO:0140110,transcription regulator activity; GO:0003674,molecular_function; GO:0003676,nucleic acid binding; GO:0003677,DNA binding; GO:0005488,binding; GO:…	PF00249.31:Myb-like DNA-binding domain
MYB	TF	MYB->MYB	Apse007G0108900	1.27	1.09	0.8	0.4	0.12	0.24	0.29	0.22	0.29	0.2	0.3	0.29	0.2	0.2	0.2	GWHBECT00000007	33318217	33320204	+	gene-Apse007G0108900	--	K09422 transcription factor MYB, plant | (RefSeq) transcription factor RAX2 (A)	--	hypothetical protein POPTR_0006s12530g [Populus trichocarpa]	MYB36_ARATH RecName: Full=Transcription factor MYB36 {ECO:0000303|PubMed:9839469}; AltName: Full=Myb-related protein 36 {ECO:0000303|PubMed:9839469}; Short=AtMYB36 {ECO:0000303|PubMed:9839469};	A0A5C7HN37_9ROSI SubName: Full=Uncharacterized protein {ECO:0000313|EMBL:TXG58453.1};	At5g57620	GO:0048226,Casparian strip; GO:0005634,nucleus; GO:0003700,DNA-binding transcription factor activity; GO:0000976,transcription regulatory region sequence-specific DNA binding; GO:0030154,cell differentiation; GO:0035987,endodermal cell differentiation; GO:0050801,ion homeostasis; GO:0008285,negative regulation of cell proliferation; GO:0045892,negative regulation of transcription, DNA-templated; …	PF00249.31:Myb-like DNA-binding domain
MYB-related	TF	MYB->MYB-related	Apse007G0112000	33.07	33.81	32.56	28.25	29.71	30.01	26.71	26.76	27.44	32.2	34.22	33.87	25.51	22.87	24.62	GWHBECT00000007	33703754	33709771	+	gene-Apse007G0112000	--	--	--	PREDICTED: TSL-kinase interacting protein 1 isoform X1 [Citrus sinensis]	TKI1_ARATH RecName: Full=TSL-kinase interacting protein 1; AltName: Full=Myb-related protein TKI1;	A0A5C7HN52_9ROSI RecName: Full=SANT domain-containing protein {ECO:0000259|PROSITE:PS51293};	At2g36960	GO:0005634,nucleus; GO:0003682,chromatin binding; GO:0003677,DNA binding; GO:0007389,pattern specification process; GO:0003674,molecular_function; GO:0005488,binding; GO:0003676,nucleic acid binding; GO:0097159,organic cyclic compound binding; GO:1901363,heterocyclic compound binding; GO:0007275,multicellular organism development; GO:0008150,biological_process; GO:0032501,multicellular organismal…	PF00249.31:Myb-like DNA-binding domain
MYB	TF	MYB->MYB	Apse007G0120300	0.06	0	0.05	0	0	0	0	0	0	0	0	0	0	0	0	GWHBECT00000007	34564493	34566553	-	gene-Apse007G0120300	--	K09422 transcription factor MYB, plant | (RefSeq) transcription factor MYB64-like (A)	--	PREDICTED: myb-like protein A [Juglans regia]	MY119_ARATH RecName: Full=Transcription factor MYB119 {ECO:0000303|PubMed:11597504}; AltName: Full=Myb-related protein 119 {ECO:0000303|PubMed:11597504}; Short=AtMYB119 {ECO:0000303|PubMed:11597504};	A0A5C7HNZ1_9ROSI SubName: Full=Uncharacterized protein {ECO:0000313|EMBL:TXG58549.1};	At5g11050	GO:0005634,nucleus; GO:0003700,DNA-binding transcription factor activity; GO:0000981,DNA-binding transcription factor activity, RNA polymerase II-specific; GO:0000978,RNA polymerase II proximal promoter sequence-specific DNA binding; GO:0006355,regulation of transcription, DNA-templated; GO:0140110,transcription regulator activity; GO:0003674,molecular_function; GO:0000976,transcription regulator…	PF00249.31:Myb-like DNA-binding domain
MYB	TF	MYB->MYB	Apse007G0126900	22.33	20.73	23.88	18.47	17.84	17.96	14.23	16.18	16.68	34.51	35.92	36.67	15.47	12.25	15.73	GWHBECT00000007	35268032	35271347	+	gene-Apse007G0126900	--	K09422 transcription factor MYB, plant | (RefSeq) transcription factor MYB3R-5 (A)	--	hypothetical protein CISIN_1g009402mg [Citrus sinensis]	MB3R5_ARATH RecName: Full=Transcription factor MYB3R-5 {ECO:0000303|PubMed:11597504}; AltName: Full=Myb-related protein 3R-5 {ECO:0000303|PubMed:11597504};	A0A5C7HNH3_9ROSI SubName: Full=Uncharacterized protein {ECO:0000313|EMBL:TXG58613.1};	At5g02320	GO:0005634,nucleus; GO:0003700,DNA-binding transcription factor activity; GO:0000981,DNA-binding transcription factor activity, RNA polymerase II-specific; GO:0000978,RNA polymerase II proximal promoter sequence-specific DNA binding; GO:0043565,sequence-specific DNA binding; GO:0008285,negative regulation of cell proliferation; GO:0045892,negative regulation of transcription, DNA-templated; GO:00…	PF00249.31:Myb-like DNA-binding domain
MYB	TF	MYB->MYB	Apse007G0127100	3.35	3.02	2.43	1.14	1.63	1.2	5.68	4.65	4.88	0.54	0.42	0.56	0.84	0.77	1.08	GWHBECT00000007	35296343	35299144	-	gene-Apse007G0127100	--	K09422 transcription factor MYB, plant | (RefSeq) transcription factor AS1 (A)	--	hypothetical protein CICLE_v10012089mg [Citrus clementina]	AS1_ARATH RecName: Full=Transcription factor AS1 {ECO:0000303|PubMed:11140682}; AltName: Full=Myb-related protein 91 {ECO:0000303|PubMed:9839469}; Short=AtMYB91 {ECO:0000303|PubMed:9839469}; AltName: Full=Protein ASYMMETRIC LEAVES 1 {ECO:0000303|PubMed:11140682}; AltName: Full=Protein PHANTASTICA {ECO:0000303|PubMed:10102816}; Short=AtPHAN {ECO:0000303|PubMed:10102816};	A0A5C7HPC8_9ROSI SubName: Full=Uncharacterized protein {ECO:0000313|EMBL:TXG58615.1};	At2g37630	GO:0000793,condensed chromosome; GO:0005730,nucleolus; GO:0005634,nucleus; GO:0003677,DNA binding; GO:0003700,DNA-binding transcription factor activity; GO:0042802,identical protein binding; GO:0042803,protein homodimerization activity; GO:0000976,transcription regulatory region sequence-specific DNA binding; GO:0008356,asymmetric cell division; GO:0042742,defense response to bacterium; GO:005083…	PF13921.6:Myb-like DNA-binding domain
MYB	TF	MYB->MYB	Apse007G0140200	2.94	3.53	3.31	2.67	2.84	2.35	1.64	1.69	2.51	1.91	1.79	1.89	1.92	2.67	2.44	GWHBECT00000007	36911278	36913849	-	gene-Apse007G0140200	--	K09422 transcription factor MYB, plant | (RefSeq) myb-like protein B (A)	--	PREDICTED: myb-like protein B [Vitis vinifera]	MYB1_ARATH RecName: Full=Transcription factor MYB1 {ECO:0000303|PubMed:11597504}; AltName: Full=Myb-related protein 1 {ECO:0000303|PubMed:11597504}; Short=AtMYB1 {ECO:0000303|PubMed:11597504};	A0A5C7HPH3_9ROSI SubName: Full=Uncharacterized protein {ECO:0000313|EMBL:TXG58729.1};	At3g09230	GO:0005634,nucleus; GO:0003700,DNA-binding transcription factor activity; GO:0000981,DNA-binding transcription factor activity, RNA polymerase II-specific; GO:0000978,RNA polymerase II proximal promoter sequence-specific DNA binding; GO:0000976,transcription regulatory region sequence-specific DNA binding; GO:0006355,regulation of transcription, DNA-templated; GO:0140110,transcription regulator a…	PF00249.31:Myb-like DNA-binding domain
MYB-related	TF	MYB->MYB-related	Apse007G0140400	0	0	0	0	0.09	0	0	0	0	0	0	0	0	0	0	GWHBECT00000007	36926356	36926763	-	gene-Apse007G0140400	--	K09422 transcription factor MYB, plant | (RefSeq) transcription factor MYB1 (A)	--	hypothetical protein CICLE_v10012003mg [Citrus clementina]	MYB44_ARATH RecName: Full=Transcription factor MYB44 {ECO:0000303|PubMed:11597504}; AltName: Full=Myb-related protein 44 {ECO:0000303|PubMed:11597504}; Short=AtMYB44 {ECO:0000303|PubMed:11597504}; AltName: Full=Myb-related protein R1 {ECO:0000303|PubMed:9678577}; Short=AtMYBR1 {ECO:0000303|PubMed:9678577};	A0A5C7HPH3_9ROSI SubName: Full=Uncharacterized protein {ECO:0000313|EMBL:TXG58729.1};	At3g55730	GO:0005634,nucleus; GO:0003700,DNA-binding transcription factor activity; GO:0000981,DNA-binding transcription factor activity, RNA polymerase II-specific; GO:0042802,identical protein binding; GO:0000978,RNA polymerase II proximal promoter sequence-specific DNA binding; GO:0043565,sequence-specific DNA binding; GO:0000976,transcription regulatory region sequence-specific DNA binding; GO:0009738,…	PF00249.31:Myb-like DNA-binding domain
MYB	TF	MYB->MYB	Apse007G0144600	11.72	12.83	12.91	6.52	6.39	6.9	7.81	8.5	8.48	11.78	11.73	11.38	6.03	6.09	5.7	GWHBECT00000007	37221115	37223917	+	gene-Apse007G0144600	--	K05909 laccase [EC:1.10.3.2] | (RefSeq) laccase-4-like (A)	--	transcription factor DIVARICATA-like [Herrania umbratica]	DIV_ANTMA RecName: Full=Transcription factor DIVARICATA;	A0A5C7HPS8_9ROSI SubName: Full=Uncharacterized protein {ECO:0000313|EMBL:TXG58765.1};	At2g38090	GO:0005634,nucleus; GO:0003677,DNA binding; GO:0048262,determination of dorsal/ventral asymmetry; GO:0009908,flower development; GO:0003674,molecular_function; GO:0003676,nucleic acid binding; GO:0005488,binding; GO:0097159,organic cyclic compound binding; GO:1901363,heterocyclic compound binding; GO:0003002,regionalization; GO:0007275,multicellular organism development; GO:0007389,pattern specif…	PF00249.31:Myb-like DNA-binding domain
MYB	TF	MYB->MYB	Apse007G0151600	86.22	86.17	87.46	79.79	80.34	80.8	64.5	65.49	66.57	74.51	80.19	76.55	76.38	73.22	75.66	GWHBECT00000007	37900677	37904168	-	gene-Apse007G0151600	--	K09522 DnaJ homolog subfamily C member 2 | (RefSeq) dnaJ homolog subfamily C member 2-like (A)	--	hypothetical protein CISIN_1g006420mg [Citrus sinensis]	MAMYB_ARATH RecName: Full=Transcription factor MAMYB {ECO:0000305}; AltName: Full=Membrane-anchored MYB {ECO:0000303|PubMed:21477080};	A0A5C7HPT0_9ROSI SubName: Full=Uncharacterized protein {ECO:0000313|EMBL:TXG58834.1};	At3g11450	GO:0005783,endoplasmic reticulum; GO:0005789,endoplasmic reticulum membrane; GO:0016021,integral component of membrane; GO:0005634,nucleus; GO:0005886,plasma membrane; GO:0003677,DNA binding; GO:0030544,Hsp70 protein binding; GO:0043022,ribosome binding; GO:0051083,'de novo' cotranslational protein folding; GO:0006450,regulation of translational fidelity; GO:0048767,root hair elongation; GO:00036…	PF00226.31:DnaJ domain
MYB	TF	MYB->MYB	Apse007G0169100	0.52	0.7	0.58	0.75	0.87	0.7	0.44	0.47	0.52	0.51	0.35	0.34	0.68	0.81	0.43	GWHBECT00000007	40114799	40116495	+	gene-Apse007G0169100	--	K09422 transcription factor MYB, plant | (RefSeq) hypothetical protein (A)	--	hypothetical protein CICLE_v10013340mg [Citrus clementina]	MYB35_ARATH RecName: Full=Transcription factor MYB35 {ECO:0000303|PubMed:9839469}; AltName: Full=Myb-related protein 35 {ECO:0000303|PubMed:9839469}; Short=AtMYB35 {ECO:0000303|PubMed:9839469}; AltName: Full=Protein DEFECTIVE IN TAPETAL DEVELOPMENT AND FUNCTION 1 {ECO:0000303|PubMed:18397379};	A0A5C7HPP5_9ROSI SubName: Full=Uncharacterized protein {ECO:0000313|EMBL:TXG59043.1};	At3g28470	GO:0005634,nucleus; GO:0003677,DNA binding; GO:0003700,DNA-binding transcription factor activity; GO:0048658,anther wall tapetum development; GO:0052545,callose localization; GO:0055046,microgametogenesis; GO:0003674,molecular_function; GO:0003676,nucleic acid binding; GO:0005488,binding; GO:0097159,organic cyclic compound binding; GO:1901363,heterocyclic compound binding; GO:0140110,transcriptio…	PF00249.31:Myb-like DNA-binding domain
MYB-related	TF	MYB->MYB-related	Apse007G0176400	80.77	77.35	81.24	98.98	99.44	97.29	97.54	97.75	97	151.6	152.43	151.36	108	110.01	109.52	GWHBECT00000007	40746545	40750167	+	gene-Apse007G0176400	--	K12133 MYB-related transcription factor LHY | (RefSeq) uncharacterized protein LOC112280611 (A)	ko04712: Circadian rhythm - plant	hypothetical protein MANES_09G079800 [Manihot esculenta]	RVE8_ARATH RecName: Full=Protein REVEILLE 8; AltName: Full=MYB-like transcription factor; AltName: Full=Protein LHY-CCA1-like 5;	A0A5C7HQQ6_9ROSI RecName: Full=HTH myb-type domain-containing protein {ECO:0000259|PROSITE:PS51294};	At5g02840	GO:0005634,nucleus; GO:0003700,DNA-binding transcription factor activity; GO:0043565,sequence-specific DNA binding; GO:0032922,circadian regulation of gene expression; GO:0043966,histone H3 acetylation; GO:0048573,photoperiodism, flowering; GO:0042753,positive regulation of circadian rhythm; GO:0010628,positive regulation of gene expression; GO:0045944,positive regulation of transcription by RNA …	PF00249.31:Myb-like DNA-binding domain
MYB	TF	MYB->MYB	Apse008G0006300	0	0	0	0	0.02	0	0	0	0	0	0	0	0	0	0	GWHBECT00000008	838445	841585	-	gene-Apse008G0006300	--	K09422 transcription factor MYB, plant | (RefSeq) transcription factor MYB83 (A)	--	hypothetical protein CISIN_1g019619mg [Citrus sinensis]	MYB83_ARATH RecName: Full=Transcription factor MYB83 {ECO:0000303|PubMed:11597504}; AltName: Full=Myb-related protein 83 {ECO:0000303|PubMed:11597504}; Short=AtMYB83 {ECO:0000303|PubMed:11597504};	A0A5C7HG90_9ROSI SubName: Full=Uncharacterized protein {ECO:0000313|EMBL:TXG55778.1};	At3g08500	GO:0005634,nucleus; GO:0003700,DNA-binding transcription factor activity; GO:0000976,transcription regulatory region sequence-specific DNA binding; GO:0045893,positive regulation of transcription, DNA-templated; GO:2000652,regulation of secondary cell wall biogenesis; GO:0140110,transcription regulator activity; GO:0003674,molecular_function; GO:0001067,regulatory region nucleic acid binding; GO:…	PF00249.31:Myb-like DNA-binding domain
MYB	TF	MYB->MYB	Apse008G0061200	0	0.06	0	0	0	0	0	0	0	0	0	0	0	0	0	GWHBECT00000008	7642226	7643074	-	gene-Apse008G0061200	--	K09422 transcription factor MYB, plant | (RefSeq) transcription factor WER-like isoform X1 (A)	--	hypothetical protein CISIN_1g047269mg [Citrus sinensis]	WER_ARATH RecName: Full=Transcription factor WER; AltName: Full=Myb-related protein 66; Short=AtMYB66; AltName: Full=Protein WEREWOLF;	A0A5C7HHG0_9ROSI SubName: Full=Uncharacterized protein {ECO:0000313|EMBL:TXG56299.1};	At5g14750	GO:0005634,nucleus; GO:0003677,DNA binding; GO:0003700,DNA-binding transcription factor activity; GO:0000976,transcription regulatory region sequence-specific DNA binding; GO:0030154,cell differentiation; GO:0045165,cell fate commitment; GO:0045893,positive regulation of transcription, DNA-templated; GO:0048765,root hair cell differentiation; GO:0003674,molecular_function; GO:0003676,nucleic acid…	PF00249.31:Myb-like DNA-binding domain
MYB-related	TF	MYB->MYB-related	Apse008G0071800	37.13	39.06	39.16	21.5	21.54	23.76	11.03	12.05	12.41	42.14	39.43	42.17	15.02	15.11	14.76	GWHBECT00000008	9106892	9108773	+	gene-Apse008G0071800	--	K08869 aarF domain-containing kinase | (RefSeq) predicted protein (A)	--	hypothetical protein CISIN_1g021351mg [Citrus sinensis]	MY1R1_SOLTU RecName: Full=Transcription factor MYB1R1; AltName: Full=Myb-related protein R1 {ECO:0000303|PubMed:21030505}; Short=StMYB1R-1 {ECO:0000303|PubMed:21030505};	A0A5C7HH57_9ROSI SubName: Full=Uncharacterized protein {ECO:0000313|EMBL:TXG56393.1};	At1g70000	GO:0005829,cytosol; GO:0005634,nucleus; GO:0003677,DNA binding; GO:0003674,molecular_function; GO:0003676,nucleic acid binding; GO:0005488,binding; GO:0097159,organic cyclic compound binding; GO:1901363,heterocyclic compound binding; GO:0005622,intracellular; GO:0005575,cellular_component; GO:0005623,cell; GO:0005737,cytoplasm; GO:0044424,intracellular part; GO:0044444,cytoplasmic part; GO:004446…	PF00249.31:Myb-like DNA-binding domain
MYB	TF	MYB->MYB	Apse008G0081200	12.02	11.19	10.36	6.78	8.22	7.33	5.75	5.2	5.88	4.19	4.54	4.39	5.22	5.82	6.23	GWHBECT00000008	10164911	10170635	-	gene-Apse008G0081200	--	K09422 transcription factor MYB, plant | (RefSeq) hypothetical protein (A)	--	hypothetical protein CICLE_v10031405mg [Citrus clementina]	MYB88_ARATH RecName: Full=Transcription factor MYB88 {ECO:0000303|PubMed:9839469}; AltName: Full=Myb-related protein 88 {ECO:0000303|PubMed:9839469}; Short=AtMYB88 {ECO:0000303|PubMed:9839469};	A0A5C7HI03_9ROSI SubName: Full=Uncharacterized protein {ECO:0000313|EMBL:TXG56468.1};	At2g02820	GO:0005634,nucleus; GO:0003700,DNA-binding transcription factor activity; GO:0000981,DNA-binding transcription factor activity, RNA polymerase II-specific; GO:0000978,RNA polymerase II proximal promoter sequence-specific DNA binding; GO:0043565,sequence-specific DNA binding; GO:0009553,embryo sac development; GO:0010052,guard cell differentiation; GO:0010235,guard mother cell cytokinesis; GO:0010…	PF00249.31:Myb-like DNA-binding domain
MYB	TF	MYB->MYB	Apse008G0087500	0.66	0.88	0.59	0.1	0.15	0.13	0.53	0.6	0.59	0.06	0.13	0.08	0.14	0.24	0	GWHBECT00000008	11004552	11006549	-	gene-Apse008G0087500	--	K09422 transcription factor MYB, plant | (RefSeq) uncharacterized LOC18610382 (A)	--	PREDICTED: uncharacterized protein LOC18610382 [Theobroma cacao]	MY105_ARATH RecName: Full=Transcription factor MYB105 {ECO:0000305}; AltName: Full=MYB-domain transcription factor LOF2 {ECO:0000303|PubMed:19542355}; AltName: Full=Myb-related protein 105 {ECO:0000305}; Short=AtMYB105 {ECO:0000303|PubMed:11597504}; AltName: Full=Protein LATERAL ORGAN FUSION 2 {ECO:0000303|PubMed:19542355};	A0A5C7HHP7_9ROSI SubName: Full=Uncharacterized protein {ECO:0000313|EMBL:TXG56517.1};	At1g69560	GO:0005634,nucleus; GO:0003700,DNA-binding transcription factor activity; GO:0000981,DNA-binding transcription factor activity, RNA polymerase II-specific; GO:0000978,RNA polymerase II proximal promoter sequence-specific DNA binding; GO:0007275,multicellular organism development; GO:0010199,organ boundary specification between lateral organs and the meristem; GO:0006355,regulation of transcriptio…	PF00249.31:Myb-like DNA-binding domain
MYB-related	TF	MYB->MYB-related	Apse008G0089700	2.31	2.15	2.25	1.74	2.13	1.04	3.55	3.03	2.72	0.82	0.44	0.86	0.71	0.74	0.4	GWHBECT00000008	11173632	11175353	+	gene-Apse008G0089700	--	K09422 transcription factor MYB, plant | (RefSeq) transcription factor MYB106-like (A)	--	transcription factor MYB106-like [Herrania umbratica]	MY106_ARATH RecName: Full=Transcription factor MYB106 {ECO:0000305}; AltName: Full=Myb-related protein 106 {ECO:0000303|PubMed:11597504}; Short=AtMYB106 {ECO:0000303|PubMed:11597504}; AltName: Full=Transcription factor NOEK {ECO:0000303|PubMed:18805951};	A0A5C7HHR3_9ROSI SubName: Full=Uncharacterized protein {ECO:0000313|EMBL:TXG56537.1};	At3g01140	GO:0005634,nucleus; GO:0003677,DNA binding; GO:0000902,cell morphogenesis; GO:0035017,cuticle pattern formation; GO:1901957,regulation of cutin biosynthetic process; GO:0010091,trichome branching; GO:0003674,molecular_function; GO:0003676,nucleic acid binding; GO:0005488,binding; GO:0097159,organic cyclic compound binding; GO:1901363,heterocyclic compound binding; GO:0009653,anatomical structure …	PF00249.31:Myb-like DNA-binding domain
MYB	TF	MYB->MYB	Apse008G0119900	44.16	42.67	44.59	50.37	49.7	50.24	56.3	55.33	56.06	34.79	36.44	35.52	46.87	48.9	44.62	GWHBECT00000008	17165458	17173280	+	gene-Apse008G0119900	--	K00784 ribonuclease Z [EC:3.1.26.11] | (RefSeq) tRNase Z TRZ1 isoform X1 (A)	ko03013: RNA transport	transcription factor SRM1-like [Durio zibethinus]	SRM1_ARATH RecName: Full=Transcription factor SRM1 {ECO:0000305}; AltName: Full=Myb-related protein SRM1 {ECO:0000305}; AltName: Full=Protein SALT-RELATED MYB 1 {ECO:0000303|PubMed:26243618};	A0A5C7HIZ2_9ROSI RecName: Full=SANT domain-containing protein {ECO:0000259|PROSITE:PS51293};	At5g08520	GO:0005634,nucleus; GO:0003700,DNA-binding transcription factor activity; GO:0000976,transcription regulatory region sequence-specific DNA binding; GO:0009738,abscisic acid-activated signaling pathway; GO:1901001,negative regulation of response to salt stress; GO:0010116,positive regulation of abscisic acid biosynthetic process; GO:1905615,positive regulation of developmental vegetative growth; G…	PF00249.31:Myb-like DNA-binding domain
MYB	TF	MYB->MYB	Apse008G0160100	8.63	8.52	8.85	4.56	4.13	5.19	14.67	13.36	14.1	2.12	2.69	2.21	3.9	3.82	3.77	GWHBECT00000008	38256984	38258833	-	gene-Apse008G0160100	--	K09422 transcription factor MYB, plant | (RefSeq) myb-related protein 308 (A)	--	PREDICTED: myb-related protein 308-like [Juglans regia]	MYB4_ARATH RecName: Full=Transcription repressor MYB4; AltName: Full=Myb-related protein 4; Short=AtMYB4;	A0A4D6UZB5_9ROSI SubName: Full=MYB transcription factor 14 {ECO:0000313|EMBL:QCH41126.1};	At4g38620	GO:0005634,nucleus; GO:0003677,DNA binding; GO:0003700,DNA-binding transcription factor activity; GO:0000976,transcription regulatory region sequence-specific DNA binding; GO:1903086,negative regulation of sinapate ester biosynthetic process; GO:0045892,negative regulation of transcription, DNA-templated; GO:2000762,regulation of phenylpropanoid metabolic process; GO:0010224,response to UV-B; GO:…	PF00249.31:Myb-like DNA-binding domain
MYB	TF	MYB->MYB	Apse008G0173200	0.31	0.54	0.61	0.34	0.34	0.26	0.52	0.16	0.48	0.05	0.4	0.13	0.1	0.12	0.05	GWHBECT00000008	42361001	42362234	-	gene-Apse008G0173200	--	K09422 transcription factor MYB, plant | (RefSeq) hypothetical protein (A)	--	hypothetical protein CICLE_v10015986mg [Citrus clementina]	MYB62_ARATH RecName: Full=Transcription factor MYB62 {ECO:0000303|PubMed:9839469}; AltName: Full=Myb-related protein 62 {ECO:0000303|PubMed:9839469}; Short=AtMYB62 {ECO:0000303|PubMed:9839469};	A0A5C7HKT6_9ROSI SubName: Full=Uncharacterized protein {ECO:0000313|EMBL:TXG57375.1};	At1g68320	GO:0005634,nucleus; GO:0003700,DNA-binding transcription factor activity; GO:0043565,sequence-specific DNA binding; GO:0016036,cellular response to phosphate starvation; GO:0009740,gibberellic acid mediated signaling pathway; GO:0009686,gibberellin biosynthetic process; GO:0010373,negative regulation of gibberellin biosynthetic process; GO:0045892,negative regulation of transcription, DNA-templat…	PF00249.31:Myb-like DNA-binding domain
MYB-related	TF	MYB->MYB-related	Apse009G0084600	23.39	23.01	21.64	23.82	22.92	23.29	29.05	28.3	26.12	24.75	23.82	26.27	24.61	24.65	22.11	GWHBECT00000009	27576571	27577804	-	gene-Apse009G0084600	--	K09522 DnaJ homolog subfamily C member 2 | (RefSeq) dnaJ homolog subfamily C member 2-like (A)	--	hypothetical protein CICLE_v10032127mg [Citrus clementina]	MAMYB_ARATH RecName: Full=Transcription factor MAMYB {ECO:0000305}; AltName: Full=Membrane-anchored MYB {ECO:0000303|PubMed:21477080};	A0A5C7HDR7_9ROSI RecName: Full=Myb-like domain-containing protein {ECO:0000259|PROSITE:PS50090};	At5g45420	GO:0005783,endoplasmic reticulum; GO:0005789,endoplasmic reticulum membrane; GO:0016021,integral component of membrane; GO:0005634,nucleus; GO:0005886,plasma membrane; GO:0003677,DNA binding; GO:0030544,Hsp70 protein binding; GO:0043022,ribosome binding; GO:0051083,'de novo' cotranslational protein folding; GO:0006450,regulation of translational fidelity; GO:0048767,root hair elongation; GO:00036…	PF00249.31:Myb-like DNA-binding domain
MYB-related	TF	MYB->MYB-related	Apse009G0122000	0	0	0.22	0.24	0	0	0.24	0.61	0.27	0.28	0	0	0.28	0	0	GWHBECT00000009	33767260	33767509	+	gene-Apse009G0122000	--	K09422 transcription factor MYB, plant | (RefSeq) transcription factor WER-like (A)	--	PREDICTED: transcription factor WER-like [Citrus sinensis]	WER_ARATH RecName: Full=Transcription factor WER; AltName: Full=Myb-related protein 66; Short=AtMYB66; AltName: Full=Protein WEREWOLF;	A0A5C7HC18_9ROSI SubName: Full=Uncharacterized protein {ECO:0000313|EMBL:TXG54663.1};	At5g14750	GO:0005634,nucleus; GO:0003677,DNA binding; GO:0003700,DNA-binding transcription factor activity; GO:0000976,transcription regulatory region sequence-specific DNA binding; GO:0030154,cell differentiation; GO:0045165,cell fate commitment; GO:0045893,positive regulation of transcription, DNA-templated; GO:0048765,root hair cell differentiation; GO:0003674,molecular_function; GO:0003676,nucleic acid…	PF00249.31:Myb-like DNA-binding domain
MYB-related	TF	MYB->MYB-related	Apse009G0122100	0.49	0.46	0.5	0.09	0.47	0.1	0.19	0	0.21	0.55	0.38	0.19	0.11	0.38	0.11	GWHBECT00000009	33767520	33768070	+	gene-Apse009G0122100	--	K09422 transcription factor MYB, plant | (RefSeq) transcription factor WER-like (A)	--	transcription factor WER-like [Hevea brasiliensis]	WER_ARATH RecName: Full=Transcription factor WER; AltName: Full=Myb-related protein 66; Short=AtMYB66; AltName: Full=Protein WEREWOLF;	A0A5C7HC18_9ROSI SubName: Full=Uncharacterized protein {ECO:0000313|EMBL:TXG54663.1};	At5g14750	GO:0005634,nucleus; GO:0003677,DNA binding; GO:0003700,DNA-binding transcription factor activity; GO:0000976,transcription regulatory region sequence-specific DNA binding; GO:0030154,cell differentiation; GO:0045165,cell fate commitment; GO:0045893,positive regulation of transcription, DNA-templated; GO:0048765,root hair cell differentiation; GO:0003674,molecular_function; GO:0003676,nucleic acid…	PF00249.31:Myb-like DNA-binding domain
MYB	TF	MYB->MYB	Apse009G0123400	0.07	0.13	0.12	0	0	0	0.2	0.25	0.44	0	0	0	0	0	0	GWHBECT00000009	33961057	33963564	-	gene-Apse009G0123400	--	K09422 transcription factor MYB, plant | (RefSeq) myb-related protein 305 isoform X1 (A)	--	hypothetical protein CISIN_1g045384mg [Citrus sinensis]	EOBII_PETHY RecName: Full=MYB-like transcription factor EOBII {ECO:0000303|PubMed:20543029}; AltName: Full=MYB-like protein NON1 {ECO:0000303|PubMed:21464473}; Short=PhNON1 {ECO:0000303|PubMed:21464473}; AltName: Full=Protein EMISSION OF BENZENOIDS II {ECO:0000303|PubMed:20543029}; Short=PhEOBII {ECO:0000303|PubMed:21464473};	A0A5C7HEP6_9ROSI SubName: Full=Uncharacterized protein {ECO:0000313|EMBL:TXG54676.1};	At5g40350	GO:0005634,nucleus; GO:0009505,plant-type cell wall; GO:0003700,DNA-binding transcription factor activity; GO:0043565,sequence-specific DNA binding; GO:0000976,transcription regulatory region sequence-specific DNA binding; GO:0007623,circadian rhythm; GO:0080187,floral organ senescence; GO:0010597,green leaf volatile biosynthetic process; GO:1903338,regulation of cell wall organization or biogene…	PF00249.31:Myb-like DNA-binding domain
MYB	TF	MYB->MYB	Apse009G0187700	0.43	0.37	0.34	0.27	0.14	0.18	0.1	0.13	0.11	0	0.04	0	0.04	0	0.04	GWHBECT00000009	41764655	41766010	+	gene-Apse009G0187700	--	K09422 transcription factor MYB, plant | (RefSeq) transcription factor MYB122 (A)	--	transcription factor MYB41-like [Herrania umbratica]	MY102_ARATH RecName: Full=Transcription factor MYB102 {ECO:0000305}; AltName: Full=Myb-related protein 102 {ECO:0000305}; Short=AtMYB102 {ECO:0000303|PubMed:12857823}; AltName: Full=Myb-related protein M4 {ECO:0000305}; Short=AtM4 {ECO:0000303|PubMed:8980549};	A0A5C7HF52_9ROSI SubName: Full=Uncharacterized protein {ECO:0000313|EMBL:TXG55275.1};	At4g21440	GO:0005634,nucleus; GO:0003677,DNA binding; GO:0003700,DNA-binding transcription factor activity; GO:0006952,defense response; GO:0006355,regulation of transcription, DNA-templated; GO:0006970,response to osmotic stress; GO:0009611,response to wounding; GO:0003674,molecular_function; GO:0003676,nucleic acid binding; GO:0005488,binding; GO:0097159,organic cyclic compound binding; GO:1901363,hetero…	PF00249.31:Myb-like DNA-binding domain
MYB	TF	MYB->MYB	Apse009G0188300	0.41	0.14	0.35	0	0.19	0.1	0.05	0	0.05	0.11	0	0.1	0.11	0	0	GWHBECT00000009	41816194	41817778	-	gene-Apse009G0188300	--	K09422 transcription factor MYB, plant | (RefSeq) myb-related protein Myb4 (A)	--	PREDICTED: myb-related protein Myb4 [Theobroma cacao]	MYB4_ORYSJ RecName: Full=Transcription factor MYB4 {ECO:0000305}; AltName: Full=Myb-related protein 4 {ECO:0000305}; Short=OsMyb4 {ECO:0000303|PubMed:14675437}; AltName: Full=Transcription factor RLTR1 {ECO:0000312|EMBL:AAP92750.1};	A0A5C7HED3_9ROSI SubName: Full=Uncharacterized protein {ECO:0000313|EMBL:TXG55281.1};	At3g23250	GO:0005634,nucleus; GO:0003677,DNA binding; GO:0045893,positive regulation of transcription, DNA-templated; GO:0009409,response to cold; GO:0003674,molecular_function; GO:0003676,nucleic acid binding; GO:0005488,binding; GO:0097159,organic cyclic compound binding; GO:1901363,heterocyclic compound binding; GO:0008152,metabolic process; GO:0006139,nucleobase-containing compound metabolic process; G…	PF00249.31:Myb-like DNA-binding domain
MYB	TF	MYB->MYB	Apse009G0188400	3.15	2.69	3.48	0.87	1.22	1.2	0.05	0	0	0	0	0.1	0.11	0.33	0.22	GWHBECT00000009	41833953	41835548	-	gene-Apse009G0188400	--	K09422 transcription factor MYB, plant | (RefSeq) myb-related protein Myb4 (A)	--	PREDICTED: myb-related protein Myb4 [Theobroma cacao]	MYB4_ORYSJ RecName: Full=Transcription factor MYB4 {ECO:0000305}; AltName: Full=Myb-related protein 4 {ECO:0000305}; Short=OsMyb4 {ECO:0000303|PubMed:14675437}; AltName: Full=Transcription factor RLTR1 {ECO:0000312|EMBL:AAP92750.1};	A0A5C7HED3_9ROSI SubName: Full=Uncharacterized protein {ECO:0000313|EMBL:TXG55281.1};	At3g23250	GO:0005634,nucleus; GO:0003677,DNA binding; GO:0045893,positive regulation of transcription, DNA-templated; GO:0009409,response to cold; GO:0003674,molecular_function; GO:0003676,nucleic acid binding; GO:0005488,binding; GO:0097159,organic cyclic compound binding; GO:1901363,heterocyclic compound binding; GO:0008152,metabolic process; GO:0006139,nucleobase-containing compound metabolic process; G…	PF00249.31:Myb-like DNA-binding domain
MYB-related	TF	MYB->MYB-related	Apse009G0196600	1.56	2.01	1.33	1.43	1.73	1.71	2.83	4.49	3.59	3.23	3.88	3.23	1.71	1.97	1.25	GWHBECT00000009	42760965	42761884	+	gene-Apse009G0196600	--	K09422 transcription factor MYB, plant | (RefSeq) transcription factor CPC (A)	--	hypothetical protein POPTR_0007s02510g [Populus trichocarpa]	CPC_ARATH RecName: Full=Transcription factor CPC; AltName: Full=Protein CAPRICE;	U5G9J8_POPTR SubName: Full=MYB-like family protein {ECO:0000313|EMBL:AOF43379.1};	At2g46410	GO:0005634,nucleus; GO:0003700,DNA-binding transcription factor activity; GO:0000976,transcription regulatory region sequence-specific DNA binding; GO:0030154,cell differentiation; GO:0009913,epidermal cell differentiation; GO:0010063,positive regulation of trichoblast fate specification; GO:0010376,stomatal complex formation; GO:0140110,transcription regulator activity; GO:0003674,molecular_func…	PF00249.31:Myb-like DNA-binding domain
MYB	TF	MYB->MYB	Apse009G0199900	0	0.02	0.02	0	0	0	0	0	0	0	0	0	0	0.07	0.03	GWHBECT00000009	43128786	43131295	-	gene-Apse009G0199900	--	K09422 transcription factor MYB, plant | (RefSeq) transcription factor MYB101 (A)	--	hypothetical protein CISIN_1g039708mg [Citrus sinensis]	MB101_ARATH RecName: Full=Transcription factor MYB101 {ECO:0000303|PubMed:11597504}; AltName: Full=Myb-related protein 101 {ECO:0000303|PubMed:11597504}; Short=AtM1 {ECO:0000303|PubMed:11597504}; Short=AtMYB101 {ECO:0000303|PubMed:11597504}; AltName: Full=Protein ABNORMAL SHOOT 7 {ECO:0000303|PubMed:25268707};	A0A5C7HEE0_9ROSI SubName: Full=Uncharacterized protein {ECO:0000313|EMBL:TXG55374.1};	At2g32460	GO:0005634,nucleus; GO:0090406,pollen tube; GO:0003677,DNA binding; GO:0003700,DNA-binding transcription factor activity; GO:0009740,gibberellic acid mediated signaling pathway; GO:0009555,pollen development; GO:0048235,pollen sperm cell differentiation; GO:0009789,positive regulation of abscisic acid-activated signaling pathway; GO:0043068,positive regulation of programmed cell death; GO:0045893…	PF00249.31:Myb-like DNA-binding domain
MYB-related	TF	MYB->MYB-related	Apse009G0221100	53.37	52.28	52.39	50.6	51.99	51.42	45.56	45.74	47.51	42.32	44.78	42.79	49.11	46.27	48.58	GWHBECT00000009	45825044	45832129	-	gene-Apse009G0221100	--	K11314 transcriptional adapter 2-alpha | (RefSeq) transcriptional adapter ADA2a isoform X1 (A)	--	PREDICTED: transcriptional adapter ADA2a isoform X3 [Citrus sinensis]	TADA2_ORYSJ RecName: Full=Transcriptional adapter ADA2;	A0A5C7HEV4_9ROSI RecName: Full=Transcriptional adapter {ECO:0000256|PIRNR:PIRNR025024};	At3g07740	GO:0005634,nucleus; GO:0003682,chromatin binding; GO:0003677,DNA binding; GO:0003713,transcription coactivator activity; GO:0008270,zinc ion binding; GO:0006338,chromatin remodeling; GO:0035066,positive regulation of histone acetylation; GO:0006357,regulation of transcription by RNA polymerase II; GO:0003674,molecular_function; GO:0005488,binding; GO:0003676,nucleic acid binding; GO:0097159,organ…	PF00249.31:Myb-like DNA-binding domain
MYB-related	TF	MYB->MYB-related	Apse009G0232500	55.22	54.09	52.98	49.64	46.5	51.1	57.98	58.04	57.85	33.54	33.06	34.98	44.5	40.84	44.8	GWHBECT00000009	47123068	47124578	-	gene-Apse009G0232500	--	K11498 centromeric protein E | (RefSeq) kinesin-like protein KIN-7O (A)	--	hypothetical protein CUMW_107720 [Citrus unshiu]	--	A0A5C7HGV8_9ROSI RecName: Full=HTH myb-type domain-containing protein {ECO:0000259|PROSITE:PS51294};	At5g03780	GO:0005634,nucleus; GO:0046872,metal ion binding; GO:0003674,molecular_function; GO:0005488,binding; GO:0043167,ion binding; GO:0043169,cation binding; GO:0005622,intracellular; GO:0005575,cellular_component; GO:0005623,cell; GO:0043231,intracellular membrane-bounded organelle; GO:0043226,organelle; GO:0043227,membrane-bounded organelle; GO:0043229,intracellular organelle; GO:0044424,intracellula…	PF00249.31:Myb-like DNA-binding domain
MYB-related	TF	MYB->MYB-related	Apse010G0040800	1.81	1.89	2.41	4.42	5.08	4.77	4.13	4.22	4.7	15.68	17.81	15.49	5.45	10.06	8.05	GWHBECT00000010	3937021	3937864	+	gene-Apse010G0040800	--	K15397 3-ketoacyl-CoA synthase [EC:2.3.1.199] | (RefSeq) 3-ketoacyl-CoA synthase 17-like (A)	ko00062: Fatty acid elongation; ko01100: Metabolic pathways; ko01110: Biosynthesis of secondary metabolites; ko04626: Plant-pathogen interaction	PREDICTED: protein RADIALIS-like 3 [Citrus sinensis]	RADL5_ARATH RecName: Full=Protein RADIALIS-like 5; Short=AtRL5; Short=Protein RAD-like 5; AltName: Full=Protein RADIALIS-LIKE SANT/MYB 4; Short=Protein RSM4;	A0A5C7H5J8_9ROSI RecName: Full=Myb-like domain-containing protein {ECO:0000259|PROSITE:PS50090};	At1g75250	GO:0005634,nucleus; GO:0003700,DNA-binding transcription factor activity; GO:0140110,transcription regulator activity; GO:0003674,molecular_function; GO:0005622,intracellular; GO:0005575,cellular_component; GO:0005623,cell; GO:0043231,intracellular membrane-bounded organelle; GO:0043226,organelle; GO:0043227,membrane-bounded organelle; GO:0043229,intracellular organelle; GO:0044424,intracellular …	PF00249.31:Myb-like DNA-binding domain
MYB-related	TF	MYB->MYB-related	Apse010G0041800	0	0.14	0	0	0	0	0	0	0	0	0	0	0	0	0	GWHBECT00000010	4020355	4020813	-	gene-Apse010G0041800	--	K15397 3-ketoacyl-CoA synthase [EC:2.3.1.199] | (RefSeq) 3-ketoacyl-CoA synthase 17-like (A)	ko00062: Fatty acid elongation; ko01100: Metabolic pathways; ko01110: Biosynthesis of secondary metabolites; ko04626: Plant-pathogen interaction	PREDICTED: protein RADIALIS-like 3 [Ricinus communis]	RADL6_ARATH RecName: Full=Protein RADIALIS-like 6; Short=AtRL6; Short=Protein RAD-like 6; AltName: Full=Protein RADIALIS-LIKE SANT/MYB 3; Short=Protein RSM3;	A0A5C7H5B2_9ROSI RecName: Full=SANT domain-containing protein {ECO:0000259|PROSITE:PS51293};	At1g75250	GO:0005634,nucleus; GO:0003700,DNA-binding transcription factor activity; GO:0006355,regulation of transcription, DNA-templated; GO:0140110,transcription regulator activity; GO:0003674,molecular_function; GO:0008152,metabolic process; GO:0006139,nucleobase-containing compound metabolic process; GO:0006351,transcription, DNA-templated; GO:0006725,cellular aromatic compound metabolic process; GO:00…	PF00249.31:Myb-like DNA-binding domain
MYB	TF	MYB->MYB	Apse010G0055800	0.82	0.92	1.19	1.89	1.96	1.54	1.11	1.73	1.31	0.99	1.04	0.82	0.93	0.8	1.01	GWHBECT00000010	6039591	6040753	-	gene-Apse010G0055800	--	K09422 transcription factor MYB, plant | (RefSeq) transcription factor MYB44 (A)	--	hypothetical protein CICLE_v10002239mg [Citrus clementina]	MYB77_ARATH RecName: Full=Transcription factor MYB77 {ECO:0000303|PubMed:11597504}; AltName: Full=Myb-related protein 77 {ECO:0000303|PubMed:11597504}; Short=AtMYB77 {ECO:0000303|PubMed:11597504}; AltName: Full=Myb-related protein R2 {ECO:0000303|PubMed:9678577}; Short=AtMYBR2 {ECO:0000303|PubMed:9678577};	A0A5C7H5V6_9ROSI SubName: Full=Uncharacterized protein {ECO:0000313|EMBL:TXG52350.1};	At3g50060	GO:0005634,nucleus; GO:0003700,DNA-binding transcription factor activity; GO:0000981,DNA-binding transcription factor activity, RNA polymerase II-specific; GO:0000978,RNA polymerase II proximal promoter sequence-specific DNA binding; GO:0000976,transcription regulatory region sequence-specific DNA binding; GO:0048527,lateral root development; GO:0010929,positive regulation of auxin mediated signa…	PF00249.31:Myb-like DNA-binding domain
MYB	TF	MYB->MYB	Apse010G0070100	75.84	77.04	81.65	79.45	79.22	82.11	79.11	78.7	88.94	77	73.29	77.79	61.18	68.83	65.42	GWHBECT00000010	7924506	7926138	+	gene-Apse010G0070100	--	K09422 transcription factor MYB, plant | (RefSeq) transcription factor MYB44-like (A)	--	transcription factor MYB44-like [Durio zibethinus]	MYB73_ARATH RecName: Full=Transcription factor MYB73 {ECO:0000303|PubMed:11597504}; AltName: Full=Myb-related protein 73 {ECO:0000303|PubMed:11597504}; Short=AtMYB73 {ECO:0000303|PubMed:11597504};	A0A5C7H7L5_9ROSI SubName: Full=Uncharacterized protein {ECO:0000313|EMBL:TXG52472.1};	At4g37260	GO:0005634,nucleus; GO:0003700,DNA-binding transcription factor activity; GO:0000981,DNA-binding transcription factor activity, RNA polymerase II-specific; GO:0000978,RNA polymerase II proximal promoter sequence-specific DNA binding; GO:0000976,transcription regulatory region sequence-specific DNA binding; GO:0019760,glucosinolate metabolic process; GO:1901001,negative regulation of response to s…	PF00249.31:Myb-like DNA-binding domain
MYB	TF	MYB->MYB	Apse010G0082900	0.58	0.61	0.45	0.18	0.18	0.3	0.29	0.23	0.38	0.21	0.27	0.39	0.12	0.14	0.09	GWHBECT00000010	9546779	9548485	-	gene-Apse010G0082900	--	K09422 transcription factor MYB, plant | (RefSeq) transcription factor MYB36 (A)	--	Myb domain protein 84 [Theobroma cacao]	RAX3_ARATH RecName: Full=Transcription factor RAX3; AltName: Full=Myb-related protein 84; Short=AtMYB84; AltName: Full=Protein REGULATOR OF AXILLARY MERISTEMS 3;	A0A5C7H6H9_9ROSI SubName: Full=Uncharacterized protein {ECO:0000313|EMBL:TXG52580.1};	At5g65790	GO:0005634,nucleus; GO:0003677,DNA binding; GO:0003700,DNA-binding transcription factor activity; GO:0007275,multicellular organism development; GO:0003674,molecular_function; GO:0003676,nucleic acid binding; GO:0005488,binding; GO:0097159,organic cyclic compound binding; GO:1901363,heterocyclic compound binding; GO:0140110,transcription regulator activity; GO:0008150,biological_process; GO:00325…	PF00249.31:Myb-like DNA-binding domain
MYB	TF	MYB->MYB	Apse010G0107500	0.08	0.04	0.07	0.07	0.07	0.04	0	0	0	0	0	0	0	0.1	0	GWHBECT00000010	13657682	13658915	-	gene-Apse010G0107500	--	K09422 transcription factor MYB, plant | (RefSeq) hypothetical protein (A)	--	hypothetical protein CUMW_060790 [Citrus unshiu]	MYB93_ARATH RecName: Full=Transcription factor MYB93 {ECO:0000303|PubMed:11597504}; AltName: Full=Myb-related protein 93 {ECO:0000303|PubMed:11597504}; Short=AtMYB93 {ECO:0000303|PubMed:11597504};	A0A5C7H8F0_9ROSI SubName: Full=Uncharacterized protein {ECO:0000313|EMBL:TXG52792.1};	At1g34670	GO:0005737,cytoplasm; GO:0005634,nucleus; GO:0003700,DNA-binding transcription factor activity; GO:0000976,transcription regulatory region sequence-specific DNA binding; GO:0071365,cellular response to auxin stimulus; GO:1901332,negative regulation of lateral root development; GO:0040008,regulation of growth; GO:0140110,transcription regulator activity; GO:0003674,molecular_function; GO:0001067,r…	PF00249.31:Myb-like DNA-binding domain
MYB	TF	MYB->MYB	Apse010G0135200	9.26	7.3	7.65	8.01	8.07	7.22	2.54	2.62	2.74	6.62	7.05	7.1	3.84	3.91	3.38	GWHBECT00000010	19671997	19673891	-	gene-Apse010G0135200	--	K09422 transcription factor MYB, plant | (RefSeq) transcription factor MYB115-like (A)	--	PREDICTED: myb-related protein 308-like [Citrus sinensis]	MYB52_ARATH RecName: Full=Transcription factor MYB52 {ECO:0000303|PubMed:9839469}; AltName: Full=Myb-related protein 52 {ECO:0000303|PubMed:9839469}; Short=AtMYB52 {ECO:0000303|PubMed:9839469}; AltName: Full=Protein ABA-HYPERSENSITIVE 1 {ECO:0000303|PubMed:21399993};	A0A5C7HA55_9ROSI SubName: Full=Uncharacterized protein {ECO:0000313|EMBL:TXG53086.1};	At1g17950	GO:0005634,nucleus; GO:0003700,DNA-binding transcription factor activity; GO:0000981,DNA-binding transcription factor activity, RNA polymerase II-specific; GO:0000978,RNA polymerase II proximal promoter sequence-specific DNA binding; GO:0000976,transcription regulatory region sequence-specific DNA binding; GO:0071555,cell wall organization; GO:1901347,negative regulation of secondary cell wall bi…	PF00249.31:Myb-like DNA-binding domain
MYB-related	TF	MYB->MYB-related	Apse010G0141400	0	0.17	0	0	0	0.18	0.17	0	0	0	0	0	0	0	0.2	GWHBECT00000010	21606696	21606914	-	gene-Apse010G0141400	--	K15397 3-ketoacyl-CoA synthase [EC:2.3.1.199] | (RefSeq) 3-ketoacyl-CoA synthase 17-like (A)	ko00062: Fatty acid elongation; ko01100: Metabolic pathways; ko01110: Biosynthesis of secondary metabolites; ko04626: Plant-pathogen interaction	PREDICTED: protein RADIALIS-like 5 [Nicotiana sylvestris]	RADL6_ARATH RecName: Full=Protein RADIALIS-like 6; Short=AtRL6; Short=Protein RAD-like 6; AltName: Full=Protein RADIALIS-LIKE SANT/MYB 3; Short=Protein RSM3;	A0A5C7H7W7_9ROSI RecName: Full=SANT domain-containing protein {ECO:0000259|SMART:SM00717};	At1g75250	GO:0005634,nucleus; GO:0003700,DNA-binding transcription factor activity; GO:0006355,regulation of transcription, DNA-templated; GO:0140110,transcription regulator activity; GO:0003674,molecular_function; GO:0008152,metabolic process; GO:0006139,nucleobase-containing compound metabolic process; GO:0006351,transcription, DNA-templated; GO:0006725,cellular aromatic compound metabolic process; GO:00…	PF00249.31:Myb-like DNA-binding domain
MYB	TF	MYB->MYB	Apse010G0171300	9.8	10	10.92	3.98	4.6	5.03	7.72	6.48	10.25	6.58	7.68	8.97	2.42	2.57	2.77	GWHBECT00000010	36614317	36615096	-	gene-Apse010G0171300	--	K09422 transcription factor MYB, plant | (RefSeq) MYB1; transcription repressor MYB6-like (A)	--	PREDICTED: transcription repressor MYB6-like [Gossypium raimondii]	MYB3_ARATH RecName: Full=Transcription factor MYB3; AltName: Full=Myb-related protein 3; Short=AtMYB3;	A0A7J9MRU6_GOSSC SubName: Full=Uncharacterized protein {ECO:0000313|EMBL:MBA0873654.1};	At1g22640	GO:0005634,nucleus; GO:0003700,DNA-binding transcription factor activity; GO:0000976,transcription regulatory region sequence-specific DNA binding; GO:0009800,cinnamic acid biosynthetic process; GO:0009892,negative regulation of metabolic process; GO:0009611,response to wounding; GO:0140110,transcription regulator activity; GO:0003674,molecular_function; GO:0001067,regulatory region nucleic acid …	PF00249.31:Myb-like DNA-binding domain
MYB	TF	MYB->MYB	Apse011G0006000	2.01	1.82	2.02	0.19	0.29	0.4	0.02	0	0.05	0.4	0.37	0.61	0.14	0.13	0.25	GWHBECT00000011	989534	991366	-	gene-Apse011G0006000	--	K09422 transcription factor MYB, plant | (RefSeq) transcription factor MYB86 (A)	--	PREDICTED: transcription factor MYB86 [Theobroma cacao]	MYB86_ARATH RecName: Full=Transcription factor MYB86; AltName: Full=Myb homolog 4; Short=AtMyb4; AltName: Full=Myb-related protein 86; Short=AtMYB86;	A0A5C7H1N3_9ROSI SubName: Full=Uncharacterized protein {ECO:0000313|EMBL:TXG50216.1};	At5g26655	GO:0005634,nucleus; GO:0000976,transcription regulatory region sequence-specific DNA binding; GO:0010119,regulation of stomatal movement; GO:0001067,regulatory region nucleic acid binding; GO:0003674,molecular_function; GO:0003676,nucleic acid binding; GO:0003677,DNA binding; GO:0003690,double-stranded DNA binding; GO:0005488,binding; GO:0044212,transcription regulatory region DNA binding; GO:004…	PF00249.31:Myb-like DNA-binding domain
MYB-related	TF	MYB->MYB-related	Apse011G0012100	0.03	0	0	0	0.03	0	0.03	0	0	0	0.03	0	0	0.04	0	GWHBECT00000011	1722945	1724676	-	gene-Apse011G0012100	--	K09422 transcription factor MYB, plant | (RefSeq) transcription factor MYB98-like (A)	--	hypothetical protein CISIN_1g046859mg [Citrus sinensis]	MYB98_ARATH RecName: Full=Transcription factor MYB98 {ECO:0000303|PubMed:11597504}; AltName: Full=Myb-related protein 98 {ECO:0000303|PubMed:11597504}; Short=AtMYB98 {ECO:0000303|PubMed:11597504};	A0A5C7H1S6_9ROSI SubName: Full=Uncharacterized protein {ECO:0000313|EMBL:TXG50266.1};	At4g18770	GO:0005634,nucleus; GO:0003700,DNA-binding transcription factor activity; GO:0000981,DNA-binding transcription factor activity, RNA polymerase II-specific; GO:0000978,RNA polymerase II proximal promoter sequence-specific DNA binding; GO:0043565,sequence-specific DNA binding; GO:0000976,transcription regulatory region sequence-specific DNA binding; GO:0009553,embryo sac development; GO:0010183,pol…	PF00249.31:Myb-like DNA-binding domain
MYB-related	TF	MYB->MYB-related	Apse011G0014800	0.31	0	0.39	0.29	0.59	0	0.44	0.37	0.66	0	0	0	0.34	0	0	GWHBECT00000011	2190311	2190711	-	gene-Apse011G0014800	--	K09422 transcription factor MYB, plant | (RefSeq) transcription factor WER-like isoform X1 (A)	--	PREDICTED: transcription factor WER-like isoform X1 [Malus domestica]	WER_ARATH RecName: Full=Transcription factor WER; AltName: Full=Myb-related protein 66; Short=AtMYB66; AltName: Full=Protein WEREWOLF;	A0A5C7H1U5_9ROSI SubName: Full=Uncharacterized protein {ECO:0000313|EMBL:TXG50286.1};	At5g14750	GO:0005634,nucleus; GO:0003677,DNA binding; GO:0003700,DNA-binding transcription factor activity; GO:0000976,transcription regulatory region sequence-specific DNA binding; GO:0030154,cell differentiation; GO:0045165,cell fate commitment; GO:0045893,positive regulation of transcription, DNA-templated; GO:0048765,root hair cell differentiation; GO:0003674,molecular_function; GO:0003676,nucleic acid…	PF00249.31:Myb-like DNA-binding domain
MYB	TF	MYB->MYB	Apse011G0015500	1.61	1	1.27	1.25	1.25	1.17	3.44	3.3	3.24	0.53	0.82	0.46	0.39	0.86	0.72	GWHBECT00000011	2268619	2270233	-	gene-Apse011G0015500	--	K09422 transcription factor MYB, plant | (RefSeq) transcription factor WER (A)	--	PREDICTED: transcription factor WER [Theobroma cacao]	WER_ARATH RecName: Full=Transcription factor WER; AltName: Full=Myb-related protein 66; Short=AtMYB66; AltName: Full=Protein WEREWOLF;	A0A5C7H1U5_9ROSI SubName: Full=Uncharacterized protein {ECO:0000313|EMBL:TXG50286.1};	At5g14750	GO:0005634,nucleus; GO:0003677,DNA binding; GO:0003700,DNA-binding transcription factor activity; GO:0000976,transcription regulatory region sequence-specific DNA binding; GO:0030154,cell differentiation; GO:0045165,cell fate commitment; GO:0045893,positive regulation of transcription, DNA-templated; GO:0048765,root hair cell differentiation; GO:0003674,molecular_function; GO:0003676,nucleic acid…	PF00249.31:Myb-like DNA-binding domain
MYB-related	TF	MYB->MYB-related	Apse011G0026200	124.74	124.35	127.66	142.62	134.67	141.39	92.39	95.05	94.33	202.76	195.99	202.13	153.49	165.11	156.76	GWHBECT00000011	3208527	3210407	+	gene-Apse011G0026200	--	K08869 aarF domain-containing kinase | (RefSeq) predicted protein (A)	--	hypothetical protein CUMW_040680 [Citrus unshiu]	MY1R1_SOLTU RecName: Full=Transcription factor MYB1R1; AltName: Full=Myb-related protein R1 {ECO:0000303|PubMed:21030505}; Short=StMYB1R-1 {ECO:0000303|PubMed:21030505};	A0A5C7H263_9ROSI RecName: Full=HTH myb-type domain-containing protein {ECO:0000259|PROSITE:PS51294};	At1g74840	GO:0005829,cytosol; GO:0005634,nucleus; GO:0003677,DNA binding; GO:0003674,molecular_function; GO:0003676,nucleic acid binding; GO:0005488,binding; GO:0097159,organic cyclic compound binding; GO:1901363,heterocyclic compound binding; GO:0005622,intracellular; GO:0005575,cellular_component; GO:0005623,cell; GO:0005737,cytoplasm; GO:0044424,intracellular part; GO:0044444,cytoplasmic part; GO:004446…	PF00249.31:Myb-like DNA-binding domain
MYB	TF	MYB->MYB	Apse011G0050300	0.02	0.12	0.06	0.02	0	0.05	0	0	0.03	0.03	0	0.07	0.08	0	0	GWHBECT00000011	6289905	6292066	-	gene-Apse011G0050300	--	K09422 transcription factor MYB, plant | (RefSeq) uncharacterized protein LOC8287428 (A)	--	r2r3-myb transcription factor, putative [Ricinus communis]	MYB61_ARATH RecName: Full=Transcription factor MYB61 {ECO:0000305}; AltName: Full=Myb-related protein 61 {ECO:0000305}; Short=AtMYB61 {ECO:0000303|PubMed:16005292};	A0A4D6V0R3_9ROSI SubName: Full=MYB transcription factor 27 {ECO:0000313|EMBL:QCH41139.1};	At1g63910	GO:0005634,nucleus; GO:0003700,DNA-binding transcription factor activity; GO:0000976,transcription regulatory region sequence-specific DNA binding; GO:0010087,phloem or xylem histogenesis; GO:0010119,regulation of stomatal movement; GO:0048364,root development; GO:0010214,seed coat development; GO:0010089,xylem development; GO:0140110,transcription regulator activity; GO:0003674,molecular_functio…	PF00249.31:Myb-like DNA-binding domain
MYB-related	TF	MYB->MYB-related	Apse011G0059700	0	0	0	0	0	0.17	0	0.21	0	0.19	0	0	0	0	0	GWHBECT00000011	7339844	7341199	-	gene-Apse011G0059700	--	K09422 transcription factor MYB, plant | (RefSeq) transcription factor CPC-like (A)	--	PREDICTED: transcription factor CPC-like isoform X2 [Juglans regia]	TRY_ARATH RecName: Full=Transcription factor TRY; AltName: Full=Protein TRIPTYCHON;	A0A5C7H322_9ROSI RecName: Full=SANT domain-containing protein {ECO:0000259|SMART:SM00717};	At5g53200	GO:0005634,nucleus; GO:0003700,DNA-binding transcription factor activity; GO:0000976,transcription regulatory region sequence-specific DNA binding; GO:0030154,cell differentiation; GO:0007275,multicellular organism development; GO:0006355,regulation of transcription, DNA-templated; GO:0010091,trichome branching; GO:0140110,transcription regulator activity; GO:0003674,molecular_function; GO:000106…	PF00249.31:Myb-like DNA-binding domain
MYB	TF	MYB->MYB	Apse011G0082000	2.54	2.24	2.13	0.52	0.85	0.5	0.77	0.51	0.5	0.38	0.37	0.12	1.53	1.05	0.79	GWHBECT00000011	9820631	9823143	+	gene-Apse011G0082000	--	K09422 transcription factor MYB, plant | (RefSeq) myb-related protein 308-like (A)	--	myb-related protein 308 [Quercus suber]	MYB08_ANTMA RecName: Full=Myb-related protein 308;	A0A5C7H3J3_9ROSI SubName: Full=Uncharacterized protein {ECO:0000313|EMBL:TXG50836.1};	At1g22640	GO:0005634,nucleus; GO:0003677,DNA binding; GO:0003674,molecular_function; GO:0003676,nucleic acid binding; GO:0005488,binding; GO:0097159,organic cyclic compound binding; GO:1901363,heterocyclic compound binding; GO:0005622,intracellular; GO:0005575,cellular_component; GO:0005623,cell; GO:0043231,intracellular membrane-bounded organelle; GO:0043226,organelle; GO:0043227,membrane-bounded organell…	PF00249.31:Myb-like DNA-binding domain
MYB-related	TF	MYB->MYB-related	Apse011G0096200	200.53	200.01	202.14	180.59	183.15	189.69	189.67	188.32	196.01	162.61	176.19	174.76	134.96	128.17	133.3	GWHBECT00000011	12491242	12494414	-	gene-Apse011G0096200	--	K12133 MYB-related transcription factor LHY | (RefSeq) uncharacterized protein LOC112280611 (A)	ko04712: Circadian rhythm - plant	PREDICTED: protein REVEILLE 7-like [Citrus sinensis]	RVE7_ARATH RecName: Full=Protein REVEILLE 7; AltName: Full=Early-phytochrome-responsive 1; AltName: Full=MYB-related transcription factor EPR1;	A0A5C7H2E7_9ROSI RecName: Full=HTH myb-type domain-containing protein {ECO:0000259|PROSITE:PS51294};	At1g18330	GO:0005634,nucleus; GO:0003677,DNA binding; GO:0003700,DNA-binding transcription factor activity; GO:0007623,circadian rhythm; GO:0006355,regulation of transcription, DNA-templated; GO:0003674,molecular_function; GO:0003676,nucleic acid binding; GO:0005488,binding; GO:0097159,organic cyclic compound binding; GO:1901363,heterocyclic compound binding; GO:0140110,transcription regulator activity; GO…	PF00249.31:Myb-like DNA-binding domain
MYB	TF	MYB->MYB	Apse011G0109800	3.43	2.84	3.42	1.59	1.88	1.9	3.07	2.73	3.95	1.59	1.12	1.12	1.64	1.43	1.67	GWHBECT00000011	14925575	14927674	-	gene-Apse011G0109800	--	K09422 transcription factor MYB, plant | (RefSeq) protein ODORANT1 (A)	--	PREDICTED: protein ODORANT1 [Vitis vinifera]	ODO1_PETHY RecName: Full=MYB-like transcription factor ODO1 {ECO:0000303|PubMed:15805488}; AltName: Full=Protein ODORANT1 {ECO:0000303|PubMed:15805488}; Short=PhODO1 {ECO:0000303|PubMed:22345641};	D7UEC1_VITVI SubName: Full=Uncharacterized protein {ECO:0000313|EMBL:CBI41085.3};	At1g66230	GO:0005634,nucleus; GO:0000976,transcription regulatory region sequence-specific DNA binding; GO:0009423,chorismate biosynthetic process; GO:0007623,circadian rhythm; GO:0010597,green leaf volatile biosynthetic process; GO:0010468,regulation of gene expression; GO:0006355,regulation of transcription, DNA-templated; GO:0001067,regulatory region nucleic acid binding; GO:0003674,molecular_function; …	PF00249.31:Myb-like DNA-binding domain
MYB	TF	MYB->MYB	Apse011G0119700	0.45	0.36	0.17	0.06	0.06	0.06	1	0.78	0.97	0.36	0.13	0.06	0.14	0	0	GWHBECT00000011	16952680	16953486	-	gene-Apse011G0119700	--	K09422 transcription factor MYB, plant | (RefSeq) transcription factor MYB114-like (A)	--	anthocyanin regulatory c1 protein [Quercus suber]	MYB3_CROXC RecName: Full=Transcription factor MYB3 {ECO:0000305}; AltName: Full=Myb-related protein 3 {ECO:0000303|PubMed:31004005}; Short=CcMYB3 {ECO:0000303|PubMed:31004005};	A0A5C7H2Q9_9ROSI SubName: Full=Uncharacterized protein {ECO:0000313|EMBL:TXG51171.1};	At5g35550	GO:0005634,nucleus; GO:0003677,DNA binding; GO:0003674,molecular_function; GO:0003676,nucleic acid binding; GO:0005488,binding; GO:0097159,organic cyclic compound binding; GO:1901363,heterocyclic compound binding; GO:0005622,intracellular; GO:0005575,cellular_component; GO:0005623,cell; GO:0043231,intracellular membrane-bounded organelle; GO:0043226,organelle; GO:0043227,membrane-bounded organell…	PF00249.31:Myb-like DNA-binding domain
MYB	TF	MYB->MYB	Apse011G0120000	0.26	0.3	0.5	0.06	0.12	0.06	0.25	0.7	0.14	0.15	0.13	0	0.07	0	0.07	GWHBECT00000011	16970474	16971280	-	gene-Apse011G0120000	--	K09422 transcription factor MYB, plant | (RefSeq) transcription factor MYB114-like (A)	--	anthocyanin regulatory c1 protein [Quercus suber]	MYB3_CROXC RecName: Full=Transcription factor MYB3 {ECO:0000305}; AltName: Full=Myb-related protein 3 {ECO:0000303|PubMed:31004005}; Short=CcMYB3 {ECO:0000303|PubMed:31004005};	A0A5C7H2Q9_9ROSI SubName: Full=Uncharacterized protein {ECO:0000313|EMBL:TXG51171.1};	At5g35550	GO:0005634,nucleus; GO:0003677,DNA binding; GO:0003674,molecular_function; GO:0003676,nucleic acid binding; GO:0005488,binding; GO:0097159,organic cyclic compound binding; GO:1901363,heterocyclic compound binding; GO:0005622,intracellular; GO:0005575,cellular_component; GO:0005623,cell; GO:0043231,intracellular membrane-bounded organelle; GO:0043226,organelle; GO:0043227,membrane-bounded organell…	PF00249.31:Myb-like DNA-binding domain
MYB-related	TF	MYB->MYB-related	Apse011G0120800	563.61	561.46	541.92	639.23	631.61	665.15	456.76	442.07	469.23	876.28	877.2	900.24	886.07	939.68	894.52	GWHBECT00000011	17117207	17119885	-	gene-Apse011G0120800	--	K08869 aarF domain-containing kinase | (RefSeq) predicted protein (A)	--	hypothetical protein CISIN_1g019948mg [Citrus sinensis]	KUA1_ARATH RecName: Full=Transcription factor KUA1 {ECO:0000303|PubMed:24806884}; AltName: Full=Myb-related protein H {ECO:0000303|PubMed:23888064}; Short=AtMYBH {ECO:0000303|PubMed:23888064}; Short=AtMYBS3 {ECO:0000303|PubMed:25920996}; Short=MYBS3-homolg protein {ECO:0000303|PubMed:25920996}; AltName: Full=Protein KUODA1 {ECO:0000303|PubMed:24806884};	A0A5C7H2S8_9ROSI RecName: Full=HTH myb-type domain-containing protein {ECO:0000259|PROSITE:PS51294};	At5g47390	GO:0005634,nucleus; GO:0003700,DNA-binding transcription factor activity; GO:0000976,transcription regulatory region sequence-specific DNA binding; GO:0008270,zinc ion binding; GO:0010252,auxin homeostasis; GO:0048527,lateral root development; GO:0048366,leaf development; GO:0010150,leaf senescence; GO:2000469,negative regulation of peroxidase activity; GO:0000122,negative regulation of transcrip…	PF00249.31:Myb-like DNA-binding domain
MYB	TF	MYB->MYB	Apse011G0143500	16.85	16.68	17.13	16.41	16.88	17.09	13.55	13.43	13.65	37.72	39.79	36.92	13.43	12.43	14.06	GWHBECT00000011	23270205	23278912	-	gene-Apse011G0143500	--	K09422 transcription factor MYB, plant | (RefSeq) myb-like protein L isoform X1 (A)	--	PREDICTED: myb-like protein L isoform X1 [Citrus sinensis]	MB3R4_ARATH RecName: Full=Transcription factor MYB3R-4 {ECO:0000303|PubMed:11597504}; AltName: Full=Myb-related protein 3R-4 {ECO:0000303|PubMed:11597504}; AltName: Full=Protein ENHANCED DEFECTIVE CYTOKINESIS {ECO:0000303|PubMed:25806785};	A0A5C7H2W1_9ROSI SubName: Full=Uncharacterized protein {ECO:0000313|EMBL:TXG51374.1};	At3g18100	GO:0005634,nucleus; GO:0001228,DNA-binding transcription activator activity, RNA polymerase II-specific; GO:0003700,DNA-binding transcription factor activity; GO:0000981,DNA-binding transcription factor activity, RNA polymerase II-specific; GO:0000978,RNA polymerase II proximal promoter sequence-specific DNA binding; GO:0043565,sequence-specific DNA binding; GO:0000976,transcription regulatory re…	PF00249.31:Myb-like DNA-binding domain
MYB-related	TF	MYB->MYB-related	Apse011G0152900	57.21	52.45	51.18	48.58	48.8	48.44	44.98	39.32	41.8	267.41	264.41	265.82	46.75	53.32	51.19	GWHBECT00000011	25573028	25574432	+	gene-Apse011G0152900	--	K09422 transcription factor MYB, plant | (RefSeq) transcription factor MYB108 (A)	--	PREDICTED: transcription factor MYB108 [Theobroma cacao]	MYB2_ORYSJ RecName: Full=Transcription factor MYB2 {ECO:0000305}; AltName: Full=Myb-related protein 2 {ECO:0000305}; Short=OsMYB2 {ECO:0000303|PubMed:22301384};	A0A5C7H4V0_9ROSI SubName: Full=Uncharacterized protein {ECO:0000313|EMBL:TXG51462.1};	At1g25340	GO:0005634,nucleus; GO:0003700,DNA-binding transcription factor activity; GO:0043565,sequence-specific DNA binding; GO:1901002,positive regulation of response to salt stress; GO:1902584,positive regulation of response to water deprivation; GO:0045893,positive regulation of transcription, DNA-templated; GO:0006355,regulation of transcription, DNA-templated; GO:0009409,response to cold; GO:0140110,…	PF00249.31:Myb-like DNA-binding domain
MYB	TF	MYB->MYB	Apse011G0157400	3.55	3.97	3.68	2.35	2.23	1.95	3.35	4.37	3.32	3.14	2.81	3.34	1.42	1.21	1.65	GWHBECT00000011	26804227	26805919	-	gene-Apse011G0157400	--	K08869 aarF domain-containing kinase | (RefSeq) predicted protein (A)	--	hypothetical protein COLO4_22723 [Corchorus olitorius]	SRM1_ARATH RecName: Full=Transcription factor SRM1 {ECO:0000305}; AltName: Full=Myb-related protein SRM1 {ECO:0000305}; AltName: Full=Protein SALT-RELATED MYB 1 {ECO:0000303|PubMed:26243618};	A0A5C7H4Z2_9ROSI SubName: Full=Uncharacterized protein {ECO:0000313|EMBL:TXG51502.1};	At5g08520	GO:0005634,nucleus; GO:0003700,DNA-binding transcription factor activity; GO:0000976,transcription regulatory region sequence-specific DNA binding; GO:0009738,abscisic acid-activated signaling pathway; GO:1901001,negative regulation of response to salt stress; GO:0010116,positive regulation of abscisic acid biosynthetic process; GO:1905615,positive regulation of developmental vegetative growth; G…	PF00249.31:Myb-like DNA-binding domain
MYB	TF	MYB->MYB	Apse011G0182100	8.64	6.9	8.2	3.67	3.99	4.27	3.22	3.22	3.48	4.97	5.28	4.6	3.57	2.96	3.17	GWHBECT00000011	40257738	40258871	-	gene-Apse011G0182100	--	K09422 transcription factor MYB, plant | (RefSeq) myb-related protein 306-like (A)	--	Myb_DNA-binding domain-containing protein [Cephalotus follicularis]	MYB06_ANTMA RecName: Full=Myb-related protein 306;	A0A5C7H4X5_9ROSI SubName: Full=Uncharacterized protein {ECO:0000313|EMBL:TXG51715.1};	At5g62470	GO:0005634,nucleus; GO:0003677,DNA binding; GO:0003674,molecular_function; GO:0003676,nucleic acid binding; GO:0005488,binding; GO:0097159,organic cyclic compound binding; GO:1901363,heterocyclic compound binding; GO:0005622,intracellular; GO:0005575,cellular_component; GO:0005623,cell; GO:0043231,intracellular membrane-bounded organelle; GO:0043226,organelle; GO:0043227,membrane-bounded organell…	PF00249.31:Myb-like DNA-binding domain
MYB	TF	MYB->MYB	Apse012G0029100	0.06	0.06	0.03	0.03	0.12	0.03	0	0	0	0	0	0	0	0	0	GWHBECT00000012	10138176	10139686	+	gene-Apse012G0029100	--	K09422 transcription factor MYB, plant | (RefSeq) transcription factor MYB39 (A)	--	PREDICTED: transcription factor MYB39 [Vitis vinifera]	MYB93_ARATH RecName: Full=Transcription factor MYB93 {ECO:0000303|PubMed:11597504}; AltName: Full=Myb-related protein 93 {ECO:0000303|PubMed:11597504}; Short=AtMYB93 {ECO:0000303|PubMed:11597504};	A0A5C7GXB2_9ROSI SubName: Full=Uncharacterized protein {ECO:0000313|EMBL:TXG48726.1};	At3g02940	GO:0005737,cytoplasm; GO:0005634,nucleus; GO:0003700,DNA-binding transcription factor activity; GO:0000976,transcription regulatory region sequence-specific DNA binding; GO:0071365,cellular response to auxin stimulus; GO:1901332,negative regulation of lateral root development; GO:0040008,regulation of growth; GO:0140110,transcription regulator activity; GO:0003674,molecular_function; GO:0001067,r…	PF00249.31:Myb-like DNA-binding domain
MYB	TF	MYB->MYB	Apse012G0053300	0.05	0.14	0.09	0.02	0	0.05	0	0	0	0	0	0.02	0.03	0	0	GWHBECT00000012	15774768	15776493	+	gene-Apse012G0053300	--	K09422 transcription factor MYB, plant | (RefSeq) transcription factor MYB61 (A)	--	hypothetical protein CUMW_191570 [Citrus unshiu]	MYB61_ARATH RecName: Full=Transcription factor MYB61 {ECO:0000305}; AltName: Full=Myb-related protein 61 {ECO:0000305}; Short=AtMYB61 {ECO:0000303|PubMed:16005292};	A0A5C7GWP3_9ROSI SubName: Full=Uncharacterized protein {ECO:0000313|EMBL:TXG48949.1};	At1g09540	GO:0005634,nucleus; GO:0003700,DNA-binding transcription factor activity; GO:0000976,transcription regulatory region sequence-specific DNA binding; GO:0010087,phloem or xylem histogenesis; GO:0010119,regulation of stomatal movement; GO:0048364,root development; GO:0010214,seed coat development; GO:0010089,xylem development; GO:0140110,transcription regulator activity; GO:0003674,molecular_functio…	PF00249.31:Myb-like DNA-binding domain
MYB	TF	MYB->MYB	Apse012G0083400	6.2	5.83	5.44	5.28	4.98	4.66	7.63	8.85	9.31	9.08	9.66	9.69	4.6	4.05	4.47	GWHBECT00000012	22405514	22409075	-	gene-Apse012G0083400	--	K09422 transcription factor MYB, plant | (RefSeq) transcription factor MYB33 (A)	--	PREDICTED: transcription factor GAMYB [Citrus sinensis]	MYB33_ARATH RecName: Full=Transcription factor MYB33 {ECO:0000303|PubMed:11597504}; AltName: Full=Myb-related protein 33 {ECO:0000303|PubMed:11597504}; Short=AtMYB33 {ECO:0000303|PubMed:11597504};	A0A5C7GWX1_9ROSI SubName: Full=Uncharacterized protein {ECO:0000313|EMBL:TXG49210.1};	At3g11440	GO:0005634,nucleus; GO:0003700,DNA-binding transcription factor activity; GO:0043565,sequence-specific DNA binding; GO:0048653,anther development; GO:0048655,anther wall tapetum morphogenesis; GO:0009740,gibberellic acid mediated signaling pathway; GO:0008285,negative regulation of cell proliferation; GO:0045926,negative regulation of growth; GO:0048235,pollen sperm cell differentiation; GO:00097…	PF00249.31:Myb-like DNA-binding domain
MYB	TF	MYB->MYB	Apse012G0095700	70.67	66.62	65.51	117.21	117.32	122.93	158.62	159.19	170.2	115.76	115.46	121.78	106.05	110.2	98.83	GWHBECT00000012	24070568	24071870	+	gene-Apse012G0095700	--	K08869 aarF domain-containing kinase | (RefSeq) predicted protein (A)	--	hypothetical protein CICLE_v10016071mg [Citrus clementina]	DIV_ANTMA RecName: Full=Transcription factor DIVARICATA;	V4U9T9_CITCL SubName: Full=Uncharacterized protein {ECO:0000313|EMBL:ESR58996.1};	At5g04760	GO:0005634,nucleus; GO:0003677,DNA binding; GO:0048262,determination of dorsal/ventral asymmetry; GO:0009908,flower development; GO:0003674,molecular_function; GO:0003676,nucleic acid binding; GO:0005488,binding; GO:0097159,organic cyclic compound binding; GO:1901363,heterocyclic compound binding; GO:0003002,regionalization; GO:0007275,multicellular organism development; GO:0007389,pattern specif…	PF00249.31:Myb-like DNA-binding domain
MYB	TF	MYB->MYB	Apse012G0124200	62.68	66.81	65.38	62.03	69.72	62.4	59.06	60.52	59.57	53.26	57.18	52.34	67.98	61.39	68.02	GWHBECT00000012	28819009	28827156	+	gene-Apse012G0124200	--	--	--	hypothetical protein CICLE_v10030482mg [Citrus clementina]	--	A0A5C7GZV7_9ROSI SubName: Full=Uncharacterized protein {ECO:0000313|EMBL:TXG49566.1};	At3g52250	GO:0005634,nucleus; GO:0005622,intracellular; GO:0005575,cellular_component; GO:0005623,cell; GO:0043231,intracellular membrane-bounded organelle; GO:0043226,organelle; GO:0043227,membrane-bounded organelle; GO:0043229,intracellular organelle; GO:0044424,intracellular part; GO:0044464,cell part	PF00249.31:Myb-like DNA-binding domain
MYB	TF	MYB->MYB	Apse012G0160000	25.14	24.53	24.16	23.2	25.49	24.01	21.66	22.59	21.41	15.86	15	15.35	29.89	29.51	29.42	GWHBECT00000012	33710512	33714699	+	gene-Apse012G0160000	--	K09422 transcription factor MYB, plant | (RefSeq) transcription factor MYB1 (A)	--	hypothetical protein CISIN_1g012494mg [Citrus sinensis]	MYB25_ARATH RecName: Full=Transcription factor MYB25 {ECO:0000303|PubMed:11597504}; AltName: Full=Myb-related protein 25 {ECO:0000303|PubMed:11597504}; Short=AtMYB25 {ECO:0000303|PubMed:11597504};	A0A5C7H077_9ROSI SubName: Full=Uncharacterized protein {ECO:0000313|EMBL:TXG49872.1};	At3g55730	GO:0005634,nucleus; GO:0003700,DNA-binding transcription factor activity; GO:0000981,DNA-binding transcription factor activity, RNA polymerase II-specific; GO:0000978,RNA polymerase II proximal promoter sequence-specific DNA binding; GO:0009555,pollen development; GO:0006355,regulation of transcription, DNA-templated; GO:0140110,transcription regulator activity; GO:0003674,molecular_function; GO:…	PF00249.31:Myb-like DNA-binding domain
MYB	TF	MYB->MYB	Apse012G0164700	24.82	24.96	25.16	16.37	16.83	17.55	15.23	14.69	14.26	30.34	31.24	31.08	16.05	15.53	15.73	GWHBECT00000012	34328140	34330211	+	gene-Apse012G0164700	--	K08869 aarF domain-containing kinase | (RefSeq) predicted protein (A)	--	hypothetical protein CISIN_1g023196mg [Citrus sinensis]	DIV_ANTMA RecName: Full=Transcription factor DIVARICATA;	A0A5C7GYY6_9ROSI SubName: Full=Uncharacterized protein {ECO:0000313|EMBL:TXG49903.1};	At3g11280	GO:0005634,nucleus; GO:0003677,DNA binding; GO:0048262,determination of dorsal/ventral asymmetry; GO:0009908,flower development; GO:0003674,molecular_function; GO:0003676,nucleic acid binding; GO:0005488,binding; GO:0097159,organic cyclic compound binding; GO:1901363,heterocyclic compound binding; GO:0003002,regionalization; GO:0007275,multicellular organism development; GO:0007389,pattern specif…	PF00249.31:Myb-like DNA-binding domain
MYB	TF	MYB->MYB	Apse012G0185200	0.35	0.23	0.13	0.58	0.48	0.64	0.87	0.61	0.59	1.19	1.09	1.11	0.33	0.4	0.11	GWHBECT00000012	36946734	36947519	+	gene-Apse012G0185200	--	K09422 transcription factor MYB, plant | (RefSeq) transcription factor MYB1-like (A)	--	hypothetical protein CICLE_v10032317mg [Citrus clementina]	MYB44_ARATH RecName: Full=Transcription factor MYB44 {ECO:0000303|PubMed:11597504}; AltName: Full=Myb-related protein 44 {ECO:0000303|PubMed:11597504}; Short=AtMYB44 {ECO:0000303|PubMed:11597504}; AltName: Full=Myb-related protein R1 {ECO:0000303|PubMed:9678577}; Short=AtMYBR1 {ECO:0000303|PubMed:9678577};	A0A5C7GZJ2_9ROSI SubName: Full=Uncharacterized protein {ECO:0000313|EMBL:TXG50063.1};	At2g23290	GO:0005634,nucleus; GO:0003700,DNA-binding transcription factor activity; GO:0000981,DNA-binding transcription factor activity, RNA polymerase II-specific; GO:0042802,identical protein binding; GO:0000978,RNA polymerase II proximal promoter sequence-specific DNA binding; GO:0043565,sequence-specific DNA binding; GO:0000976,transcription regulatory region sequence-specific DNA binding; GO:0009738,…	PF00249.31:Myb-like DNA-binding domain
MYB-related	TF	MYB->MYB-related	Apse013G0024300	20.96	22.32	18.7	11.45	10.33	11.19	34.48	30.93	36.3	15.14	18.6	17.91	10.82	16.71	13.82	GWHBECT00000013	4964930	4965327	+	gene-Apse013G0024300	--	K09422 transcription factor MYB, plant | (RefSeq) transcription factor CPC (A)	--	transcription factor CPC [Jatropha curcas]	CPC_ARATH RecName: Full=Transcription factor CPC; AltName: Full=Protein CAPRICE;	A0A5C7GR55_9ROSI RecName: Full=Myb-like domain-containing protein {ECO:0000259|PROSITE:PS50090};	At2g46410	GO:0005634,nucleus; GO:0003700,DNA-binding transcription factor activity; GO:0000976,transcription regulatory region sequence-specific DNA binding; GO:0030154,cell differentiation; GO:0009913,epidermal cell differentiation; GO:0010063,positive regulation of trichoblast fate specification; GO:0010376,stomatal complex formation; GO:0140110,transcription regulator activity; GO:0003674,molecular_func…	PF00249.31:Myb-like DNA-binding domain
MYB-related	TF	MYB->MYB-related	Apse013G0031500	0.63	0.99	0.59	0.66	0.66	0.43	1.86	1.66	2.74	0.49	0.25	0.54	0.34	0.57	0.69	GWHBECT00000013	5976644	5977489	-	gene-Apse013G0031500	--	K09422 transcription factor MYB, plant | (Kazusa) Lj2g3v2088140.1; - (A)	--	PREDICTED: MYB-like transcription factor ETC1 [Eucalyptus grandis]	CPC_ARATH RecName: Full=Transcription factor CPC; AltName: Full=Protein CAPRICE;	A0A5C7GRL4_9ROSI RecName: Full=HTH myb-type domain-containing protein {ECO:0000259|PROSITE:PS51294};	At2g46410	GO:0005634,nucleus; GO:0003700,DNA-binding transcription factor activity; GO:0000976,transcription regulatory region sequence-specific DNA binding; GO:0030154,cell differentiation; GO:0009913,epidermal cell differentiation; GO:0010063,positive regulation of trichoblast fate specification; GO:0010376,stomatal complex formation; GO:0140110,transcription regulator activity; GO:0003674,molecular_func…	PF00249.31:Myb-like DNA-binding domain
MYB	TF	MYB->MYB	Apse013G0042000	17.79	18.41	20.39	5.7	5.88	6.75	2.02	1.49	1.25	3.14	3.2	3.52	2.63	2.49	2.6	GWHBECT00000013	8713592	8714988	-	gene-Apse013G0042000	--	K09422 transcription factor MYB, plant | (RefSeq) transcription factor MYB102 (A)	--	PREDICTED: transcription factor MYB35 [Citrus sinensis]	MY102_ARATH RecName: Full=Transcription factor MYB102 {ECO:0000305}; AltName: Full=Myb-related protein 102 {ECO:0000305}; Short=AtMYB102 {ECO:0000303|PubMed:12857823}; AltName: Full=Myb-related protein M4 {ECO:0000305}; Short=AtM4 {ECO:0000303|PubMed:8980549};	A0A5C7GR34_9ROSI SubName: Full=Uncharacterized protein {ECO:0000313|EMBL:TXG47271.1};	At4g21440	GO:0005634,nucleus; GO:0003677,DNA binding; GO:0003700,DNA-binding transcription factor activity; GO:0006952,defense response; GO:0006355,regulation of transcription, DNA-templated; GO:0006970,response to osmotic stress; GO:0009611,response to wounding; GO:0003674,molecular_function; GO:0003676,nucleic acid binding; GO:0005488,binding; GO:0097159,organic cyclic compound binding; GO:1901363,hetero…	PF00249.31:Myb-like DNA-binding domain
MYB-related	TF	MYB->MYB-related	Apse013G0049200	4.59	4.9	3.93	5.92	6.02	6.7	4.93	5.37	5.85	2.74	3.29	3.01	5.21	5.87	6.53	GWHBECT00000013	9977241	9981201	-	gene-Apse013G0049200	--	K22825 non-structural maintenance of chromosomes element 4 | (RefSeq) non-structural maintenance of chromosomes element 4 homolog A-like (A)	--	PREDICTED: uncharacterized protein LOC102619838 isoform X2 [Citrus sinensis]	--	A0A5C7GR91_9ROSI RecName: Full=Bromo domain-containing protein {ECO:0000259|PROSITE:PS50014};	At2g42150	--	PF00439.25:Bromodomain
WRKY	TF	WRKY	Apse001G0015000	21.62	22.18	23.68	13.02	13.79	13.7	5.54	5.54	4.7	11.48	11.62	12.03	9.06	9.49	8.31	GWHBECT00000001	1740296	1742286	-	gene-Apse001G0015000	--	K12835 ATP-dependent RNA helicase DDX42 [EC:3.6.4.13] | (RefSeq) DEAD-box ATP-dependent RNA helicase 24 isoform X1 (A)	ko03040: Spliceosome	PREDICTED: probable WRKY transcription factor 48 [Gossypium hirsutum]	WRK48_ARATH RecName: Full=Probable WRKY transcription factor 48; AltName: Full=WRKY DNA-binding protein 48;	A0A5C7IQA2_9ROSI RecName: Full=WRKY domain-containing protein {ECO:0000259|PROSITE:PS50811};	At5g49520	GO:0005634,nucleus; GO:0003677,DNA binding; GO:0003700,DNA-binding transcription factor activity; GO:0000976,transcription regulatory region sequence-specific DNA binding; GO:0042742,defense response to bacterium; GO:0045893,positive regulation of transcription, DNA-templated; GO:0009617,response to bacterium; GO:0010200,response to chitin; GO:0003674,molecular_function; GO:0003676,nucleic acid b…	PF03106.15:WRKY DNA -binding domain
WRKY	TF	WRKY	Apse002G0128400	123.72	113.39	113.1	130.42	132.88	122.44	85.24	84.86	79.69	164.97	165.12	163.79	65.35	57.27	63.06	GWHBECT00000002	32472137	32475176	-	gene-Apse002G0128400	--	K13424 WRKY transcription factor 33 | (RefSeq) WRKY transcription factor WRKY24-like (A)	ko04016: MAPK signaling pathway - plant; ko04626: Plant-pathogen interaction	WRKY domain-containing protein [Cephalotus follicularis]	WRK24_ORYSJ RecName: Full=WRKY transcription factor WRKY24 {ECO:0000303|PubMed:15047897}; Short=OsWRKY24 {ECO:0000303|PubMed:15047897};	A0A5C7IKA1_9ROSI SubName: Full=Uncharacterized protein {ECO:0000313|EMBL:TXG69628.1};	At2g38470	GO:0005634,nucleus; GO:0003700,DNA-binding transcription factor activity; GO:0043565,sequence-specific DNA binding; GO:0009738,abscisic acid-activated signaling pathway; GO:0009740,gibberellic acid mediated signaling pathway; GO:0009788,negative regulation of abscisic acid-activated signaling pathway; GO:0009938,negative regulation of gibberellic acid mediated signaling pathway; GO:0045893,positi…	PF03106.15:WRKY DNA -binding domain
WRKY	TF	WRKY	Apse002G0260900	0.25	0.2	0.37	0.07	0.03	0.11	0.07	0	0.04	0.24	0.11	0.14	0.04	0	0.04	GWHBECT00000002	67070511	67071820	+	gene-Apse002G0260900	--	K13425 WRKY transcription factor 22 | (RefSeq) probable WRKY transcription factor 27 (A)	ko04016: MAPK signaling pathway - plant; ko04626: Plant-pathogen interaction	hypothetical protein CICLE_v10005095mg [Citrus clementina]	WRK27_ARATH RecName: Full=Probable WRKY transcription factor 27; AltName: Full=WRKY DNA-binding protein 27;	A0A5C7INR8_9ROSI RecName: Full=WRKY domain-containing protein {ECO:0000259|PROSITE:PS50811};	At5g52830	GO:0005634,nucleus; GO:0003700,DNA-binding transcription factor activity; GO:0000976,transcription regulatory region sequence-specific DNA binding; GO:0042742,defense response to bacterium; GO:0045892,negative regulation of transcription, DNA-templated; GO:0007263,nitric oxide mediated signal transduction; GO:0009739,response to gibberellin; GO:0140110,transcription regulator activity; GO:0003674…	PF03106.15:WRKY DNA -binding domain
WRKY	TF	WRKY	Apse002G0268400	13.33	13.51	14.44	6.29	7.09	6.68	0.2	0.11	0.22	0.13	0.2	0.31	4.7	3.82	4.06	GWHBECT00000002	68220071	68222109	+	gene-Apse002G0268400	--	K16225 probable WRKY transcription factor 52 | (RefSeq) disease resistance protein RRS1-like (A)	ko04626: Plant-pathogen interaction	probable WRKY transcription factor 53 [Jatropha curcas]	WRK53_ARATH RecName: Full=Probable WRKY transcription factor 53 {ECO:0000303|PubMed:17369373}; AltName: Full=WRKY DNA-binding protein 53 {ECO:0000303|PubMed:17369373};	A0A5C7IPC3_9ROSI RecName: Full=WRKY domain-containing protein {ECO:0000259|PROSITE:PS50811};	At4g23810	GO:0009507,chloroplast; GO:0005634,nucleus; GO:0003677,DNA binding; GO:0003700,DNA-binding transcription factor activity; GO:0000976,transcription regulatory region sequence-specific DNA binding; GO:0042742,defense response to bacterium; GO:0010150,leaf senescence; GO:0045893,positive regulation of transcription, DNA-templated; GO:0031347,regulation of defense response; GO:2000022,regulation of j…	PF03106.15:WRKY DNA -binding domain
WRKY	TF	WRKY	Apse002G0268500	2.71	1.87	2.7	0.95	1.03	0.78	0.38	0.37	0.47	0.25	0.39	0.21	0.34	0.46	0.24	GWHBECT00000002	68228082	68230601	+	gene-Apse002G0268500	--	K16225 probable WRKY transcription factor 52 | (RefSeq) disease resistance protein RRS1-like (A)	ko04626: Plant-pathogen interaction	probable WRKY transcription factor 53 [Hevea brasiliensis]	WRK53_ARATH RecName: Full=Probable WRKY transcription factor 53 {ECO:0000303|PubMed:17369373}; AltName: Full=WRKY DNA-binding protein 53 {ECO:0000303|PubMed:17369373};	A0A5C7IPC3_9ROSI RecName: Full=WRKY domain-containing protein {ECO:0000259|PROSITE:PS50811};	At4g23810	GO:0009507,chloroplast; GO:0005634,nucleus; GO:0003677,DNA binding; GO:0003700,DNA-binding transcription factor activity; GO:0000976,transcription regulatory region sequence-specific DNA binding; GO:0042742,defense response to bacterium; GO:0010150,leaf senescence; GO:0045893,positive regulation of transcription, DNA-templated; GO:0031347,regulation of defense response; GO:2000022,regulation of j…	PF03106.15:WRKY DNA -binding domain
WRKY	TF	WRKY	Apse003G0076500	0.5	0.65	0.68	0.17	0.24	0.19	0.1	0.12	0.11	0.19	0.32	0.19	0.14	0.06	0.11	GWHBECT00000003	15910778	15912852	+	gene-Apse003G0076500	--	K13425 WRKY transcription factor 22 | (RefSeq) WRKY transcription factor 22-like (A)	ko04016: MAPK signaling pathway - plant; ko04626: Plant-pathogen interaction	unnamed protein product, partial [Vitis vinifera]	WRK39_ARATH RecName: Full=Probable WRKY transcription factor 39; AltName: Full=WRKY DNA-binding protein 39;	A0A5C7IC08_9ROSI RecName: Full=WRKY domain-containing protein {ECO:0000259|PROSITE:PS50811};	At3g04670	GO:0005634,nucleus; GO:0005516,calmodulin binding; GO:0003700,DNA-binding transcription factor activity; GO:0043565,sequence-specific DNA binding; GO:0005515,protein binding; GO:0003674,molecular_function; GO:0005488,binding; GO:0140110,transcription regulator activity; GO:0003676,nucleic acid binding; GO:0003677,DNA binding; GO:0097159,organic cyclic compound binding; GO:1901363,heterocyclic com…	PF03106.15:WRKY DNA -binding domain
WRKY	TF	WRKY	Apse003G0242700	0.92	1.06	0.95	0.18	0.21	0.36	0.26	0.55	0.39	0.14	0.17	0.32	0.19	0.32	0.03	GWHBECT00000003	66015593	66019328	-	gene-Apse003G0242700	--	K13424 WRKY transcription factor 33 | (RefSeq) probable WRKY transcription factor 33 (A)	ko04016: MAPK signaling pathway - plant; ko04626: Plant-pathogen interaction	DNA-binding WRKY [Corchorus capsularis]	WRKY6_ARATH RecName: Full=WRKY transcription factor 6 {ECO:0000303|PubMed:11722756}; AltName: Full=WRKY DNA-binding protein 6 {ECO:0000303|PubMed:11722756}; Short=AtWRKY6 {ECO:0000303|PubMed:11722756};	A0A5C7IEW9_9ROSI RecName: Full=WRKY domain-containing protein {ECO:0000259|PROSITE:PS50811};	At4g04450	GO:0005634,nucleus; GO:0003700,DNA-binding transcription factor activity; GO:0000976,transcription regulatory region sequence-specific DNA binding; GO:0080169,cellular response to boron-containing substance deprivation; GO:0016036,cellular response to phosphate starvation; GO:0009873,ethylene-activated signaling pathway; GO:0045892,negative regulation of transcription, DNA-templated; GO:0010200,r…	PF03106.15:WRKY DNA -binding domain
WRKY	TF	WRKY	Apse003G0255800	21.02	22.5	22.25	16.34	15.56	17.07	16.55	16.44	17.36	18.56	18.58	19.07	14.43	14.66	15.31	GWHBECT00000003	68503884	68510565	-	gene-Apse003G0255800	--	K18835 WRKY transcription factor 2 | (RefSeq) probable WRKY transcription factor 20 (A)	ko04626: Plant-pathogen interaction	PREDICTED: probable WRKY transcription factor 20 isoform X2 [Citrus sinensis]	WRK20_ARATH RecName: Full=Probable WRKY transcription factor 20; AltName: Full=WRKY DNA-binding protein 20;	A0A5C7IF52_9ROSI SubName: Full=Uncharacterized protein {ECO:0000313|EMBL:TXG67624.1};	At4g26640	GO:0005634,nucleus; GO:0003700,DNA-binding transcription factor activity; GO:0046872,metal ion binding; GO:0000976,transcription regulatory region sequence-specific DNA binding; GO:0045893,positive regulation of transcription, DNA-templated; GO:0009961,response to 1-aminocyclopropane-1-carboxylic acid; GO:0009611,response to wounding; GO:0140110,transcription regulator activity; GO:0003674,molecu…	PF03106.15:WRKY DNA -binding domain
WRKY	TF	WRKY	Apse003G0256100	4.57	4.72	4.16	2.29	2.3	2.54	1.16	1.04	1.11	0.92	1.3	0.77	1.98	1.99	1.76	GWHBECT00000003	68556447	68562824	-	gene-Apse003G0256100	--	K18834 WRKY transcription factor 1 | (RefSeq) WRKY transcription factor 1 (A)	ko04626: Plant-pathogen interaction	hypothetical protein CICLE_v10007882mg [Citrus clementina]	WRK20_ARATH RecName: Full=Probable WRKY transcription factor 20; AltName: Full=WRKY DNA-binding protein 20;	A0A5C7IF52_9ROSI SubName: Full=Uncharacterized protein {ECO:0000313|EMBL:TXG67624.1};	At4g26640	GO:0005634,nucleus; GO:0003700,DNA-binding transcription factor activity; GO:0046872,metal ion binding; GO:0000976,transcription regulatory region sequence-specific DNA binding; GO:0045893,positive regulation of transcription, DNA-templated; GO:0009961,response to 1-aminocyclopropane-1-carboxylic acid; GO:0009611,response to wounding; GO:0140110,transcription regulator activity; GO:0003674,molecu…	PF03106.15:WRKY DNA -binding domain
WRKY	TF	WRKY	Apse003G0277000	2.51	2.54	3.12	3.12	2.69	3.06	3.94	5.49	4.54	1.36	0.97	1.17	3.5	4.38	3.75	GWHBECT00000003	73101504	73102553	-	gene-Apse003G0277000	--	K18834 WRKY transcription factor 1 | (RefSeq) probable WRKY transcription factor 20 (A)	ko04626: Plant-pathogen interaction	WRKY DNA-binding protein [Citrus unshiu]	WRK50_ARATH RecName: Full=Probable WRKY transcription factor 50; AltName: Full=WRKY DNA-binding protein 50;	A0A5C7I0D7_9ROSI RecName: Full=WRKY domain-containing protein {ECO:0000259|PROSITE:PS50811};	At5g26170	GO:0005634,nucleus; GO:0003700,DNA-binding transcription factor activity; GO:0043565,sequence-specific DNA binding; GO:0050832,defense response to fungus; GO:0009867,jasmonic acid mediated signaling pathway; GO:0140110,transcription regulator activity; GO:0003674,molecular_function; GO:0003676,nucleic acid binding; GO:0003677,DNA binding; GO:0005488,binding; GO:0097159,organic cyclic compound bin…	PF03106.15:WRKY DNA -binding domain
WRKY	TF	WRKY	Apse003G0279800	78.46	80.34	78.3	51.4	54.53	53.33	37.47	38.18	38.8	63.74	67.25	62.45	53.48	54.36	57.21	GWHBECT00000003	73947073	73951922	-	gene-Apse003G0279800	--	K18835 WRKY transcription factor 2 | (RefSeq) probable WRKY transcription factor 2 isoform X1 (A)	ko04626: Plant-pathogen interaction	PREDICTED: probable WRKY transcription factor 2 isoform X1 [Citrus sinensis]	WRKY2_ARATH RecName: Full=Probable WRKY transcription factor 2 {ECO:0000303|Ref.1}; AltName: Full=WRKY DNA-binding protein 2 {ECO:0000303|Ref.1};	A0A5C7IGL5_9ROSI SubName: Full=Uncharacterized protein {ECO:0000313|EMBL:TXG68134.1};	At5g56270	GO:0005634,nucleus; GO:0003700,DNA-binding transcription factor activity; GO:0046872,metal ion binding; GO:0000976,transcription regulatory region sequence-specific DNA binding; GO:0030010,establishment of cell polarity; GO:0009942,longitudinal axis specification; GO:0009555,pollen development; GO:0006355,regulation of transcription, DNA-templated; GO:0140110,transcription regulator activity; GO:…	PF03106.15:WRKY DNA -binding domain
WRKY	TF	WRKY	Apse004G0008900	10.35	10.69	8.02	8.68	8.55	11.8	3.25	4.07	3.72	10.18	10.76	12.45	8.21	8.17	6.52	GWHBECT00000004	825967	828289	-	gene-Apse004G0008900	--	K03847 alpha-1,6-mannosyltransferase [EC:2.4.1.260] | (RefSeq) dol-P-Man:Man(7)GlcNAc(2)-PP-Dol alpha-1,6-mannosyltransferase-like (A)	ko00510: N-Glycan biosynthesis; ko00513: Various types of N-glycan biosynthesis; ko01100: Metabolic pathways	probable WRKY transcription factor 12 [Durio zibethinus]	WRK12_ARATH RecName: Full=Probable WRKY transcription factor 12; AltName: Full=WRKY DNA-binding protein 12;	A0A6P6A3B2_DURZI SubName: Full=probable WRKY transcription factor 12 {ECO:0000313|RefSeq:XP_022759474.1, ECO:0000313|RefSeq:XP_022759475.1};	At4g39410	GO:0005634,nucleus; GO:0003700,DNA-binding transcription factor activity; GO:0043565,sequence-specific DNA binding; GO:0140110,transcription regulator activity; GO:0003674,molecular_function; GO:0003676,nucleic acid binding; GO:0003677,DNA binding; GO:0005488,binding; GO:0097159,organic cyclic compound binding; GO:1901363,heterocyclic compound binding; GO:0005622,intracellular; GO:0005575,cellula…	PF03106.15:WRKY DNA -binding domain
WRKY	TF	WRKY	Apse004G0056700	21.18	20.75	21.83	21.85	22.83	21.05	15.23	12.91	13.39	20.48	20.05	18.98	16.21	17.85	16.08	GWHBECT00000004	6925810	6927465	+	gene-Apse004G0056700	--	K13425 WRKY transcription factor 22 | (RefSeq) WRKY transcription factor 22 (A)	ko04016: MAPK signaling pathway - plant; ko04626: Plant-pathogen interaction	WRKY transcription factor 22 [Manihot esculenta]	WRK22_ARATH RecName: Full=WRKY transcription factor 22; AltName: Full=WRKY DNA-binding protein 22;	A0A5C7I097_9ROSI RecName: Full=WRKY domain-containing protein {ECO:0000259|PROSITE:PS50811};	At4g01250	GO:0005634,nucleus; GO:0003700,DNA-binding transcription factor activity; GO:0000976,transcription regulatory region sequence-specific DNA binding; GO:0071456,cellular response to hypoxia; GO:0006952,defense response; GO:0010150,leaf senescence; GO:0010200,response to chitin; GO:0140110,transcription regulator activity; GO:0003674,molecular_function; GO:0001067,regulatory region nucleic acid bind…	PF03106.15:WRKY DNA -binding domain
WRKY	TF	WRKY	Apse004G0064800	5.14	4.87	5.17	6.03	5.86	5.27	5.85	6.18	6.51	0.21	0.28	0.29	1.75	1.99	1.94	GWHBECT00000004	7735355	7738017	-	gene-Apse004G0064800	--	K16225 probable WRKY transcription factor 52 | (RefSeq) disease resistance protein RRS1 (A)	ko04626: Plant-pathogen interaction	WRKY transcription factor 6-1 [Dimocarpus longan]	WRK53_ARATH RecName: Full=Probable WRKY transcription factor 53 {ECO:0000303|PubMed:17369373}; AltName: Full=WRKY DNA-binding protein 53 {ECO:0000303|PubMed:17369373};	A0A5C7I174_9ROSI RecName: Full=WRKY domain-containing protein {ECO:0000259|PROSITE:PS50811};	At4g23810	GO:0009507,chloroplast; GO:0005634,nucleus; GO:0003677,DNA binding; GO:0003700,DNA-binding transcription factor activity; GO:0000976,transcription regulatory region sequence-specific DNA binding; GO:0042742,defense response to bacterium; GO:0010150,leaf senescence; GO:0045893,positive regulation of transcription, DNA-templated; GO:0031347,regulation of defense response; GO:2000022,regulation of j…	PF03106.15:WRKY DNA -binding domain
WRKY	TF	WRKY	Apse004G0084700	48.71	48.29	48.57	34.93	37.53	34.48	52.37	49.06	52.6	46.85	48.9	47.36	24.02	25.31	25	GWHBECT00000004	10087989	10091103	+	gene-Apse004G0084700	--	K13424 WRKY transcription factor 33 | (RefSeq) probable WRKY transcription factor 33 (A)	ko04016: MAPK signaling pathway - plant; ko04626: Plant-pathogen interaction	WRKY transcription factor 47-2 [Dimocarpus longan]	WRK47_ARATH RecName: Full=Probable WRKY transcription factor 47; AltName: Full=WRKY DNA-binding protein 47;	A0A5C7I259_9ROSI RecName: Full=WRKY domain-containing protein {ECO:0000259|PROSITE:PS50811};	At4g01720	GO:0005634,nucleus; GO:0003700,DNA-binding transcription factor activity; GO:0043565,sequence-specific DNA binding; GO:0140110,transcription regulator activity; GO:0003674,molecular_function; GO:0003676,nucleic acid binding; GO:0003677,DNA binding; GO:0005488,binding; GO:0097159,organic cyclic compound binding; GO:1901363,heterocyclic compound binding; GO:0005622,intracellular; GO:0005575,cellula…	PF03106.15:WRKY DNA -binding domain
WRKY	TF	WRKY	Apse004G0094800	106.25	99.71	107.71	91.19	93.65	91.65	92.82	101.26	99.07	97.82	101.24	99.62	103.97	109.28	104.54	GWHBECT00000004	11317284	11319143	-	gene-Apse004G0094800	--	K12835 ATP-dependent RNA helicase DDX42 [EC:3.6.4.13] | (RefSeq) DEAD-box ATP-dependent RNA helicase 24 isoform X1 (A)	ko03040: Spliceosome	WRKY DNA-binding protein 23, putative [Theobroma cacao]	WRK23_ARATH RecName: Full=WRKY transcription factor 23; AltName: Full=WRKY DNA-binding protein 23;	A0A5C7I157_9ROSI RecName: Full=WRKY domain-containing protein {ECO:0000259|PROSITE:PS50811};	At2g47260	GO:0005634,nucleus; GO:0003700,DNA-binding transcription factor activity; GO:0000976,transcription regulatory region sequence-specific DNA binding; GO:1901703,protein localization involved in auxin polar transport; GO:0009733,response to auxin; GO:0009624,response to nematode; GO:0140110,transcription regulator activity; GO:0003674,molecular_function; GO:0001067,regulatory region nucleic acid bin…	PF03106.15:WRKY DNA -binding domain
WRKY	TF	WRKY	Apse004G0096700	33.38	32.22	31.23	17.25	17.15	17.67	22.35	23.41	22.22	48.26	42.68	44.54	10.96	11.44	13.04	GWHBECT00000004	11608432	11610171	-	gene-Apse004G0096700	--	K13425 WRKY transcription factor 22 | (RefSeq) WRKY transcription factor 22-like (A)	ko04016: MAPK signaling pathway - plant; ko04626: Plant-pathogen interaction	WRKY transcription factor 22-like [Durio zibethinus]	WRK35_ARATH RecName: Full=Probable WRKY transcription factor 35; AltName: Full=WRKY DNA-binding protein 35;	A0A5C7I2A2_9ROSI RecName: Full=WRKY domain-containing protein {ECO:0000259|PROSITE:PS50811};	At2g34830	GO:0005634,nucleus; GO:0003700,DNA-binding transcription factor activity; GO:0000976,transcription regulatory region sequence-specific DNA binding; GO:0009793,embryo development ending in seed dormancy; GO:0009555,pollen development; GO:0140110,transcription regulator activity; GO:0003674,molecular_function; GO:0001067,regulatory region nucleic acid binding; GO:0003676,nucleic acid binding; GO:00…	PF03106.15:WRKY DNA -binding domain
WRKY	TF	WRKY	Apse004G0150700	34.52	33.84	33.09	28.6	27.39	28.35	25.67	26.56	25.71	24.67	25.15	22.04	25.41	25.39	25.17	GWHBECT00000004	21270558	21273420	+	gene-Apse004G0150700	--	K13425 WRKY transcription factor 22 | (RefSeq) WRKY transcription factor 22-like (A)	ko04016: MAPK signaling pathway - plant; ko04626: Plant-pathogen interaction	hypothetical protein CICLE_v10020867mg [Citrus clementina]	WRK21_ARATH RecName: Full=Probable WRKY transcription factor 21; AltName: Full=WRKY DNA-binding protein 21;	A0A5C7I436_9ROSI RecName: Full=WRKY domain-containing protein {ECO:0000259|PROSITE:PS50811};	At2g30590	GO:0005634,nucleus; GO:0005516,calmodulin binding; GO:0003700,DNA-binding transcription factor activity; GO:0000976,transcription regulatory region sequence-specific DNA binding; GO:0019760,glucosinolate metabolic process; GO:0005515,protein binding; GO:0003674,molecular_function; GO:0005488,binding; GO:0140110,transcription regulator activity; GO:0001067,regulatory region nucleic acid binding; G…	PF03106.15:WRKY DNA -binding domain
WRKY	TF	WRKY	Apse005G0003700	78.62	79.51	76.86	83.07	83.37	87.02	88.48	94.5	90.04	91.82	92.95	95.63	73.57	69.83	73.49	GWHBECT00000005	1264603	1268667	-	gene-Apse005G0003700	--	K13424 WRKY transcription factor 33 | (RefSeq) probable WRKY transcription factor 26 isoform X2 (A)	ko04016: MAPK signaling pathway - plant; ko04626: Plant-pathogen interaction	PREDICTED: probable WRKY transcription factor 32 isoform X1 [Citrus sinensis]	WRK32_ARATH RecName: Full=Probable WRKY transcription factor 32; AltName: Full=WRKY DNA-binding protein 32;	A0A5C7HUG6_9ROSI SubName: Full=Uncharacterized protein {ECO:0000313|EMBL:TXG60751.1};	At4g30930_1	GO:0005634,nucleus; GO:0003700,DNA-binding transcription factor activity; GO:0046872,metal ion binding; GO:0043565,sequence-specific DNA binding; GO:0140110,transcription regulator activity; GO:0003674,molecular_function; GO:0005488,binding; GO:0043167,ion binding; GO:0043169,cation binding; GO:0003676,nucleic acid binding; GO:0003677,DNA binding; GO:0097159,organic cyclic compound binding; GO:19…	PF03106.15:WRKY DNA -binding domain
WRKY	TF	WRKY	Apse005G0129400	1.3	1.06	0.83	0.54	0.16	0.8	0	0	0	0.09	0	0.08	0.09	0	0.18	GWHBECT00000005	35805398	35806258	+	gene-Apse005G0129400	--	K13424 WRKY transcription factor 33 | (RefSeq) probable WRKY transcription factor 33 (A)	ko04016: MAPK signaling pathway - plant; ko04626: Plant-pathogen interaction	hypothetical protein CICLE_v10009761mg [Citrus clementina]	WRK50_ARATH RecName: Full=Probable WRKY transcription factor 50; AltName: Full=WRKY DNA-binding protein 50;	A0A5C7I0D7_9ROSI RecName: Full=WRKY domain-containing protein {ECO:0000259|PROSITE:PS50811};	At5g26170	GO:0005634,nucleus; GO:0003700,DNA-binding transcription factor activity; GO:0043565,sequence-specific DNA binding; GO:0050832,defense response to fungus; GO:0009867,jasmonic acid mediated signaling pathway; GO:0140110,transcription regulator activity; GO:0003674,molecular_function; GO:0003676,nucleic acid binding; GO:0003677,DNA binding; GO:0005488,binding; GO:0097159,organic cyclic compound bin…	PF03106.15:WRKY DNA -binding domain
WRKY	TF	WRKY	Apse005G0173300	42.99	37.99	38.87	41.98	38.67	38.02	32.34	32.32	36.12	61.88	62.93	62.75	14.95	16.95	15.68	GWHBECT00000005	40873092	40874422	+	gene-Apse005G0173300	--	K18834 WRKY transcription factor 1 | (RefSeq) WRKY transcription factor 1-like (A)	ko04626: Plant-pathogen interaction	WRKY transcription factor 2-7, partial [Dimocarpus longan]	WRK40_ARATH RecName: Full=Probable WRKY transcription factor 40 {ECO:0000303|Ref.1}; AltName: Full=WRKY DNA-binding protein 40 {ECO:0000303|Ref.1};	A0A5C7HZR5_9ROSI RecName: Full=WRKY domain-containing protein {ECO:0000259|PROSITE:PS50811};	At1g80840	GO:0005634,nucleus; GO:0003700,DNA-binding transcription factor activity; GO:0000976,transcription regulatory region sequence-specific DNA binding; GO:0042742,defense response to bacterium; GO:0050832,defense response to fungus; GO:0045892,negative regulation of transcription, DNA-templated; GO:0031347,regulation of defense response; GO:0010200,response to chitin; GO:0002237,response to molecule …	PF03106.15:WRKY DNA -binding domain
WRKY	TF	WRKY	Apse005G0173400	1.88	2.38	1.53	0.87	0.51	1.09	0.7	0.64	0.98	0.65	0.85	0.55	0.95	0.63	0.48	GWHBECT00000005	40881179	40882667	+	gene-Apse005G0173400	--	K18834 WRKY transcription factor 1 | (RefSeq) WRKY transcription factor 1 (A)	ko04626: Plant-pathogen interaction	probable WRKY transcription factor 40 [Jatropha curcas]	WRK40_ARATH RecName: Full=Probable WRKY transcription factor 40 {ECO:0000303|Ref.1}; AltName: Full=WRKY DNA-binding protein 40 {ECO:0000303|Ref.1};	A0A5C7HZY3_9ROSI RecName: Full=WRKY domain-containing protein {ECO:0000259|PROSITE:PS50811};	At1g80840	GO:0005634,nucleus; GO:0003700,DNA-binding transcription factor activity; GO:0000976,transcription regulatory region sequence-specific DNA binding; GO:0042742,defense response to bacterium; GO:0050832,defense response to fungus; GO:0045892,negative regulation of transcription, DNA-templated; GO:0031347,regulation of defense response; GO:0010200,response to chitin; GO:0002237,response to molecule …	PF03106.15:WRKY DNA -binding domain
WRKY	TF	WRKY	Apse005G0182900	141.88	138.09	146.04	76.55	76.54	78.96	21.81	19.99	19.79	87.03	85.88	89.95	52.78	51.49	52.41	GWHBECT00000005	41932187	41934070	-	gene-Apse005G0182900	--	K13425 WRKY transcription factor 22 | (RefSeq) WRKY transcription factor 22-like (A)	ko04016: MAPK signaling pathway - plant; ko04626: Plant-pathogen interaction	PREDICTED: probable WRKY transcription factor 17 [Citrus sinensis]	WRK11_ARATH RecName: Full=Probable WRKY transcription factor 11; AltName: Full=WRKY DNA-binding protein 11;	A0A5C7HZ57_9ROSI RecName: Full=WRKY domain-containing protein {ECO:0000259|PROSITE:PS50811};	At4g31550	GO:0005634,nucleus; GO:0005516,calmodulin binding; GO:0003700,DNA-binding transcription factor activity; GO:0000976,transcription regulatory region sequence-specific DNA binding; GO:0042742,defense response to bacterium; GO:0009682,induced systemic resistance; GO:2000022,regulation of jasmonic acid mediated signaling pathway; GO:0009617,response to bacterium; GO:0010200,response to chitin; GO:000…	PF03106.15:WRKY DNA -binding domain
WRKY	TF	WRKY	Apse006G0018200	49.44	45.53	47.56	23.2	25.01	24.55	13.24	13.35	11.32	15.32	15.88	14.89	18.28	17.82	18.71	GWHBECT00000006	2142206	2144125	+	gene-Apse006G0018200	--	K13425 WRKY transcription factor 22 | (RefSeq) WRKY transcription factor 22-like (A)	ko04016: MAPK signaling pathway - plant; ko04626: Plant-pathogen interaction	PREDICTED: probable WRKY transcription factor 7 [Prunus mume]	WRK15_ARATH RecName: Full=Probable WRKY transcription factor 15; AltName: Full=WRKY DNA-binding protein 15;	A0A5C7HT71_9ROSI RecName: Full=WRKY domain-containing protein {ECO:0000259|PROSITE:PS50811};	At2g23320	GO:0005634,nucleus; GO:0005516,calmodulin binding; GO:0003700,DNA-binding transcription factor activity; GO:0000976,transcription regulatory region sequence-specific DNA binding; GO:0010200,response to chitin; GO:0005515,protein binding; GO:0003674,molecular_function; GO:0005488,binding; GO:0140110,transcription regulator activity; GO:0001067,regulatory region nucleic acid binding; GO:0003676,nuc…	PF03106.15:WRKY DNA -binding domain
WRKY	TF	WRKY	Apse006G0142300	47.92	49.4	52.77	79.12	71.76	76.56	44.62	45.16	45.58	74.28	74.97	77.76	56.24	61.56	57.95	GWHBECT00000006	30073937	30077531	+	gene-Apse006G0142300	--	K03847 alpha-1,6-mannosyltransferase [EC:2.4.1.260] | (RefSeq) dol-P-Man:Man(7)GlcNAc(2)-PP-Dol alpha-1,6-mannosyltransferase-like (A)	ko00510: N-Glycan biosynthesis; ko00513: Various types of N-glycan biosynthesis; ko01100: Metabolic pathways	PREDICTED: probable WRKY transcription factor 13 isoform X1 [Vitis vinifera]	WRK13_ARATH RecName: Full=Probable WRKY transcription factor 13; AltName: Full=WRKY DNA-binding protein 13;	A0A5C7HUG9_9ROSI RecName: Full=WRKY domain-containing protein {ECO:0000259|PROSITE:PS50811};	At4g39410	GO:0005634,nucleus; GO:0003700,DNA-binding transcription factor activity; GO:0000978,RNA polymerase II proximal promoter sequence-specific DNA binding; GO:1904369,positive regulation of sclerenchyma cell differentiation; GO:0045893,positive regulation of transcription, DNA-templated; GO:1901141,regulation of lignin biosynthetic process; GO:1990170,stress response to cadmium ion; GO:0140110,transc…	PF03106.15:WRKY DNA -binding domain
WRKY	TF	WRKY	Apse006G0145000	0.38	0.35	0.33	0.59	0.5	0.56	0.18	0.11	0.05	0.53	0.19	0.32	0.68	0.44	0.37	GWHBECT00000006	33007848	33010805	+	gene-Apse006G0145000	--	K18835 WRKY transcription factor 2 | (RefSeq) probable WRKY transcription factor 2 (A)	ko04626: Plant-pathogen interaction	WRKY transcription factor 51 family protein [Populus trichocarpa]	WRK51_ARATH RecName: Full=Probable WRKY transcription factor 51; AltName: Full=WRKY DNA-binding protein 51;	A0A5C7HW95_9ROSI RecName: Full=WRKY domain-containing protein {ECO:0000259|PROSITE:PS50811};	At5g26170	GO:0005634,nucleus; GO:0003700,DNA-binding transcription factor activity; GO:0043565,sequence-specific DNA binding; GO:0042742,defense response to bacterium; GO:0050832,defense response to fungus; GO:0009867,jasmonic acid mediated signaling pathway; GO:0140110,transcription regulator activity; GO:0003674,molecular_function; GO:0003676,nucleic acid binding; GO:0003677,DNA binding; GO:0005488,bindi…	PF03106.15:WRKY DNA -binding domain
WRKY	TF	WRKY	Apse007G0007500	0.75	0.38	0.54	0.48	0.54	0.58	0.03	0.23	0.17	0.11	0.18	0.03	0.07	0.12	0.14	GWHBECT00000007	1241706	1243707	+	gene-Apse007G0007500	--	K13459 disease resistance protein RPS2 | (RefSeq) disease resistance protein At4g27190 (A)	ko04626: Plant-pathogen interaction	probable WRKY transcription factor 70 [Hevea brasiliensis]	WRK70_ARATH RecName: Full=Probable WRKY transcription factor 70 {ECO:0000303|Ref.1}; AltName: Full=WRKY DNA-binding protein 70 {ECO:0000303|Ref.1};	A0A5C7HMB7_9ROSI RecName: Full=WRKY domain-containing protein {ECO:0000259|PROSITE:PS50811};	At3g56400	GO:0005634,nucleus; GO:0003700,DNA-binding transcription factor activity; GO:0043565,sequence-specific DNA binding; GO:0000976,transcription regulatory region sequence-specific DNA binding; GO:0009742,brassinosteroid mediated signaling pathway; GO:0071456,cellular response to hypoxia; GO:0042742,defense response to bacterium; GO:0050832,defense response to fungus; GO:0002229,defense response to o…	PF03106.15:WRKY DNA -binding domain
WRKY	TF	WRKY	Apse007G0017800	67.5	64.36	68.71	59.54	59.72	58.56	48.01	46.02	52.13	87.71	89.23	89.76	51.62	51.08	54.97	GWHBECT00000007	6445736	6450775	-	gene-Apse007G0017800	--	K08819 cyclin-dependent kinase 12/13 [EC:2.7.11.22 2.7.11.23] | (RefSeq) LOW QUALITY PROTEIN: cyclin-dependent kinase 12 (A)	--	hypothetical protein CICLE_v10013781mg [Citrus clementina]	WRKY4_ARATH RecName: Full=Probable WRKY transcription factor 4; AltName: Full=WRKY DNA-binding protein 4;	A0A5C7HMM1_9ROSI SubName: Full=Uncharacterized protein {ECO:0000313|EMBL:TXG57622.1};	At1g13960	GO:0005634,nucleus; GO:0003677,DNA binding; GO:0003700,DNA-binding transcription factor activity; GO:0046872,metal ion binding; GO:0043565,sequence-specific DNA binding; GO:0000976,transcription regulatory region sequence-specific DNA binding; GO:0006952,defense response; GO:1900425,negative regulation of defense response to bacterium; GO:1900150,regulation of defense response to fungus; GO:00097…	PF03106.15:WRKY DNA -binding domain
WRKY	TF	WRKY	Apse007G0159000	62.02	61.03	59.42	22.84	22.92	21.57	1.24	1.41	1.56	4.16	3.62	3.58	11.62	11.63	12.31	GWHBECT00000007	38857799	38860448	-	gene-Apse007G0159000	--	K13424 WRKY transcription factor 33 | (RefSeq) probable WRKY transcription factor 33 isoform X1 (A)	ko04016: MAPK signaling pathway - plant; ko04626: Plant-pathogen interaction	WRKY transcription factor 17 [Dimocarpus longan]	WRK24_ORYSJ RecName: Full=WRKY transcription factor WRKY24 {ECO:0000303|PubMed:15047897}; Short=OsWRKY24 {ECO:0000303|PubMed:15047897};	A0A5C7HRS0_9ROSI SubName: Full=Uncharacterized protein {ECO:0000313|EMBL:TXG58912.1};	At2g38470	GO:0005634,nucleus; GO:0003700,DNA-binding transcription factor activity; GO:0043565,sequence-specific DNA binding; GO:0009738,abscisic acid-activated signaling pathway; GO:0009740,gibberellic acid mediated signaling pathway; GO:0009788,negative regulation of abscisic acid-activated signaling pathway; GO:0009938,negative regulation of gibberellic acid mediated signaling pathway; GO:0045893,positi…	PF03106.15:WRKY DNA -binding domain
WRKY	TF	WRKY	Apse007G0175300	29.65	29.1	28.86	18.9	19.37	19.35	29.77	28.79	29.53	28.24	29.38	28.19	23.03	20.84	21.49	GWHBECT00000007	40664392	40668627	-	gene-Apse007G0175300	--	K18835 WRKY transcription factor 2 | (RefSeq) probable WRKY transcription factor 2 isoform X1 (A)	ko04626: Plant-pathogen interaction	wrky transcription factor 44 [Quercus suber]	WRK44_ARATH RecName: Full=WRKY transcription factor 44; AltName: Full=Protein TRANSPARENT TESTA GLABRA 2; AltName: Full=WRKY DNA-binding protein 44;	A0A5C7HQP5_9ROSI SubName: Full=Uncharacterized protein {ECO:0000313|EMBL:TXG59098.1};	At2g03340	GO:0005634,nucleus; GO:0003700,DNA-binding transcription factor activity; GO:0046872,metal ion binding; GO:0043565,sequence-specific DNA binding; GO:0009957,epidermal cell fate specification; GO:0010214,seed coat development; GO:0140110,transcription regulator activity; GO:0003674,molecular_function; GO:0005488,binding; GO:0043167,ion binding; GO:0043169,cation binding; GO:0003676,nucleic acid bi…	PF03106.15:WRKY DNA -binding domain
WRKY	TF	WRKY	Apse007G0182700	0.03	0.02	0.02	0.02	0.02	0	0	0	0	0.03	0	0.07	0	0.03	0	GWHBECT00000007	41551802	41554837	+	gene-Apse007G0182700	--	K13424 WRKY transcription factor 33 | (RefSeq) probable WRKY transcription factor 33 (A)	ko04016: MAPK signaling pathway - plant; ko04626: Plant-pathogen interaction	WRKY transcription factor 72-3 [Dimocarpus longan]	WRK72_ARATH RecName: Full=Probable WRKY transcription factor 72; AltName: Full=WRKY DNA-binding protein 72;	A0A5C7HQM6_9ROSI RecName: Full=WRKY domain-containing protein {ECO:0000259|PROSITE:PS50811};	At5g15130	GO:0005634,nucleus; GO:0003700,DNA-binding transcription factor activity; GO:0043565,sequence-specific DNA binding; GO:0006952,defense response; GO:0140110,transcription regulator activity; GO:0003674,molecular_function; GO:0003676,nucleic acid binding; GO:0003677,DNA binding; GO:0005488,binding; GO:0097159,organic cyclic compound binding; GO:1901363,heterocyclic compound binding; GO:0006950,resp…	PF03106.15:WRKY DNA -binding domain
WRKY	TF	WRKY	Apse008G0031200	43.05	36.69	39.63	52.6	51.9	45.92	56.31	51.71	51.8	54.58	54.77	57.85	20.33	21.81	20.87	GWHBECT00000008	4051223	4053911	+	gene-Apse008G0031200	--	K18835 WRKY transcription factor 2 | (RefSeq) probable WRKY transcription factor 2 (A)	ko04626: Plant-pathogen interaction	WRKY transcription factor B [Dimocarpus longan]	WRK75_ARATH RecName: Full=Probable WRKY transcription factor 75; AltName: Full=WRKY DNA-binding protein 75;	G3FFB8_9ROSI SubName: Full=WRKY transcription factor B {ECO:0000313|EMBL:AEO31515.1};	At5g13080	GO:0005634,nucleus; GO:0003700,DNA-binding transcription factor activity; GO:0000978,RNA polymerase II proximal promoter sequence-specific DNA binding; GO:0000976,transcription regulatory region sequence-specific DNA binding; GO:0010055,atrichoblast differentiation; GO:0048527,lateral root development; GO:0000122,negative regulation of transcription by RNA polymerase II; GO:0043620,regulation of …	PF03106.15:WRKY DNA -binding domain
WRKY	TF	WRKY	Apse008G0074200	0.26	0.31	0.22	0.04	0.05	0.06	0.02	0.05	0.04	0.02	0.05	0.09	0.02	0.07	0	GWHBECT00000008	9308407	9313066	+	gene-Apse008G0074200	--	K13424 WRKY transcription factor 33 | (RefSeq) probable WRKY transcription factor 26 (A)	ko04016: MAPK signaling pathway - plant; ko04626: Plant-pathogen interaction	hypothetical protein CICLE_v10031162mg [Citrus clementina]	WK72A_SOLLC RecName: Full=WRKY transcription factor 72A {ECO:0000305}; Short=SlWRKY72a {ECO:0000303|PubMed:20409007}; AltName: Full=SlWRKY73 {ECO:0000303|PubMed:24884371}; AltName: Full=WRKY DNA-binding protein 72A {ECO:0000305};	A0A5C7HI46_9ROSI RecName: Full=WRKY domain-containing protein {ECO:0000259|PROSITE:PS50811};	At5g15130	GO:0005634,nucleus; GO:0003700,DNA-binding transcription factor activity; GO:0043565,sequence-specific DNA binding; GO:0006952,defense response; GO:0140110,transcription regulator activity; GO:0003674,molecular_function; GO:0003676,nucleic acid binding; GO:0003677,DNA binding; GO:0005488,binding; GO:0097159,organic cyclic compound binding; GO:1901363,heterocyclic compound binding; GO:0006950,resp…	PF03106.15:WRKY DNA -binding domain
WRKY	TF	WRKY	Apse008G0092700	38.94	41.45	39.96	54.79	59.52	56.51	62.17	59.87	64.25	101.66	107.27	108.54	46.14	46.2	48.42	GWHBECT00000008	11827088	11831977	-	gene-Apse008G0092700	--	K08819 cyclin-dependent kinase 12/13 [EC:2.7.11.22 2.7.11.23] | (RefSeq) LOW QUALITY PROTEIN: cyclin-dependent kinase 12 (A)	--	WRKY transcription factor 2-4 [Dimocarpus longan]	WRKY4_ARATH RecName: Full=Probable WRKY transcription factor 4; AltName: Full=WRKY DNA-binding protein 4;	A0A5C7HJN5_9ROSI SubName: Full=Uncharacterized protein {ECO:0000313|EMBL:TXG56572.1};	At1g13960	GO:0005634,nucleus; GO:0003677,DNA binding; GO:0003700,DNA-binding transcription factor activity; GO:0046872,metal ion binding; GO:0043565,sequence-specific DNA binding; GO:0000976,transcription regulatory region sequence-specific DNA binding; GO:0006952,defense response; GO:1900425,negative regulation of defense response to bacterium; GO:1900150,regulation of defense response to fungus; GO:00097…	PF03106.15:WRKY DNA -binding domain
WRKY	TF	WRKY	Apse008G0095000	29.67	30.03	30.51	27.35	24.11	26.14	22.96	20.74	25.83	42.35	39.56	40.86	31.86	30.73	31.76	GWHBECT00000008	12097152	12102230	+	gene-Apse008G0095000	--	K12835 ATP-dependent RNA helicase DDX42 [EC:3.6.4.13] | (RefSeq) DEAD-box ATP-dependent RNA helicase 24 isoform X1 (A)	ko03040: Spliceosome	PREDICTED: probable WRKY transcription factor 57 [Gossypium hirsutum]	WRK57_ARATH RecName: Full=Probable WRKY transcription factor 57; AltName: Full=WRKY DNA-binding protein 57;	A0A5C7HJR3_9ROSI RecName: Full=WRKY domain-containing protein {ECO:0000259|PROSITE:PS50811};	At1g69310	GO:0005634,nucleus; GO:0003700,DNA-binding transcription factor activity; GO:0000976,transcription regulatory region sequence-specific DNA binding; GO:0006970,response to osmotic stress; GO:0009651,response to salt stress; GO:0009414,response to water deprivation; GO:0140110,transcription regulator activity; GO:0003674,molecular_function; GO:0001067,regulatory region nucleic acid binding; GO:0003…	PF03106.15:WRKY DNA -binding domain
WRKY	TF	WRKY	Apse009G0009600	0.68	0.76	1.1	0.65	0.53	0.66	2.06	2.49	2.02	0.57	0.47	0.56	0.41	0.43	0.45	GWHBECT00000009	3179838	3182830	-	gene-Apse009G0009600	--	K16225 probable WRKY transcription factor 52 | (RefSeq) disease resistance protein RRS1 (A)	ko04626: Plant-pathogen interaction	PREDICTED: probable WRKY transcription factor 41 [Lupinus angustifolius]	WRK41_ARATH RecName: Full=Probable WRKY transcription factor 41; AltName: Full=WRKY DNA-binding protein 41;	A0A5C7H9M7_9ROSI RecName: Full=Auxin_resp domain-containing protein {ECO:0000259|Pfam:PF06507};	At4g11070	GO:0005634,nucleus; GO:0003700,DNA-binding transcription factor activity; GO:0000976,transcription regulatory region sequence-specific DNA binding; GO:0140110,transcription regulator activity; GO:0003674,molecular_function; GO:0001067,regulatory region nucleic acid binding; GO:0003676,nucleic acid binding; GO:0003677,DNA binding; GO:0003690,double-stranded DNA binding; GO:0005488,binding; GO:0044…	PF03106.15:WRKY DNA -binding domain
WRKY	TF	WRKY	Apse009G0089200	17.18	17.47	17.3	38.47	35.08	35.88	18.86	17.02	18.59	76.93	77.62	80.72	23.4	24.53	23.29	GWHBECT00000009	28287524	28289297	-	gene-Apse009G0089200	--	K12835 ATP-dependent RNA helicase DDX42 [EC:3.6.4.13] | (RefSeq) DEAD-box ATP-dependent RNA helicase 24 isoform X1 (A)	ko03040: Spliceosome	hypothetical protein POPTR_0012s10290g [Populus trichocarpa]	WRK75_ARATH RecName: Full=Probable WRKY transcription factor 75; AltName: Full=WRKY DNA-binding protein 75;	A0A5C7HDV8_9ROSI RecName: Full=WRKY domain-containing protein {ECO:0000259|PROSITE:PS50811};	At5g13080	GO:0005634,nucleus; GO:0003700,DNA-binding transcription factor activity; GO:0000978,RNA polymerase II proximal promoter sequence-specific DNA binding; GO:0000976,transcription regulatory region sequence-specific DNA binding; GO:0010055,atrichoblast differentiation; GO:0048527,lateral root development; GO:0000122,negative regulation of transcription by RNA polymerase II; GO:0043620,regulation of …	PF03106.15:WRKY DNA -binding domain
WRKY	TF	WRKY	Apse009G0109000	11.96	12.06	11.8	1.46	1.56	1.91	0.64	0.98	0.84	2.59	2.92	2.5	1.21	1.26	1.27	GWHBECT00000009	31966605	31969258	+	gene-Apse009G0109000	--	K12835 ATP-dependent RNA helicase DDX42 [EC:3.6.4.13] | (RefSeq) DEAD-box ATP-dependent RNA helicase 24 isoform X1 (A)	ko03040: Spliceosome	hypothetical protein CICLE_v10032012mg [Citrus clementina]	WRK71_ARATH RecName: Full=WRKY transcription factor 71; AltName: Full=WRKY DNA-binding protein 71;	A0A5C7HCA3_9ROSI RecName: Full=WRKY domain-containing protein {ECO:0000259|PROSITE:PS50811};	At1g29860	GO:0005634,nucleus; GO:0003700,DNA-binding transcription factor activity; GO:1990837,sequence-specific double-stranded DNA binding; GO:0045893,positive regulation of transcription, DNA-templated; GO:0010228,vegetative to reproductive phase transition of meristem; GO:0140110,transcription regulator activity; GO:0003674,molecular_function; GO:0003676,nucleic acid binding; GO:0003677,DNA binding; GO…	PF03106.15:WRKY DNA -binding domain
WRKY	TF	WRKY	Apse009G0148400	2.63	3	2.75	4.33	3.02	2.71	1.96	1.35	1.54	1.62	2.38	2.46	0.94	1.29	1.59	GWHBECT00000009	36858207	36859780	-	gene-Apse009G0148400	--	K03847 alpha-1,6-mannosyltransferase [EC:2.4.1.260] | (RefSeq) dol-P-Man:Man(7)GlcNAc(2)-PP-Dol alpha-1,6-mannosyltransferase-like (A)	ko00510: N-Glycan biosynthesis; ko00513: Various types of N-glycan biosynthesis; ko01100: Metabolic pathways	WRKY domain-containing protein [Cephalotus follicularis]	WRK75_ARATH RecName: Full=Probable WRKY transcription factor 75; AltName: Full=WRKY DNA-binding protein 75;	A0A5C7HEL1_9ROSI RecName: Full=WRKY domain-containing protein {ECO:0000259|PROSITE:PS50811};	At5g13080	GO:0005634,nucleus; GO:0003700,DNA-binding transcription factor activity; GO:0000978,RNA polymerase II proximal promoter sequence-specific DNA binding; GO:0000976,transcription regulatory region sequence-specific DNA binding; GO:0010055,atrichoblast differentiation; GO:0048527,lateral root development; GO:0000122,negative regulation of transcription by RNA polymerase II; GO:0043620,regulation of …	PF03106.15:WRKY DNA -binding domain
WRKY	TF	WRKY	Apse009G0201700	5.15	6.04	6.27	1.18	1.87	1.42	2.12	2.35	1.93	4.42	4.36	4.15	1.05	0.91	1.07	GWHBECT00000009	43294263	43297003	-	gene-Apse009G0201700	--	K13424 WRKY transcription factor 33 | (RefSeq) probable WRKY transcription factor 33 (A)	ko04016: MAPK signaling pathway - plant; ko04626: Plant-pathogen interaction	PREDICTED: probable WRKY transcription factor 31 [Theobroma cacao]	WRKY6_ARATH RecName: Full=WRKY transcription factor 6 {ECO:0000303|PubMed:11722756}; AltName: Full=WRKY DNA-binding protein 6 {ECO:0000303|PubMed:11722756}; Short=AtWRKY6 {ECO:0000303|PubMed:11722756};	A0A5C7HEN8_9ROSI RecName: Full=WRKY domain-containing protein {ECO:0000259|PROSITE:PS50811};	At4g04450	GO:0005634,nucleus; GO:0003700,DNA-binding transcription factor activity; GO:0000976,transcription regulatory region sequence-specific DNA binding; GO:0080169,cellular response to boron-containing substance deprivation; GO:0016036,cellular response to phosphate starvation; GO:0009873,ethylene-activated signaling pathway; GO:0045892,negative regulation of transcription, DNA-templated; GO:0010200,r…	PF03106.15:WRKY DNA -binding domain
WRKY	TF	WRKY	Apse009G0215800	34.77	37.37	35.68	35.53	36.01	34.62	35.96	34.73	39.32	30.66	31.69	30.85	31.85	28.73	30.38	GWHBECT00000009	44907683	44911285	+	gene-Apse009G0215800	--	K18834 WRKY transcription factor 1 | (RefSeq) hypothetical protein (A)	ko04626: Plant-pathogen interaction	hypothetical protein CICLE_v10015049mg [Citrus clementina]	WRKY1_ARATH RecName: Full=WRKY transcription factor 1 {ECO:0000303|Ref.2}; AltName: Full=Transcription factor ZAP1 {ECO:0000303|PubMed:8972846}; AltName: Full=WRKY DNA-binding protein 1 {ECO:0000303|Ref.2}; AltName: Full=Zinc-dependent activator protein 1 {ECO:0000303|PubMed:8972846};	A0A5C7HFI8_9ROSI SubName: Full=Uncharacterized protein {ECO:0000313|EMBL:TXG55498.1};	At2g04880	GO:0005739,mitochondrion; GO:0005634,nucleus; GO:0003677,DNA binding; GO:0003700,DNA-binding transcription factor activity; GO:0000976,transcription regulatory region sequence-specific DNA binding; GO:0008270,zinc ion binding; GO:0045893,positive regulation of transcription, DNA-templated; GO:0009751,response to salicylic acid; GO:0009863,salicylic acid mediated signaling pathway; GO:0003674,mole…	PF03106.15:WRKY DNA -binding domain
WRKY	TF	WRKY	Apse010G0068700	53.32	50.52	51.34	27.12	26.92	27.08	14.41	14.4	14.57	58.51	57.94	57.09	18.6	19.77	20.62	GWHBECT00000010	7719768	7721872	-	gene-Apse010G0068700	--	K13425 WRKY transcription factor 22 | (RefSeq) WRKY transcription factor 22-like (A)	ko04016: MAPK signaling pathway - plant; ko04626: Plant-pathogen interaction	hypothetical protein CICLE_v10001636mg [Citrus clementina]	WRKY7_ARATH RecName: Full=Probable WRKY transcription factor 7; AltName: Full=WRKY DNA-binding protein 7;	A0A5C7H6W1_9ROSI RecName: Full=WRKY domain-containing protein {ECO:0000259|PROSITE:PS50811};	At4g24240	GO:0005634,nucleus; GO:0005516,calmodulin binding; GO:0003700,DNA-binding transcription factor activity; GO:0000976,transcription regulatory region sequence-specific DNA binding; GO:0005515,protein binding; GO:0003674,molecular_function; GO:0005488,binding; GO:0140110,transcription regulator activity; GO:0001067,regulatory region nucleic acid binding; GO:0003676,nucleic acid binding; GO:0003677,D…	PF03106.15:WRKY DNA -binding domain
WRKY	TF	WRKY	Apse011G0037100	0.3	0.48	0.22	0.14	0.08	0.02	0.12	0.1	0.09	0.05	0.08	0.06	0.05	0	0.05	GWHBECT00000011	4781839	4785444	+	gene-Apse011G0037100	--	K13424 WRKY transcription factor 33 | (Kazusa) Lj0g3v0288169.1; - (A)	ko04016: MAPK signaling pathway - plant; ko04626: Plant-pathogen interaction	probable WRKY transcription factor 72 isoform X1 [Durio zibethinus]	WK72A_SOLLC RecName: Full=WRKY transcription factor 72A {ECO:0000305}; Short=SlWRKY72a {ECO:0000303|PubMed:20409007}; AltName: Full=SlWRKY73 {ECO:0000303|PubMed:24884371}; AltName: Full=WRKY DNA-binding protein 72A {ECO:0000305};	A0A5C7H074_9ROSI RecName: Full=WRKY domain-containing protein {ECO:0000259|PROSITE:PS50811};	At5g15130	GO:0005634,nucleus; GO:0003700,DNA-binding transcription factor activity; GO:0043565,sequence-specific DNA binding; GO:0006952,defense response; GO:0140110,transcription regulator activity; GO:0003674,molecular_function; GO:0003676,nucleic acid binding; GO:0003677,DNA binding; GO:0005488,binding; GO:0097159,organic cyclic compound binding; GO:1901363,heterocyclic compound binding; GO:0006950,resp…	PF03106.15:WRKY DNA -binding domain
WRKY	TF	WRKY	Apse011G0051400	5.82	5.23	4.87	0.64	0.6	0.23	0	0.05	0.04	0.75	0.46	0.34	0.56	0.31	0.43	GWHBECT00000011	6398566	6399779	+	gene-Apse011G0051400	--	K13426 WRKY transcription factor 29 | (RefSeq) hypothetical protein (A)	ko04016: MAPK signaling pathway - plant; ko04626: Plant-pathogen interaction	hypothetical protein CICLE_v10024061mg, partial [Citrus clementina]	WRK22_ARATH RecName: Full=WRKY transcription factor 22; AltName: Full=WRKY DNA-binding protein 22;	A0A5C7H0W6_9ROSI RecName: Full=WRKY domain-containing protein {ECO:0000259|PROSITE:PS50811};	At4g01250	GO:0005634,nucleus; GO:0003700,DNA-binding transcription factor activity; GO:0000976,transcription regulatory region sequence-specific DNA binding; GO:0071456,cellular response to hypoxia; GO:0006952,defense response; GO:0010150,leaf senescence; GO:0010200,response to chitin; GO:0140110,transcription regulator activity; GO:0003674,molecular_function; GO:0001067,regulatory region nucleic acid bind…	PF03106.15:WRKY DNA -binding domain
WRKY	TF	WRKY	Apse011G0059600	98.53	94.17	96.58	60.19	62.7	62.61	3.16	3.04	2.53	2.62	2.22	2.59	42.18	37.93	37.92	GWHBECT00000011	7328502	7330279	-	gene-Apse011G0059600	--	K13459 disease resistance protein RPS2 | (RefSeq) disease resistance protein At4g27190 (A)	ko04626: Plant-pathogen interaction	LOW QUALITY PROTEIN: probable WRKY transcription factor 41 [Herrania umbratica]	WRK53_ARATH RecName: Full=Probable WRKY transcription factor 53 {ECO:0000303|PubMed:17369373}; AltName: Full=WRKY DNA-binding protein 53 {ECO:0000303|PubMed:17369373};	A0A5C7H1J3_9ROSI RecName: Full=WRKY domain-containing protein {ECO:0000259|PROSITE:PS50811};	At4g23810	GO:0009507,chloroplast; GO:0005634,nucleus; GO:0003677,DNA binding; GO:0003700,DNA-binding transcription factor activity; GO:0000976,transcription regulatory region sequence-specific DNA binding; GO:0042742,defense response to bacterium; GO:0010150,leaf senescence; GO:0045893,positive regulation of transcription, DNA-templated; GO:0031347,regulation of defense response; GO:2000022,regulation of j…	PF03106.15:WRKY DNA -binding domain
WRKY	TF	WRKY	Apse011G0112500	1.22	1.47	1.18	0.79	0.73	0.74	0.07	0.25	0.2	1.05	1.19	1.21	0.43	0.36	0.45	GWHBECT00000011	15482831	15484819	+	gene-Apse011G0112500	--	K13425 WRKY transcription factor 22 | (RefSeq) WRKY transcription factor 22-like (A)	ko04016: MAPK signaling pathway - plant; ko04626: Plant-pathogen interaction	probable WRKY transcription factor 15 [Durio zibethinus]	WRK11_ARATH RecName: Full=Probable WRKY transcription factor 11; AltName: Full=WRKY DNA-binding protein 11;	A0A5C7H3Q5_9ROSI RecName: Full=WRKY domain-containing protein {ECO:0000259|PROSITE:PS50811};	At2g30590	GO:0005634,nucleus; GO:0005516,calmodulin binding; GO:0003700,DNA-binding transcription factor activity; GO:0000976,transcription regulatory region sequence-specific DNA binding; GO:0042742,defense response to bacterium; GO:0009682,induced systemic resistance; GO:2000022,regulation of jasmonic acid mediated signaling pathway; GO:0009617,response to bacterium; GO:0010200,response to chitin; GO:000…	PF03106.15:WRKY DNA -binding domain
WRKY	TF	WRKY	Apse012G0035900	1.74	1.55	1.94	3.28	3.36	3.24	2.99	2.87	3.5	0.94	0.88	0.77	4.37	5.01	4.23	GWHBECT00000012	11714010	11717095	-	gene-Apse012G0035900	--	K18835 WRKY transcription factor 2 | (RefSeq) WRKY transcription factor SUSIBA2-like (A)	ko04626: Plant-pathogen interaction	putative wrky transcription factor 2 [Quercus suber]	WRK46_HORVU RecName: Full=WRKY transcription factor SUSIBA2 {ECO:0000305|PubMed:12953112}; AltName: Full=Sugar signaling in barley 2 {ECO:0000303|PubMed:12953112}; AltName: Full=WRKY transcription factor 46;	A0A5C7GVW1_9ROSI SubName: Full=Uncharacterized protein {ECO:0000313|EMBL:TXG48800.1};	At4g26440	GO:0005634,nucleus; GO:0003700,DNA-binding transcription factor activity; GO:0046872,metal ion binding; GO:0043565,sequence-specific DNA binding; GO:0140110,transcription regulator activity; GO:0003674,molecular_function; GO:0005488,binding; GO:0043167,ion binding; GO:0043169,cation binding; GO:0003676,nucleic acid binding; GO:0003677,DNA binding; GO:0097159,organic cyclic compound binding; GO:19…	PF03106.15:WRKY DNA -binding domain
WRKY	TF	WRKY	Apse012G0170400	0.08	0.08	0.07	0.08	0.08	0.12	0	0	0	0	0	0	0	0	0	GWHBECT00000012	35134773	35137532	+	gene-Apse012G0170400	--	--	--	WRKY DNA-binding protein 55, putative [Theobroma cacao]	WRK55_ARATH RecName: Full=WRKY transcription factor 55; AltName: Full=WRKY DNA-binding protein 55;	A0A5C7H0G1_9ROSI RecName: Full=WRKY domain-containing protein {ECO:0000259|PROSITE:PS50811};	At2g40740_2	GO:0005634,nucleus; GO:0003700,DNA-binding transcription factor activity; GO:0043565,sequence-specific DNA binding; GO:0000976,transcription regulatory region sequence-specific DNA binding; GO:0010468,regulation of gene expression; GO:0140110,transcription regulator activity; GO:0003674,molecular_function; GO:0003676,nucleic acid binding; GO:0003677,DNA binding; GO:0005488,binding; GO:0097159,org…	PF03106.15:WRKY DNA -binding domain
WRKY	TF	WRKY	Apse012G0170500	0.48	0.3	0.44	1.49	1.31	1.31	1.23	0.77	1.09	0.04	0.19	0.18	0.1	0.08	0.21	GWHBECT00000012	35142563	35144727	-	gene-Apse012G0170500	--	K13459 disease resistance protein RPS2 | (RefSeq) disease resistance protein At4g27190 (A)	ko04626: Plant-pathogen interaction	probable WRKY transcription factor 70 [Hevea brasiliensis]	WRK70_ARATH RecName: Full=Probable WRKY transcription factor 70 {ECO:0000303|Ref.1}; AltName: Full=WRKY DNA-binding protein 70 {ECO:0000303|Ref.1};	A0A7J7E279_TRIWF SubName: Full=WRKY transcription factor 70 family protein {ECO:0000313|EMBL:KAF5752633.1};	At3g56400	GO:0005634,nucleus; GO:0003700,DNA-binding transcription factor activity; GO:0043565,sequence-specific DNA binding; GO:0000976,transcription regulatory region sequence-specific DNA binding; GO:0009742,brassinosteroid mediated signaling pathway; GO:0071456,cellular response to hypoxia; GO:0042742,defense response to bacterium; GO:0050832,defense response to fungus; GO:0002229,defense response to o…	PF03106.15:WRKY DNA -binding domain
WRKY	TF	WRKY	Apse012G0173600	0.04	0	0	0.04	0	0	0	0.05	0	0	0	0	0	0	0	GWHBECT00000012	35523257	35526021	+	gene-Apse012G0173600	--	--	--	WRKY DNA-binding protein 55, putative [Theobroma cacao]	WRK55_ARATH RecName: Full=WRKY transcription factor 55; AltName: Full=WRKY DNA-binding protein 55;	A0A5C7H0G1_9ROSI RecName: Full=WRKY domain-containing protein {ECO:0000259|PROSITE:PS50811};	At2g40740_2	GO:0005634,nucleus; GO:0003700,DNA-binding transcription factor activity; GO:0043565,sequence-specific DNA binding; GO:0000976,transcription regulatory region sequence-specific DNA binding; GO:0010468,regulation of gene expression; GO:0140110,transcription regulator activity; GO:0003674,molecular_function; GO:0003676,nucleic acid binding; GO:0003677,DNA binding; GO:0005488,binding; GO:0097159,org…	PF03106.15:WRKY DNA -binding domain
WRKY	TF	WRKY	Apse012G0173700	0.38	0.42	0.36	1.68	1.74	1.35	1.32	1.81	2.05	0.47	0.47	0.83	0.18	0.13	0.28	GWHBECT00000012	35531094	35533245	-	gene-Apse012G0173700	--	K13459 disease resistance protein RPS2 | (RefSeq) disease resistance protein At4g27190 (A)	ko04626: Plant-pathogen interaction	WRKY domain-containing protein [Cephalotus follicularis]	WRK70_ARATH RecName: Full=Probable WRKY transcription factor 70 {ECO:0000303|Ref.1}; AltName: Full=WRKY DNA-binding protein 70 {ECO:0000303|Ref.1};	A0A1Q3BIP2_CEPFO SubName: Full=WRKY domain-containing protein {ECO:0000313|EMBL:GAV67788.1};	At3g56400	GO:0005634,nucleus; GO:0003700,DNA-binding transcription factor activity; GO:0043565,sequence-specific DNA binding; GO:0000976,transcription regulatory region sequence-specific DNA binding; GO:0009742,brassinosteroid mediated signaling pathway; GO:0071456,cellular response to hypoxia; GO:0042742,defense response to bacterium; GO:0050832,defense response to fungus; GO:0002229,defense response to o…	PF03106.15:WRKY DNA -binding domain
WRKY	TF	WRKY	Apse013G0000800	46.44	42.37	42.17	13.35	12.67	12.53	1.46	2.06	1.69	7.89	8.23	8.12	6.65	7.28	6.65	GWHBECT00000013	912624	914347	-	gene-Apse013G0000800	--	K13424 WRKY transcription factor 33 | (RefSeq) WRKY transcription factor WRKY24-like (A)	ko04016: MAPK signaling pathway - plant; ko04626: Plant-pathogen interaction	WRKY transcription factor 5 [Dimocarpus longan]	WRK40_ARATH RecName: Full=Probable WRKY transcription factor 40 {ECO:0000303|Ref.1}; AltName: Full=WRKY DNA-binding protein 40 {ECO:0000303|Ref.1};	A0A5C7GQL5_9ROSI RecName: Full=WRKY domain-containing protein {ECO:0000259|PROSITE:PS50811};	At1g80840	GO:0005634,nucleus; GO:0003700,DNA-binding transcription factor activity; GO:0000976,transcription regulatory region sequence-specific DNA binding; GO:0042742,defense response to bacterium; GO:0050832,defense response to fungus; GO:0045892,negative regulation of transcription, DNA-templated; GO:0031347,regulation of defense response; GO:0010200,response to chitin; GO:0002237,response to molecule …	PF03106.15:WRKY DNA -binding domain
WRKY	TF	WRKY	Apse013G0019600	99.57	99.87	99.14	69.58	78.12	71.54	43.02	40.08	44.1	102.89	104.39	103.26	39.19	39.65	39.6	GWHBECT00000013	3996277	3998962	+	gene-Apse013G0019600	--	K18835 WRKY transcription factor 2 | (RefSeq) LOW QUALITY PROTEIN: probable WRKY transcription factor 2 (A)	ko04626: Plant-pathogen interaction	PREDICTED: probable WRKY transcription factor 31 [Theobroma cacao]	WRKY6_ARATH RecName: Full=WRKY transcription factor 6 {ECO:0000303|PubMed:11722756}; AltName: Full=WRKY DNA-binding protein 6 {ECO:0000303|PubMed:11722756}; Short=AtWRKY6 {ECO:0000303|PubMed:11722756};	A0A5C7GR38_9ROSI RecName: Full=WRKY domain-containing protein {ECO:0000259|PROSITE:PS50811};	At4g04450	GO:0005634,nucleus; GO:0003700,DNA-binding transcription factor activity; GO:0000976,transcription regulatory region sequence-specific DNA binding; GO:0080169,cellular response to boron-containing substance deprivation; GO:0016036,cellular response to phosphate starvation; GO:0009873,ethylene-activated signaling pathway; GO:0045892,negative regulation of transcription, DNA-templated; GO:0010200,r…	PF03106.15:WRKY DNA -binding domain
WRKY	TF	WRKY	Apse013G0085600	3.43	2.79	3.08	2.2	2.24	2.59	1.17	0.91	0.92	2.33	2.17	1.8	0.87	1.17	0.94	GWHBECT00000013	17809988	17811408	+	gene-Apse013G0085600	--	K13425 WRKY transcription factor 22 | (GenBank) WRKY family transcription factor (A)	ko04016: MAPK signaling pathway - plant; ko04626: Plant-pathogen interaction	probable WRKY transcription factor 65 isoform X2 [Carica papaya]	WRK65_ARATH RecName: Full=Probable WRKY transcription factor 65; AltName: Full=WRKY DNA-binding protein 65;	A0A5C7GSU6_9ROSI RecName: Full=WRKY domain-containing protein {ECO:0000259|PROSITE:PS50811};	At1g29280	GO:0005634,nucleus; GO:0003700,DNA-binding transcription factor activity; GO:0000976,transcription regulatory region sequence-specific DNA binding; GO:0140110,transcription regulator activity; GO:0003674,molecular_function; GO:0001067,regulatory region nucleic acid binding; GO:0003676,nucleic acid binding; GO:0003677,DNA binding; GO:0003690,double-stranded DNA binding; GO:0005488,binding; GO:0044…	PF03106.15:WRKY DNA -binding domain
WRKY	TF	WRKY	Apse013G0103300	39.82	41.22	39.3	12.9	13.52	13.5	7.05	6.77	7.85	12.15	14.59	13.98	7.6	7.46	6.94	GWHBECT00000013	21927180	21928874	+	gene-Apse013G0103300	--	K12835 ATP-dependent RNA helicase DDX42 [EC:3.6.4.13] | (RefSeq) DEAD-box ATP-dependent RNA helicase 24 isoform X1 (A)	ko03040: Spliceosome	probable WRKY transcription factor 28 [Hevea brasiliensis]	WRK28_ARATH RecName: Full=WRKY transcription factor 28; AltName: Full=WRKY DNA-binding protein 28;	A0A5C7GT79_9ROSI RecName: Full=WRKY domain-containing protein {ECO:0000259|PROSITE:PS50811};	At4g18170	GO:0005634,nucleus; GO:0003700,DNA-binding transcription factor activity; GO:0043565,sequence-specific DNA binding; GO:1900057,positive regulation of leaf senescence; GO:0042659,regulation of cell fate specification; GO:0140110,transcription regulator activity; GO:0003674,molecular_function; GO:0003676,nucleic acid binding; GO:0003677,DNA binding; GO:0005488,binding; GO:0097159,organic cyclic com…	PF03106.15:WRKY DNA -binding domain
WRKY	TF	WRKY	Apse013G0141100	3.09	3.55	3.17	2.36	1.95	2.1	3.25	2.92	2.91	6.23	6.03	6.2	1.75	1.92	1.67	GWHBECT00000013	34126299	34128840	-	gene-Apse013G0141100	--	K13425 WRKY transcription factor 22 | (RefSeq) WRKY transcription factor 22 (A)	ko04016: MAPK signaling pathway - plant; ko04626: Plant-pathogen interaction	WRKY transcription factor 14-1, partial [Dimocarpus longan]	WRK14_ARATH RecName: Full=Probable WRKY transcription factor 14; AltName: Full=AR411; AltName: Full=WRKY DNA-binding protein 14;	A0A5C7GTW0_9ROSI RecName: Full=WRKY domain-containing protein {ECO:0000259|PROSITE:PS50811};	At1g30650	GO:0005634,nucleus; GO:0003700,DNA-binding transcription factor activity; GO:0000976,transcription regulatory region sequence-specific DNA binding; GO:0140110,transcription regulator activity; GO:0003674,molecular_function; GO:0001067,regulatory region nucleic acid binding; GO:0003676,nucleic acid binding; GO:0003677,DNA binding; GO:0003690,double-stranded DNA binding; GO:0005488,binding; GO:0044…	PF03106.15:WRKY DNA -binding domain
AP2/ERF-ERF	TF	AP2/ERF->AP2/ERF-ERF	Apse001G0028200	773.41	787.61	807.71	756.78	739.71	728.61	562.25	583.34	554.11	2525.81	2275.23	2303.63	833.41	861.22	834.19	GWHBECT00000001	3052754	3054182	-	gene-Apse001G0028200	--	K09286 EREBP-like factor | (RefSeq) ethylene-responsive transcription factor RAP2-3 (A)	--	putative ethylene responsive element binding protein 2 [Gossypium hirsutum]	RAP23_ARATH RecName: Full=Ethylene-responsive transcription factor RAP2-3; AltName: Full=Cadmium-induced protein AS30; AltName: Full=Ethylene response factor 72; Short=ERF72; AltName: Full=Ethylene-responsive element binding protein; Short=AtEBP; AltName: Full=Protein RELATED TO APETALA2 3; Short=Related to AP2 3;	A0A5C7IQS1_9ROSI RecName: Full=AP2/ERF domain-containing protein {ECO:0000259|PROSITE:PS51032};	At3g16770	GO:0005737,cytoplasm; GO:0005634,nucleus; GO:0005886,plasma membrane; GO:0003677,DNA binding; GO:0003700,DNA-binding transcription factor activity; GO:0000976,transcription regulatory region sequence-specific DNA binding; GO:0008219,cell death; GO:0009873,ethylene-activated signaling pathway; GO:0010286,heat acclimation; GO:0045893,positive regulation of transcription, DNA-templated; GO:0009735,r…	PF00847.20:AP2 domain
AP2/ERF-ERF	TF	AP2/ERF->AP2/ERF-ERF	Apse001G0096000	0.56	0.09	0	0.8	0.72	0.55	0	0.11	0.2	0	0	0	0.1	0.12	0.21	GWHBECT00000001	13365471	13365893	+	gene-Apse001G0096000	--	K14516 ethylene-responsive transcription factor 1 | (RefSeq) ethylene-responsive transcription factor 1B (A)	ko04016: MAPK signaling pathway - plant; ko04075: Plant hormone signal transduction	PREDICTED: ethylene-responsive transcription factor ERF096-like [Juglans regia]	ERF97_ARATH RecName: Full=Ethylene-responsive transcription factor 14; Short=AtERF14; AltName: Full=Ethylene-responsive element-binding factor 14; Short=EREBP-14;	A0A5C7IV00_9ROSI RecName: Full=AP2/ERF domain-containing protein {ECO:0000259|PROSITE:PS51032};	At1g04370	GO:0005634,nucleus; GO:0003700,DNA-binding transcription factor activity; GO:0000976,transcription regulatory region sequence-specific DNA binding; GO:0006952,defense response; GO:0009873,ethylene-activated signaling pathway; GO:0140110,transcription regulator activity; GO:0003674,molecular_function; GO:0001067,regulatory region nucleic acid binding; GO:0003676,nucleic acid binding; GO:0003677,DN…	PF00847.20:AP2 domain
AP2/ERF-ERF	TF	AP2/ERF->AP2/ERF-ERF	Apse001G0096100	1.53	1.07	1.24	0.66	0.51	0.3	0	0	0	0	0.07	0	0.17	0.2	0	GWHBECT00000001	13372293	13372811	-	gene-Apse001G0096100	--	K09286 EREBP-like factor | (RefSeq) ethylene-responsive transcription factor ERF105-like (A)	--	ethylene-responsive transcription factor ERF098-like [Durio zibethinus]	ERF98_ARATH RecName: Full=Ethylene-responsive transcription factor ERF098;	A0A5C7ISC5_9ROSI RecName: Full=AP2/ERF domain-containing protein {ECO:0000259|PROSITE:PS51032};	At3g23230	GO:0005634,nucleus; GO:0003677,DNA binding; GO:0003700,DNA-binding transcription factor activity; GO:0009873,ethylene-activated signaling pathway; GO:0010200,response to chitin; GO:0003674,molecular_function; GO:0003676,nucleic acid binding; GO:0005488,binding; GO:0097159,organic cyclic compound binding; GO:1901363,heterocyclic compound binding; GO:0140110,transcription regulator activity; GO:000…	PF00847.20:AP2 domain
AP2/ERF-ERF	TF	AP2/ERF->AP2/ERF-ERF	Apse001G0125000	0.37	0.4	0.37	0.16	0.03	0.08	0.03	0	0.06	0.29	0.65	0.63	0.06	0.26	0.06	GWHBECT00000001	18982750	18984126	+	gene-Apse001G0125000	--	K09286 EREBP-like factor | (RefSeq) ethylene-responsive transcription factor ERF062-like (A)	--	AP2/ERF domain-containing transcription factor, putative [Theobroma cacao]	ERF62_ARATH RecName: Full=Ethylene-responsive transcription factor ERF062;	A0A5C7IT42_9ROSI RecName: Full=AP2/ERF domain-containing protein {ECO:0000259|PROSITE:PS51032};	At4g13620	GO:0005634,nucleus; GO:0003700,DNA-binding transcription factor activity; GO:0043565,sequence-specific DNA binding; GO:0009873,ethylene-activated signaling pathway; GO:0140110,transcription regulator activity; GO:0003674,molecular_function; GO:0003676,nucleic acid binding; GO:0003677,DNA binding; GO:0005488,binding; GO:0097159,organic cyclic compound binding; GO:1901363,heterocyclic compound bind…	PF00847.20:AP2 domain
AP2/ERF-ERF	TF	AP2/ERF->AP2/ERF-ERF	Apse001G0172800	0	0	0	0.05	0.09	0.05	0.05	0	0	0	0	0	0	0	0	GWHBECT00000001	39420044	39420847	-	gene-Apse001G0172800	--	K09286 EREBP-like factor | (RefSeq) ethylene-responsive transcription factor RAP2-11 (A)	--	PREDICTED: ethylene-responsive transcription factor RAP2-11 [Citrus sinensis]	ERN1_MEDTR RecName: Full=Ethylene-responsive transcription factor ERN1 {ECO:0000305}; Short=ERF transcription factor ERN1 {ECO:0000305}; AltName: Full=NF box-binding protein 1 {ECO:0000303|PubMed:17827349}; AltName: Full=Protein ERF REQUIRED FOR NODULATION 1 {ECO:0000303|PubMed:17827349};	A0A5C7IUV3_9ROSI RecName: Full=AP2/ERF domain-containing protein {ECO:0000259|PROSITE:PS51032};	At5g19790	GO:0005634,nucleus; GO:0003700,DNA-binding transcription factor activity; GO:0043565,sequence-specific DNA binding; GO:0009877,nodulation; GO:0045893,positive regulation of transcription, DNA-templated; GO:0140110,transcription regulator activity; GO:0003674,molecular_function; GO:0003676,nucleic acid binding; GO:0003677,DNA binding; GO:0005488,binding; GO:0097159,organic cyclic compound binding;…	PF00847.20:AP2 domain
AP2/ERF-ERF	TF	AP2/ERF->AP2/ERF-ERF	Apse001G0272400	63.69	62.38	59.37	31.74	32.5	31.84	43.87	42.4	41.08	70.86	67.13	67.93	28.86	28.38	28.08	GWHBECT00000001	65192188	65196979	-	gene-Apse001G0272400	--	K09284 AP2-like factor, euAP2 lineage | (RefSeq) hypothetical protein (A)	--	hypothetical protein CUMW_035270 [Citrus unshiu]	RAP27_ARATH RecName: Full=Ethylene-responsive transcription factor RAP2-7; AltName: Full=Protein RELATED TO APETALA2 7; AltName: Full=Protein TARGET OF EAT 1;	A0A5C7IXV1_9ROSI SubName: Full=Uncharacterized protein {ECO:0000313|EMBL:TXG73939.1};	At2g28550	GO:0005634,nucleus; GO:0003677,DNA binding; GO:0003700,DNA-binding transcription factor activity; GO:0009873,ethylene-activated signaling pathway; GO:0003674,molecular_function; GO:0003676,nucleic acid binding; GO:0005488,binding; GO:0097159,organic cyclic compound binding; GO:1901363,heterocyclic compound binding; GO:0140110,transcription regulator activity; GO:0000160,phosphorelay signal transd…	PF00847.20:AP2 domain
AP2/ERF-ERF	TF	AP2/ERF->AP2/ERF-ERF	Apse002G0009400	260.84	265.38	264.98	173.84	179.37	181.01	143.79	143.56	143.42	225.39	228.14	231.31	186.79	185.01	178.43	GWHBECT00000002	1983559	1986699	-	gene-Apse002G0009400	--	K09286 EREBP-like factor | (RefSeq) hypothetical protein (A)	--	hypothetical protein CICLE_v10025816mg [Citrus clementina]	RAP22_ARATH RecName: Full=Ethylene-responsive transcription factor RAP2-2; Short=AtRAP2.2; AltName: Full=Protein RELATED TO APETALA2 2;	A0A5C7IGM5_9ROSI RecName: Full=AP2/ERF domain-containing protein {ECO:0000259|PROSITE:PS51032};	At3g14230	GO:0005634,nucleus; GO:0003700,DNA-binding transcription factor activity; GO:0000976,transcription regulatory region sequence-specific DNA binding; GO:0009873,ethylene-activated signaling pathway; GO:0010468,regulation of gene expression; GO:0001666,response to hypoxia; GO:0140110,transcription regulator activity; GO:0003674,molecular_function; GO:0001067,regulatory region nucleic acid binding; G…	PF00847.20:AP2 domain
AP2/ERF-ERF	TF	AP2/ERF->AP2/ERF-ERF	Apse002G0063100	21.82	24.45	23.72	25.55	28.71	27.74	38.57	40.7	36.88	4.04	3.68	4.16	28.34	27.74	29.35	GWHBECT00000002	15493780	15495076	-	gene-Apse002G0063100	--	K09286 EREBP-like factor | (RefSeq) hypothetical protein (A)	--	hypothetical protein CICLE_v10027587mg [Citrus clementina]	DREB3_ARATH RecName: Full=Dehydration-responsive element-binding protein 3; AltName: Full=Protein TINY 2;	A0A5C7IIG3_9ROSI RecName: Full=AP2/ERF domain-containing protein {ECO:0000259|PROSITE:PS51032};	At5g11590	GO:0005634,nucleus; GO:0003700,DNA-binding transcription factor activity; GO:0043565,sequence-specific DNA binding; GO:0009873,ethylene-activated signaling pathway; GO:0045893,positive regulation of transcription, DNA-templated; GO:0140110,transcription regulator activity; GO:0003674,molecular_function; GO:0003676,nucleic acid binding; GO:0003677,DNA binding; GO:0005488,binding; GO:0097159,organi…	PF00847.20:AP2 domain
AP2/ERF-ERF	TF	AP2/ERF->AP2/ERF-ERF	Apse002G0200600	8.79	9.19	7.74	6.27	6.39	5.95	6.59	5.96	6.48	7.7	7.46	7.68	7.07	7.55	7.64	GWHBECT00000002	55083365	55088567	-	gene-Apse002G0200600	--	K09285 AP2-like factor, ANT lineage | (RefSeq) hypothetical protein (A)	--	hypothetical protein CICLE_v10005012mg [Citrus clementina]	AP2L4_ARATH RecName: Full=AP2-like ethylene-responsive transcription factor At2g41710;	V4S6S8_CITCL RecName: Full=AP2/ERF domain-containing protein {ECO:0000259|PROSITE:PS51032};	At2g41710	GO:0005634,nucleus; GO:0003677,DNA binding; GO:0003700,DNA-binding transcription factor activity; GO:0009873,ethylene-activated signaling pathway; GO:0003674,molecular_function; GO:0003676,nucleic acid binding; GO:0005488,binding; GO:0097159,organic cyclic compound binding; GO:1901363,heterocyclic compound binding; GO:0140110,transcription regulator activity; GO:0000160,phosphorelay signal transd…	PF00847.20:AP2 domain
AP2/ERF-ERF	TF	AP2/ERF->AP2/ERF-ERF	Apse002G0207200	0	0	0.11	0.04	0	0	0.09	0.05	0	0.05	0.13	0.04	0	0	0.05	GWHBECT00000002	56473066	56473950	+	gene-Apse002G0207200	--	K09286 EREBP-like factor | (RefSeq) dehydration-responsive element-binding protein 2A-like (A)	--	hypothetical protein CICLE_v10005549mg [Citrus clementina]	DRE2F_ARATH RecName: Full=Dehydration-responsive element-binding protein 2F; Short=Protein DREB2F;	A0A5C7IM24_9ROSI RecName: Full=AP2/ERF domain-containing protein {ECO:0000259|PROSITE:PS51032};	At3g57600	GO:0005634,nucleus; GO:0003700,DNA-binding transcription factor activity; GO:0000976,transcription regulatory region sequence-specific DNA binding; GO:0045893,positive regulation of transcription, DNA-templated; GO:0140110,transcription regulator activity; GO:0003674,molecular_function; GO:0001067,regulatory region nucleic acid binding; GO:0003676,nucleic acid binding; GO:0003677,DNA binding; GO:…	PF00847.20:AP2 domain
AP2/ERF-ERF	TF	AP2/ERF->AP2/ERF-ERF	Apse002G0218200	21.8	23.54	22.22	24.41	23.44	25.04	6.07	6.39	5.41	24.46	22.26	25.9	10.46	11.35	11.87	GWHBECT00000002	59194531	59195390	-	gene-Apse002G0218200	--	K09286 EREBP-like factor | (RefSeq) ethylene-responsive transcription factor 2-like (A)	--	ethylene-responsive transcription factor 2-like [Herrania umbratica]	ERF2_NICSY RecName: Full=Ethylene-responsive transcription factor 2; Short=NsERF2; AltName: Full=Ethylene-responsive element-binding factor 2; Short=EREBP-2;	A0A5C7IN40_9ROSI RecName: Full=AP2/ERF domain-containing protein {ECO:0000259|PROSITE:PS51032};	At4g17500	GO:0005634,nucleus; GO:0003677,DNA binding; GO:0003700,DNA-binding transcription factor activity; GO:0006952,defense response; GO:0009873,ethylene-activated signaling pathway; GO:0003674,molecular_function; GO:0003676,nucleic acid binding; GO:0005488,binding; GO:0097159,organic cyclic compound binding; GO:1901363,heterocyclic compound binding; GO:0140110,transcription regulator activity; GO:00069…	PF00847.20:AP2 domain
AP2/ERF-ERF	TF	AP2/ERF->AP2/ERF-ERF	Apse002G0218300	66.33	66.58	69.73	86.85	79.45	88.13	145.35	131.69	139.81	140.13	129.88	135.38	36.68	39.55	39	GWHBECT00000002	59218026	59219285	+	gene-Apse002G0218300	--	K09286 EREBP-like factor | (RefSeq) ethylene-responsive transcription factor ERF105 (A)	--	AP2 domain-containing protein [Cephalotus follicularis]	EF105_ARATH RecName: Full=Ethylene-responsive transcription factor ERF105;	A0A5C7IM69_9ROSI RecName: Full=AP2/ERF domain-containing protein {ECO:0000259|PROSITE:PS51032};	At5g61600	GO:0005634,nucleus; GO:0003700,DNA-binding transcription factor activity; GO:0000976,transcription regulatory region sequence-specific DNA binding; GO:0009873,ethylene-activated signaling pathway; GO:0010200,response to chitin; GO:0009408,response to heat; GO:0140110,transcription regulator activity; GO:0003674,molecular_function; GO:0001067,regulatory region nucleic acid binding; GO:0003676,nucl…	PF00847.20:AP2 domain
AP2/ERF-ERF	TF	AP2/ERF->AP2/ERF-ERF	Apse002G0218400	21.28	20.8	21.65	34.54	31.58	33.87	26.63	22.75	22.98	105.62	94.26	98.2	28.79	30.07	30.49	GWHBECT00000002	59231858	59232779	+	gene-Apse002G0218400	--	K09286 EREBP-like factor | (RefSeq) ethylene-responsive transcription factor ERF105-like (A)	--	hypothetical protein CICLE_v10005863mg [Citrus clementina]	EF106_ARATH RecName: Full=Ethylene-responsive transcription factor ERF106;	A0A5C7IPV0_9ROSI RecName: Full=AP2/ERF domain-containing protein {ECO:0000259|PROSITE:PS51032};	At5g07580	GO:0005634,nucleus; GO:0003677,DNA binding; GO:0003700,DNA-binding transcription factor activity; GO:0009873,ethylene-activated signaling pathway; GO:0003674,molecular_function; GO:0003676,nucleic acid binding; GO:0005488,binding; GO:0097159,organic cyclic compound binding; GO:1901363,heterocyclic compound binding; GO:0140110,transcription regulator activity; GO:0000160,phosphorelay signal transd…	PF00847.20:AP2 domain
AP2/ERF-ERF	TF	AP2/ERF->AP2/ERF-ERF	Apse002G0225100	0	0	0.07	0	0	0	0	0	0	0	0	0	0	0	0.04	GWHBECT00000002	60331637	60332648	-	gene-Apse002G0225100	--	K09286 EREBP-like factor | (GenBank) AP2 domain class transcription factor (A)	--	hypothetical protein CICLE_v10024602mg [Citrus clementina]	ERF34_ARATH RecName: Full=Ethylene-responsive transcription factor ERF034;	A0A5C7IQE7_9ROSI RecName: Full=AP2/ERF domain-containing protein {ECO:0000259|PROSITE:PS51032};	At2g44940	GO:0005634,nucleus; GO:0003700,DNA-binding transcription factor activity; GO:0000976,transcription regulatory region sequence-specific DNA binding; GO:0009873,ethylene-activated signaling pathway; GO:0140110,transcription regulator activity; GO:0003674,molecular_function; GO:0001067,regulatory region nucleic acid binding; GO:0003676,nucleic acid binding; GO:0003677,DNA binding; GO:0003690,double-…	PF00847.20:AP2 domain
AP2/ERF-ERF	TF	AP2/ERF->AP2/ERF-ERF	Apse002G0243300	3.01	3.05	3.31	15.53	15.38	18.31	11.52	11.46	10.77	25.14	20.47	24.31	8.48	9.14	9.71	GWHBECT00000002	64541891	64542628	-	gene-Apse002G0243300	--	K09286 EREBP-like factor | (RefSeq) dehydration-responsive element-binding protein 1A-like (A)	--	CRT/DRE-binding factor [Mangifera indica]	DRE1B_ARATH RecName: Full=Dehydration-responsive element-binding protein 1B {ECO:0000303|PubMed:9707537}; Short=Protein DREB1B {ECO:0000303|PubMed:9707537}; AltName: Full=C-repeat/dehydration-responsive element-binding factor 1 {ECO:0000303|PubMed:9023378}; Short=C-repeat-binding factor 1 {ECO:0000303|PubMed:9023378}; Short=CRT/DRE-binding factor 1 {ECO:0000303|PubMed:9023378};	A0A6C0TJE2_9ROSI SubName: Full=C-repeat/DRE binding factor 1 {ECO:0000313|EMBL:QIB03113.1};	At4g25490	GO:0005634,nucleus; GO:0003677,DNA binding; GO:0003700,DNA-binding transcription factor activity; GO:0009631,cold acclimation; GO:0045893,positive regulation of transcription, DNA-templated; GO:0009409,response to cold; GO:0003674,molecular_function; GO:0003676,nucleic acid binding; GO:0005488,binding; GO:0097159,organic cyclic compound binding; GO:1901363,heterocyclic compound binding; GO:014011…	PF00847.20:AP2 domain
AP2/ERF-ERF	TF	AP2/ERF->AP2/ERF-ERF	Apse002G0243400	2.56	2.89	2.25	20.07	20.04	21.03	16.13	15.47	15.37	28.18	22.18	28.45	9.95	10.02	11	GWHBECT00000002	64551532	64552692	-	gene-Apse002G0243400	--	K09286 EREBP-like factor | (RefSeq) CBF4; CBF4 transcription factor (A)	--	CRT/DRE-binding factor [Mangifera indica]	DRE1B_ARATH RecName: Full=Dehydration-responsive element-binding protein 1B {ECO:0000303|PubMed:9707537}; Short=Protein DREB1B {ECO:0000303|PubMed:9707537}; AltName: Full=C-repeat/dehydration-responsive element-binding factor 1 {ECO:0000303|PubMed:9023378}; Short=C-repeat-binding factor 1 {ECO:0000303|PubMed:9023378}; Short=CRT/DRE-binding factor 1 {ECO:0000303|PubMed:9023378};	A0A6C0TJE2_9ROSI SubName: Full=C-repeat/DRE binding factor 1 {ECO:0000313|EMBL:QIB03113.1};	At4g25490	GO:0005634,nucleus; GO:0003677,DNA binding; GO:0003700,DNA-binding transcription factor activity; GO:0009631,cold acclimation; GO:0045893,positive regulation of transcription, DNA-templated; GO:0009409,response to cold; GO:0003674,molecular_function; GO:0003676,nucleic acid binding; GO:0005488,binding; GO:0097159,organic cyclic compound binding; GO:1901363,heterocyclic compound binding; GO:014011…	PF00847.20:AP2 domain
AP2/ERF-ERF	TF	AP2/ERF->AP2/ERF-ERF	Apse002G0243600	4	4.96	5.05	8.07	8.16	8.82	1.45	1.4	1.24	1.56	2.1	2.5	5.21	5.16	6.48	GWHBECT00000002	64582725	64583408	-	gene-Apse002G0243600	--	K09286 EREBP-like factor | (RefSeq) CBF1; CBF1 protein (A)	--	AP2/ERF domain-containing transcription factor [Vernicia montana]	ERF25_ARATH RecName: Full=Ethylene-responsive transcription factor ERF025;	A0A5C7IQV0_9ROSI RecName: Full=AP2/ERF domain-containing protein {ECO:0000259|PROSITE:PS51032};	At5g52020	GO:0005634,nucleus; GO:0003700,DNA-binding transcription factor activity; GO:0000976,transcription regulatory region sequence-specific DNA binding; GO:0050832,defense response to fungus; GO:0009873,ethylene-activated signaling pathway; GO:0019760,glucosinolate metabolic process; GO:0140110,transcription regulator activity; GO:0003674,molecular_function; GO:0001067,regulatory region nucleic acid b…	PF00847.20:AP2 domain
AP2/ERF-ERF	TF	AP2/ERF->AP2/ERF-ERF	Apse002G0266400	4.72	4.21	4.91	1.66	2.1	2.37	2.14	1.91	2.13	1.06	0.85	1.27	0.83	0.89	0.66	GWHBECT00000002	67886358	67887407	+	gene-Apse002G0266400	--	K13434 pathogenesis-related genes transcriptional activator PTI6 | (RefSeq) pathogenesis-related genes transcriptional activator PTI6-like (A)	ko04626: Plant-pathogen interaction	ethylene-responsive transcription factor CRF4 [Herrania umbratica]	CRF3_ARATH RecName: Full=Ethylene-responsive transcription factor CRF3; AltName: Full=Protein CYTOKININ RESPONSE FACTOR 3;	A0A5C7IPF9_9ROSI RecName: Full=AP2/ERF domain-containing protein {ECO:0000259|PROSITE:PS51032};	At5g53290	GO:0005737,cytoplasm; GO:0005634,nucleus; GO:0003677,DNA binding; GO:0003700,DNA-binding transcription factor activity; GO:0048825,cotyledon development; GO:0009736,cytokinin-activated signaling pathway; GO:0009873,ethylene-activated signaling pathway; GO:0048366,leaf development; GO:0003674,molecular_function; GO:0003676,nucleic acid binding; GO:0005488,binding; GO:0097159,organic cyclic compoun…	PF00847.20:AP2 domain
AP2/ERF-ERF	TF	AP2/ERF->AP2/ERF-ERF	Apse003G0083400	0.16	0.15	0.28	0.1	0.05	0.11	0	0.13	0.17	0.06	0	0.05	0	0	0.12	GWHBECT00000003	17239359	17240093	+	gene-Apse003G0083400	--	K14516 ethylene-responsive transcription factor 1 | (RefSeq) ethylene-responsive transcription factor 1B (A)	ko04016: MAPK signaling pathway - plant; ko04075: Plant hormone signal transduction	hypothetical protein POPTR_0013s04240g [Populus trichocarpa]	ERF92_ARATH RecName: Full=Ethylene-responsive transcription factor 1B; Short=AtERF1B; AltName: Full=Ethylene-responsive element-binding factor 1B; Short=EREBP-1B;	A0A5C7IBF3_9ROSI RecName: Full=AP2/ERF domain-containing protein {ECO:0000259|PROSITE:PS51032};	At3g23240	GO:0005634,nucleus; GO:0003677,DNA binding; GO:0003700,DNA-binding transcription factor activity; GO:0000976,transcription regulatory region sequence-specific DNA binding; GO:0006952,defense response; GO:0009873,ethylene-activated signaling pathway; GO:0009867,jasmonic acid mediated signaling pathway; GO:0003674,molecular_function; GO:0003676,nucleic acid binding; GO:0005488,binding; GO:0097159,o…	PF00847.20:AP2 domain
AP2/ERF-ERF	TF	AP2/ERF->AP2/ERF-ERF	Apse003G0097500	0.07	0	0	0	0	0	0	0	0	0.22	0	0.5	0	0	0	GWHBECT00000003	24396616	24397218	+	gene-Apse003G0097500	--	K09286 EREBP-like factor | (RefSeq) dehydration-responsive element-binding protein 2A-like (A)	--	hypothetical protein CICLE_v10022244mg [Citrus clementina]	DRE2G_ARATH RecName: Full=Dehydration-responsive element-binding protein 2G; Short=Protein DREB2G;	A0A5C7ICG2_9ROSI RecName: Full=AP2/ERF domain-containing protein {ECO:0000259|PROSITE:PS51032};	At5g18450	GO:0005634,nucleus; GO:0003700,DNA-binding transcription factor activity; GO:0000976,transcription regulatory region sequence-specific DNA binding; GO:0045893,positive regulation of transcription, DNA-templated; GO:0140110,transcription regulator activity; GO:0003674,molecular_function; GO:0001067,regulatory region nucleic acid binding; GO:0003676,nucleic acid binding; GO:0003677,DNA binding; GO:…	PF00847.20:AP2 domain
AP2/ERF-ERF	TF	AP2/ERF->AP2/ERF-ERF	Apse003G0100900	0	0.04	0	0	0	0	0	0	0.05	0	0	0.04	0	0	0	GWHBECT00000003	25555172	25556074	+	gene-Apse003G0100900	--	K13434 pathogenesis-related genes transcriptional activator PTI6 | (RefSeq) pathogenesis-related genes transcriptional activator PTI6-like (A)	ko04626: Plant-pathogen interaction	hypothetical protein CISIN_1g043614mg [Citrus sinensis]	EF118_ARATH RecName: Full=Ethylene-responsive transcription factor ERF118;	A0A5C7HIZ3_9ROSI RecName: Full=AP2/ERF domain-containing protein {ECO:0000259|PROSITE:PS51032};	At1g68550	GO:0005634,nucleus; GO:0003700,DNA-binding transcription factor activity; GO:0000976,transcription regulatory region sequence-specific DNA binding; GO:0009873,ethylene-activated signaling pathway; GO:0140110,transcription regulator activity; GO:0003674,molecular_function; GO:0001067,regulatory region nucleic acid binding; GO:0003676,nucleic acid binding; GO:0003677,DNA binding; GO:0003690,double-…	PF00847.20:AP2 domain
AP2/ERF-ERF	TF	AP2/ERF->AP2/ERF-ERF	Apse003G0112700	0.95	1.01	1.09	0.39	0.26	0.4	0.09	0.11	0.1	0.15	0.22	0.04	0.2	0.12	0.1	GWHBECT00000003	28564224	28565096	-	gene-Apse003G0112700	--	K09286 EREBP-like factor | (RefSeq) ethylene-responsive transcription factor RAP2-11 (A)	--	hypothetical protein CICLE_v10021611mg [Citrus clementina]	ERN1_LOTJA RecName: Full=Ethylene-responsive transcription factor ERN1 {ECO:0000305}; Short=ERF transcription factor ERN1 {ECO:0000305}; AltName: Full=Protein ERF REQUIRED FOR NODULATION 1 {ECO:0000303|PubMed:28068194}; Short=LjERN1 {ECO:0000303|PubMed:28068194};	A0A5C7IAS8_9ROSI RecName: Full=AP2/ERF domain-containing protein {ECO:0000259|PROSITE:PS51032};	At5g19790	GO:0005634,nucleus; GO:0003677,DNA binding; GO:0003700,DNA-binding transcription factor activity; GO:0009877,nodulation; GO:0006355,regulation of transcription, DNA-templated; GO:0003674,molecular_function; GO:0003676,nucleic acid binding; GO:0005488,binding; GO:0097159,organic cyclic compound binding; GO:1901363,heterocyclic compound binding; GO:0140110,transcription regulator activity; GO:00081…	PF00847.20:AP2 domain
AP2/ERF-ERF	TF	AP2/ERF->AP2/ERF-ERF	Apse003G0166700	77.97	95.1	99.04	66.61	67.21	69.72	109.49	97.26	109.88	120.33	113.3	122.2	31.84	34.74	34.14	GWHBECT00000003	47433787	47434962	+	gene-Apse003G0166700	--	K09286 EREBP-like factor | (RefSeq) ethylene-responsive transcription factor 4 (A)	--	hypothetical protein CICLE_v10009484mg [Citrus clementina]	ERF78_ARATH RecName: Full=Ethylene-responsive transcription factor 4; Short=AtERF4; AltName: Full=Ethylene-responsive element-binding factor 4; Short=EREBP-4; AltName: Full=Protein RELATED TO APETALA2 5;	A0A5C7IEL0_9ROSI RecName: Full=AP2/ERF domain-containing protein {ECO:0000259|PROSITE:PS51032};	At3g15210	GO:0016604,nuclear body; GO:0005634,nucleus; GO:0003700,DNA-binding transcription factor activity; GO:0000976,transcription regulatory region sequence-specific DNA binding; GO:0071456,cellular response to hypoxia; GO:0009873,ethylene-activated signaling pathway; GO:0009864,induced systemic resistance, jasmonic acid mediated signaling pathway; GO:0010105,negative regulation of ethylene-activated s…	PF00847.20:AP2 domain
AP2/ERF-ERF	TF	AP2/ERF->AP2/ERF-ERF	Apse003G0246800	12.87	13.6	13.11	13.92	12.98	13.37	18.1	17.34	17.01	12.58	11.65	12.17	10.17	10.35	10.11	GWHBECT00000003	66882419	66883798	+	gene-Apse003G0246800	--	K09286 EREBP-like factor | (RefSeq) ethylene-responsive transcription factor 3 (A)	--	hypothetical protein CISIN_1g045783mg [Citrus sinensis]	ERF3_TOBAC RecName: Full=Ethylene-responsive transcription factor 3; AltName: Full=Ethylene-responsive element-binding factor 3 homolog; AltName: Full=Ethylene-responsive element-binding factor 5; Short=EREBP-5; AltName: Full=NtERF5;	A0A5C7IEA5_9ROSI RecName: Full=AP2/ERF domain-containing protein {ECO:0000259|PROSITE:PS51032};	At1g50640	GO:0005634,nucleus; GO:0003677,DNA binding; GO:0003700,DNA-binding transcription factor activity; GO:0006952,defense response; GO:0009873,ethylene-activated signaling pathway; GO:0003674,molecular_function; GO:0003676,nucleic acid binding; GO:0005488,binding; GO:0097159,organic cyclic compound binding; GO:1901363,heterocyclic compound binding; GO:0140110,transcription regulator activity; GO:00069…	PF00847.20:AP2 domain
AP2/ERF-ERF	TF	AP2/ERF->AP2/ERF-ERF	Apse004G0011500	0	0	0.05	0	0	0	0	0	0	0	0	0	0	0	0	GWHBECT00000004	1347929	1348615	-	gene-Apse004G0011500	--	K09286 EREBP-like factor | (RefSeq) ethylene-responsive transcription factor 2-like (A)	--	PREDICTED: ethylene-responsive transcription factor 2-like [Gossypium hirsutum]	ERF99_ARATH RecName: Full=Ethylene-responsive transcription factor 13; Short=AtERF13; AltName: Full=Ethylene-responsive element-binding factor 13; Short=EREBP-13;	A0A5C7I1D6_9ROSI RecName: Full=AP2/ERF domain-containing protein {ECO:0000259|PROSITE:PS51032};	At2g44840	GO:0005634,nucleus; GO:0003677,DNA binding; GO:0003700,DNA-binding transcription factor activity; GO:0000976,transcription regulatory region sequence-specific DNA binding; GO:0006952,defense response; GO:0009873,ethylene-activated signaling pathway; GO:0010200,response to chitin; GO:0003674,molecular_function; GO:0003676,nucleic acid binding; GO:0005488,binding; GO:0097159,organic cyclic compound…	PF00847.20:AP2 domain
AP2/ERF-ERF	TF	AP2/ERF->AP2/ERF-ERF	Apse004G0016000	0.97	0.97	1.1	0.33	0.23	0.27	0.07	0.08	0	0.47	0.75	0.66	0.27	0.32	0.27	GWHBECT00000004	2289339	2290482	+	gene-Apse004G0016000	--	K09286 EREBP-like factor | (RefSeq) ethylene-responsive transcription factor TINY-like (A)	--	PREDICTED: ethylene-responsive transcription factor ERF034 [Juglans regia]	ERF34_ARATH RecName: Full=Ethylene-responsive transcription factor ERF034;	A0A5C7I0I7_9ROSI RecName: Full=AP2/ERF domain-containing protein {ECO:0000259|PROSITE:PS51032};	At2g44940	GO:0005634,nucleus; GO:0003700,DNA-binding transcription factor activity; GO:0000976,transcription regulatory region sequence-specific DNA binding; GO:0009873,ethylene-activated signaling pathway; GO:0140110,transcription regulator activity; GO:0003674,molecular_function; GO:0001067,regulatory region nucleic acid binding; GO:0003676,nucleic acid binding; GO:0003677,DNA binding; GO:0003690,double-…	PF00847.20:AP2 domain
AP2/ERF-ERF	TF	AP2/ERF->AP2/ERF-ERF	Apse004G0040200	0.12	0	0	0.04	0	0.08	0	0	0	0	0	0	0	0	0	GWHBECT00000004	4978257	4979216	+	gene-Apse004G0040200	--	K09286 EREBP-like factor | (RefSeq) ethylene-responsive transcription factor ESR2 (A)	--	AP2/ERF domain-containing transcription factor [Theobroma cacao]	RA211_ARATH RecName: Full=Ethylene-responsive transcription factor RAP2-11; AltName: Full=Protein RELATED TO APETALA2 11;	A0A5C7I1E6_9ROSI SubName: Full=Uncharacterized protein {ECO:0000313|EMBL:TXG62789.1};	At5g19790	GO:0005634,nucleus; GO:0003700,DNA-binding transcription factor activity; GO:0043565,sequence-specific DNA binding; GO:0035865,cellular response to potassium ion; GO:0009873,ethylene-activated signaling pathway; GO:0048528,post-embryonic root development; GO:0009723,response to ethylene; GO:0000302,response to reactive oxygen species; GO:0140110,transcription regulator activity; GO:0003674,molecu…	PF00847.20:AP2 domain
AP2/ERF-ERF	TF	AP2/ERF->AP2/ERF-ERF	Apse004G0062500	0.08	0.16	0.25	0.24	0.28	0.25	0.16	0.2	0.14	0.05	0.12	0.2	0.14	0	0	GWHBECT00000004	7470716	7471654	+	gene-Apse004G0062500	--	K13434 pathogenesis-related genes transcriptional activator PTI6 | (RefSeq) pathogenesis-related genes transcriptional activator PTI6-like (A)	ko04626: Plant-pathogen interaction	hypothetical protein CCACVL1_21836 [Corchorus capsularis]	CRF5_ARATH RecName: Full=Ethylene-responsive transcription factor CRF5; AltName: Full=Protein CYTOKININ RESPONSE FACTOR 5;	A0A5C7I331_9ROSI RecName: Full=AP2/ERF domain-containing protein {ECO:0000259|PROSITE:PS51032};	At2g46310	GO:0005737,cytoplasm; GO:0005634,nucleus; GO:0003700,DNA-binding transcription factor activity; GO:0000976,transcription regulatory region sequence-specific DNA binding; GO:0048825,cotyledon development; GO:0009736,cytokinin-activated signaling pathway; GO:0009873,ethylene-activated signaling pathway; GO:0048366,leaf development; GO:0140110,transcription regulator activity; GO:0003674,molecular_f…	PF00847.20:AP2 domain
AP2/ERF-ERF	TF	AP2/ERF->AP2/ERF-ERF	Apse004G0068600	1.46	1.45	2.21	0.47	0.37	0.53	1.08	0.59	0.99	1.04	0.96	1.73	1.18	1.47	1.18	GWHBECT00000004	8172614	8173425	+	gene-Apse004G0068600	--	K09286 EREBP-like factor | (RefSeq) ethylene-responsive transcription factor ERF023 (A)	--	PREDICTED: ethylene-responsive transcription factor ERF023 [Theobroma cacao]	ERF23_ARATH RecName: Full=Ethylene-responsive transcription factor ERF023;	A0A5C7I3L8_9ROSI RecName: Full=AP2/ERF domain-containing protein {ECO:0000259|PROSITE:PS51032};	At1g01250	GO:0005634,nucleus; GO:0003677,DNA binding; GO:0003700,DNA-binding transcription factor activity; GO:0009873,ethylene-activated signaling pathway; GO:0003674,molecular_function; GO:0003676,nucleic acid binding; GO:0005488,binding; GO:0097159,organic cyclic compound binding; GO:1901363,heterocyclic compound binding; GO:0140110,transcription regulator activity; GO:0000160,phosphorelay signal transd…	PF00847.20:AP2 domain
AP2/ERF-ERF	TF	AP2/ERF->AP2/ERF-ERF	Apse004G0106100	70.03	72.27	73.19	382.34	378.22	387.78	315.56	312.58	305.53	84.38	74.81	84.75	348.6	356.91	346	GWHBECT00000004	12679464	12680903	-	gene-Apse004G0106100	--	K09286 EREBP-like factor | (RefSeq) ethylene-responsive transcription factor ERF071 (A)	--	AP2/ERF transcription factor [Trema orientalis]	RA212_ARATH RecName: Full=Ethylene-responsive transcription factor RAP2-12; AltName: Full=Protein RELATED TO APETALA2 12;	A0A5C7I1G2_9ROSI RecName: Full=AP2/ERF domain-containing protein {ECO:0000259|PROSITE:PS51032};	At1g53910	GO:0005634,nucleus; GO:0005886,plasma membrane; GO:0003700,DNA-binding transcription factor activity; GO:0000976,transcription regulatory region sequence-specific DNA binding; GO:0070483,detection of hypoxia; GO:0009873,ethylene-activated signaling pathway; GO:2000280,regulation of root development; GO:0001666,response to hypoxia; GO:0140110,transcription regulator activity; GO:0003674,molecular_…	PF00847.20:AP2 domain
AP2/ERF-ERF	TF	AP2/ERF->AP2/ERF-ERF	Apse004G0155300	1.94	2.21	2.79	1.26	1.01	1.56	0	0	0	0.3	0.17	0.42	0.29	1.04	0.48	GWHBECT00000004	22562013	22562462	-	gene-Apse004G0155300	--	K14516 ethylene-responsive transcription factor 1 | (RefSeq) ethylene-responsive transcription factor 1B-like (A)	ko04016: MAPK signaling pathway - plant; ko04075: Plant hormone signal transduction	hypothetical protein CUMW_229100 [Citrus unshiu]	ERF98_ARATH RecName: Full=Ethylene-responsive transcription factor ERF098;	A0A5C7I4J6_9ROSI RecName: Full=AP2/ERF domain-containing protein {ECO:0000259|PROSITE:PS51032};	At3g23230	GO:0005634,nucleus; GO:0003677,DNA binding; GO:0003700,DNA-binding transcription factor activity; GO:0009873,ethylene-activated signaling pathway; GO:0010200,response to chitin; GO:0003674,molecular_function; GO:0003676,nucleic acid binding; GO:0005488,binding; GO:0097159,organic cyclic compound binding; GO:1901363,heterocyclic compound binding; GO:0140110,transcription regulator activity; GO:000…	PF00847.20:AP2 domain
AP2/ERF-ERF	TF	AP2/ERF->AP2/ERF-ERF	Apse004G0155400	0.11	0	0.09	0.15	0.05	0.05	0	0	0.11	0.06	0.1	0.05	0.06	0	0	GWHBECT00000004	22649399	22650148	+	gene-Apse004G0155400	--	K14516 ethylene-responsive transcription factor 1 | (RefSeq) ethylene-responsive transcription factor 1B-like (A)	ko04016: MAPK signaling pathway - plant; ko04075: Plant hormone signal transduction	PREDICTED: ethylene-responsive transcription factor 1B-like [Populus euphratica]	ERF92_ARATH RecName: Full=Ethylene-responsive transcription factor 1B; Short=AtERF1B; AltName: Full=Ethylene-responsive element-binding factor 1B; Short=EREBP-1B;	A0A5C7I3K6_9ROSI RecName: Full=AP2/ERF domain-containing protein {ECO:0000259|PROSITE:PS51032};	At3g23240	GO:0005634,nucleus; GO:0003677,DNA binding; GO:0003700,DNA-binding transcription factor activity; GO:0000976,transcription regulatory region sequence-specific DNA binding; GO:0006952,defense response; GO:0009873,ethylene-activated signaling pathway; GO:0009867,jasmonic acid mediated signaling pathway; GO:0003674,molecular_function; GO:0003676,nucleic acid binding; GO:0005488,binding; GO:0097159,o…	PF00847.20:AP2 domain
AP2/ERF-ERF	TF	AP2/ERF->AP2/ERF-ERF	Apse004G0206100	2.41	2.46	2.38	7.78	7.99	7.92	1.15	1.27	1.27	1.43	1.31	0.98	5.51	6.88	5.57	GWHBECT00000004	40644082	40645477	+	gene-Apse004G0206100	--	K12900 serine/arginine-rich splicing factor 10 | (RefSeq) serine/arginine-rich SC35-like splicing factor SCL30A (A)	ko03040: Spliceosome	ethylene-responsive transcription factor ERF109-like [Manihot esculenta]	EF109_ARATH RecName: Full=Ethylene-responsive transcription factor ERF109;	A0A5C7I4X1_9ROSI RecName: Full=AP2/ERF domain-containing protein {ECO:0000259|PROSITE:PS51032};	At4g34410	GO:0005634,nucleus; GO:0003700,DNA-binding transcription factor activity; GO:0000976,transcription regulatory region sequence-specific DNA binding; GO:0051301,cell division; GO:0050832,defense response to fungus; GO:0009873,ethylene-activated signaling pathway; GO:0010087,phloem or xylem histogenesis; GO:0010928,regulation of auxin mediated signaling pathway; GO:0090357,regulation of tryptophan m…	PF00847.20:AP2 domain
AP2/ERF-ERF	TF	AP2/ERF->AP2/ERF-ERF	Apse005G0019100	0.05	0.13	0.19	0	0	0	0	0	0	0.05	0	0	0	0	0.05	GWHBECT00000005	9506021	9506923	+	gene-Apse005G0019100	--	K13434 pathogenesis-related genes transcriptional activator PTI6 | (RefSeq) pathogenesis-related genes transcriptional activator PTI6-like (A)	ko04626: Plant-pathogen interaction	PREDICTED: ethylene-responsive transcription factor ERF119 [Citrus sinensis]	EF119_ARATH RecName: Full=Ethylene-responsive transcription factor ERF119;	A0A5C7HIZ3_9ROSI RecName: Full=AP2/ERF domain-containing protein {ECO:0000259|PROSITE:PS51032};	At3g25890	GO:0005634,nucleus; GO:0003677,DNA binding; GO:0003700,DNA-binding transcription factor activity; GO:0009873,ethylene-activated signaling pathway; GO:0003674,molecular_function; GO:0003676,nucleic acid binding; GO:0005488,binding; GO:0097159,organic cyclic compound binding; GO:1901363,heterocyclic compound binding; GO:0140110,transcription regulator activity; GO:0000160,phosphorelay signal transd…	PF00847.20:AP2 domain
AP2/ERF-ERF	TF	AP2/ERF->AP2/ERF-ERF	Apse005G0060800	0	0	0	0	0	0	0	0	0	0	0	0	0.06	0	0	GWHBECT00000005	25577834	25578634	+	gene-Apse005G0060800	--	K13434 pathogenesis-related genes transcriptional activator PTI6 | (RefSeq) pathogenesis-related genes transcriptional activator PTI6-like (A)	ko04626: Plant-pathogen interaction	ethylene-responsive transcription factor WIN1-like [Hevea brasiliensis]	WIN1_ARATH RecName: Full=Ethylene-responsive transcription factor WIN1; AltName: Full=Protein SHINE 1; AltName: Full=Protein WAX INDUCER 1;	A0A2N9I950_FAGSY RecName: Full=AP2/ERF domain-containing protein {ECO:0000259|PROSITE:PS51032};	At1g15360	GO:0005634,nucleus; GO:0003700,DNA-binding transcription factor activity; GO:0043565,sequence-specific DNA binding; GO:0010143,cutin biosynthetic process; GO:0009873,ethylene-activated signaling pathway; GO:0009414,response to water deprivation; GO:0010166,wax metabolic process; GO:0140110,transcription regulator activity; GO:0003674,molecular_function; GO:0003676,nucleic acid binding; GO:0003677…	PF00847.20:AP2 domain
AP2/ERF-ERF	TF	AP2/ERF->AP2/ERF-ERF	Apse005G0081900	17.38	19.74	18.32	18.62	19.43	19.11	12.06	11.35	11.82	8.85	8.66	9.03	14.54	13.63	12.66	GWHBECT00000005	29181217	29181978	+	gene-Apse005G0081900	--	K09286 EREBP-like factor | (RefSeq) ethylene-responsive transcription factor TINY (A)	--	ethylene-responsive transcription factor TINY [Jatropha curcas]	DREB3_ARATH RecName: Full=Dehydration-responsive element-binding protein 3; AltName: Full=Protein TINY 2;	A0A5C7HWW0_9ROSI RecName: Full=AP2/ERF domain-containing protein {ECO:0000259|PROSITE:PS51032};	At5g11590	GO:0005634,nucleus; GO:0003700,DNA-binding transcription factor activity; GO:0043565,sequence-specific DNA binding; GO:0009873,ethylene-activated signaling pathway; GO:0045893,positive regulation of transcription, DNA-templated; GO:0140110,transcription regulator activity; GO:0003674,molecular_function; GO:0003676,nucleic acid binding; GO:0003677,DNA binding; GO:0005488,binding; GO:0097159,organi…	PF00847.20:AP2 domain
AP2/ERF-ERF	TF	AP2/ERF->AP2/ERF-ERF	Apse005G0082800	0	0	0.04	0	0.04	0	0	0	0	0	0	0	0	0	0	GWHBECT00000005	29538369	29539271	+	gene-Apse005G0082800	--	K13434 pathogenesis-related genes transcriptional activator PTI6 | (RefSeq) pathogenesis-related genes transcriptional activator PTI6-like (A)	ko04626: Plant-pathogen interaction	PREDICTED: ethylene-responsive transcription factor ERF119 [Citrus sinensis]	EF118_ARATH RecName: Full=Ethylene-responsive transcription factor ERF118;	A0A5C7HIZ3_9ROSI RecName: Full=AP2/ERF domain-containing protein {ECO:0000259|PROSITE:PS51032};	At1g68550	GO:0005634,nucleus; GO:0003700,DNA-binding transcription factor activity; GO:0000976,transcription regulatory region sequence-specific DNA binding; GO:0009873,ethylene-activated signaling pathway; GO:0140110,transcription regulator activity; GO:0003674,molecular_function; GO:0001067,regulatory region nucleic acid binding; GO:0003676,nucleic acid binding; GO:0003677,DNA binding; GO:0003690,double-…	PF00847.20:AP2 domain
AP2/ERF-ERF	TF	AP2/ERF->AP2/ERF-ERF	Apse005G0112700	15.62	14.82	14.31	16.58	17.87	19.51	5.39	3.96	4.53	8.88	5.18	5.38	13.6	16.36	11.59	GWHBECT00000005	33682932	33683426	-	gene-Apse005G0112700	--	K09286 EREBP-like factor | (RefSeq) ethylene-responsive transcription factor TINY-like (A)	--	hypothetical protein CICLE_v10009827mg [Citrus clementina]	ERF16_ARATH RecName: Full=Ethylene-responsive transcription factor ERF016;	A0A5C7HX36_9ROSI SubName: Full=Uncharacterized protein {ECO:0000313|EMBL:TXG61691.1};	At1g74930	GO:0005634,nucleus; GO:0003677,DNA binding; GO:0003700,DNA-binding transcription factor activity; GO:0009873,ethylene-activated signaling pathway; GO:0003674,molecular_function; GO:0003676,nucleic acid binding; GO:0005488,binding; GO:0097159,organic cyclic compound binding; GO:1901363,heterocyclic compound binding; GO:0140110,transcription regulator activity; GO:0000160,phosphorelay signal transd…	PF00847.20:AP2 domain
AP2/ERF-ERF	TF	AP2/ERF->AP2/ERF-ERF	Apse005G0112800	2.79	2.56	2.76	5.71	4.58	5.54	10.15	9.16	10.89	2.04	2.16	1.81	2.26	2.25	2.22	GWHBECT00000005	33684702	33685854	-	gene-Apse005G0112800	--	K09286 EREBP-like factor | (RefSeq) ethylene-responsive transcription factor TINY-like (A)	--	PREDICTED: ethylene-responsive transcription factor ERF017 [Citrus sinensis]	ERF17_ARATH RecName: Full=Ethylene-responsive transcription factor ERF017;	A0A5C7HX36_9ROSI SubName: Full=Uncharacterized protein {ECO:0000313|EMBL:TXG61691.1};	At1g19210	GO:0005634,nucleus; GO:0003700,DNA-binding transcription factor activity; GO:0000976,transcription regulatory region sequence-specific DNA binding; GO:0009873,ethylene-activated signaling pathway; GO:0140110,transcription regulator activity; GO:0003674,molecular_function; GO:0001067,regulatory region nucleic acid binding; GO:0003676,nucleic acid binding; GO:0003677,DNA binding; GO:0003690,double-…	PF00847.20:AP2 domain
AP2/ERF-ERF	TF	AP2/ERF->AP2/ERF-ERF	Apse005G0120300	3.08	2.29	3.35	4.43	3.11	4.18	0	0	0.06	0.06	0.22	0.11	1.6	2.71	2.15	GWHBECT00000005	34678186	34678893	+	gene-Apse005G0120300	--	K09286 EREBP-like factor | (RefSeq) Integrase-type DNA-binding superfamily protein (A)	--	hypothetical protein CICLE_v10010348mg [Citrus clementina]	ERF18_ARATH RecName: Full=Ethylene-responsive transcription factor ERF018;	A0A5C7HYM7_9ROSI RecName: Full=AP2/ERF domain-containing protein {ECO:0000259|PROSITE:PS51032};	At1g74930	GO:0005634,nucleus; GO:0003700,DNA-binding transcription factor activity; GO:0000976,transcription regulatory region sequence-specific DNA binding; GO:0051301,cell division; GO:0002213,defense response to insect; GO:0009873,ethylene-activated signaling pathway; GO:0010087,phloem or xylem histogenesis; GO:0009611,response to wounding; GO:0140110,transcription regulator activity; GO:0003674,molecul…	PF00847.20:AP2 domain
AP2/ERF-ERF	TF	AP2/ERF->AP2/ERF-ERF	Apse005G0145800	23.14	21.69	21.48	9.62	10.73	10.44	18.04	16.57	14.2	15.84	13.29	13.39	6.72	7.79	7.67	GWHBECT00000005	38060441	38061533	-	gene-Apse005G0145800	--	K09286 EREBP-like factor | (RefSeq) dehydration-responsive element-binding protein 3 (A)	--	PREDICTED: dehydration-responsive element-binding protein 3 [Citrus sinensis]	DREB3_ARATH RecName: Full=Dehydration-responsive element-binding protein 3; AltName: Full=Protein TINY 2;	A0A5C7HY19_9ROSI RecName: Full=AP2/ERF domain-containing protein {ECO:0000259|PROSITE:PS51032};	At5g11590	GO:0005634,nucleus; GO:0003700,DNA-binding transcription factor activity; GO:0043565,sequence-specific DNA binding; GO:0009873,ethylene-activated signaling pathway; GO:0045893,positive regulation of transcription, DNA-templated; GO:0140110,transcription regulator activity; GO:0003674,molecular_function; GO:0003676,nucleic acid binding; GO:0003677,DNA binding; GO:0005488,binding; GO:0097159,organi…	PF00847.20:AP2 domain
AP2/ERF-ERF	TF	AP2/ERF->AP2/ERF-ERF	Apse005G0162800	0.46	0.37	0.44	0.27	0.44	0.39	0.33	0.69	0.06	0.13	0.11	0.05	0.12	0.07	0.06	GWHBECT00000005	39835808	39836751	-	gene-Apse005G0162800	--	K09286 EREBP-like factor | (RefSeq) ethylene-responsive transcription factor ERF027-like (A)	--	hypothetical protein CICLE_v10009526mg [Citrus clementina]	SHN2_ARATH RecName: Full=Ethylene-responsive transcription factor SHINE 2;	A0A5C7HYF1_9ROSI RecName: Full=AP2/ERF domain-containing protein {ECO:0000259|PROSITE:PS51032};	At5g11190	GO:0005634,nucleus; GO:0003677,DNA binding; GO:0003700,DNA-binding transcription factor activity; GO:0009873,ethylene-activated signaling pathway; GO:0003674,molecular_function; GO:0003676,nucleic acid binding; GO:0005488,binding; GO:0097159,organic cyclic compound binding; GO:1901363,heterocyclic compound binding; GO:0140110,transcription regulator activity; GO:0000160,phosphorelay signal transd…	PF00847.20:AP2 domain
AP2/ERF-ERF	TF	AP2/ERF->AP2/ERF-ERF	Apse005G0170700	1.43	1.09	1	2.44	2.73	2.84	5	4.7	4.07	0.23	0.21	0.08	2.02	1.43	1.66	GWHBECT00000005	40582784	40583826	+	gene-Apse005G0170700	--	K09286 EREBP-like factor | (RefSeq) ethylene-responsive transcription factor ERF057 (A)	--	ethylene-responsive transcription factor [Quercus suber]	ERF03_ARATH RecName: Full=Ethylene-responsive transcription factor ERF003;	A0A5N6R5Y8_9ROSI SubName: Full=Uncharacterized protein {ECO:0000313|EMBL:KAE8056306.1};	At5g25190	GO:0005634,nucleus; GO:0003677,DNA binding; GO:0003700,DNA-binding transcription factor activity; GO:0009873,ethylene-activated signaling pathway; GO:0003674,molecular_function; GO:0003676,nucleic acid binding; GO:0005488,binding; GO:0097159,organic cyclic compound binding; GO:1901363,heterocyclic compound binding; GO:0140110,transcription regulator activity; GO:0000160,phosphorelay signal transd…	PF00847.20:AP2 domain
AP2/ERF-ERF	TF	AP2/ERF->AP2/ERF-ERF	Apse006G0019300	26.87	28.27	26.76	31.39	30.22	30.84	36.79	33.99	33.44	110.91	98.37	99.56	49.38	53.74	49.8	GWHBECT00000006	2326727	2327977	+	gene-Apse006G0019300	--	K09286 EREBP-like factor | (RefSeq) ethylene-responsive transcription factor ERF011-like (A)	--	ethylene-responsive transcription factor ERF011-like [Cucurbita maxima]	ERF08_ARATH RecName: Full=Ethylene-responsive transcription factor ERF008;	A0A5C7HRI7_9ROSI RecName: Full=AP2/ERF domain-containing protein {ECO:0000259|PROSITE:PS51032};	At2g23340	GO:0005634,nucleus; GO:0003700,DNA-binding transcription factor activity; GO:0000976,transcription regulatory region sequence-specific DNA binding; GO:0009873,ethylene-activated signaling pathway; GO:0140110,transcription regulator activity; GO:0003674,molecular_function; GO:0001067,regulatory region nucleic acid binding; GO:0003676,nucleic acid binding; GO:0003677,DNA binding; GO:0003690,double-…	PF00847.20:AP2 domain
AP2/ERF-ERF	TF	AP2/ERF->AP2/ERF-ERF	Apse006G0024000	136.42	125.66	136.85	149.95	149.33	149.59	147.05	135.69	141.14	176.6	190.63	193.06	146.91	153.88	147.68	GWHBECT00000006	2922308	2924476	+	gene-Apse006G0024000	--	K13545 red chlorophyll catabolite reductase [EC:1.3.7.12] | (RefSeq) red chlorophyll catabolite reductase, chloroplastic (A)	ko00860: Porphyrin and chlorophyll metabolism; ko01110: Biosynthesis of secondary metabolites	PREDICTED: red chlorophyll catabolite reductase, chloroplastic [Citrus sinensis]	RCCR_ARATH RecName: Full=Red chlorophyll catabolite reductase, chloroplastic {ECO:0000303|PubMed:10743659}; Short=AtRCCR {ECO:0000303|PubMed:10743659}; Short=RCC reductase {ECO:0000305}; EC=1.3.7.12 {ECO:0000269|PubMed:10743659}; AltName: Full=Accelerated cell death protein 2 {ECO:0000303|PubMed:11149948}; Flags: Precursor;	A0A5C7HRK5_9ROSI SubName: Full=Uncharacterized protein {ECO:0000313|EMBL:TXG59438.1};	At4g37000	GO:0009507,chloroplast; GO:0009941,chloroplast envelope; GO:0009570,chloroplast stroma; GO:0009535,chloroplast thylakoid membrane; GO:0005737,cytoplasm; GO:0005829,cytosol; GO:0005739,mitochondrion; GO:0005886,plasma membrane; GO:0051743,red chlorophyll catabolite reductase activity; GO:0015996,chlorophyll catabolic process; GO:0098542,defense response to other organism; GO:0010363,regulation of …	PF06405.11:Red chlorophyll catabolite reductase (RCC reductase)
AP2/ERF-ERF	TF	AP2/ERF->AP2/ERF-ERF	Apse006G0041400	50.43	52.04	48.35	49.01	51.36	49.31	47.54	49.91	59.99	53.73	53.13	53.7	47.44	49.52	51.57	GWHBECT00000006	5822529	5823245	+	gene-Apse006G0041400	--	K13434 pathogenesis-related genes transcriptional activator PTI6 | (RefSeq) pathogenesis-related genes transcriptional activator PTI6-like (A)	ko04626: Plant-pathogen interaction	hypothetical protein CCACVL1_21836 [Corchorus capsularis]	CRF4_ARATH RecName: Full=Ethylene-responsive transcription factor CRF4; AltName: Full=Protein CYTOKININ RESPONSE FACTOR 4;	A0A5C7HRB8_9ROSI RecName: Full=AP2/ERF domain-containing protein {ECO:0000259|PROSITE:PS51032};	At4g27950	GO:0005737,cytoplasm; GO:0005634,nucleus; GO:0003677,DNA binding; GO:0003700,DNA-binding transcription factor activity; GO:0009736,cytokinin-activated signaling pathway; GO:0009873,ethylene-activated signaling pathway; GO:0048366,leaf development; GO:0003674,molecular_function; GO:0003676,nucleic acid binding; GO:0005488,binding; GO:0097159,organic cyclic compound binding; GO:1901363,heterocyclic…	PF00847.20:AP2 domain
AP2/ERF-ERF	TF	AP2/ERF->AP2/ERF-ERF	Apse006G0135800	73.9	72.9	74.78	54.06	58.63	53.34	36.24	39.28	35.25	125.19	119.52	115.26	49.42	44.55	46.2	GWHBECT00000006	25026216	25033805	-	gene-Apse006G0135800	--	K09286 EREBP-like factor | (RefSeq) ethylene-responsive transcription factor RAP2-6 isoform X1 (A)	--	ethylene-responsive transcription factor ABR1-like [Durio zibethinus]	ABR1_ARATH RecName: Full=Ethylene-responsive transcription factor ABR1; AltName: Full=Protein ABA REPRESSOR 1;	A0A5C7HU78_9ROSI RecName: Full=AP2/ERF domain-containing protein {ECO:0000259|PROSITE:PS51032};	At5g64750	GO:0005634,nucleus; GO:0003677,DNA binding; GO:0003700,DNA-binding transcription factor activity; GO:0009738,abscisic acid-activated signaling pathway; GO:0050832,defense response to fungus; GO:0009873,ethylene-activated signaling pathway; GO:0009788,negative regulation of abscisic acid-activated signaling pathway; GO:0009737,response to abscisic acid; GO:0009749,response to glucose; GO:0006970,r…	PF00847.20:AP2 domain
AP2/ERF-ERF	TF	AP2/ERF->AP2/ERF-ERF	Apse006G0158400	26.3	25.87	27.22	52.69	52.46	54.08	26.98	29.36	27.93	18.16	17.3	16.58	32.07	32.5	31.64	GWHBECT00000006	41439543	41441529	+	gene-Apse006G0158400	--	K09286 EREBP-like factor | (RefSeq) ethylene-responsive transcription factor RAP2-4-like (A)	--	hypothetical protein CICLE_v10025961mg [Citrus clementina]	ERF60_ARATH RecName: Full=Ethylene-responsive transcription factor ERF060;	A0A5C7HV41_9ROSI RecName: Full=AP2/ERF domain-containing protein {ECO:0000259|PROSITE:PS51032};	At4g39780	GO:0005634,nucleus; GO:0003700,DNA-binding transcription factor activity; GO:0043565,sequence-specific DNA binding; GO:0000976,transcription regulatory region sequence-specific DNA binding; GO:0009873,ethylene-activated signaling pathway; GO:0140110,transcription regulator activity; GO:0003674,molecular_function; GO:0003676,nucleic acid binding; GO:0003677,DNA binding; GO:0005488,binding; GO:0097…	PF00847.20:AP2 domain
AP2/ERF-ERF	TF	AP2/ERF->AP2/ERF-ERF	Apse007G0017200	3.33	3.06	3.27	1.91	2.11	2.03	1.69	1.99	1.57	1.45	1.96	1.58	2.15	1.88	1.77	GWHBECT00000007	6209212	6210342	+	gene-Apse007G0017200	--	K09286 EREBP-like factor | (RefSeq) hypothetical protein (A)	--	Ethylene-responsive transcription factor [Morus notabilis]	ERN1_MEDTR RecName: Full=Ethylene-responsive transcription factor ERN1 {ECO:0000305}; Short=ERF transcription factor ERN1 {ECO:0000305}; AltName: Full=NF box-binding protein 1 {ECO:0000303|PubMed:17827349}; AltName: Full=Protein ERF REQUIRED FOR NODULATION 1 {ECO:0000303|PubMed:17827349};	A0A5C7HL54_9ROSI RecName: Full=AP2/ERF domain-containing protein {ECO:0000259|PROSITE:PS51032};	At5g19790	GO:0005634,nucleus; GO:0003700,DNA-binding transcription factor activity; GO:0043565,sequence-specific DNA binding; GO:0009877,nodulation; GO:0045893,positive regulation of transcription, DNA-templated; GO:0140110,transcription regulator activity; GO:0003674,molecular_function; GO:0003676,nucleic acid binding; GO:0003677,DNA binding; GO:0005488,binding; GO:0097159,organic cyclic compound binding;…	PF00847.20:AP2 domain
AP2/ERF-ERF	TF	AP2/ERF->AP2/ERF-ERF	Apse007G0094500	0.13	0.12	0.28	0.12	0.19	0.06	0	0	0	0	0.06	0	0	0.08	0	GWHBECT00000007	31056283	31056897	-	gene-Apse007G0094500	--	K09286 EREBP-like factor | (RefSeq) CBF4; CBF4 transcription factor (A)	--	PREDICTED: ethylene-responsive transcription factor ERF024 [Citrus sinensis]	ERF24_ARATH RecName: Full=Ethylene-responsive transcription factor ERF024;	A0A5C7HNF1_9ROSI RecName: Full=AP2/ERF domain-containing protein {ECO:0000259|PROSITE:PS51032};	At2g36450	GO:0005634,nucleus; GO:0003677,DNA binding; GO:0003700,DNA-binding transcription factor activity; GO:0050832,defense response to fungus; GO:0009873,ethylene-activated signaling pathway; GO:0003674,molecular_function; GO:0003676,nucleic acid binding; GO:0005488,binding; GO:0097159,organic cyclic compound binding; GO:1901363,heterocyclic compound binding; GO:0140110,transcription regulator activity…	PF00847.20:AP2 domain
AP2/ERF-ERF	TF	AP2/ERF->AP2/ERF-ERF	Apse008G0052200	0.09	0.06	0.03	0.03	0.09	0.03	0.12	0.04	0.2	0.03	0.03	0.18	0.03	0	0.03	GWHBECT00000008	6733402	6734679	-	gene-Apse008G0052200	--	K09286 EREBP-like factor | (RefSeq) ethylene-responsive transcription factor LEP-like (A)	--	ethylene-responsive transcription factor ESR2-like [Durio zibethinus]	ESR2_ARATH RecName: Full=Ethylene-responsive transcription factor ESR2; AltName: Full=Protein DORNROESCHEN-LIKE; Short=Protein DRN-LIKE; AltName: Full=Protein ENHANCER OF SHOOT REGENERATION 2; AltName: Full=Protein SUPPRESSOR OF PHYTOCHROMEB 2;	A0A5C7HGU8_9ROSI RecName: Full=AP2/ERF domain-containing protein {ECO:0000259|PROSITE:PS51032};	At1g24590	GO:0005634,nucleus; GO:0003677,DNA binding; GO:0003700,DNA-binding transcription factor activity; GO:0048825,cotyledon development; GO:0009736,cytokinin-activated signaling pathway; GO:0009880,embryonic pattern specification; GO:0009873,ethylene-activated signaling pathway; GO:0009740,gibberellic acid mediated signaling pathway; GO:0051726,regulation of cell cycle; GO:0006355,regulation of transc…	PF00847.20:AP2 domain
AP2/ERF-ERF	TF	AP2/ERF->AP2/ERF-ERF	Apse008G0091900	0	0	0	0	0	0.07	0	0	0	0	0	0	0	0	0.04	GWHBECT00000008	11704250	11705380	+	gene-Apse008G0091900	--	K09286 EREBP-like factor | (RefSeq) ethylene-responsive transcription factor RAP2-2 (A)	--	hypothetical protein VITISV_033193 [Vitis vinifera]	ERN1_LOTJA RecName: Full=Ethylene-responsive transcription factor ERN1 {ECO:0000305}; Short=ERF transcription factor ERN1 {ECO:0000305}; AltName: Full=Protein ERF REQUIRED FOR NODULATION 1 {ECO:0000303|PubMed:28068194}; Short=LjERN1 {ECO:0000303|PubMed:28068194};	A0A5C7HJM1_9ROSI RecName: Full=AP2/ERF domain-containing protein {ECO:0000259|PROSITE:PS51032};	At5g19790	GO:0005634,nucleus; GO:0003677,DNA binding; GO:0003700,DNA-binding transcription factor activity; GO:0009877,nodulation; GO:0006355,regulation of transcription, DNA-templated; GO:0003674,molecular_function; GO:0003676,nucleic acid binding; GO:0005488,binding; GO:0097159,organic cyclic compound binding; GO:1901363,heterocyclic compound binding; GO:0140110,transcription regulator activity; GO:00081…	PF00847.20:AP2 domain
AP2/ERF-ERF	TF	AP2/ERF->AP2/ERF-ERF	Apse008G0119400	22.96	22.37	23.25	12.15	11.4	10.19	15.12	16.38	14.09	9.3	8.89	8.95	7.8	8.42	9.06	GWHBECT00000008	16952368	16954332	+	gene-Apse008G0119400	--	K13434 pathogenesis-related genes transcriptional activator PTI6 | (RefSeq) pathogenesis-related genes transcriptional activator PTI6-like (A)	ko04626: Plant-pathogen interaction	hypothetical protein CICLE_v10032059mg [Citrus clementina]	EF118_ARATH RecName: Full=Ethylene-responsive transcription factor ERF118;	A0A5C7HIZ3_9ROSI RecName: Full=AP2/ERF domain-containing protein {ECO:0000259|PROSITE:PS51032};	At1g68550	GO:0005634,nucleus; GO:0003700,DNA-binding transcription factor activity; GO:0000976,transcription regulatory region sequence-specific DNA binding; GO:0009873,ethylene-activated signaling pathway; GO:0140110,transcription regulator activity; GO:0003674,molecular_function; GO:0001067,regulatory region nucleic acid binding; GO:0003676,nucleic acid binding; GO:0003677,DNA binding; GO:0003690,double-…	PF00847.20:AP2 domain
AP2/ERF-ERF	TF	AP2/ERF->AP2/ERF-ERF	Apse009G0010300	0	0	0	0	0.04	0	0.04	0	0	0	0	0	0	0	0	GWHBECT00000009	3440837	3441739	+	gene-Apse009G0010300	--	K13434 pathogenesis-related genes transcriptional activator PTI6 | (RefSeq) pathogenesis-related genes transcriptional activator PTI6-like (A)	ko04626: Plant-pathogen interaction	hypothetical protein CISIN_1g043614mg [Citrus sinensis]	EF118_ARATH RecName: Full=Ethylene-responsive transcription factor ERF118;	A0A5C7HIZ3_9ROSI RecName: Full=AP2/ERF domain-containing protein {ECO:0000259|PROSITE:PS51032};	At1g68550	GO:0005634,nucleus; GO:0003700,DNA-binding transcription factor activity; GO:0000976,transcription regulatory region sequence-specific DNA binding; GO:0009873,ethylene-activated signaling pathway; GO:0140110,transcription regulator activity; GO:0003674,molecular_function; GO:0001067,regulatory region nucleic acid binding; GO:0003676,nucleic acid binding; GO:0003677,DNA binding; GO:0003690,double-…	PF00847.20:AP2 domain
AP2/ERF-ERF	TF	AP2/ERF->AP2/ERF-ERF	Apse009G0035200	0.36	0.51	0.39	0.57	0.17	0.36	0.39	0.22	0.53	0.1	0.45	0.52	0.15	0.06	0.25	GWHBECT00000009	14548906	14549808	-	gene-Apse009G0035200	--	K13434 pathogenesis-related genes transcriptional activator PTI6 | (RefSeq) pathogenesis-related genes transcriptional activator PTI6-like (A)	ko04626: Plant-pathogen interaction	PREDICTED: ethylene-responsive transcription factor ERF119 [Citrus sinensis]	EF118_ARATH RecName: Full=Ethylene-responsive transcription factor ERF118;	A0A5C7HIZ3_9ROSI RecName: Full=AP2/ERF domain-containing protein {ECO:0000259|PROSITE:PS51032};	At1g68550	GO:0005634,nucleus; GO:0003700,DNA-binding transcription factor activity; GO:0000976,transcription regulatory region sequence-specific DNA binding; GO:0009873,ethylene-activated signaling pathway; GO:0140110,transcription regulator activity; GO:0003674,molecular_function; GO:0001067,regulatory region nucleic acid binding; GO:0003676,nucleic acid binding; GO:0003677,DNA binding; GO:0003690,double-…	PF00847.20:AP2 domain
AP2/ERF-ERF	TF	AP2/ERF->AP2/ERF-ERF	Apse009G0042400	0.05	0.21	0.19	0	0	0.04	0.13	0.33	0.15	0.1	0	0.22	0.05	0.06	0.05	GWHBECT00000009	17183943	17184845	-	gene-Apse009G0042400	--	K13434 pathogenesis-related genes transcriptional activator PTI6 | (RefSeq) pathogenesis-related genes transcriptional activator PTI6-like (A)	ko04626: Plant-pathogen interaction	PREDICTED: ethylene-responsive transcription factor ERF119 [Citrus sinensis]	EF118_ARATH RecName: Full=Ethylene-responsive transcription factor ERF118;	A0A5C7HIZ3_9ROSI RecName: Full=AP2/ERF domain-containing protein {ECO:0000259|PROSITE:PS51032};	At1g68550	GO:0005634,nucleus; GO:0003700,DNA-binding transcription factor activity; GO:0000976,transcription regulatory region sequence-specific DNA binding; GO:0009873,ethylene-activated signaling pathway; GO:0140110,transcription regulator activity; GO:0003674,molecular_function; GO:0001067,regulatory region nucleic acid binding; GO:0003676,nucleic acid binding; GO:0003677,DNA binding; GO:0003690,double-…	PF00847.20:AP2 domain
AP2/ERF-ERF	TF	AP2/ERF->AP2/ERF-ERF	Apse009G0060000	24.93	25	23.93	26.39	25.47	23.8	23.34	22.04	21.07	38.31	38.66	36.06	19.81	19.58	20.15	GWHBECT00000009	22006986	22014139	-	gene-Apse009G0060000	--	--	--	PREDICTED: ethylene-responsive transcription factor-like protein At4g13040 isoform X1 [Citrus sinensis]	ERFL1_ARATH RecName: Full=Ethylene-responsive transcription factor-like protein At4g13040;	A0A5C7HC60_9ROSI RecName: Full=AP2/ERF domain-containing protein {ECO:0000259|PROSITE:PS51032};	At4g13040	GO:0005634,nucleus; GO:0003677,DNA binding; GO:0003700,DNA-binding transcription factor activity; GO:0009873,ethylene-activated signaling pathway; GO:0003674,molecular_function; GO:0003676,nucleic acid binding; GO:0005488,binding; GO:0097159,organic cyclic compound binding; GO:1901363,heterocyclic compound binding; GO:0140110,transcription regulator activity; GO:0000160,phosphorelay signal transd…	PF00847.20:AP2 domain
AP2/ERF-ERF	TF	AP2/ERF->AP2/ERF-ERF	Apse009G0095700	21.52	19.1	20.4	5.76	6.44	5.86	2.11	1.64	1.29	5.41	6.29	7.53	5.38	6.03	3.48	GWHBECT00000009	29663516	29664143	+	gene-Apse009G0095700	--	K12900 serine/arginine-rich splicing factor 10 | (RefSeq) serine/arginine-rich SC35-like splicing factor SCL30A (A)	ko03040: Spliceosome	PREDICTED: ethylene-responsive transcription factor ERF114-like [Juglans regia]	EF114_ARATH RecName: Full=Ethylene-responsive transcription factor ERF114 {ECO:0000303|PubMed:16407444}; AltName: Full=ERF bud enhancer {ECO:0000303|PubMed:23616605};	A0A5C7HC16_9ROSI RecName: Full=AP2/ERF domain-containing protein {ECO:0000259|PROSITE:PS51032};	At5g61890	GO:0005634,nucleus; GO:0003700,DNA-binding transcription factor activity; GO:0000976,transcription regulatory region sequence-specific DNA binding; GO:0050832,defense response to fungus; GO:0009873,ethylene-activated signaling pathway; GO:0007275,multicellular organism development; GO:0140110,transcription regulator activity; GO:0003674,molecular_function; GO:0001067,regulatory region nucleic aci…	PF00847.20:AP2 domain
AP2/ERF-ERF	TF	AP2/ERF->AP2/ERF-ERF	Apse009G0156900	0	0.03	0.03	0	0	0	0	0	0	0	0	0	0	0	0	GWHBECT00000009	37957374	37958483	+	gene-Apse009G0156900	--	K09286 EREBP-like factor | (RefSeq) ethylene-responsive transcription factor LEP (A)	--	hypothetical protein CUMW_211110 [Citrus unshiu]	LEP_ARATH RecName: Full=Ethylene-responsive transcription factor LEP; AltName: Full=Protein LEAFY PETIOLE;	A0A5C7HDA7_9ROSI RecName: Full=AP2/ERF domain-containing protein {ECO:0000259|PROSITE:PS51032};	At5g13910	GO:0005634,nucleus; GO:0003700,DNA-binding transcription factor activity; GO:0000976,transcription regulatory region sequence-specific DNA binding; GO:0009873,ethylene-activated signaling pathway; GO:0009740,gibberellic acid mediated signaling pathway; GO:0010030,positive regulation of seed germination; GO:0009739,response to gibberellin; GO:0140110,transcription regulator activity; GO:0003674,mo…	PF00847.20:AP2 domain
AP2/ERF-ERF	TF	AP2/ERF->AP2/ERF-ERF	Apse009G0173400	50.31	48.5	50.17	36.43	33.95	36.1	53.04	47.82	54.4	197.83	182.43	192.84	13.99	15	14.48	GWHBECT00000009	39926738	39927796	+	gene-Apse009G0173400	--	K09286 EREBP-like factor | (RefSeq) hypothetical protein (A)	--	hypothetical protein CICLE_v10016276mg [Citrus clementina]	ERF4_TOBAC RecName: Full=Ethylene-responsive transcription factor 4; AltName: Full=Ethylene-responsive element-binding factor 3; Short=EREBP-3; AltName: Full=Ethylene-responsive element-binding factor 4 homolog; AltName: Full=NtERF3;	A0A5C7HDA0_9ROSI RecName: Full=AP2/ERF domain-containing protein {ECO:0000259|PROSITE:PS51032};	At5g44210	GO:0005634,nucleus; GO:0003677,DNA binding; GO:0003700,DNA-binding transcription factor activity; GO:0006952,defense response; GO:0009873,ethylene-activated signaling pathway; GO:0003674,molecular_function; GO:0003676,nucleic acid binding; GO:0005488,binding; GO:0097159,organic cyclic compound binding; GO:1901363,heterocyclic compound binding; GO:0140110,transcription regulator activity; GO:00069…	PF00847.20:AP2 domain
AP2/ERF-ERF	TF	AP2/ERF->AP2/ERF-ERF	Apse009G0181000	3.29	3.62	3.51	3.33	3.99	3.34	3.22	3.35	2.82	2.32	2.63	2.28	1.36	1.29	1.79	GWHBECT00000009	40996969	40999548	-	gene-Apse009G0181000	--	K09286 EREBP-like factor | (RefSeq) ethylene-responsive transcription factor ERF054 (A)	--	ethylene-responsive transcription factor ERF053-like [Herrania umbratica]	ERF53_ARATH RecName: Full=Ethylene-responsive transcription factor ERF053 {ECO:0000305}; Short=AtERF53 {ECO:0000303|PubMed:22095047};	A0A6J1AR52_9ROSI SubName: Full=ethylene-responsive transcription factor ERF053-like {ECO:0000313|RefSeq:XP_021289672.1};	At2g20880	GO:0005737,cytoplasm; GO:0005634,nucleus; GO:0003700,DNA-binding transcription factor activity; GO:0043565,sequence-specific DNA binding; GO:0000976,transcription regulatory region sequence-specific DNA binding; GO:0009873,ethylene-activated signaling pathway; GO:1900036,positive regulation of cellular response to heat; GO:0045893,positive regulation of transcription, DNA-templated; GO:2000070,re…	PF00847.20:AP2 domain
AP2/ERF-ERF	TF	AP2/ERF->AP2/ERF-ERF	Apse009G0207400	66.05	69.8	73.06	68.41	69.51	67.51	75.85	72.54	65.75	79.23	66.35	71.92	61.13	64.25	64.22	GWHBECT00000009	43933260	43934669	+	gene-Apse009G0207400	--	K09286 EREBP-like factor | (RefSeq) ethylene-responsive transcription factor 3-like (A)	--	ethylene-responsive transcription factor 3-like [Carica papaya]	ERF3_TOBAC RecName: Full=Ethylene-responsive transcription factor 3; AltName: Full=Ethylene-responsive element-binding factor 3 homolog; AltName: Full=Ethylene-responsive element-binding factor 5; Short=EREBP-5; AltName: Full=NtERF5;	A0A5C7HE55_9ROSI RecName: Full=AP2/ERF domain-containing protein {ECO:0000259|PROSITE:PS51032};	At1g50640	GO:0005634,nucleus; GO:0003677,DNA binding; GO:0003700,DNA-binding transcription factor activity; GO:0006952,defense response; GO:0009873,ethylene-activated signaling pathway; GO:0003674,molecular_function; GO:0003676,nucleic acid binding; GO:0005488,binding; GO:0097159,organic cyclic compound binding; GO:1901363,heterocyclic compound binding; GO:0140110,transcription regulator activity; GO:00069…	PF00847.20:AP2 domain
AP2/ERF-ERF	TF	AP2/ERF->AP2/ERF-ERF	Apse010G0035100	5.51	4.93	5.69	26.32	20.49	23.48	12.21	12.95	13.48	21.02	21.68	22.22	23.79	25.2	25.57	GWHBECT00000010	3445180	3445935	-	gene-Apse010G0035100	--	K09286 EREBP-like factor | (RefSeq) dehydration-responsive element-binding protein 2C-like (A)	--	hypothetical protein CICLE_v10002280mg [Citrus clementina]	DRE2D_ARATH RecName: Full=Dehydration-responsive element-binding protein 2D; Short=Protein DREB2D;	A0A5C7H542_9ROSI RecName: Full=AP2/ERF domain-containing protein {ECO:0000259|PROSITE:PS51032};	At1g75490	GO:0005634,nucleus; GO:0003700,DNA-binding transcription factor activity; GO:0000976,transcription regulatory region sequence-specific DNA binding; GO:0045893,positive regulation of transcription, DNA-templated; GO:0010200,response to chitin; GO:0140110,transcription regulator activity; GO:0003674,molecular_function; GO:0001067,regulatory region nucleic acid binding; GO:0003676,nucleic acid bindi…	PF00847.20:AP2 domain
AP2/ERF-ERF	TF	AP2/ERF->AP2/ERF-ERF	Apse010G0067700	146.82	140.11	144.05	103.77	104.04	104.31	83.8	75.89	84.82	243.5	240.92	244.39	100.47	106.09	103.64	GWHBECT00000010	7573973	7575075	-	gene-Apse010G0067700	--	K09286 EREBP-like factor | (RefSeq) ethylene-responsive transcription factor ERF011-like (A)	--	ethylene-responsive transcription factor ERF011-like [Manihot esculenta]	RAP21_ARATH RecName: Full=Ethylene-responsive transcription factor RAP2-1; AltName: Full=Protein RELATED TO APETALA2 1;	A0A5C7H671_9ROSI RecName: Full=AP2/ERF domain-containing protein {ECO:0000259|PROSITE:PS51032};	At1g46768	GO:0005634,nucleus; GO:0003677,DNA binding; GO:0003700,DNA-binding transcription factor activity; GO:0009873,ethylene-activated signaling pathway; GO:0045893,positive regulation of transcription, DNA-templated; GO:0009409,response to cold; GO:0009414,response to water deprivation; GO:0003674,molecular_function; GO:0003676,nucleic acid binding; GO:0005488,binding; GO:0097159,organic cyclic compoun…	PF00847.20:AP2 domain
AP2/ERF-ERF	TF	AP2/ERF->AP2/ERF-ERF	Apse010G0109600	47.6	52.43	48.22	80.72	87.79	84.35	108.2	109.83	94.32	49.62	45.72	43	38.39	37.21	35.81	GWHBECT00000010	14063894	14065884	-	gene-Apse010G0109600	--	K09286 EREBP-like factor | (RefSeq) ethylene-responsive transcription factor RAP2-4 (A)	--	AP2 domain-containing protein [Cephalotus follicularis]	RAP24_ARATH RecName: Full=Ethylene-responsive transcription factor RAP2-4; AltName: Full=Ethylene-responsive transcription factor ERF059; AltName: Full=Protein RELATED TO APETALA2 4;	A0A1Q3AUL4_CEPFO SubName: Full=AP2 domain-containing protein {ECO:0000313|EMBL:GAV59272.1};	At1g78080	GO:0005634,nucleus; GO:0003677,DNA binding; GO:0003700,DNA-binding transcription factor activity; GO:0043565,sequence-specific DNA binding; GO:0000976,transcription regulatory region sequence-specific DNA binding; GO:0071472,cellular response to salt stress; GO:0009736,cytokinin-activated signaling pathway; GO:0009873,ethylene-activated signaling pathway; GO:0045595,regulation of cell differentia…	PF00847.20:AP2 domain
AP2/ERF-ERF	TF	AP2/ERF->AP2/ERF-ERF	Apse010G0121100	0.21	0.22	0.44	0.16	0.33	0.37	0.3	0.37	0.4	0.12	0.07	0.07	0.08	0.05	0.04	GWHBECT00000010	16022143	16023295	-	gene-Apse010G0121100	--	K09286 EREBP-like factor | (Kazusa) Lj0g3v0311029.1; - (A)	--	PREDICTED: ethylene-responsive transcription factor ERF014-like [Populus euphratica]	ERF13_ARATH RecName: Full=Ethylene-responsive transcription factor ERF013;	A0A5C7H9U3_9ROSI RecName: Full=AP2/ERF domain-containing protein {ECO:0000259|PROSITE:PS51032};	At1g77640	GO:0005634,nucleus; GO:0003700,DNA-binding transcription factor activity; GO:0000976,transcription regulatory region sequence-specific DNA binding; GO:0009873,ethylene-activated signaling pathway; GO:0140110,transcription regulator activity; GO:0003674,molecular_function; GO:0001067,regulatory region nucleic acid binding; GO:0003676,nucleic acid binding; GO:0003677,DNA binding; GO:0003690,double-…	PF00847.20:AP2 domain
AP2/ERF-ERF	TF	AP2/ERF->AP2/ERF-ERF	Apse010G0132000	0.14	0.08	0.04	0	0.04	0.04	0	0.05	0.1	0.05	0	0.04	0.15	0	0.1	GWHBECT00000010	18890930	18891832	-	gene-Apse010G0132000	--	K13434 pathogenesis-related genes transcriptional activator PTI6 | (RefSeq) pathogenesis-related genes transcriptional activator PTI6-like (A)	ko04626: Plant-pathogen interaction	PREDICTED: ethylene-responsive transcription factor ERF119 [Citrus sinensis]	EF118_ARATH RecName: Full=Ethylene-responsive transcription factor ERF118;	A0A5C7HIZ3_9ROSI RecName: Full=AP2/ERF domain-containing protein {ECO:0000259|PROSITE:PS51032};	At1g68550	GO:0005634,nucleus; GO:0003700,DNA-binding transcription factor activity; GO:0000976,transcription regulatory region sequence-specific DNA binding; GO:0009873,ethylene-activated signaling pathway; GO:0140110,transcription regulator activity; GO:0003674,molecular_function; GO:0001067,regulatory region nucleic acid binding; GO:0003676,nucleic acid binding; GO:0003677,DNA binding; GO:0003690,double-…	PF00847.20:AP2 domain
AP2/ERF-ERF	TF	AP2/ERF->AP2/ERF-ERF	Apse010G0146300	0.3	0	0.17	0.29	0	0.2	0	0.49	0	0	0.2	0	0	0	0	GWHBECT00000010	23081405	23081797	-	gene-Apse010G0146300	--	K09286 EREBP-like factor | (RefSeq) ethylene-responsive transcription factor ERF088 (A)	--	PREDICTED: ethylene-responsive transcription factor LEP-like [Populus euphratica]	ERF88_ARATH RecName: Full=Ethylene-responsive transcription factor ERF088;	A0A5C7H7Y3_9ROSI RecName: Full=AP2/ERF domain-containing protein {ECO:0000259|PROSITE:PS51032};	At1g12890	GO:0005634,nucleus; GO:0003677,DNA binding; GO:0003700,DNA-binding transcription factor activity; GO:0009873,ethylene-activated signaling pathway; GO:0003674,molecular_function; GO:0003676,nucleic acid binding; GO:0005488,binding; GO:0097159,organic cyclic compound binding; GO:1901363,heterocyclic compound binding; GO:0140110,transcription regulator activity; GO:0000160,phosphorelay signal transd…	PF00847.20:AP2 domain
AP2/ERF-ERF	TF	AP2/ERF->AP2/ERF-ERF	Apse010G0154900	149.75	149.86	148.39	74.58	77.02	76.07	42.1	41.06	40.03	318.7	310.26	295.73	53.03	55.18	51.35	GWHBECT00000010	26058230	26060295	-	gene-Apse010G0154900	--	K12900 serine/arginine-rich splicing factor 10 | (RefSeq) serine/arginine-rich SC35-like splicing factor SCL30A (A)	ko03040: Spliceosome	hypothetical protein POPTR_002G065600v3 [Populus trichocarpa]	EF110_ARATH RecName: Full=Ethylene-responsive transcription factor ERF110;	A0A5C7H8G8_9ROSI RecName: Full=AP2/ERF domain-containing protein {ECO:0000259|PROSITE:PS51032};	At5g50080	GO:0005634,nucleus; GO:0003677,DNA binding; GO:0003700,DNA-binding transcription factor activity; GO:0009873,ethylene-activated signaling pathway; GO:0045893,positive regulation of transcription, DNA-templated; GO:0048510,regulation of timing of transition from vegetative to reproductive phase; GO:0003674,molecular_function; GO:0003676,nucleic acid binding; GO:0005488,binding; GO:0097159,organic …	PF00847.20:AP2 domain
AP2/ERF-ERF	TF	AP2/ERF->AP2/ERF-ERF	Apse010G0172900	0	0.19	0	0	0	0	0	0	0	0.07	0	0	0	0	0	GWHBECT00000010	38450537	38451133	-	gene-Apse010G0172900	--	K09286 EREBP-like factor | (RefSeq) ethylene-responsive transcription factor ERF023-like (A)	--	hypothetical protein CICLE_v10023857mg [Citrus clementina]	ERF21_ARATH RecName: Full=Ethylene-responsive transcription factor ERF021;	A0A5C7H8X1_9ROSI RecName: Full=AP2/ERF domain-containing protein {ECO:0000259|PROSITE:PS51032};	At1g71450	GO:0005634,nucleus; GO:0003677,DNA binding; GO:0003700,DNA-binding transcription factor activity; GO:0009873,ethylene-activated signaling pathway; GO:0003674,molecular_function; GO:0003676,nucleic acid binding; GO:0005488,binding; GO:0097159,organic cyclic compound binding; GO:1901363,heterocyclic compound binding; GO:0140110,transcription regulator activity; GO:0000160,phosphorelay signal transd…	PF00847.20:AP2 domain
AP2/ERF-ERF	TF	AP2/ERF->AP2/ERF-ERF	Apse010G0173100	0.07	0	0	0	0	0	0	0	0	0	0.07	0	0	0	0	GWHBECT00000010	38719372	38719929	+	gene-Apse010G0173100	--	K09286 EREBP-like factor | (RefSeq) ethylene-responsive transcription factor ERF023-like (A)	--	hypothetical protein COLO4_24585 [Corchorus olitorius]	ERF21_ARATH RecName: Full=Ethylene-responsive transcription factor ERF021;	A0A5C7H8Z3_9ROSI RecName: Full=AP2/ERF domain-containing protein {ECO:0000259|PROSITE:PS51032};	At1g71450	GO:0005634,nucleus; GO:0003677,DNA binding; GO:0003700,DNA-binding transcription factor activity; GO:0009873,ethylene-activated signaling pathway; GO:0003674,molecular_function; GO:0003676,nucleic acid binding; GO:0005488,binding; GO:0097159,organic cyclic compound binding; GO:1901363,heterocyclic compound binding; GO:0140110,transcription regulator activity; GO:0000160,phosphorelay signal transd…	PF00847.20:AP2 domain
AP2/ERF-ERF	TF	AP2/ERF->AP2/ERF-ERF	Apse011G0057100	14.61	16.21	16.35	4.87	5.29	5.16	7.4	8.47	7.46	8.65	7.53	6.37	4.15	4.5	3.77	GWHBECT00000011	7127179	7128204	+	gene-Apse011G0057100	--	K13434 pathogenesis-related genes transcriptional activator PTI6 | (RefSeq) pathogenesis-related genes transcriptional activator PTI6-like (A)	ko04626: Plant-pathogen interaction	hypothetical protein CUMW_042830 [Citrus unshiu]	CRF2_ARATH RecName: Full=Ethylene-responsive transcription factor CRF2; AltName: Full=Protein CYTOKININ RESPONSE FACTOR 2;	A0A5C7H304_9ROSI RecName: Full=AP2/ERF domain-containing protein {ECO:0000259|PROSITE:PS51032};	At4g23750	GO:0005737,cytoplasm; GO:0005634,nucleus; GO:0003700,DNA-binding transcription factor activity; GO:0042802,identical protein binding; GO:0000976,transcription regulatory region sequence-specific DNA binding; GO:0048825,cotyledon development; GO:0009736,cytokinin-activated signaling pathway; GO:0009873,ethylene-activated signaling pathway; GO:0048364,root development; GO:0140110,transcription regu…	PF00847.20:AP2 domain
AP2/ERF-ERF	TF	AP2/ERF->AP2/ERF-ERF	Apse011G0060500	20.39	19.73	21.37	16.67	16.68	15.4	7.68	7.49	7.61	8.25	8.97	8.22	11.3	13.29	12.28	GWHBECT00000011	7398359	7400042	-	gene-Apse011G0060500	--	K09286 EREBP-like factor | (RefSeq) ethylene-responsive transcription factor ERF060 (A)	--	PREDICTED: ethylene-responsive transcription factor ERF061 [Citrus sinensis]	ERF61_ARATH RecName: Full=Ethylene-responsive transcription factor ERF061;	A0A5C7H0Z8_9ROSI RecName: Full=AP2/ERF domain-containing protein {ECO:0000259|PROSITE:PS51032};	At1g64380	GO:0005634,nucleus; GO:0003677,DNA binding; GO:0003700,DNA-binding transcription factor activity; GO:0009873,ethylene-activated signaling pathway; GO:0010200,response to chitin; GO:0003674,molecular_function; GO:0003676,nucleic acid binding; GO:0005488,binding; GO:0097159,organic cyclic compound binding; GO:1901363,heterocyclic compound binding; GO:0140110,transcription regulator activity; GO:000…	PF00847.20:AP2 domain
AP2/ERF-ERF	TF	AP2/ERF->AP2/ERF-ERF	Apse011G0069000	0.17	0.23	0.14	0.08	0	0.08	0.08	0	0.09	0	0.08	0	0.18	0	0.09	GWHBECT00000011	8556655	8557125	-	gene-Apse011G0069000	--	K09286 EREBP-like factor | (RefSeq) ethylene-responsive transcription factor ERF023 (A)	--	PREDICTED: ethylene-responsive transcription factor ERF023 [Vigna angularis]	ERF23_ARATH RecName: Full=Ethylene-responsive transcription factor ERF023;	A0A5C7H1A5_9ROSI RecName: Full=AP2/ERF domain-containing protein {ECO:0000259|PROSITE:PS51032};	At1g01250	GO:0005634,nucleus; GO:0003677,DNA binding; GO:0003700,DNA-binding transcription factor activity; GO:0009873,ethylene-activated signaling pathway; GO:0003674,molecular_function; GO:0003676,nucleic acid binding; GO:0005488,binding; GO:0097159,organic cyclic compound binding; GO:1901363,heterocyclic compound binding; GO:0140110,transcription regulator activity; GO:0000160,phosphorelay signal transd…	PF00847.20:AP2 domain
AP2/ERF-ERF	TF	AP2/ERF->AP2/ERF-ERF	Apse011G0099300	0.26	0.25	0.41	0.1	0.05	0.05	0.05	0	0	0.06	0	0	0.06	0.07	0.06	GWHBECT00000011	12993355	12994104	+	gene-Apse011G0099300	--	K09286 EREBP-like factor | (RefSeq) CBF1; CBF1 protein (A)	--	ethylene-responsive transcription factor ERF027-like [Durio zibethinus]	ERF26_ARATH RecName: Full=Ethylene-responsive transcription factor ERF026;	A0A5C7H222_9ROSI RecName: Full=AP2/ERF domain-containing protein {ECO:0000259|PROSITE:PS51032};	At1g63040	GO:0005634,nucleus; GO:0003677,DNA binding; GO:0003700,DNA-binding transcription factor activity; GO:0009873,ethylene-activated signaling pathway; GO:0003674,molecular_function; GO:0003676,nucleic acid binding; GO:0005488,binding; GO:0097159,organic cyclic compound binding; GO:1901363,heterocyclic compound binding; GO:0140110,transcription regulator activity; GO:0000160,phosphorelay signal transd…	PF00847.20:AP2 domain
AP2/ERF-ERF	TF	AP2/ERF->AP2/ERF-ERF	Apse011G0099600	0	0	0	0.04	0	0.12	0.08	0	0	0	0.04	0	0	0	0	GWHBECT00000011	13029344	13030355	+	gene-Apse011G0099600	--	K09286 EREBP-like factor | (RefSeq) dehydration-responsive element-binding protein 1A-like (A)	--	dehydration-responsive element-binding protein 1F-like [Carica papaya]	DRE1A_ARATH RecName: Full=Dehydration-responsive element-binding protein 1A {ECO:0000303|PubMed:9707537}; Short=Protein DREB1A {ECO:0000303|PubMed:9707537}; AltName: Full=C-repeat/dehydration-responsive element-binding factor 3 {ECO:0000303|PubMed:9881163}; Short=C-repeat-binding factor 3 {ECO:0000303|PubMed:9881163}; Short=CRT/DRE-binding factor 3 {ECO:0000303|PubMed:9881163}; AltName: Full=Cold…	A0A5C7H1Y3_9ROSI RecName: Full=AP2/ERF domain-containing protein {ECO:0000259|PROSITE:PS51032};	At4g25480	GO:0005634,nucleus; GO:0000987,proximal promoter sequence-specific DNA binding; GO:0003700,DNA-binding transcription factor activity; GO:0000976,transcription regulatory region sequence-specific DNA binding; GO:0009631,cold acclimation; GO:0010628,positive regulation of gene expression; GO:0009409,response to cold; GO:0009414,response to water deprivation; GO:0001067,regulatory region nucleic aci…	PF00847.20:AP2 domain
AP2/ERF-ERF	TF	AP2/ERF->AP2/ERF-ERF	Apse011G0120200	1.48	1.03	0.98	0.45	0.55	0.36	0.52	0.32	0.47	0.15	0.13	0.06	0.18	0.26	0.26	GWHBECT00000011	17019684	17020861	-	gene-Apse011G0120200	--	K09286 EREBP-like factor | (RefSeq) dehydration-responsive element-binding protein 3-like (A)	--	PREDICTED: ethylene-responsive transcription factor ERF039 [Theobroma cacao]	ERF39_ARATH RecName: Full=Ethylene-responsive transcription factor ERF039;	A0A6J1A3M9_9ROSI SubName: Full=ethylene-responsive transcription factor ERF038-like {ECO:0000313|RefSeq:XP_021281366.1};	At4g16750	GO:0005634,nucleus; GO:0003700,DNA-binding transcription factor activity; GO:0000976,transcription regulatory region sequence-specific DNA binding; GO:0009873,ethylene-activated signaling pathway; GO:0140110,transcription regulator activity; GO:0003674,molecular_function; GO:0001067,regulatory region nucleic acid binding; GO:0003676,nucleic acid binding; GO:0003677,DNA binding; GO:0003690,double-…	PF00847.20:AP2 domain
AP2/ERF-ERF	TF	AP2/ERF->AP2/ERF-ERF	Apse011G0122900	6.72	7.48	6.21	4.21	4.17	4.3	10.88	9.76	11.49	2.45	2.35	2.59	1.12	1.18	1.15	GWHBECT00000011	17525632	17526952	-	gene-Apse011G0122900	--	K09286 EREBP-like factor | (RefSeq) ethylene-responsive transcription factor 5 (A)	--	ethylene-responsive transcription factor 5 [Prunus persica]	EF103_ARATH RecName: Full=Ethylene-responsive transcription factor 6; Short=AtERF6; AltName: Full=Ethylene-responsive element-binding factor 6; Short=EREBP-6;	A0A5C7H3B7_9ROSI RecName: Full=AP2/ERF domain-containing protein {ECO:0000259|PROSITE:PS51032};	At4g17490	GO:0005634,nucleus; GO:0003700,DNA-binding transcription factor activity; GO:0000976,transcription regulatory region sequence-specific DNA binding; GO:0051301,cell division; GO:0006952,defense response; GO:0009873,ethylene-activated signaling pathway; GO:0010087,phloem or xylem histogenesis; GO:0010200,response to chitin; GO:0009644,response to high light intensity; GO:0009624,response to nematod…	PF00847.20:AP2 domain
AP2/ERF-ERF	TF	AP2/ERF->AP2/ERF-ERF	Apse011G0123000	3.57	4.16	3.62	1.59	1.53	1.74	1.17	0.63	0.96	2.49	2.14	2.56	0.87	0.77	1.33	GWHBECT00000011	17549004	17550146	+	gene-Apse011G0123000	--	K09286 EREBP-like factor | (RefSeq) hypothetical protein (A)	--	ethylene response factor 1-like protein ERF1-2 [Dimocarpus longan]	EF100_ARATH RecName: Full=Ethylene-responsive transcription factor 1A; Short=AtERF1A; AltName: Full=Ethylene-responsive element-binding factor 1A; Short=EREBP-1A;	A0A5C7H4N3_9ROSI RecName: Full=AP2/ERF domain-containing protein {ECO:0000259|PROSITE:PS51032};	At4g17500	GO:0005634,nucleus; GO:0003700,DNA-binding transcription factor activity; GO:0000976,transcription regulatory region sequence-specific DNA binding; GO:0051301,cell division; GO:0006952,defense response; GO:0009873,ethylene-activated signaling pathway; GO:0010087,phloem or xylem histogenesis; GO:0010200,response to chitin; GO:0009624,response to nematode; GO:0140110,transcription regulator activit…	PF00847.20:AP2 domain
AP2/ERF-ERF	TF	AP2/ERF->AP2/ERF-ERF	Apse011G0154000	6.11	6.09	5.44	2.01	1.57	1.42	2.51	2.72	2.69	2.55	2.66	2.64	0.94	1.12	1.06	GWHBECT00000011	25906744	25908876	-	gene-Apse011G0154000	--	K13434 pathogenesis-related genes transcriptional activator PTI6 | (RefSeq) pathogenesis-related genes transcriptional activator PTI6-like (A)	ko04626: Plant-pathogen interaction	hypothetical protein CICLE_v10020886mg [Citrus clementina]	EF117_ARATH RecName: Full=Ethylene-responsive transcription factor ERF117;	A0A5C7H392_9ROSI RecName: Full=AP2/ERF domain-containing protein {ECO:0000259|PROSITE:PS51032};	At1g49120	GO:0005634,nucleus; GO:0003677,DNA binding; GO:0003700,DNA-binding transcription factor activity; GO:0009873,ethylene-activated signaling pathway; GO:0003674,molecular_function; GO:0003676,nucleic acid binding; GO:0005488,binding; GO:0097159,organic cyclic compound binding; GO:1901363,heterocyclic compound binding; GO:0140110,transcription regulator activity; GO:0000160,phosphorelay signal transd…	PF00847.20:AP2 domain
AP2/ERF-ERF	TF	AP2/ERF->AP2/ERF-ERF	Apse012G0062300	17.27	17.68	17.87	15.37	16.08	15.46	10.38	11.8	11.63	54.64	48.58	47.9	13.56	12.2	14.48	GWHBECT00000012	17190081	17192828	-	gene-Apse012G0062300	--	K12900 serine/arginine-rich splicing factor 10 | (RefSeq) serine/arginine-rich SC35-like splicing factor SCL30A (A)	ko03040: Spliceosome	PREDICTED: ethylene-responsive transcription factor ERF113-like [Populus euphratica]	EF113_ARATH RecName: Full=Ethylene-responsive transcription factor ERF113; AltName: Full=Protein RELATED TO AP2 6L {ECO:0000305};	A0A5C7GWD2_9ROSI RecName: Full=AP2/ERF domain-containing protein {ECO:0000259|PROSITE:PS51032};	At5g13330	GO:0005634,nucleus; GO:0003700,DNA-binding transcription factor activity; GO:0000976,transcription regulatory region sequence-specific DNA binding; GO:0071497,cellular response to freezing; GO:0009873,ethylene-activated signaling pathway; GO:0019760,glucosinolate metabolic process; GO:0045893,positive regulation of transcription, DNA-templated; GO:0009737,response to abscisic acid; GO:0009723,res…	PF00847.20:AP2 domain
AP2/ERF-ERF	TF	AP2/ERF->AP2/ERF-ERF	Apse012G0168800	2.3	2.54	2.99	0.89	1.06	0.59	0.25	0	0.18	0.29	0.25	0.82	0.56	0.33	0.56	GWHBECT00000012	34883252	34883716	+	gene-Apse012G0168800	--	K09286 EREBP-like factor | (RefSeq) ethylene-responsive transcription factor RAP2-10 (A)	--	hypothetical protein CICLE_v10023345mg [Citrus clementina]	ERF20_ARATH RecName: Full=Ethylene-responsive transcription factor ERF020;	A0A5C7H931_9ROSI RecName: Full=AP2/ERF domain-containing protein {ECO:0000259|PROSITE:PS51032};	At1g71520	GO:0005634,nucleus; GO:0003677,DNA binding; GO:0003700,DNA-binding transcription factor activity; GO:0009873,ethylene-activated signaling pathway; GO:0010200,response to chitin; GO:0003674,molecular_function; GO:0003676,nucleic acid binding; GO:0005488,binding; GO:0097159,organic cyclic compound binding; GO:1901363,heterocyclic compound binding; GO:0140110,transcription regulator activity; GO:000…	PF00847.20:AP2 domain
AP2/ERF-ERF	TF	AP2/ERF->AP2/ERF-ERF	Apse012G0169000	1.19	0.95	1.01	0.16	0.32	0.17	0	0	0.18	0.19	0.5	0.24	0.09	0.33	0	GWHBECT00000012	34895401	34895868	+	gene-Apse012G0169000	--	K09286 EREBP-like factor | (RefSeq) ethylene-responsive transcription factor RAP2-10 (A)	--	hypothetical protein CUMW_195100 [Citrus unshiu]	ERF20_ARATH RecName: Full=Ethylene-responsive transcription factor ERF020;	A0A5C7H931_9ROSI RecName: Full=AP2/ERF domain-containing protein {ECO:0000259|PROSITE:PS51032};	At1g71520	GO:0005634,nucleus; GO:0003677,DNA binding; GO:0003700,DNA-binding transcription factor activity; GO:0009873,ethylene-activated signaling pathway; GO:0010200,response to chitin; GO:0003674,molecular_function; GO:0003676,nucleic acid binding; GO:0005488,binding; GO:0097159,organic cyclic compound binding; GO:1901363,heterocyclic compound binding; GO:0140110,transcription regulator activity; GO:000…	PF00847.20:AP2 domain
AP2/ERF-ERF	TF	AP2/ERF->AP2/ERF-ERF	Apse012G0169200	0.34	0.32	0.29	0.08	0.16	0.42	0	0	0	0.38	0.25	0.41	0	0	0.19	GWHBECT00000012	34906482	34906949	+	gene-Apse012G0169200	--	K09286 EREBP-like factor | (RefSeq) ethylene-responsive transcription factor RAP2-10 (A)	--	hypothetical protein CUMW_195100 [Citrus unshiu]	ERF20_ARATH RecName: Full=Ethylene-responsive transcription factor ERF020;	A0A5C7H931_9ROSI RecName: Full=AP2/ERF domain-containing protein {ECO:0000259|PROSITE:PS51032};	At1g71520	GO:0005634,nucleus; GO:0003677,DNA binding; GO:0003700,DNA-binding transcription factor activity; GO:0009873,ethylene-activated signaling pathway; GO:0010200,response to chitin; GO:0003674,molecular_function; GO:0003676,nucleic acid binding; GO:0005488,binding; GO:0097159,organic cyclic compound binding; GO:1901363,heterocyclic compound binding; GO:0140110,transcription regulator activity; GO:000…	PF00847.20:AP2 domain
AP2/ERF-ERF	TF	AP2/ERF->AP2/ERF-ERF	Apse012G0169400	16.28	15.23	13.04	6.02	5.55	4.86	0.16	0.1	0.09	1.53	2.34	2.04	2.9	2.12	2.24	GWHBECT00000012	34916940	34917404	+	gene-Apse012G0169400	--	K09286 EREBP-like factor | (RefSeq) ethylene-responsive transcription factor ERF011 (A)	--	hypothetical protein CUMW_195100 [Citrus unshiu]	ERF20_ARATH RecName: Full=Ethylene-responsive transcription factor ERF020;	A0A5C7H931_9ROSI RecName: Full=AP2/ERF domain-containing protein {ECO:0000259|PROSITE:PS51032};	At1g71520	GO:0005634,nucleus; GO:0003677,DNA binding; GO:0003700,DNA-binding transcription factor activity; GO:0009873,ethylene-activated signaling pathway; GO:0010200,response to chitin; GO:0003674,molecular_function; GO:0003676,nucleic acid binding; GO:0005488,binding; GO:0097159,organic cyclic compound binding; GO:1901363,heterocyclic compound binding; GO:0140110,transcription regulator activity; GO:000…	PF00847.20:AP2 domain
AP2/ERF-ERF	TF	AP2/ERF->AP2/ERF-ERF	Apse012G0182900	137.01	142.35	135.47	275.82	271.71	264.66	311.26	321.12	299.07	339.77	342.44	335.28	218.67	225.86	232.15	GWHBECT00000012	36531857	36534371	+	gene-Apse012G0182900	--	K09286 EREBP-like factor | (RefSeq) dehydration-responsive element-binding protein 2A (A)	--	hypothetical protein CICLE_v10032029mg [Citrus clementina]	DRE2A_ARATH RecName: Full=Dehydration-responsive element-binding protein 2A; Short=Protein DREB2A;	A0A5C7GZH9_9ROSI RecName: Full=AP2/ERF domain-containing protein {ECO:0000259|PROSITE:PS51032};	At3g11020	GO:0005634,nucleus; GO:0003700,DNA-binding transcription factor activity; GO:0000976,transcription regulatory region sequence-specific DNA binding; GO:0071456,cellular response to hypoxia; GO:0010286,heat acclimation; GO:0045893,positive regulation of transcription, DNA-templated; GO:0009408,response to heat; GO:0042542,response to hydrogen peroxide; GO:0010224,response to UV-B; GO:0009414,respon…	PF00847.20:AP2 domain
AP2/ERF-ERF	TF	AP2/ERF->AP2/ERF-ERF	Apse013G0004100	28.51	25.66	28.48	28.79	30.49	33.34	32.33	31.82	34.01	9.11	9.06	8.26	25.85	29.54	27.07	GWHBECT00000013	1240636	1241707	+	gene-Apse013G0004100	--	K09286 EREBP-like factor | (RefSeq) ethylene-responsive transcription factor 3-like (A)	--	PREDICTED: ethylene-responsive transcription factor ERF003-like [Citrus sinensis]	ERF03_ARATH RecName: Full=Ethylene-responsive transcription factor ERF003;	A0A5C7GQD0_9ROSI RecName: Full=AP2/ERF domain-containing protein {ECO:0000259|PROSITE:PS51032};	At5g25190	GO:0005634,nucleus; GO:0003677,DNA binding; GO:0003700,DNA-binding transcription factor activity; GO:0009873,ethylene-activated signaling pathway; GO:0003674,molecular_function; GO:0003676,nucleic acid binding; GO:0005488,binding; GO:0097159,organic cyclic compound binding; GO:1901363,heterocyclic compound binding; GO:0140110,transcription regulator activity; GO:0000160,phosphorelay signal transd…	PF00847.20:AP2 domain
AP2/ERF-ERF	TF	AP2/ERF->AP2/ERF-ERF	Apse013G0011400	13.5	14.21	15.24	9.32	10.04	9.9	1.39	1.1	1.56	3.66	2.52	3.19	9.2	9.34	9.15	GWHBECT00000013	2582041	2583825	+	gene-Apse013G0011400	--	K13434 pathogenesis-related genes transcriptional activator PTI6 | (RefSeq) hypothetical protein (A)	ko04626: Plant-pathogen interaction	hypothetical protein CUMW_191320 [Citrus unshiu]	PTI6_SOLLC RecName: Full=Pathogenesis-related genes transcriptional activator PTI6; AltName: Full=PTO-interacting protein 6;	A0A5C7GRA5_9ROSI RecName: Full=AP2/ERF domain-containing protein {ECO:0000259|PROSITE:PS51032};	At3g61630	GO:0005634,nucleus; GO:0003677,DNA binding; GO:0003700,DNA-binding transcription factor activity; GO:0006952,defense response; GO:0003674,molecular_function; GO:0003676,nucleic acid binding; GO:0005488,binding; GO:0097159,organic cyclic compound binding; GO:1901363,heterocyclic compound binding; GO:0140110,transcription regulator activity; GO:0006950,response to stress; GO:0008150,biological_proc…	PF00847.20:AP2 domain
AP2/ERF-ERF	TF	AP2/ERF->AP2/ERF-ERF	Apse013G0063300	61.65	68.9	68.73	42.29	45.62	42.86	79.54	79.86	77.98	94.1	89.81	90.61	19.61	20.11	18.9	GWHBECT00000013	12407073	12408479	-	gene-Apse013G0063300	--	K09286 EREBP-like factor | (RefSeq) hypothetical protein (A)	--	hypothetical protein CUMW_012190 [Citrus unshiu]	ERF4_NICSY RecName: Full=Ethylene-responsive transcription factor 4; AltName: Full=Ethylene-responsive element-binding factor 3; Short=EREBP-3; AltName: Full=Ethylene-responsive element-binding factor 4 homolog; AltName: Full=NsERF3;	A0A5C7GRR4_9ROSI RecName: Full=AP2/ERF domain-containing protein {ECO:0000259|PROSITE:PS51032};	At3g15210	GO:0005634,nucleus; GO:0003677,DNA binding; GO:0003700,DNA-binding transcription factor activity; GO:0006952,defense response; GO:0009873,ethylene-activated signaling pathway; GO:0003674,molecular_function; GO:0003676,nucleic acid binding; GO:0005488,binding; GO:0097159,organic cyclic compound binding; GO:1901363,heterocyclic compound binding; GO:0140110,transcription regulator activity; GO:00069…	PF00847.20:AP2 domain
AP2/ERF-ERF	TF	AP2/ERF->AP2/ERF-ERF	Apse013G0085300	2.12	1.72	2.13	4.24	3.32	4.37	2.4	1.7	2.2	6.68	7.22	6.92	3.33	3.48	3.03	GWHBECT00000013	17749858	17751639	-	gene-Apse013G0085300	--	K09286 EREBP-like factor | (RefSeq) ethylene-responsive transcription factor 3 (A)	--	ethylene-responsive transcription factor 10 [Quercus suber]	EF109_ARATH RecName: Full=Ethylene-responsive transcription factor ERF109;	A0A5C7GSM0_9ROSI RecName: Full=AP2/ERF domain-containing protein {ECO:0000259|PROSITE:PS51032};	At4g34410	GO:0005634,nucleus; GO:0003700,DNA-binding transcription factor activity; GO:0000976,transcription regulatory region sequence-specific DNA binding; GO:0051301,cell division; GO:0050832,defense response to fungus; GO:0009873,ethylene-activated signaling pathway; GO:0010087,phloem or xylem histogenesis; GO:0010928,regulation of auxin mediated signaling pathway; GO:0090357,regulation of tryptophan m…	PF00847.20:AP2 domain
AP2/ERF-ERF	TF	AP2/ERF->AP2/ERF-ERF	Apse013G0160600	0.5	0.31	0.33	0.05	0.21	0.05	0	0.07	0	0	0.05	0.05	0.06	0	0.18	GWHBECT00000013	42077925	42079267	+	gene-Apse013G0160600	--	K12900 serine/arginine-rich splicing factor 10 | (RefSeq) serine/arginine-rich SC35-like splicing factor SCL30A (A)	ko03040: Spliceosome	ethylene-responsive transcription factor ERF115-like [Manihot esculenta]	EF114_ARATH RecName: Full=Ethylene-responsive transcription factor ERF114 {ECO:0000303|PubMed:16407444}; AltName: Full=ERF bud enhancer {ECO:0000303|PubMed:23616605};	A0A6H0DUJ0_LITCN SubName: Full=Ethylene responsive factor {ECO:0000313|EMBL:QIS93362.1};	At5g61890	GO:0005634,nucleus; GO:0003700,DNA-binding transcription factor activity; GO:0000976,transcription regulatory region sequence-specific DNA binding; GO:0050832,defense response to fungus; GO:0009873,ethylene-activated signaling pathway; GO:0007275,multicellular organism development; GO:0140110,transcription regulator activity; GO:0003674,molecular_function; GO:0001067,regulatory region nucleic aci…	PF00847.20:AP2 domain
