# Supplementary material for: Transcriptomics Profiling of Acer pseudosieboldianum Molecular Mechanism against Freezing Stress
Source: Int J Mol Sci. 2022 Nov 24;23(23):14676. doi: 10.3390/ijms232314676 (PMC9737005; doi:10.3390/ijms232314676)
Supplement: Supplementary file 1 [file ijms-23-14676-s001.zip › ijms-1987053-supplementary/Supplementary Tables/Table S14 1-5primer RT-qPCR analysis A.xlsx]

## Sheet: Sheet1
Sample Name	Target Name	Cт	Cт Mean	Target Name	Cт	delt CT	Average of delt CT	delt delt CT	2-delt delt CT
1#1G0009300
CK	18S	21.3237	21.0718	Apse001G0009300	26.9103	5.83842	6.06332	-0.224899	1.1687
CK	18S	21.1065		Apse001G0009300	27.3534	6.28152		0.218205	0.859634
CK	18S	20.7854		Apse001G0009300	27.1419	6.07001		0.00669352	0.995371
-10	18S	23.4526	23.443	Apse001G0009300	28.4202	4.97721		-1.08611	2.12301
-10	18S	23.378		Apse001G0009300	28.6791	5.23614		-0.827176	1.77421
-10	18S	23.4983		Apse001G0009300	28.7201	5.27716		-0.786157	1.72447
-20	18S	22.9482	22.9406	Apse001G0009300	30.1893	7.2487		1.18539	0.439707
-20	18S	22.9455		Apse001G0009300	31.393	8.45243		2.38911	0.1909
-20	18S	22.9281		Apse001G0009300	29.6318	6.69118		0.627869	0.647131
-30	18S	23.5962	23.3874	Apse001G0009300	29.8862	6.49875		0.43543	0.739473
-30	18S	23.3241		Apse001G0009300	29.1737	5.78627		-0.277045	1.21171
-30	18S	23.242		Apse001G0009300	29.4656	6.07822		0.0148996	0.989726
-40	18S	19.624	19.4858	Apse001G0009300	28.0704	8.58461		2.5213	0.174186
-40	18S	19.1971		Apse001G0009300	28.1178	8.63204		2.56872	0.168554
-40	18S	19.6362		Apse001G0009300	27.9244	8.43863		2.37532	0.192734
2#
CK	18S	21.3237	21.0718	Apse008G0059400	26.5074	5.43551	5.65619	-0.22068	1.16528
CK	18S	21.1065		Apse008G0059400	26.9512	5.8793		0.223116	0.856713
CK	18S	20.7854		Apse008G0059400	26.7256	5.65375		-0.00243521	1.00169
-10	18S	23.4526	23.443	Apse008G0059400	29.0885	5.64555		-0.0106394	1.0074
-10	18S	23.378		Apse008G0059400	29.0663	5.62336		-0.0328257	1.02301
-10	18S	23.4983		Apse008G0059400	29.0772	5.63424		-0.0219509	1.01533
-20	18S	22.9482	22.9406	Apse008G0059400	32.5061	9.56549		3.90931	0.0665551
-20	18S	22.9455		Apse008G0059400	32.9298	9.98917		4.33299	0.0496182
-20	18S	22.9281		Apse008G0059400	32.7221	9.78149		4.1253	0.0573007
-30	18S	23.5962	23.3874	Apse008G0059400	31.0986	7.71121		2.05502	0.240645
-30	18S	23.3241		Apse008G0059400	31.0672	7.67981		2.02363	0.245939
-30	18S	23.242		Apse008G0059400	31.0752	7.68782		2.03164	0.244577
-40	18S	19.624	19.4858	Apse008G0059400	28.3246	8.83889		3.1827	0.110132
-40	18S	19.1971		Apse008G0059400	28.7898	9.30401		3.64782	0.0797805
-40	18S	19.6362		Apse008G0059400	28.6554	9.1697		3.51351	0.0875645
3#
CK	18S	21.3237	21.0718	Apse002G0205400	22.5444	1.47259	1.51133	-0.0387429	1.02722
CK	18S	21.1065		Apse002G0205400	22.6432	1.57139		0.060059	0.959225
CK	18S	20.7854		Apse002G0205400	22.5619	1.49002		-0.0213161	1.01488
-10	18S	23.4526	23.443	Apse002G0205400	23.0012	-0.441754		-1.95309	3.87203
-10	18S	23.378		Apse002G0205400	22.9664	-0.476578		-1.98791	3.96663
-10	18S	23.4983		Apse002G0205400	23.0123	-0.430655		-1.94199	3.84235
-20	18S	22.9482	22.9406	Apse002G0205400	23.9254	0.984821		-0.526514	1.44044
-20	18S	22.9455		Apse002G0205400	23.9858	1.04515		-0.46618	1.38145
-20	18S	22.9281		Apse002G0205400	23.9822	1.04155		-0.469783	1.3849
-30	18S	23.5962	23.3874	Apse002G0205400	23.0521	-0.335286		-1.84662	3.59657
-30	18S	23.3241		Apse002G0205400	23.1082	-0.279176		-1.79051	3.45937
-30	18S	23.242		Apse002G0205400	23.2293	-0.158084		-1.66942	3.18087
-40	18S	19.624	19.4858	Apse002G0205400	24.5232	5.03746		3.52612	0.0868023
-40	18S	19.1971		Apse002G0205400	24.4174	4.9317		3.42036	0.0934047
-40	18S	19.6362		Apse002G0205400	24.4114	4.92566		3.41433	0.0937961
4#
CK	18S	21.3237	21.0718	Apse001G0008800	25.6042	4.53237	4.60469	-0.0723197	1.05141
CK	18S	21.1065		Apse001G0008800	25.8366	4.76479		0.1601	0.894963
CK	18S	20.7854		Apse001G0008800	25.5888	4.51691		-0.0877806	1.06273
-10	18S	23.4526	23.443	Apse001G0008800	26.892	3.44898		-1.15571	2.22794
-10	18S	23.378		Apse001G0008800	26.7298	3.28684		-1.31785	2.49295
-10	18S	23.4983		Apse001G0008800	26.7181	3.27511		-1.32958	2.5133
-20	18S	22.9482	22.9406	Apse001G0008800	28.6896	5.74903		1.14433	0.452398
-20	18S	22.9455		Apse001G0008800	28.7697	5.82905		1.22436	0.427987
-20	18S	22.9281		Apse001G0008800	28.9184	5.97775		1.37306	0.386072
-30	18S	23.5962	23.3874	Apse001G0008800	26.3986	3.01121		-1.59348	3.01777
-30	18S	23.3241		Apse001G0008800	26.3361	2.94864		-1.65606	3.15154
-30	18S	23.242		Apse001G0008800	26.4461	3.05865		-1.54604	2.92014
-40	18S	19.624	19.4858	Apse001G0008800	28.2702	8.78448		4.17978	0.0551772
-40	18S	19.1971		Apse001G0008800	28.0272	8.54145		3.93676	0.0653006
-40	18S	19.6362		Apse001G0008800	28.4512	8.96549		4.3608	0.0486709
5#
CK	18S	21.3237	21.0718	Apse001G0024600	26.3127	5.24089	4.9806	0.260295	0.834917
CK	18S	21.1065		Apse001G0024600	25.8557	4.7838		-0.196792	1.14615
CK	18S	20.7854		Apse001G0024600	25.9889	4.91709		-0.0635034	1.045
-10	18S	23.4526	23.443	Apse001G0024600	27.9107	4.46769		-0.51291	1.42693
-10	18S	23.378		Apse001G0024600	27.9677	4.52468		-0.455918	1.37166
-10	18S	23.4983		Apse001G0024600	28.4713	5.02832		0.047721	0.967463
-20	18S	22.9482	22.9406	Apse001G0024600	28.4063	5.46568		0.48508	0.714458
-20	18S	22.9455		Apse001G0024600	28.6781	5.73746		0.756867	0.59178
-20	18S	22.9281		Apse001G0024600	28.5612	5.62059		0.639996	0.641715
-30	18S	23.5962	23.3874	Apse001G0024600	28.5649	5.17747		0.196878	0.872436
-30	18S	23.3241		Apse001G0024600	28.9193	5.53186		0.551265	0.682421
-30	18S	23.242		Apse001G0024600	28.8949	5.50752		0.526926	0.694032
-40	18S	19.624	19.4858	Apse001G0024600	27.9302	8.44443		3.46384	0.0906319
-40	18S	19.1971		Apse001G0024600	28.7406	9.25483		4.27423	0.0516807
-40	18S	19.6362		Apse001G0024600	28.4861	9.00034		4.01974	0.0616506
ID	CK	CK	CK	-10	-10	-10	-20	-20	-20	-30	-30	-30	-40	-40	-40
Apse001G0009300	1.1687	0.859634	0.995371	2.12301	1.77421	1.72447	0.439707	0.1909	0.647131	0.739473	1.21171	0.989726	0.174186	0.168554	0.192734
Apse008G0059400	1.16528	0.856713	1.00169	1.0074	1.02301	1.01533	0.0665551	0.0496182	0.0573007	0.240645	0.245939	0.244577	0.110132	0.0797805	0.0875645
Apse002G0205400	1.02722	0.959225	1.01488	3.87203	3.96663	3.84235	1.44044	1.38145	1.3849	3.59657	3.45937	3.18087	0.0868023	0.0934047	0.0937961
Apse001G0008800	1.05141	0.894963	1.06273	2.22794	2.49295	2.5133	0.452398	0.427987	0.386072	3.01777	3.15154	2.92014	0.0551772	0.0653006	0.0486709
Apse001G0024600	0.834917	1.14615	1.045	1.42693	1.37166	0.967463	0.714458	0.59178	0.641715	0.872436	0.682421	0.694032	0.0906319	0.0516807	0.0616506
ID	CK	-10	-20	-30	-40
Apse001G0009300	1.0079	1.8739	0.425913	0.980303	0.178491
Apse008G0059400	1.0079	1.01525	0.0578247	0.243721	0.0924922
Apse002G0205400	1.00044	3.89367	1.40226	3.41227	0.0913344
Apse001G0008800	1.00303	2.4114	0.422152	3.02982	0.0563829
Apse001G0024600	1.00869	1.25535	0.649317	0.74963	0.0679877
