# Supplementary material for: Transcriptomics Profiling of Acer pseudosieboldianum Molecular Mechanism against Freezing Stress
Source: Int J Mol Sci. 2022 Nov 24;23(23):14676. doi: 10.3390/ijms232314676 (PMC9737005; doi:10.3390/ijms232314676)
Supplement: Supplementary file 1 [file ijms-23-14676-s001.zip › ijms-1987053-supplementary/Supplementary Tables/Table S15 6-10 primer RT-qPCR analysis B.xlsx]

## Sheet: Sheet1
Sample Name	Target Name	Cт	Cт Mean	Target Name	Cт	delt CT	Average of delt CT	delt delt CT	2-delt delt CT
6#
CK	18S	21.1804	21.0497	Apse012G0099500	26.4965	5.44683	5.36211	0.0847244	0.942965
CK	18S	20.9296		Apse012G0099500	26.5917	5.54196		0.179853	0.882793
CK	18S	21.0391		Apse012G0099500	26.1472	5.09753		-0.264578	1.20128
-10	18S	23.2693	23.2571	Apse012G0099500	26.4629	3.20582		-2.15628	4.45765
-10	18S	23.191		Apse012G0099500	26.922	3.66493		-1.69717	3.24265
-10	18S	23.3111		Apse012G0099500	26.9937	3.73658		-1.62553	3.08555
-20	18S	22.9453	22.8234	Apse012G0099500	27.3827	4.55922		-0.802882	1.74458
-20	18S	22.7075		Apse012G0099500	28.6991	5.87562		0.513519	0.700512
-20	18S	22.8176		Apse012G0099500	28.1459	5.3225		-0.0396029	1.02783
-30	18S	23.3933	23.4456	Apse012G0099500	28.2812	4.83559		-0.526513	1.44044
-30	18S	23.5079		Apse012G0099500	28.1096	4.66405		-0.698054	1.62232
-30	18S	23.4355		Apse012G0099500	28.238	4.79243		-0.569672	1.48419
-40	18S	19.3423	19.4001	Apse012G0099500	26.624	7.22387		1.86176	0.27514
-40	18S	19.4616		Apse012G0099500	27.2678	7.86775		2.50565	0.176086
-40	18S	19.3964		Apse012G0099500	26.9346	7.53449		2.17239	0.221843
7#
CK	18S	21.1804	21.0497	Apse005G0163100	26.348	5.29826	5.29209	0.00617599	0.995728
CK	18S	20.9296		Apse005G0163100	26.2428	5.19311		-0.0989761	1.07101
CK	18S	21.0391		Apse005G0163100	26.4346	5.38489		0.0928001	0.937701
-10	18S	23.2693	23.2571	Apse005G0163100	29.7859	6.52882		1.23673	0.424334
-10	18S	23.191		Apse005G0163100	29.6376	6.38051		1.08842	0.470276
-10	18S	23.3111		Apse005G0163100	29.6363	6.37919		1.08711	0.470705
-20	18S	22.9453	22.8234	Apse005G0163100	31.0787	8.25529		2.9632	0.12823
-20	18S	22.7075		Apse005G0163100	30.8446	8.02114		2.72905	0.150825
-20	18S	22.8176		Apse005G0163100	31.018	8.19454		2.90245	0.133745
-30	18S	23.3933	23.4456	Apse005G0163100	31.9291	8.48348		3.19139	0.10947
-30	18S	23.5079		Apse005G0163100	31.9062	8.46058		3.16849	0.111222
-30	18S	23.4355		Apse005G0163100	32.8984	9.45285		4.16076	0.0559097
-40	18S	19.3423	19.4001	Apse005G0163100	26.4807	7.08066		1.78857	0.289459
-40	18S	19.4616		Apse005G0163100	26.4588	7.05869		1.7666	0.293901
-40	18S	19.3964		Apse005G0163100	26.5248	7.12473		1.83265	0.280749
8#
CK	18S	21.1804	21.0497	Apse004G0076700	25.4718	4.42211	4.56187	-0.139755	1.10172
CK	18S	20.9296		Apse004G0076700	25.5965	4.54682		-0.0150483	1.01049
CK	18S	21.0391		Apse004G0076700	25.7664	4.71667		0.154803	0.898255
-10	18S	23.2693	23.2571	Apse004G0076700	25.9505	2.69343		-1.86844	3.65138
-10	18S	23.191		Apse004G0076700	26.166	2.90886		-1.65301	3.1449
-10	18S	23.3111		Apse004G0076700	26.073	2.81584		-1.74603	3.35435
-20	18S	22.9453	22.8234	Apse004G0076700	27.5124	4.68898		0.12711	0.915664
-20	18S	22.7075		Apse004G0076700	27.5928	4.76933		0.207458	0.866062
-20	18S	22.8176		Apse004G0076700	27.8913	5.06782		0.505949	0.704197
-30	18S	23.3933	23.4456	Apse004G0076700	27.3364	3.89084		-0.671026	1.59221
-30	18S	23.5079		Apse004G0076700	27.7593	4.31367		-0.248194	1.18772
-30	18S	23.4355		Apse004G0076700	27.6105	4.16486		-0.397009	1.31678
-40	18S	19.3423	19.4001	Apse004G0076700	27.0406	7.64048		3.07861	0.118371
-40	18S	19.4616		Apse004G0076700	26.9455	7.54542		2.98355	0.126434
-40	18S	19.3964		Apse004G0076700	27.2525	7.85245		3.29058	0.102196
9#
CK	18S	21.1804	21.0497	Apse002G0197200	26.8303	5.78061	5.49586	0.284747	0.820885
CK	18S	20.9296		Apse002G0197200	26.4472	5.39747		-0.0983931	1.07058
CK	18S	21.0391		Apse002G0197200	26.3592	5.3095		-0.186354	1.13788
-10	18S	23.2693	23.2571	Apse002G0197200	26.9366	3.67953		-1.81633	3.52184
-10	18S	23.191		Apse002G0197200	26.8494	3.59227		-1.90358	3.74141
-10	18S	23.3111		Apse002G0197200	26.976	3.71886		-1.777	3.42713
-20	18S	22.9453	22.8234	Apse002G0197200	28.2368	5.41332		-0.082538	1.05888
-20	18S	22.7075		Apse002G0197200	28.1648	5.34132		-0.154535	1.11306
-20	18S	22.8176		Apse002G0197200	28.2082	5.38475		-0.111108	1.08006
-30	18S	23.3933	23.4456	Apse002G0197200	29.8591	6.41354		0.917681	0.529359
-30	18S	23.5079		Apse002G0197200	29.6371	6.19151		0.695653	0.61743
-30	18S	23.4355		Apse002G0197200	29.946	6.50037		1.00452	0.498438
-40	18S	19.3423	19.4001	Apse002G0197200	27.2391	7.83902		2.34316	0.197078
-40	18S	19.4616		Apse002G0197200	27.0649	7.66484		2.16898	0.222367
-40	18S	19.3964		Apse002G0197200	27.0917	7.69166		2.1958	0.218272
10#
CK	18S	21.3237	21.0718	Apse013G0086500	24.9139	3.84201	3.89593	-0.0539227	1.03808
CK	18S	21.1065		Apse013G0086500	25.0451	3.97326		0.0773315	0.947809
CK	18S	20.7854		Apse013G0086500	24.9444	3.87252		-0.0234089	1.01636
-10	18S	23.4526	23.443	Apse013G0086500	27.4546	4.01165		0.115721	0.922921
-10	18S	23.378		Apse013G0086500	27.9406	4.49761		0.601677	0.658988
-10	18S	23.4983		Apse013G0086500	27.5889	4.14596		0.250029	0.84088
-20	18S	22.9482	22.9406	Apse013G0086500	29.3555	6.41485		2.51892	0.174474
-20	18S	22.9455		Apse013G0086500	29.6171	6.67652		2.78059	0.145533
-20	18S	22.9281		Apse013G0086500	29.8909	6.95024		3.05431	0.120382
-30	18S	23.5962	23.3874	Apse013G0086500	28.0593	4.67185		0.775923	0.584015
-30	18S	23.3241		Apse013G0086500	27.921	4.53354		0.637608	0.642778
-30	18S	23.242		Apse013G0086500	27.9115	4.52405		0.628117	0.64702
-40	18S	19.624	19.4858	Apse013G0086500	26.7112	7.22548		3.32955	0.0994731
-40	18S	19.1971		Apse013G0086500	26.7895	7.30372		3.40779	0.0942221
-40	18S	19.6362		Apse013G0086500	26.7053	7.21952		3.32359	0.0998848
ID	CK	CK	CK	-10	-10	-10	-20	-20	-20	-30	-30	-30	-40	-40	-40
Apse012G0099500	0.942965	0.882793	1.20128	4.45765	3.24265	3.08555	1.74458	0.700512	1.02783	1.44044	1.62232	1.48419	0.27514	0.176086	0.221843
Apse005G0163100	0.995728	1.07101	0.937701	0.424334	0.470276	0.470705	0.12823	0.150825	0.133745	0.10947	0.111222	0.0559097	0.289459	0.293901	0.280749
Apse004G0076700	1.10172	1.01049	0.898255	3.65138	3.1449	3.35435	0.915664	0.866062	0.704197	1.59221	1.18772	1.31678	0.118371	0.126434	0.102196
Apse002G0197200	0.820885	1.07058	1.13788	3.52184	3.74141	3.42713	1.05888	1.11306	1.08006	0.529359	0.61743	0.498438	0.197078	0.222367	0.218272
Apse013G0086500	1.03808	0.947809	1.01636	0.922921	0.658988	0.84088	0.174474	0.145533	0.120382	0.584015	0.642778	0.64702	0.0994731	0.0942221	0.0998848
ID	CK	-10	-20	-30	-40
Apse012G0099500	1.00901	3.59528	1.15764	1.51565	0.224356
Apse005G0163100	1.00148	0.455105	0.1376	0.0922005	0.288036
Apse004G0076700	1.00349	3.38354	0.828641	1.36557	0.115667
Apse002G0197200	1.00978	3.56346	1.084	0.548409	0.212572
Apse013G0086500	1.00075	0.807596	0.146796	0.624604	0.09786
