# Supplementary material for: Transcriptomics Profiling of Acer pseudosieboldianum Molecular Mechanism against Freezing Stress
Source: Int J Mol Sci. 2022 Nov 24;23(23):14676. doi: 10.3390/ijms232314676 (PMC9737005; doi:10.3390/ijms232314676)
Supplement: Supplementary file 1 [file ijms-23-14676-s001.zip › ijms-1987053-supplementary/Supplementary Tables/Table S16 11-15primer RT-qPCR analysis C.xlsx]

## Sheet: Sheet1
Sample Name	Target Name	Cт	Cт Mean	Target Name	Cт	delt CT	Average of delt CT	delt delt CT	2-delt delt CT
11#
CK	18S	21.2838	21.1467	Apse013G0000800	26.7011	5.55447	5.59201	-0.0375386	1.02636
CK	18S	21.0176		Apse013G0000800	26.9328	5.78612		0.194115	0.874109
CK	18S	21.1386		Apse013G0000800	26.5821	5.43543		-0.156576	1.11464
-10	18S	23.4343	23.4179	Apse013G0000800	29.8931	6.47526		0.883247	0.542146
-10	18S	23.4417		Apse013G0000800	29.8941	6.47626		0.884254	0.541767
-10	18S	23.3776		Apse013G0000800	29.8865	6.46868		0.876668	0.544624
-20	18S	22.9386	22.8672	Apse013G0000800	33.8263	10.9591		5.36704	0.0242303
-20	18S	22.7772		Apse013G0000800	33.2349	10.3677		4.77565	0.0365079
-20	18S	22.8859		Apse013G0000800	30.6356	7.7684		2.17639	0.221228
-30	18S	23.4711	23.4885	Apse013G0000800	31.4481	7.95954		2.36753	0.193778
-30	18S	23.4065		Apse013G0000800	31.1352	7.64667		2.05466	0.240706
-30	18S	23.5879		Apse013G0000800	30.7775	7.28901		1.697	0.308427
-40	18S	19.539	19.5652	Apse013G0000800	30.7239	11.1587		5.56673	0.0210983
-40	18S	19.5246		Apse013G0000800	30.8255	11.2603		5.66831	0.0196639
-40	18S	19.6318		Apse013G0000800	31.6156	12.0505		6.45844	0.0113714
12#
CK	18S	21.2838	21.1467	Apse007G0159000	25.794	4.64735	4.76958	-0.122231	1.08842
CK	18S	21.0176		Apse007G0159000	25.824	4.67736		-0.092219	1.06601
CK	18S	21.1386		Apse007G0159000	26.1307	4.98403		0.21445	0.861875
-10	18S	23.4343	23.4179	Apse007G0159000	29.1346	5.7167		0.947124	0.518665
-10	18S	23.4417		Apse007G0159000	28.9179	5.50007		0.730493	0.602698
-10	18S	23.3776		Apse007G0159000	28.9633	5.5454		0.775815	0.584058
-20	18S	22.9386	22.8672	Apse007G0159000	32.9085	10.0412		5.27165	0.0258866
-20	18S	22.7772		Apse007G0159000	33.2735	10.4063		5.6367	0.0200994
-20	18S	22.8859		Apse007G0159000	33.8524	10.9852		6.21558	0.0134562
-30	18S	23.4711	23.4885	Apse007G0159000	31.3543	7.86575		3.09617	0.116939
-30	18S	23.4065		Apse007G0159000	31.7499	8.26142		3.49184	0.0888895
-30	18S	23.5879		Apse007G0159000	31.5567	8.0682		3.29862	0.101628
-40	18S	19.539	19.5652	Apse007G0159000	30.1168	10.5516		5.78202	0.0181735
-40	18S	19.5246		Apse007G0159000	30.4618	10.8966		6.12701	0.0143082
-40	18S	19.6318		Apse007G0159000	30.4676	10.9024		6.13282	0.0142507
13#
CK	18S	21.2838	21.1467	Apse007G0177300	25.957	4.81032	4.88014	-0.0698172	1.04958
CK	18S	21.0176		Apse007G0177300	26.0786	4.93197		0.0518277	0.964713
CK	18S	21.1386		Apse007G0177300	26.0448	4.89813		0.0179895	0.987608
-10	18S	23.4343	23.4179	Apse007G0177300	28.3779	4.96002		0.0798848	0.946133
-10	18S	23.4417		Apse007G0177300	28.5874	5.16955		0.289411	0.818236
-10	18S	23.3776		Apse007G0177300	28.5304	5.11257		0.232433	0.851198
-20	18S	22.9386	22.8672	Apse007G0177300	29.7162	6.84895		1.96881	0.255463
-20	18S	22.7772		Apse007G0177300	30.0042	7.13696		2.25683	0.209232
-20	18S	22.8859		Apse007G0177300	29.9071	7.03987		2.15973	0.223798
-30	18S	23.4711	23.4885	Apse007G0177300	28.8168	5.32831		0.448177	0.732969
-30	18S	23.4065		Apse007G0177300	29.0109	5.52241		0.642274	0.640702
-30	18S	23.5879		Apse007G0177300	29.2679	5.77939		0.899255	0.536163
-40	18S	19.539	19.5652	Apse007G0177300	28.379	8.81383		3.93369	0.0654396
-40	18S	19.5246		Apse007G0177300	28.1416	8.57644		3.6963	0.0771439
-40	18S	19.6318		Apse007G0177300	28.3822	8.817		3.93686	0.0652961
14#
CK	18S	21.2838	21.1467	Apse005G0060300	27.5179	6.37125	6.20077	0.170473	0.888551
CK	18S	21.0176		Apse005G0060300	27.3169	6.17027		-0.0305004	1.02137
CK	18S	21.1386		Apse005G0060300	27.2075	6.0608		-0.139973	1.10188
-10	18S	23.4343	23.4179	Apse005G0060300	29.0275	5.60964		-0.591131	1.50643
-10	18S	23.4417		Apse005G0060300	28.8733	5.45547		-0.745298	1.67632
-10	18S	23.3776		Apse005G0060300	28.9463	5.52843		-0.672346	1.59366
-20	18S	22.9386	22.8672	Apse005G0060300	30.8997	8.03245		1.83168	0.280938
-20	18S	22.7772		Apse005G0060300	30.3176	7.45032		1.24955	0.42058
-20	18S	22.8859		Apse005G0060300	30.1455	7.27822		1.07745	0.473866
-30	18S	23.4711	23.4885	Apse005G0060300	29.6992	6.21071		0.00993729	0.993136
-30	18S	23.4065		Apse005G0060300	29.8465	6.35796		0.15719	0.89677
-30	18S	23.5879		Apse005G0060300	29.7889	6.30037		0.0996028	0.93329
-40	18S	19.539	19.5652	Apse005G0060300	26.3145	6.74937		0.548595	0.683685
-40	18S	19.5246		Apse005G0060300	26.2162	6.65107		0.450294	0.731893
-40	18S	19.6318		Apse005G0060300	29.3236	9.75846		3.55769	0.0849238
15#
CK	18S	21.2838	21.1467	Apse007G0013600	25.5157	4.369	4.55167	-0.182664	1.13498
CK	18S	21.0176		Apse007G0013600	25.6472	4.5005		-0.051171	1.03611
CK	18S	21.1386		Apse007G0013600	25.9322	4.7855		0.233835	0.850372
-10	18S	23.4343	23.4179	Apse007G0013600	25.6381	2.22019		-2.33147	5.03319
-10	18S	23.4417		Apse007G0013600	25.5444	2.12653		-2.42514	5.37081
-10	18S	23.3776		Apse007G0013600	25.7541	2.3362		-2.21547	4.64433
-20	18S	22.9386	22.8672	Apse007G0013600	25.3428	2.47556		-2.07611	4.21669
-20	18S	22.7772		Apse007G0013600	25.3638	2.49654		-2.05513	4.1558
-20	18S	22.8859		Apse007G0013600	25.1536	2.28633		-2.26534	4.80768
-30	18S	23.4711	23.4885	Apse007G0013600	25.8217	2.33319		-2.21848	4.65403
-30	18S	23.4065		Apse007G0013600	25.766	2.27746		-2.27421	4.83732
-30	18S	23.5879		Apse007G0013600	25.6434	2.15493		-2.39673	5.26609
-40	18S	19.539	19.5652	Apse007G0013600	27.7538	8.18863		3.63697	0.080383
-40	18S	19.5246		Apse007G0013600	27.6424	8.07728		3.52562	0.0868327
-40	18S	19.6318		Apse007G0013600	27.7527	8.18758		3.63591	0.0804417
ID	CK	CK	CK	-10	-10	-10	-20	-20	-20	-30	-30	-30	-40	-40	-40
Apse013G0000800	1.02636	0.874109	1.11464	0.542146	0.541767	0.686929	0.0242303	0.0365079	0.221228	0.193778	0.240706	0.308427	0.0210983	0.0196639	0.0113714
Apse007G0159000	1.08842	1.06601	0.861875	0.518665	0.602698	0.584058	0.0258866	0.0200994	0.0134562	0.116939	0.0888895	0.101628	0.0181735	0.0143082	0.0142507
Apse007G0177300	1.04958	0.964713	0.987608	0.946133	0.818236	0.851198	0.255463	0.209232	0.223798	0.732969	0.640702	0.536163	0.0654396	0.0771439	0.0652961
Apse005G0060300	0.888551	1.02137	1.10188	1.50643	1.67632	1.59366	0.280938	0.42058	0.473866	0.993136	0.89677	0.93329	0.683685	0.731893	0.0849238
Apse007G0013600	1.13498	1.03611	0.850372	5.03319	5.37081	4.64433	4.21669	4.1558	4.80768	4.65403	4.83732	5.26609	0.080383	0.0868327	0.0804417
ID	CK	-10	-20	-30	-40
Apse013G0000800	1.00504	0.590281	0.0939888	0.247637	0.0173779
Apse007G0159000	1.00543	0.568474	0.0198141	0.102486	0.0155775
Apse007G0177300	1.00064	0.871856	0.229498	0.636611	0.0692932
Apse005G0060300	1.00393	1.59214	0.391794	0.941065	0.500168
Apse007G0013600	1.00715	5.01611	4.39339	4.91915	0.0825525
