# Supplementary material for: Transcriptomics Profiling of Acer pseudosieboldianum Molecular Mechanism against Freezing Stress
Source: Int J Mol Sci. 2022 Nov 24;23(23):14676. doi: 10.3390/ijms232314676 (PMC9737005; doi:10.3390/ijms232314676)
Supplement: Supplementary file 1 [file ijms-23-14676-s001.zip › ijms-1987053-supplementary/Supplementary Tables/Table S17 Specific primers used for qRT-PCR analysis.xlsx]

## Sheet: Sheet1
Name	Strand	Sequence
Apse001G0009300	+	GGTGACTATGTGAAAGGTGTGG
Apse001G0009300	-	CTCCCGAACAATACATCCCTG
Apse008G0059400	+	GTTGGATTGGCTAAGGGTTTG
Apse008G0059400	-	CTCCGGTGGATAAATAGGCAC
Apse002G0205400	+	GGCTACAGACAAGAAACCAGAG
Apse002G0205400	-	GACACTGGGATGAGTAAGCAC
Apse001G0008800	+	TGACCCAAAGAATACCCCATG
Apse001G0008800	-	TTATCCACTGAAAGCCTCTGC
Apse001G0024600	+	ATGACACCGAAAGGCTAGATG
Apse001G0024600	-	TGCCAACTTAAACCTGACTCC
Apse012G0099500	+	TCCATTCCCATTTTACCCCTC
Apse012G0099500	-	AGGAATCTGCGAGAAATGGG
Apse004G0076700	+	AACCTACGATACTCCAGCTTTG
Apse004G0076700	-	TTCCTCACCAACGATTCCTG
Apse002G0197200	+	GATTATGCACTTTTCACGGCC
Apse002G0197200	-	CACGATTTCCAGCAAACCTC
Apse013G0086500	+	TTAGTGGGAGAGGAAGGGATAG
Apse013G0086500	-	CCACCCAAAATCAACACTCTG
Apse013G0000800	+	AGTGTCGAAGACCAATCAGTG
Apse013G0000800	-	CCCCGAATTTGCTTCCATTTG
Apse007G0159000	+	CATCAAGCGCCTTTTACATCAG
Apse007G0159000	-	TTGGTATGCCTTCCGAATCC
Apse007G0177300	+	ACATGAGAGCAAAGGTATCGG
Apse007G0177300	-	CATCACTCTTGTCCGTTAATTGC
Apse005G0060300	+	TCCGAAATGTGACTGAGAAGG
Apse005G0060300	-	ACCCTTTCCTATGGCTTCAAG
Apse005G0163100	+	TGAGATTGCTAACGGGTGTC
Apse005G0163100	-	GAGATCAGTCAACTTAGGGCAG
Apse006G0030300	+	GTACGAAGAGCCTGATCAACC
Apse006G0030300	-	ATCCATATCGTCATCCATGCC
18S	+	GAGGTAGCTTCGGGCGCAACT
18S	-	GCAGGTTAGCGAAATGCGATAC
