# Supplementary material for: Transcriptomics Profiling of Acer pseudosieboldianum Molecular Mechanism against Freezing Stress
Source: Int J Mol Sci. 2022 Nov 24;23(23):14676. doi: 10.3390/ijms232314676 (PMC9737005; doi:10.3390/ijms232314676)
Supplement: Supplementary file 1 [file ijms-23-14676-s001.zip › ijms-1987053-supplementary/Supplementary Tables/Table S2 Functional annotation of differentially expressed genes.xlsx]

## Sheet: Sheet1
ID	APCK-1_fpkm	APCK-2_fpkm	APCK-3_fpkm	APA-1_fpkm	APA-2_fpkm	APA-3_fpkm	APC-1_fpkm	APC-2_fpkm	APC-3_fpkm	APB-1_fpkm	APB-2_fpkm	APB-3_fpkm	APD-1_fpkm	APD-2_fpkm	APD-3_fpkm	APCK-1_count	APCK-2_count	APCK-3_count	APA-1_count	APA-2_count	APA-3_count	APC-1_count	APC-2_count	APC-3_count	APB-1_count	APB-2_count	APB-3_count	APD-1_count	APD-2_count	APD-3_count	chr	start	end	strand	gene_name	gene_description	KEGG	KEGG pathway	NR	Swissprot	Tremble	KOG	GO	Pfam	TF-Family	TF-Category	TF-Classification
Apse001G0000400	2.66	2.56	1.63	1.36	1.09	1.77	1.28	1.4	1	0.82	0.69	1.22	1.46	2.24	0.94	28	29	20	15	12	19	12	15	11	9	6	12	14	18	9	GWHBECT00000001	81562	81978	+	gene-Apse001G0000400	--	--	--	hypothetical protein CISIN_1g038531mg, partial [Citrus sinensis]	S1_PAPRH RecName: Full=Self-incompatibility protein S1 {ECO:0000303|PubMed:8134385}; Flags: Precursor;	A0A5C7GQ39_9ROSI RecName: Full=S-protein homolog {ECO:0000256|RuleBase:RU367044};	At5g12060	GO:0005576,extracellular region; GO:0060320,rejection of self pollen; GO:0000003,reproduction; GO:0007154,cell communication; GO:0008037,cell recognition; GO:0008150,biological_process; GO:0009856,pollination; GO:0009875,pollen-pistil interaction; GO:0009987,cellular process; GO:0022414,reproductive process; GO:0032501,multicellular organismal process; GO:0044706,multi-multicellular organism proc…	PF05938.11:Plant self-incompatibility protein S1	--	--	--
Apse001G0001000	0.31	0.39	0.38	0.34	0.3	0.26	0.08	0.18	0.15	0.58	0.73	1.1	0.15	0.18	0.1	14	19	20	16	14	12	3	8	7	27	27	46	6	6	4	GWHBECT00000001	98387	102640	+	gene-Apse001G0001000	--	K19882 O-palmitoleoyl-L-serine hydrolase [EC:3.1.1.98] | (RefSeq) pectin acetylesterase 12 (A)	--	PREDICTED: pectin acetylesterase 12 isoform X1 [Vitis vinifera]	PAE2_ARATH RecName: Full=Pectin acetylesterase 2 {ECO:0000303|PubMed:25115560}; EC=3.1.1.- {ECO:0000305}; Flags: Precursor;	A0A5C7IQK0_9ROSI RecName: Full=Pectin acetylesterase {ECO:0000256|RuleBase:RU363114}; EC=3.1.1.- {ECO:0000256|RuleBase:RU363114};	At1g57590	GO:0005576,extracellular region; GO:0009505,plant-type cell wall; GO:0052793,pectin acetylesterase activity; GO:0071555,cell wall organization; GO:0003674,molecular_function; GO:0003824,catalytic activity; GO:0016787,hydrolase activity; GO:0016788,hydrolase activity, acting on ester bonds; GO:0052689,carboxylic ester hydrolase activity; GO:0008150,biological_process; GO:0009987,cellular process; …	PF03283.13:Pectinacetylesterase	--	--	--
Apse001G0001100	187.45	176.96	181.5	267.92	254.54	274.58	344.22	321.79	339.79	236.39	256.78	216.91	355.32	349.5	353.17	3532	3585	4001	5291	5009	5268	5793	6190	6678	4631	4015	3831	6110	5029	6072	GWHBECT00000001	102747	103666	-	gene-Apse001G0001100	--	K16241 transcription factor HY5 | (RefSeq) transcription factor HY5-like (A)	ko04712: Circadian rhythm - plant	transcription factor HY5-like isoform X2 [Manihot esculenta]	HYH_ARATH RecName: Full=Transcription factor HY5-like; AltName: Full=HY5 homolog; AltName: Full=bZIP transcription factor 64 {ECO:0000303|PubMed:11906833}; Short=AtbZIP64 {ECO:0000303|PubMed:11906833};	A0A5C7IRS8_9ROSI RecName: Full=BZIP domain-containing protein {ECO:0000259|PROSITE:PS50217};	At3g17610_1	GO:0005634,nucleus; GO:0003700,DNA-binding transcription factor activity; GO:0000981,DNA-binding transcription factor activity, RNA polymerase II-specific; GO:0000976,transcription regulatory region sequence-specific DNA binding; GO:0045944,positive regulation of transcription by RNA polymerase II; GO:0010017,red or far-red light signaling pathway; GO:0009585,red, far-red light phototransduction;…	PF00170.21:bZIP transcription factor	bZIP	TF	bZIP
Apse001G0001200	10.94	9.55	9.03	6.33	6.63	6.09	5.38	5.74	4.94	3.7	4.53	3.81	6.74	5.92	5.51	760	713	734	461	481	431	334	407	358	267	261	248	427	314	349	GWHBECT00000001	104946	108819	+	gene-Apse001G0001200	--	--	--	hypothetical protein CICLE_v10004633mg [Citrus clementina]	--	A0A5C7IQ56_9ROSI SubName: Full=Uncharacterized protein {ECO:0000313|EMBL:TXG71523.1};	--	--	--	--	--	--
Apse001G0001500	19.33	18.44	19.91	4.89	5.22	5.03	43.65	36.89	39.59	5.56	5.57	7.75	8.51	8.22	5.25	117	120	141	31	33	31	236	228	250	35	28	44	47	38	29	GWHBECT00000001	128871	129205	-	gene-Apse001G0001500	--	--	--	uncharacterized protein LOC109809395 isoform X1 [Cajanus cajan]	--	A0A1S2XGT5_CICAR SubName: Full=uncharacterized protein LOC101488468 {ECO:0000313|RefSeq:XP_004488161.1};	At1g48330	--	--	--	--	--
Apse001G0002300	1.4	1.68	1.5	0.85	0.93	0.59	0.35	0.29	0.47	1.2	1.5	1.29	0.32	0.56	0.53	72	93	90	46	50	31	16	15	25	64	64	62	15	22	25	GWHBECT00000001	161776	165273	-	gene-Apse001G0002300	--	--	--	PREDICTED: protein CHUP1, chloroplastic [Citrus sinensis]	CHUP1_ARATH RecName: Full=Protein CHUP1, chloroplastic; AltName: Full=Protein CHLOROPLAST UNUSUAL POSITIONING 1;	A0A5C7IQ48_9ROSI SubName: Full=Uncharacterized protein {ECO:0000313|EMBL:TXG71513.1};	At1g48280	GO:0009507,chloroplast; GO:0009707,chloroplast outer membrane; GO:0005829,cytosol; GO:0009658,chloroplast organization; GO:0009902,chloroplast relocation; GO:0006996,organelle organization; GO:0008150,biological_process; GO:0009657,plastid organization; GO:0009987,cellular process; GO:0016043,cellular component organization; GO:0071840,cellular component organization or biogenesis; GO:0019750,chl…	--	--	--	--
Apse001G0002400	13.63	10.68	13	8.2	6.69	7.26	3.15	3.16	3.02	9.21	9.27	10.53	10.57	12.29	11.19	363	306	405	229	186	197	75	86	84	255	205	263	257	250	272	GWHBECT00000001	169445	171505	-	gene-Apse001G0002400	--	K01714 4-hydroxy-tetrahydrodipicolinate synthase [EC:4.3.3.7] | (RefSeq) hypothetical protein (A)	ko00261: Monobactam biosynthesis; ko00300: Lysine biosynthesis; ko01100: Metabolic pathways; ko01110: Biosynthesis of secondary metabolites; ko01230: Biosynthesis of amino acids	hypothetical protein CICLE_v10001621mg [Citrus clementina]	DAPA_TOBAC RecName: Full=4-hydroxy-tetrahydrodipicolinate synthase, chloroplastic; Short=HTPA synthase; EC=4.3.3.7; Flags: Precursor;	A0A5C7IY10_9ROSI RecName: Full=4-hydroxy-tetrahydrodipicolinate synthase {ECO:0000256|ARBA:ARBA00012086, ECO:0000256|PIRNR:PIRNR001365}; Short=HTPA synthase {ECO:0000256|PIRNR:PIRNR001365}; EC=4.3.3.7 {ECO:0000256|ARBA:ARBA00012086, ECO:0000256|PIRNR:PIRNR001365};	At2g45440	GO:0009507,chloroplast; GO:0008840,4-hydroxy-tetrahydrodipicolinate synthase; GO:0019877,diaminopimelate biosynthetic process; GO:0009089,lysine biosynthetic process via diaminopimelate; GO:0003674,molecular_function; GO:0003824,catalytic activity; GO:0016829,lyase activity; GO:0016835,carbon-oxygen lyase activity; GO:0016836,hydro-lyase activity; GO:0008152,metabolic process; GO:0006082,organic …	PF00701.22:Dihydrodipicolinate synthetase family	--	--	--
Apse001G0002500	13.7	12.13	13.08	14	14.41	13.79	5.55	5.89	6.07	13.24	12.77	14.14	11.36	11.33	11.29	649	618	725	695	713	665	235	285	300	652	502	628	491	410	488	GWHBECT00000001	172133	174699	-	gene-Apse001G0002500	--	K00423 L-ascorbate oxidase [EC:1.10.3.3] | (RefSeq) LOW QUALITY PROTEIN: L-ascorbate oxidase (A)	ko00053: Ascorbate and aldarate metabolism; ko01100: Metabolic pathways	hypothetical protein CUMW_075990 [Citrus unshiu]	FDL48_ARATH RecName: Full=Putative F-box/FBD/LRR-repeat protein At4g13965;	A0A5C7ISY6_9ROSI RecName: Full=4-hydroxy-tetrahydrodipicolinate synthase {ECO:0000256|ARBA:ARBA00012086}; EC=4.3.3.7 {ECO:0000256|ARBA:ARBA00012086};	At5g56810	--	PF08387.10:FBD	--	--	--
Apse001G0003300	5.03	4.34	3.71	4.36	3.77	3.9	2.97	3.41	3.11	10.07	11.85	10.99	3.85	3.86	4.72	152	141	131	138	119	120	80	105	98	316	297	311	106	89	130	GWHBECT00000001	207042	209317	-	gene-Apse001G0003300	--	K06173 tRNA pseudouridine38-40 synthase [EC:5.4.99.12] | (RefSeq) uncharacterized protein LOC102611421 isoform X1 (A)	--	hypothetical protein CISIN_1g043662mg [Citrus sinensis]	--	A0A5C7IQ38_9ROSI RecName: Full=tRNA pseudouridine synthase {ECO:0000256|RuleBase:RU003792}; EC=5.4.99.12 {ECO:0000256|RuleBase:RU003792};	At3g06950	GO:0003723,RNA binding; GO:0106029,tRNA pseudouridine synthase activity; GO:0001522,pseudouridine synthesis; GO:0008033,tRNA processing; GO:0003674,molecular_function; GO:0003676,nucleic acid binding; GO:0005488,binding; GO:0097159,organic cyclic compound binding; GO:1901363,heterocyclic compound binding; GO:0003824,catalytic activity; GO:0009982,pseudouridine synthase activity; GO:0016853,isomer…	PF01416.20:tRNA pseudouridine synthase	--	--	--
Apse001G0003500	3300.74	3453.47	3006.08	3219.02	3579.59	2878.57	4423.67	3366.46	3287.6	2169.25	2615.74	1540.36	4944.66	3528.81	3443.4	95997	107987	102285	98121	108725	85245	114911	99953	99729	65595	63128	41991	131239	78374	91379	GWHBECT00000001	215928	217080	+	gene-Apse001G0003500	--	--	--	--	--	--	--	--	--	--	--	--
Apse001G0003600	6.77	6.94	6.95	3.39	3.64	3.14	6.32	6.4	7.2	3.2	3.4	3.1	2.34	2.04	2.31	305	336	366	160	171	144	254	294	338	150	127	131	96	70	95	GWHBECT00000001	228472	232428	+	gene-Apse001G0003600	--	K07198 5'-AMP-activated protein kinase, catalytic alpha subunit [EC:2.7.11.11] | (RefSeq) CBL-interacting serine/threonine-protein kinase 1 isoform X2 (A)	--	hypothetical protein CISIN_1g011868mg [Citrus sinensis]	CIPK1_ARATH RecName: Full=CBL-interacting serine/threonine-protein kinase 1; EC=2.7.11.1; AltName: Full=SNF1-related kinase 3.16; AltName: Full=SOS2-like protein kinase PKS13;	A0A5C7IQD5_9ROSI RecName: Full=Non-specific serine/threonine protein kinase {ECO:0000256|ARBA:ARBA00012513}; EC=2.7.11.1 {ECO:0000256|ARBA:ARBA00012513};	At1g48260	GO:0005737,cytoplasm; GO:0005634,nucleus; GO:0005886,plasma membrane; GO:0005524,ATP binding; GO:0106310,NA; GO:0004674,protein serine/threonine kinase activity; GO:0106311,NA; GO:0035556,intracellular signal transduction; GO:0006468,protein phosphorylation; GO:0009737,response to abscisic acid; GO:0006970,response to osmotic stress; GO:0009651,response to salt stress; GO:0000166,nucleotide bindi…	PF00069.25:Protein kinase domain	--	--	--
Apse001G0003800	8.22	9.68	9.08	8	8.64	7.42	4.29	4.77	4.88	11.71	10.25	11.25	6.68	6.54	6.46	410	519	530	418	450	377	191	243	254	607	424	526	304	249	294	GWHBECT00000001	250329	252869	-	gene-Apse001G0003800	--	K00951 GTP pyrophosphokinase [EC:2.7.6.5] | (RefSeq) hypothetical protein (A)	ko00230: Purine metabolism; ko01100: Metabolic pathways	hypothetical protein CICLE_v10004629mg [Citrus clementina]	CRSH_ARATH RecName: Full=Probable GTP diphosphokinase CRSH, chloroplastic; EC=2.7.6.5; AltName: Full=Calcium-activated RelA/Spot homolog; Short=AtCRSH; AltName: Full=ppGpp synthetase CRSH; Flags: Precursor;	A0A5C7IQC2_9ROSI RecName: Full=GTP diphosphokinase {ECO:0000256|ARBA:ARBA00013251}; EC=2.7.6.5 {ECO:0000256|ARBA:ARBA00013251};	At3g17470	GO:0009507,chloroplast; GO:0005524,ATP binding; GO:0005509,calcium ion binding; GO:0005525,GTP binding; GO:0008728,GTP diphosphokinase activity; GO:0016301,kinase activity; GO:0015969,guanosine tetraphosphate metabolic process; GO:0000166,nucleotide binding; GO:0003674,molecular_function; GO:0005488,binding; GO:0008144,drug binding; GO:0017076,purine nucleotide binding; GO:0030554,adenyl nucleoti…	PF04607.17:Region found in RelA / SpoT proteins	--	--	--
Apse001G0004900	6.25	5.75	6.3	3.21	3.3	3.24	2.71	2.35	3.35	6.37	6.8	7.55	2.41	2.92	2.88	336	332	396	181	185	177	130	129	188	356	303	380	118	120	141	GWHBECT00000001	301339	305695	-	gene-Apse001G0004900	--	K15285 solute carrier family 35, member E3 | (RefSeq) UDP-galactose transporter 1 (A)	--	hypothetical protein CISIN_1g016904mg [Citrus sinensis]	PT317_ARATH RecName: Full=Probable sugar phosphate/phosphate translocator At3g17430;	A0A067FXU5_CITSI RecName: Full=TPT domain-containing protein {ECO:0000259|Pfam:PF03151};	At3g17430	GO:0005768,endosome; GO:0005794,Golgi apparatus; GO:0016021,integral component of membrane; GO:0005802,trans-Golgi network; GO:0015297,antiporter activity; GO:0008643,carbohydrate transport; GO:0003674,molecular_function; GO:0005215,transporter activity; GO:0022857,transmembrane transporter activity; GO:0015291,secondary active transmembrane transporter activity; GO:0022804,active transmembrane t…	PF03151.16:Triose-phosphate Transporter family	--	--	--
Apse001G0005100	162.29	150.71	155.1	243.27	235.88	250.69	346.48	349.96	363.96	144.52	154.83	151.38	233.43	248.18	240.16	5952	5943	6655	9351	9035	9362	11350	13103	13923	5511	4712	5204	7813	6951	8037	GWHBECT00000001	323433	327713	-	gene-Apse001G0005100	--	K13436 pto-interacting protein 1 [EC:2.7.11.1] | (RefSeq) pto-interacting protein 1 (A)	ko04626: Plant-pathogen interaction	PREDICTED: pto-interacting protein 1 [Citrus sinensis]	PTI1_SOLLC RecName: Full=Pto-interacting protein 1; Short=Pti1 {ECO:0000303|PubMed:8521516}; EC=2.7.11.1 {ECO:0000269|PubMed:8521516}; AltName: Full=Pto kinase interactor 1 {ECO:0000312|EMBL:AAC61805.1};	A0A5C7IQZ3_9ROSI RecName: Full=Protein kinase domain-containing protein {ECO:0000259|PROSITE:PS50011};	At2g47060	GO:0005524,ATP binding; GO:0106310,NA; GO:0106311,NA; GO:0009626,plant-type hypersensitive response; GO:0000166,nucleotide binding; GO:0003674,molecular_function; GO:0005488,binding; GO:0008144,drug binding; GO:0017076,purine nucleotide binding; GO:0030554,adenyl nucleotide binding; GO:0032553,ribonucleotide binding; GO:0032555,purine ribonucleotide binding; GO:0032559,adenyl ribonucleotide bindi…	PF07714.17:Protein tyrosine kinase	--	--	--
Apse001G0005200	0.73	0.93	1.14	0.57	0.83	0.78	2.16	3.58	2.99	0.38	0.24	0.21	0.51	0.96	0.44	11	15	20	9	13	12	29	55	47	6	3	3	7	11	6	GWHBECT00000001	330349	331169	+	gene-Apse001G0005200	--	K01184 polygalacturonase [EC:3.2.1.15] | (RefSeq) polygalacturonase QRT2-like (A)	ko00040: Pentose and glucuronate interconversions; ko01100: Metabolic pathways	PREDICTED: tetraspanin-8-like [Gossypium hirsutum]	TET9_ARATH RecName: Full=Tetraspanin-9;	A0A6A6N2J6_HEVBR SubName: Full=Uncharacterized protein {ECO:0000313|EMBL:KAF2319544.1};	At4g30430	GO:0016021,integral component of membrane; GO:0005886,plasma membrane; GO:0009506,plasmodesma; GO:0005575,cellular_component; GO:0016020,membrane; GO:0031224,intrinsic component of membrane; GO:0044425,membrane part; GO:0005623,cell; GO:0044464,cell part; GO:0071944,cell periphery; GO:0005911,cell-cell junction; GO:0030054,cell junction; GO:0055044,symplast	PF00335.20:Tetraspanin family	--	--	--
Apse001G0005700	1.71	2.91	1.66	0.73	0.9	0.93	2.64	2.77	1.87	1.25	1.28	1.38	0.97	0.15	1.1	29	53	33	13	16	16	40	48	33	22	18	22	15	2	17	GWHBECT00000001	376258	379177	+	gene-Apse001G0005700	--	--	--	PREDICTED: pleiotropic drug resistance protein 3-like [Citrus sinensis]	PDR3_TOBAC RecName: Full=Pleiotropic drug resistance protein 3; AltName: Full=NtPDR3;	A0A5C7IQF9_9ROSI RecName: Full=ABC transporter domain-containing protein {ECO:0000259|PROSITE:PS50893};	At2g37280	GO:0016021,integral component of membrane; GO:0005524,ATP binding; GO:0042626,ATPase activity, coupled to transmembrane movement of substances; GO:0000166,nucleotide binding; GO:0003674,molecular_function; GO:0005488,binding; GO:0008144,drug binding; GO:0017076,purine nucleotide binding; GO:0030554,adenyl nucleotide binding; GO:0032553,ribonucleotide binding; GO:0032555,purine ribonucleotide bind…	PF08370.11:Plant PDR ABC transporter associated	--	--	--
Apse001G0005800	1.94	2.9	2.52	1.12	1.29	1.45	1.08	1.53	1.57	0.4	0.61	0.36	1.52	1.87	1.06	46	74	70	28	32	35	23	37	39	10	12	8	33	34	23	GWHBECT00000001	399327	400692	-	gene-Apse001G0005800	--	K05681 ATP-binding cassette, subfamily G (WHITE), member 2 | (RefSeq) ABC transporter G family member 5-like (A)	ko02010: ABC transporters	PREDICTED: LOW QUALITY PROTEIN: pleiotropic drug resistance protein 3-like [Citrus sinensis]	PDR3_TOBAC RecName: Full=Pleiotropic drug resistance protein 3; AltName: Full=NtPDR3;	A0A5C7IQA7_9ROSI RecName: Full=ABC transporter domain-containing protein {ECO:0000259|PROSITE:PS50893};	At4g15230	GO:0016021,integral component of membrane; GO:0005524,ATP binding; GO:0042626,ATPase activity, coupled to transmembrane movement of substances; GO:0000166,nucleotide binding; GO:0003674,molecular_function; GO:0005488,binding; GO:0008144,drug binding; GO:0017076,purine nucleotide binding; GO:0030554,adenyl nucleotide binding; GO:0032553,ribonucleotide binding; GO:0032555,purine ribonucleotide bind…	PF01061.24:ABC-2 type transporter	--	--	--
Apse001G0005900	4.52	3.63	3.82	2	2.09	1.96	1.65	1.49	1.23	0.41	0.74	0.76	2.5	1.37	2.55	95	82	94	44	46	42	31	32	27	9	13	15	48	22	49	GWHBECT00000001	402248	405607	-	gene-Apse001G0005900	--	--	--	pleiotropic drug resistance protein 3 [Quercus suber]	PDR3_TOBAC RecName: Full=Pleiotropic drug resistance protein 3; AltName: Full=NtPDR3;	A0A5C7IQA7_9ROSI RecName: Full=ABC transporter domain-containing protein {ECO:0000259|PROSITE:PS50893};	At2g37280	GO:0016021,integral component of membrane; GO:0005524,ATP binding; GO:0042626,ATPase activity, coupled to transmembrane movement of substances; GO:0000166,nucleotide binding; GO:0003674,molecular_function; GO:0005488,binding; GO:0008144,drug binding; GO:0017076,purine nucleotide binding; GO:0030554,adenyl nucleotide binding; GO:0032553,ribonucleotide binding; GO:0032555,purine ribonucleotide bind…	PF08370.11:Plant PDR ABC transporter associated	--	--	--
Apse001G0006000	1.54	1.27	1.13	1.39	1.27	1.6	1.78	2.37	1.9	0.34	0.58	0.47	1.25	0.98	1.06	35	31	30	33	30	37	36	55	45	8	11	10	26	17	22	GWHBECT00000001	433929	435330	-	gene-Apse001G0006000	--	K03283 heat shock 70kDa protein 1/2/6/8 | (RefSeq) heat shock 70 kDa protein 3-like (A)	ko03040: Spliceosome; ko04141: Protein processing in endoplasmic reticulum; ko04144: Endocytosis	PREDICTED: LOW QUALITY PROTEIN: pleiotropic drug resistance protein 3-like [Citrus sinensis]	PDR3_TOBAC RecName: Full=Pleiotropic drug resistance protein 3; AltName: Full=NtPDR3;	V4RF55_CITCL SubName: Full=Uncharacterized protein {ECO:0000313|EMBL:ESR32498.1};	At4g15230	GO:0016021,integral component of membrane; GO:0005524,ATP binding; GO:0042626,ATPase activity, coupled to transmembrane movement of substances; GO:0000166,nucleotide binding; GO:0003674,molecular_function; GO:0005488,binding; GO:0008144,drug binding; GO:0017076,purine nucleotide binding; GO:0030554,adenyl nucleotide binding; GO:0032553,ribonucleotide binding; GO:0032555,purine ribonucleotide bind…	PF01061.24:ABC-2 type transporter	--	--	--
Apse001G0006100	3.32	2.71	3.36	1.4	1.35	1.21	2.25	2.28	1.69	1.52	1.45	1.57	2.46	2.66	2.04	235	206	278	104	100	87	142	165	125	112	85	104	159	144	132	GWHBECT00000001	445082	449344	-	gene-Apse001G0006100	--	K08711 ATP-binding cassette, subfamily G (WHITE), member 2, PDR | (RefSeq) LOW QUALITY PROTEIN: ZEB2-regulated ABC transporter 1-like (A)	ko02010: ABC transporters	PREDICTED: LOW QUALITY PROTEIN: pleiotropic drug resistance protein 3-like [Citrus sinensis]	PDR3_TOBAC RecName: Full=Pleiotropic drug resistance protein 3; AltName: Full=NtPDR3;	V4RF55_CITCL SubName: Full=Uncharacterized protein {ECO:0000313|EMBL:ESR32498.1};	At3g53480	GO:0016021,integral component of membrane; GO:0005524,ATP binding; GO:0042626,ATPase activity, coupled to transmembrane movement of substances; GO:0000166,nucleotide binding; GO:0003674,molecular_function; GO:0005488,binding; GO:0008144,drug binding; GO:0017076,purine nucleotide binding; GO:0030554,adenyl nucleotide binding; GO:0032553,ribonucleotide binding; GO:0032555,purine ribonucleotide bind…	PF00005.27:ABC transporter	--	--	--
Apse001G0006300	129.33	135.73	134.83	99.68	101.22	99.62	113.15	103.55	106.97	50.71	50.91	50.3	107.61	107.8	109.05	4479	5054	5463	3618	3661	3513	3500	3661	3864	1826	1463	1633	3401	2851	3446	GWHBECT00000001	472753	474125	-	gene-Apse001G0006300	--	K00789 S-adenosylmethionine synthetase [EC:2.5.1.6] | (RefSeq) S-adenosylmethionine synthase 2 (A)	ko00270: Cysteine and methionine metabolism; ko01100: Metabolic pathways; ko01110: Biosynthesis of secondary metabolites; ko01230: Biosynthesis of amino acids; ko01240: Biosynthesis of cofactors	RecName: Full=S-adenosylmethionine synthase; Short=AdoMet synthase; AltName: Full=Methionine adenosyltransferase; Short=MAT AAP13994.1 S-adenosylmethionine synthetase [Litchi chinensis]	METK_LITCN RecName: Full=S-adenosylmethionine synthase; Short=AdoMet synthase; EC=2.5.1.6 {ECO:0000250|UniProtKB:Q96551}; AltName: Full=Methionine adenosyltransferase; Short=MAT;	A0A5C7IQV7_9ROSI RecName: Full=S-adenosylmethionine synthase {ECO:0000256|RuleBase:RU000541}; EC=2.5.1.6 {ECO:0000256|RuleBase:RU000541};	At4g01850	GO:0005737,cytoplasm; GO:0005524,ATP binding; GO:0046872,metal ion binding; GO:0004478,methionine adenosyltransferase activity; GO:0006730,one-carbon metabolic process; GO:0006556,S-adenosylmethionine biosynthetic process; GO:0000166,nucleotide binding; GO:0003674,molecular_function; GO:0005488,binding; GO:0008144,drug binding; GO:0017076,purine nucleotide binding; GO:0030554,adenyl nucleotide bi…	PF02773.16:S-adenosylmethionine synthetase, C-terminal domain	--	--	--
Apse001G0006500	20.32	22.72	25.25	19.92	16.06	20.83	33.07	30.78	31.41	49.99	55.94	56.16	10.34	14.83	12.9	183	220	266	188	151	191	266	283	295	468	418	474	85	102	106	GWHBECT00000001	481011	482303	+	gene-Apse001G0006500	--	K08341 GABA(A) receptor-associated protein | (RefSeq) autophagy-related protein 8i-like (A)	ko04136: Autophagy - other	autophagy-related protein 8i [Prunus persica]	ATG8H_ARATH RecName: Full=Autophagy-related protein 8h; AltName: Full=Autophagy-related ubiquitin-like modifier ATG8h; Short=AtAPG8h; Short=Protein autophagy 8h;	A0A5C7IQF0_9ROSI RecName: Full=Autophagy-related protein {ECO:0000256|RuleBase:RU004384};	At3g06420	GO:0000421,autophagosome membrane; GO:0031410,cytoplasmic vesicle; GO:0005874,microtubule; GO:0006914,autophagy; GO:0006995,cellular response to nitrogen starvation; GO:0015031,protein transport; GO:0008152,metabolic process; GO:0008150,biological_process; GO:0009056,catabolic process; GO:0009987,cellular process; GO:0044237,cellular metabolic process; GO:0044248,cellular catabolic process; GO:00…	PF02991.16:Autophagy protein Atg8 ubiquitin like	--	--	--
Apse001G0007000	17.91	19.45	16.32	14.02	13.53	15.05	6.55	5.53	6.85	32.26	32	29.98	17.81	11.79	13.44	346	404	369	284	273	296	113	109	138	648	513	543	314	174	237	GWHBECT00000001	540065	542798	+	gene-Apse001G0007000	--	K03105 signal recognition particle subunit SRP19 | (RefSeq) signal recognition particle 19 kDa protein (A)	ko03060: Protein export	PREDICTED: signal recognition particle 19 kDa protein [Vitis vinifera]	SRP19_ORYSJ RecName: Full=Signal recognition particle 19 kDa protein; Short=SRP19;	A0A5C7IPZ2_9ROSI SubName: Full=Uncharacterized protein {ECO:0000313|EMBL:TXG71467.1};	At1g48160	GO:0005786,signal recognition particle, endoplasmic reticulum targeting; GO:0008312,7S RNA binding; GO:0006617,SRP-dependent cotranslational protein targeting to membrane, signal sequence recognition; GO:0003674,molecular_function; GO:0003676,nucleic acid binding; GO:0003723,RNA binding; GO:0005488,binding; GO:0097159,organic cyclic compound binding; GO:1901363,heterocyclic compound binding; GO:0…	PF01922.17:SRP19 protein	--	--	--
Apse001G0007200	0.21	0.24	0.17	0.15	0.24	0.22	0.08	0.03	0.07	0.28	0.28	0.22	0.16	0.11	0.16	35	44	33	27	42	38	12	5	12	49	39	35	25	14	24	GWHBECT00000001	558473	570868	-	gene-Apse001G0007200	--	K10400 kinesin family member 15 | (RefSeq) kinesin-like protein KIN-12C (A)	--	PREDICTED: phragmoplast orienting kinesin-1 [Citrus sinensis]	KN12C_ARATH RecName: Full=Kinesin-like protein KIN-12C {ECO:0000305}; AltName: Full=Phragmoplast orienting kinesin 1 {ECO:0000303|PubMed:16682350};	A0A5C7IRL2_9ROSI RecName: Full=Kinesin motor domain-containing protein {ECO:0000259|PROSITE:PS50067};	At3g17360	GO:0005871,kinesin complex; GO:0005874,microtubule; GO:0009524,phragmoplast; GO:0005524,ATP binding; GO:1990939,ATP-dependent microtubule motor activity; GO:0016887,ATPase activity; GO:0008017,microtubule binding; GO:0003777,microtubule motor activity; GO:0000911,cytokinesis by cell plate formation; GO:0007018,microtubule-based movement; GO:0000281,mitotic cytokinesis; GO:0000166,nucleotide bindi…	PF00225.23:Kinesin motor domain	--	--	--
Apse001G0007700	15.68	14.36	15.37	19.44	19.95	20.22	42.87	44.56	48.28	25.79	26.53	25.82	18.41	17.94	18.22	451	444	517	586	599	592	1101	1308	1448	771	633	696	483	394	478	GWHBECT00000001	625358	639051	-	gene-Apse001G0007700	--	K15121 solute carrier family 25, member 44 | (RefSeq) solute carrier family 25 member 44-like (A)	--	PREDICTED: solute carrier family 25 member 44-like [Juglans regia]	SAMC2_ARATH RecName: Full=Probable S-adenosylmethionine carrier 2, chloroplastic; Flags: Precursor;	A0A5C7IQ90_9ROSI SubName: Full=Uncharacterized protein {ECO:0000313|EMBL:TXG71461.1};	At5g15640	GO:0009941,chloroplast envelope; GO:0031969,chloroplast membrane; GO:0016021,integral component of membrane; GO:0005743,mitochondrial inner membrane; GO:0000095,S-adenosyl-L-methionine transmembrane transporter activity; GO:0003674,molecular_function; GO:0005215,transporter activity; GO:0022857,transmembrane transporter activity; GO:0051184,cofactor transmembrane transporter activity; GO:0015238,…	PF00153.27:Mitochondrial carrier protein	--	--	--
Apse001G0007900	47.76	44.94	46.32	40.45	40.72	41.39	71.43	75.62	73.38	35.47	37.36	35.59	36.51	33.47	35.65	3194	3231	3624	2835	2844	2818	4266	5162	5118	2466	2073	2231	2228	1709	2175	GWHBECT00000001	649215	653426	+	gene-Apse001G0007900	--	K20102 YTH domain-containing family protein | (RefSeq) uncharacterized protein LOC102624076 (A)	--	PREDICTED: uncharacterized protein LOC102624076 [Citrus sinensis]	ECT2_ARATH RecName: Full=YTH domain-containing protein ECT2 {ECO:0000305}; AltName: Full=Protein EVOLUTIONARILY CONSERVED C-TERMINAL REGION 2 {ECO:0000303|PubMed:16113215};	A0A5C7IQW2_9ROSI RecName: Full=YTH domain-containing protein {ECO:0000259|PROSITE:PS50882};	At1g48110	GO:0005737,cytoplasm; GO:0005829,cytosol; GO:0005634,nucleus; GO:0003729,mRNA binding; GO:0061157,mRNA destabilization; GO:0003674,molecular_function; GO:0003676,nucleic acid binding; GO:0003723,RNA binding; GO:0005488,binding; GO:0097159,organic cyclic compound binding; GO:1901363,heterocyclic compound binding; GO:0008152,metabolic process; GO:0006139,nucleobase-containing compound metabolic pro…	PF04146.15:YT521-B-like domain	--	--	--
Apse001G0008100	7.23	7.1	7.17	6.2	5.89	5.62	3.18	3.31	3.6	8.16	8.8	9.08	6.61	5.17	5.93	306	323	355	275	260	242	120	143	159	359	309	360	255	167	229	GWHBECT00000001	679306	681546	+	gene-Apse001G0008100	--	K05391 cyclic nucleotide gated channel, plant | (RefSeq) cyclic nucleotide-gated ion channel 1-like (A)	ko04626: Plant-pathogen interaction	domains rearranged methyltransferase 2 [Dimocarpus longan]	DRM3_ARATH RecName: Full=Probable inactive DNA (cytosine-5)-methyltransferase DRM3 {ECO:0000305}; AltName: Full=Protein DOMAINS REARRANGED METHYLTRANSFERASE 3 {ECO:0000303|PubMed:21060858};	A0A5C7IQ81_9ROSI RecName: Full=SAM-dependent MTase DRM-type domain-containing protein {ECO:0000259|PROSITE:PS51680};	At3g17310	GO:0005634,nucleus; GO:0003677,DNA binding; GO:0008168,methyltransferase activity; GO:0006306,DNA methylation; GO:0003674,molecular_function; GO:0003676,nucleic acid binding; GO:0005488,binding; GO:0097159,organic cyclic compound binding; GO:1901363,heterocyclic compound binding; GO:0003824,catalytic activity; GO:0016740,transferase activity; GO:0016741,transferase activity, transferring one-carb…	--	--	--	--
Apse001G0008200	18.13	17.64	17.13	9.2	9.99	10.42	23.99	25.11	24.78	8.55	9.61	9.94	10.18	10.99	11.99	1307	1367	1445	695	752	765	1545	1848	1863	641	575	672	670	605	789	GWHBECT00000001	684898	689475	+	gene-Apse001G0008200	--	K24194 boron transporter | (RefSeq) probable boron transporter 2 isoform X1 (A)	--	probable boron transporter 2 isoform X1 [Manihot esculenta]	BOR2_ARATH RecName: Full=Probable boron transporter 2;	A0A5C7IQ78_9ROSI SubName: Full=Uncharacterized protein {ECO:0000313|EMBL:TXG71450.1};	At3g62270	GO:0016021,integral component of membrane; GO:0005886,plasma membrane; GO:0046715,active borate transmembrane transporter activity; GO:0015301,anion:anion antiporter activity; GO:0005452,inorganic anion exchanger activity; GO:0022857,transmembrane transporter activity; GO:0050801,ion homeostasis; GO:0048364,root development; GO:0055085,transmembrane transport; GO:0003674,molecular_function; GO:00…	PF00955.21:HCO3- transporter family	--	--	--
Apse001G0008500	142.41	146.22	149.36	134.79	140.84	146.61	106.41	108.01	109.68	69.29	69.14	70.27	161.87	156.04	161.14	8722	9628	10702	8652	9008	9143	5821	6753	7006	4412	3514	4034	9047	7298	9005	GWHBECT00000001	693461	698165	-	gene-Apse001G0008500	--	K21362 galactolipid galactosyltransferase [EC:2.4.1.184] | (RefSeq) hypothetical protein (A)	ko00561: Glycerolipid metabolism	hypothetical protein CISIN_1g006252mg [Citrus sinensis]	SFR2_ORYSJ RecName: Full=Beta-glucosidase-like SFR2, chloroplastic {ECO:0000303|PubMed:15258268}; EC=2.4.1.184 {ECO:0000250|UniProtKB:Q93Y07}; AltName: Full=Beta-glucosidase 36 {ECO:0000303|PubMed:17196101}; Short=Os11bglu36 {ECO:0000303|PubMed:17196101}; AltName: Full=Protein SENSITIVE TO FREEZING 2 {ECO:0000303|PubMed:15258268}; Short=OsSFR2 {ECO:0000303|PubMed:15258268};	A0A5C7IPY0_9ROSI SubName: Full=Uncharacterized protein {ECO:0000313|EMBL:TXG71447.1};	At3g06510	GO:0009707,chloroplast outer membrane; GO:0102996,beta,beta digalactosyldiacylglycerol galactosyltransferase activity; GO:0008422,beta-glucosidase activity; GO:0046480,galactolipid galactosyltransferase activity; GO:0005975,carbohydrate metabolic process; GO:0003674,molecular_function; GO:0003824,catalytic activity; GO:0016740,transferase activity; GO:0016757,transferase activity, transferring gl…	PF00232.18:Glycosyl hydrolase family 1	--	--	--
Apse001G0008800	26.35	25.36	27.21	19.45	21.46	20.2	42.06	40.75	43.24	15.27	15.59	15.67	13.89	13.99	13.46	1613	1669	1949	1248	1372	1259	2300	2547	2761	972	792	899	776	654	752	GWHBECT00000001	730520	734035	-	gene-Apse001G0008800	--	K03884 NADH-ubiquinone oxidoreductase chain 6 [EC:7.1.1.2] | (RefSeq) uncharacterized protein LOC109243048 (A)	ko00190: Oxidative phosphorylation; ko01100: Metabolic pathways	alkaline/neutral invertase [Dimocarpus longan]	INVC_ARATH RecName: Full=Alkaline/neutral invertase C, mitochondrial {ECO:0000305}; Short=A/N-INVC {ECO:0000303|PubMed:21441406}; EC=3.2.1.26 {ECO:0000269|PubMed:23135328}; Flags: Precursor;	A0A5C7IQC3_9ROSI RecName: Full=Alkaline/neutral invertase {ECO:0000256|RuleBase:RU367047}; EC=3.2.1.26 {ECO:0000256|RuleBase:RU367047};	At1g56560	GO:0005739,mitochondrion; GO:0033926,glycopeptide alpha-N-acetylgalactosaminidase activity; GO:0004575,sucrose alpha-glucosidase activity; GO:0007623,circadian rhythm; GO:0010029,regulation of seed germination; GO:0048510,regulation of timing of transition from vegetative to reproductive phase; GO:0005987,sucrose catabolic process; GO:0003674,molecular_function; GO:0003824,catalytic activity; GO:…	PF12899.7:Alkaline and neutral invertase	--	--	--
Apse001G0008900	4.19	3.97	3.79	4.65	3.67	3.96	3.13	3.25	3.67	0.54	0.82	0.85	1.62	2.35	1.75	105	107	111	122	96	101	70	83	96	14	17	20	37	45	40	GWHBECT00000001	743938	745639	-	gene-Apse001G0008900	--	K09422 transcription factor MYB, plant | (RefSeq) hypothetical protein (A)	--	hypothetical protein CISIN_1g019911mg [Citrus sinensis]	MY108_ARATH RecName: Full=Transcription factor MYB108; AltName: Full=Myb-related protein 108; Short=AtMYB108; AltName: Full=Protein BOTRYTIS-SUSCEPTIBLE 1;	A0A5C7IRI8_9ROSI SubName: Full=Uncharacterized protein {ECO:0000313|EMBL:TXG71444.1};	At3g06490	GO:0005634,nucleus; GO:0003700,DNA-binding transcription factor activity; GO:0043565,sequence-specific DNA binding; GO:0000976,transcription regulatory region sequence-specific DNA binding; GO:0006952,defense response; GO:0120195,NA; GO:0006355,regulation of transcription, DNA-templated; GO:0009620,response to fungus; GO:0140110,transcription regulator activity; GO:0003674,molecular_function; GO:…	PF00249.31:Myb-like DNA-binding domain	MYB	TF	MYB->MYB
Apse001G0009300	46.35	51.05	50.45	49.63	51.75	51.4	58.63	58.15	58.97	12.49	12.27	12.93	54.4	54.45	50.13	1603	1898	2041	1799	1869	1810	1811	2053	2127	449	352	419	1717	1438	1582	GWHBECT00000001	807497	809677	+	gene-Apse001G0009300	--	K18819 inositol 3-alpha-galactosyltransferase [EC:2.4.1.123] | (RefSeq) hypothetical protein (A)	ko00052: Galactose metabolism; ko01100: Metabolic pathways	hypothetical protein CICLE_v10005406mg [Citrus clementina]	GOLS2_ARATH RecName: Full=Galactinol synthase 2; Short=AtGolS2; Short=GolS-2; EC=2.4.1.123;	A0A5C7IQ71_9ROSI RecName: Full=Hexosyltransferase {ECO:0000256|RuleBase:RU362027}; EC=2.4.1.- {ECO:0000256|RuleBase:RU362027};	At1g56600	GO:0005737,cytoplasm; GO:0047216,inositol 3-alpha-galactosyltransferase activity; GO:0046872,metal ion binding; GO:0016757,transferase activity, transferring glycosyl groups; GO:0006012,galactose metabolic process; GO:0009737,response to abscisic acid; GO:0009409,response to cold; GO:0006979,response to oxidative stress; GO:0009651,response to salt stress; GO:0009414,response to water deprivation…	PF01501.20:Glycosyl transferase family 8	--	--	--
Apse001G0009400	49.18	46.56	45.06	68.53	61.51	67.25	55.8	52.24	58.33	119.1	108.8	121.56	37.35	40.93	40.84	1114	1134	1194	1627	1455	1551	1129	1208	1378	2805	2045	2581	772	708	844	GWHBECT00000001	811598	814438	+	gene-Apse001G0009400	--	--	--	PREDICTED: stress-response A/B barrel domain-containing protein HS1 [Theobroma cacao]	POP3_ARATH RecName: Full=Stress-response A/B barrel domain-containing protein HS1 {ECO:0000305}; AltName: Full=Pop3 family protein At3g17210 {ECO:0000305}; AltName: Full=Protein HEAT STABLE 1 {ECO:0000303|PubMed:17720140}; Short=AtHS1 {ECO:0000303|PubMed:17720140};	A0A5C7IQU6_9ROSI RecName: Full=Stress-response A/B barrel domain-containing protein {ECO:0000259|PROSITE:PS51502};	At3g17210	GO:0005829,cytosol; GO:0005886,plasma membrane; GO:0046872,metal ion binding; GO:0042742,defense response to bacterium; GO:0050832,defense response to fungus; GO:0009865,pollen tube adhesion; GO:0003674,molecular_function; GO:0005488,binding; GO:0043167,ion binding; GO:0043169,cation binding; GO:0006952,defense response; GO:0006950,response to stress; GO:0008150,biological_process; GO:0009605,res…	PF07876.12:Stress responsive A/B Barrel Domain	--	--	--
Apse001G0009900	6.34	5.83	5.28	15.55	16.95	15.35	9.77	10.7	10.34	3.97	4.31	4.19	6.19	5.08	6.06	771	762	751	1981	2151	1900	1060	1327	1311	502	435	477	687	471	672	GWHBECT00000001	928719	943710	-	gene-Apse001G0009900	--	K15199 general transcription factor 3C polypeptide 1 | (RefSeq) uncharacterized protein LOC102628666 isoform X1 (A)	--	PREDICTED: uncharacterized protein LOC102628666 isoform X1 [Citrus sinensis]	--	A0A5C7IQB4_9ROSI RecName: Full=B-block_TFIIIC domain-containing protein {ECO:0000259|Pfam:PF04182};	At1g59453	GO:0005634,nucleus; GO:0000127,transcription factor TFIIIC complex; GO:0003677,DNA binding; GO:0006384,transcription initiation from RNA polymerase III promoter; GO:0003674,molecular_function; GO:0003676,nucleic acid binding; GO:0005488,binding; GO:0097159,organic cyclic compound binding; GO:1901363,heterocyclic compound binding; GO:0008152,metabolic process; GO:0006383,transcription by RNA polym…	PF04182.12:B-block binding subunit of TFIIIC	--	--	--
Apse001G0010300	1.57	1.23	1.16	3.44	3.92	3.11	1.95	2.29	1.95	6.36	6.16	7.01	1.79	1.59	1.94	119	100	103	273	310	240	132	177	154	501	387	498	124	92	134	GWHBECT00000001	1163218	1182469	+	gene-Apse001G0010300	--	K03021 DNA-directed RNA polymerase III subunit RPC2 [EC:2.7.7.6] | (RefSeq) hypothetical protein (A)	ko03020: RNA polymerase	hypothetical protein CUMW_224270, partial [Citrus unshiu]	NRPC2_ARATH RecName: Full=DNA-directed RNA polymerase III subunit 2 {ECO:0000305}; AltName: Full=DNA-directed RNA polymerase III subunit RPC2 {ECO:0000305}; Short=DNA polymerase I subunit C2 {ECO:0000305}; EC=2.7.7.6 {ECO:0000305}; AltName: Full=Nuclear RNA polymerase C2 {ECO:0000312|EMBL:AED95209.1};	A0A5C7ISQ5_9ROSI RecName: Full=DNA-directed RNA polymerase subunit beta {ECO:0000256|RuleBase:RU363031}; EC=2.7.7.6 {ECO:0000256|RuleBase:RU363031};	At5g45140	GO:0005666,RNA polymerase III complex; GO:0003677,DNA binding; GO:0003899,DNA-directed 5'-3' RNA polymerase activity; GO:0046872,metal ion binding; GO:0032549,ribonucleoside binding; GO:0009561,megagametogenesis; GO:0006351,transcription, DNA-templated; GO:0003674,molecular_function; GO:0003676,nucleic acid binding; GO:0005488,binding; GO:0097159,organic cyclic compound binding; GO:1901363,hetero…	PF00562.28:RNA polymerase Rpb2, domain 6	--	--	--
Apse001G0010500	20.38	18.13	20.53	8.54	8.45	7.49	8.5	7.47	7.61	1	1.33	1.05	15.43	13.47	15.36	644	616	759	283	279	241	240	241	251	33	35	31	445	325	443	GWHBECT00000001	1209822	1211074	-	gene-Apse001G0010500	--	K13258 2-hydroxyisoflavanone dehydratase [EC:4.2.1.105] | (RefSeq) uncharacterized protein LOC114371837 (A)	ko00943: Isoflavonoid biosynthesis; ko01100: Metabolic pathways; ko01110: Biosynthesis of secondary metabolites	PREDICTED: probable carboxylesterase 12 [Citrus sinensis]	CXE12_ARATH RecName: Full=Probable carboxylesterase 12; AltName: Full=AtCXE12; EC=3.1.1.1;	A0A5C7IPV3_9ROSI RecName: Full=Abhydrolase_3 domain-containing protein {ECO:0000259|Pfam:PF07859};	At3g48690	GO:0005737,cytoplasm; GO:0005829,cytosol; GO:0052689,carboxylic ester hydrolase activity; GO:0016787,hydrolase activity; GO:0080030,methyl indole-3-acetate esterase activity; GO:0003674,molecular_function; GO:0003824,catalytic activity; GO:0016788,hydrolase activity, acting on ester bonds; GO:0005622,intracellular; GO:0005575,cellular_component; GO:0005623,cell; GO:0044424,intracellular part; GO:…	PF07859.13:alpha/beta hydrolase fold	--	--	--
Apse001G0010800	6.98	6.97	6.53	7.33	8.03	8.05	7.66	6.11	8.04	28.71	33.09	33.7	6.57	4.66	5.34	149	160	163	164	179	175	146	133	179	637	586	674	128	76	104	GWHBECT00000001	1240288	1246260	+	gene-Apse001G0010800	--	--	--	--	--	A0A5C7IRG9_9ROSI RecName: Full=BRF1 domain-containing protein {ECO:0000259|Pfam:PF07741};	--	GO:0000126,transcription factor TFIIIB complex; GO:0000995,RNA polymerase III general transcription initiation factor activity; GO:0070897,transcription preinitiation complex assembly; GO:0140110,transcription regulator activity; GO:0003674,molecular_function; GO:0140223,general transcription initiation factor activity; GO:0008152,metabolic process; GO:0006139,nucleobase-containing compound metab…	--	--	--	--
Apse001G0010900	0.95	1.02	1.1	0.14	0.18	0.28	0.37	0.19	0.09	2.42	2.46	2.54	0.52	0.25	0.36	20	23	27	3	4	6	7	4	2	53	43	50	10	4	7	GWHBECT00000001	1247329	1254000	+	gene-Apse001G0010900	--	--	--	--	--	A0A5C7IRG9_9ROSI RecName: Full=BRF1 domain-containing protein {ECO:0000259|Pfam:PF07741};	--	GO:0000126,transcription factor TFIIIB complex; GO:0000995,RNA polymerase III general transcription initiation factor activity; GO:0070897,transcription preinitiation complex assembly; GO:0140110,transcription regulator activity; GO:0003674,molecular_function; GO:0140223,general transcription initiation factor activity; GO:0008152,metabolic process; GO:0006139,nucleobase-containing compound metab…	--	--	--	--
Apse001G0011000	1.35	1.26	1.17	1.52	1.71	0.97	0.36	0.22	0.42	0.64	0.84	0.71	1.36	0.91	1.4	89	89	90	105	118	65	21	15	29	44	46	44	82	46	84	GWHBECT00000001	1283649	1299550	+	gene-Apse001G0011000	--	K03021 DNA-directed RNA polymerase III subunit RPC2 [EC:2.7.7.6] | (RefSeq) hypothetical protein (A)	ko03020: RNA polymerase	DNA-directed RNA polymerase III subunit 2 isoform X2 [Durio zibethinus]	NRPC2_ARATH RecName: Full=DNA-directed RNA polymerase III subunit 2 {ECO:0000305}; AltName: Full=DNA-directed RNA polymerase III subunit RPC2 {ECO:0000305}; Short=DNA polymerase I subunit C2 {ECO:0000305}; EC=2.7.7.6 {ECO:0000305}; AltName: Full=Nuclear RNA polymerase C2 {ECO:0000312|EMBL:AED95209.1};	A0A5C7IQA4_9ROSI RecName: Full=DNA-directed RNA polymerase subunit beta {ECO:0000256|RuleBase:RU363031}; EC=2.7.7.6 {ECO:0000256|RuleBase:RU363031};	At5g45140	GO:0005666,RNA polymerase III complex; GO:0003677,DNA binding; GO:0003899,DNA-directed 5'-3' RNA polymerase activity; GO:0046872,metal ion binding; GO:0032549,ribonucleoside binding; GO:0009561,megagametogenesis; GO:0006351,transcription, DNA-templated; GO:0003674,molecular_function; GO:0003676,nucleic acid binding; GO:0005488,binding; GO:0097159,organic cyclic compound binding; GO:1901363,hetero…	PF00562.28:RNA polymerase Rpb2, domain 6	--	--	--
Apse001G0011100	2.28	3.2	2.75	7.61	8.17	8.15	3.67	4.02	5.48	9.53	8.54	9.16	6.06	6.68	5.24	85	128	120	297	318	309	122	153	213	369	264	320	206	190	178	GWHBECT00000001	1329463	1337519	+	gene-Apse001G0011100	--	K15196 transcription factor IIIB 90 kDa subunit | (RefSeq) transcription factor IIIB 60 kDa subunit-like (A)	--	PREDICTED: transcription factor IIIB 60 kDa subunit-like [Nicotiana attenuata]	--	A0A5C7IRG9_9ROSI RecName: Full=BRF1 domain-containing protein {ECO:0000259|Pfam:PF07741};	--	GO:0000126,transcription factor TFIIIB complex; GO:0000995,RNA polymerase III general transcription initiation factor activity; GO:0070897,transcription preinitiation complex assembly; GO:0140110,transcription regulator activity; GO:0003674,molecular_function; GO:0140223,general transcription initiation factor activity; GO:0008152,metabolic process; GO:0006139,nucleobase-containing compound metab…	PF07741.13:Brf1-like TBP-binding domain	--	--	--
Apse001G0011300	12.18	12.3	12.38	25.6	22.17	25.9	28.45	25.96	26.77	58.95	59.23	57.39	15.14	15.57	16.98	291	316	346	641	553	630	607	633	667	1464	1174	1285	330	284	370	GWHBECT00000001	1397366	1399675	+	gene-Apse001G0011300	--	--	--	--	H2A1_ORYSI RecName: Full=Probable histone H2A.1;	A0A5C7IRC8_9ROSI SubName: Full=Uncharacterized protein {ECO:0000313|EMBL:TXG71870.1};	--	GO:0000786,nucleosome; GO:0005634,nucleus; GO:0003677,DNA binding; GO:0046982,protein heterodimerization activity; GO:0003674,molecular_function; GO:0003676,nucleic acid binding; GO:0005488,binding; GO:0097159,organic cyclic compound binding; GO:1901363,heterocyclic compound binding; GO:0005515,protein binding; GO:0046983,protein dimerization activity; GO:0005622,intracellular; GO:0005575,cellula…	--	--	--	--
Apse001G0011500	18.23	18.33	18.17	35.45	33.61	37.81	16.8	17.97	18.49	41.4	43.43	42.3	30.56	32.7	29.51	814	880	949	1659	1567	1719	670	819	861	1922	1609	1770	1245	1115	1202	GWHBECT00000001	1426505	1429497	-	gene-Apse001G0011500	--	K14803 protein phosphatase PTC2/3 [EC:3.1.3.16] | (RefSeq) hypothetical protein (A)	--	hypothetical protein CICLE_v10005100mg [Citrus clementina]	P2C13_ARATH RecName: Full=Probable protein phosphatase 2C 13; Short=AtPP2C13; EC=3.1.3.16;	V4RF86_CITCL RecName: Full=Protein-serine/threonine phosphatase {ECO:0000256|ARBA:ARBA00013081}; EC=3.1.3.16 {ECO:0000256|ARBA:ARBA00013081};	At1g48040	GO:0046872,metal ion binding; GO:0106306,NA; GO:0004722,protein serine/threonine phosphatase activity; GO:0106307,NA; GO:0006470,protein dephosphorylation; GO:0003674,molecular_function; GO:0005488,binding; GO:0043167,ion binding; GO:0043169,cation binding; GO:0003824,catalytic activity; GO:0004721,phosphoprotein phosphatase activity; GO:0016787,hydrolase activity; GO:0016788,hydrolase activity, …	PF00481.21:Protein phosphatase 2C	--	--	--
Apse001G0011700	3.35	4.07	3.65	3.54	3.65	3.9	1.52	1.13	1.38	4.9	5.27	5.26	2.82	2.69	3.06	168	219	214	186	191	199	68	58	72	255	219	247	129	103	140	GWHBECT00000001	1438226	1441210	-	gene-Apse001G0011700	--	K20843 hydroxyproline O-galactosyltransferase 2/3/4/5/6 [EC:2.4.1.-] | (RefSeq) hydroxyproline O-galactosyltransferase GALT3 isoform X1 (A)	--	hypothetical protein CUMW_017260 [Citrus unshiu]	B3GTG_ARATH RecName: Full=Hydroxyproline O-galactosyltransferase GALT3 {ECO:0000303|PubMed:26690932}; EC=2.4.1.- {ECO:0000269|PubMed:26690932}; AltName: Full=Beta-1,3-galactosyltransferase 16 {ECO:0000305};	A0A5C7IR14_9ROSI RecName: Full=Galectin domain-containing protein {ECO:0000259|PROSITE:PS51304};	At3g06440	GO:0005794,Golgi apparatus; GO:0000139,Golgi membrane; GO:0016021,integral component of membrane; GO:0030246,carbohydrate binding; GO:1990714,hydroxyproline O-galactosyltransferase activity; GO:0010405,arabinogalactan protein metabolic process; GO:0048354,mucilage biosynthetic process involved in seed coat development; GO:0018258,protein O-linked glycosylation via hydroxyproline; GO:0080147,root …	PF01762.21:Galactosyltransferase	--	--	--
Apse001G0011800	20.6	20.99	20.09	20.19	22.26	19.28	24.92	27.25	25.82	11.39	11.55	11.63	20.9	15.19	20.45	6777	7424	7735	6961	7649	6460	7324	9154	8861	3895	3154	3586	6277	3817	6141	GWHBECT00000001	1446709	1494651	-	gene-Apse001G0011800	--	K19525 vacuolar protein sorting-associated protein 13A/C | (RefSeq) uncharacterized protein LOC102625672 isoform X1 (A)	--	PREDICTED: uncharacterized protein LOC102625672 [Citrus sinensis]	--	A0A5C7IR45_9ROSI RecName: Full=C2 domain-containing protein {ECO:0000259|PROSITE:PS50004};	At1g48090	GO:0016021,integral component of membrane; GO:0005575,cellular_component; GO:0016020,membrane; GO:0031224,intrinsic component of membrane; GO:0044425,membrane part	PF16908.5:Vacuolar sorting-associated protein 13, N-terminal	--	--	--
Apse001G0012100	23.36	19.88	20.09	21.22	18.57	20.57	19.44	17.51	18.9	41.26	44.6	42.8	18	17.02	16.14	647	592	651	616	537	580	481	495	546	1188	1025	1111	455	360	408	GWHBECT00000001	1511254	1513402	+	gene-Apse001G0012100	--	--	--	PREDICTED: protein SET-like [Ziziphus jujuba]	--	A0A6P3YTC7_ZIZJJ SubName: Full=protein SET-like {ECO:0000313|RefSeq:XP_015867288.1};	At3g17170	GO:0005840,ribosome; GO:0019843,rRNA binding; GO:0003735,structural constituent of ribosome; GO:0006412,translation; GO:0003674,molecular_function; GO:0003676,nucleic acid binding; GO:0003723,RNA binding; GO:0005488,binding; GO:0097159,organic cyclic compound binding; GO:1901363,heterocyclic compound binding; GO:0005198,structural molecule activity; GO:0008152,metabolic process; GO:0006518,peptid…	PF01250.17:Ribosomal protein S6	--	--	--
Apse001G0012600	1.04	1.12	1.7	2.1	2.27	1.1	0	0	0	0	0	0	3.55	2.88	3.5	24	28	46	51	55	26	0	0	0	0	0	0	75	51	74	GWHBECT00000001	1582647	1583787	-	gene-Apse001G0012600	--	K15255 ATP-dependent DNA helicase PIF1 [EC:3.6.4.12] | (RefSeq) ATP-dependent DNA helicase PIF1-like (A)	--	PREDICTED: desiccation-related protein PCC13-62-like [Citrus sinensis]	DRPE_CRAPL RecName: Full=Desiccation-related protein PCC13-62; Flags: Precursor;	A0A5C7ISY5_9ROSI SubName: Full=Uncharacterized protein {ECO:0000313|EMBL:TXG71546.1};	At1g47980	GO:0071465,cellular response to desiccation; GO:1902075,cellular response to salt; GO:0001101,response to acid chemical; GO:0006950,response to stress; GO:0007154,cell communication; GO:0008150,biological_process; GO:0009269,response to desiccation; GO:0009414,response to water deprivation; GO:0009415,response to water; GO:0009605,response to external stimulus; GO:0009628,response to abiotic stim…	PF13668.6:Ferritin-like domain	--	--	--
Apse001G0013200	1.94	1.86	1.66	1.17	1.15	0.97	2.24	2.82	2.76	1.66	1.85	2.07	0.64	0.55	0.6	124	128	124	78	77	63	128	184	184	110	98	124	37	27	35	GWHBECT00000001	1613968	1616627	-	gene-Apse001G0013200	--	K20291 conserved oligomeric Golgi complex subunit 4 | (RefSeq) pentatricopeptide repeat-containing protein At4g01400, mitochondrial-like (A)	--	PREDICTED: pentatricopeptide repeat-containing protein At3g48810 [Citrus sinensis]	PP270_ARATH RecName: Full=Pentatricopeptide repeat-containing protein At3g48810;	V4S1G4_CITCL SubName: Full=Uncharacterized protein {ECO:0000313|EMBL:ESR32570.1};	At3g48810	--	PF01535.20:PPR repeat	--	--	--
Apse001G0013300	5.36	5.2	6.23	10.02	10.38	11.76	18.53	15.6	21.6	15.48	17.63	21.75	8.97	8.5	8.91	95	99	129	186	192	212	293	282	399	285	259	361	145	115	144	GWHBECT00000001	1617027	1619392	+	gene-Apse001G0013300	--	K23567 ER membrane protein complex subunit 6 | (RefSeq) ER membrane protein complex subunit 6 (A)	--	ER membrane protein complex subunit 6 [Jatropha curcas]	--	A0A5C7IQ87_9ROSI RecName: Full=ER membrane protein complex subunit 6 {ECO:0000256|ARBA:ARBA00020827};	At5g49540	GO:0072546,ER membrane protein complex; GO:0005622,intracellular; GO:0005575,cellular_component; GO:0016021,integral component of membrane; GO:0016020,membrane; GO:0005623,cell; GO:0005737,cytoplasm; GO:0005783,endoplasmic reticulum; GO:0005789,endoplasmic reticulum membrane; GO:0043231,intracellular membrane-bounded organelle; GO:0012505,endomembrane system; GO:0030176,integral component of endo…	PF07019.12:Rab5-interacting protein (Rab5ip)	--	--	--
Apse001G0013700	58.11	60.08	62.44	94.84	88.02	95.93	123.88	131.37	140.86	73.73	79.33	82.49	116.11	140.26	119.82	708	787	890	1211	1120	1190	1348	1634	1790	934	802	942	1291	1305	1332	GWHBECT00000001	1640850	1641332	+	gene-Apse001G0013700	--	--	--	hypothetical protein MANES_15G002400 [Manihot esculenta]	--	A0A2C9UBR8_MANES SubName: Full=Uncharacterized protein {ECO:0000313|EMBL:OAY27631.1};	--	GO:0016021,integral component of membrane; GO:0005575,cellular_component; GO:0016020,membrane; GO:0031224,intrinsic component of membrane; GO:0044425,membrane part	--	--	--	--
Apse001G0014000	24.96	22.73	23.44	42.13	36.2	40.07	32.29	32.1	32.53	27.94	29.07	29.65	42.06	41.75	34.65	476	466	523	842	721	778	550	625	647	554	460	530	732	608	603	GWHBECT00000001	1655992	1656747	+	gene-Apse001G0014000	--	--	--	Pectinesterase inhibitor [Litchi chinensis]	CVIF1_ARATH RecName: Full=Cell wall / vacuolar inhibitor of fructosidase 1; Short=AtC/VIF1; Flags: Precursor;	A0A5C7IR30_9ROSI RecName: Full=PMEI domain-containing protein {ECO:0000259|SMART:SM00856};	At1g47960	GO:0005618,cell wall; GO:0005773,vacuole; GO:0004857,enzyme inhibitor activity; GO:0043086,negative regulation of catalytic activity; GO:0003674,molecular_function; GO:0098772,molecular function regulator; GO:0030234,enzyme regulator activity; GO:0008150,biological_process; GO:0044092,negative regulation of molecular function; GO:0050790,regulation of catalytic activity; GO:0065007,biological reg…	PF04043.15:Plant invertase/pectin methylesterase inhibitor	--	--	--
Apse001G0014100	12.8	11.6	11.17	74.09	73.78	77.82	3.72	2.88	2.92	54.68	53.68	53.1	60.09	66.89	63.08	235	229	240	1426	1415	1455	61	54	56	1044	818	914	1007	938	1057	GWHBECT00000001	1663466	1664193	+	gene-Apse001G0014100	--	--	--	hypothetical protein CICLE_v10006032mg [Citrus clementina]	CVIF1_ARATH RecName: Full=Cell wall / vacuolar inhibitor of fructosidase 1; Short=AtC/VIF1; Flags: Precursor;	V4S6Q0_CITCL RecName: Full=PMEI domain-containing protein {ECO:0000259|SMART:SM00856};	At3g17130	GO:0005618,cell wall; GO:0005773,vacuole; GO:0004857,enzyme inhibitor activity; GO:0043086,negative regulation of catalytic activity; GO:0003674,molecular_function; GO:0098772,molecular function regulator; GO:0030234,enzyme regulator activity; GO:0008150,biological_process; GO:0044092,negative regulation of molecular function; GO:0050790,regulation of catalytic activity; GO:0065007,biological reg…	PF04043.15:Plant invertase/pectin methylesterase inhibitor	--	--	--
Apse001G0014200	6.81	7.2	7.21	9.55	9	8.09	2.69	2.79	3.03	9.36	9.95	9.43	5.8	4.81	5.02	315	358	390	463	435	381	111	132	146	450	382	409	245	170	212	GWHBECT00000001	1665550	1668214	-	gene-Apse001G0014200	--	--	--	hypothetical protein CICLE_v10005745mg [Citrus clementina]	--	A0A5C7IQJ3_9ROSI SubName: Full=Uncharacterized protein {ECO:0000313|EMBL:TXG71561.1};	--	GO:0016021,integral component of membrane; GO:0005575,cellular_component; GO:0016020,membrane; GO:0031224,intrinsic component of membrane; GO:0044425,membrane part	PF06398.11:Integral peroxisomal membrane peroxin	--	--	--
Apse001G0014700	4.39	4.39	4.24	0.95	1.05	0.97	2.46	2.3	2.67	1.99	2.35	2.14	1.72	1.74	1.72	404	434	456	92	101	91	202	216	256	190	179	184	144	122	144	GWHBECT00000001	1714444	1722135	+	gene-Apse001G0014700	--	K12815 pre-mRNA-splicing factor ATP-dependent RNA helicase DHX38/PRP16 [EC:3.6.4.13] | (RefSeq) pre-mRNA-splicing factor ATP-dependent RNA helicase DEAH7 (A)	ko03040: Spliceosome	PREDICTED: pre-mRNA-splicing factor ATP-dependent RNA helicase DEAH7 [Citrus sinensis]	PRP16_ARATH RecName: Full=Pre-mRNA-splicing factor ATP-dependent RNA helicase DEAH7 {ECO:0000305}; EC=3.6.4.13; AltName: Full=DEAH RNA helicase homolog PRP16 {ECO:0000303|PubMed:17008405, ECO:0000303|PubMed:26237376}; AltName: Full=Protein CLUMSY VEIN {ECO:0000303|PubMed:25384462}; AltName: Full=Protein EMBRYO DEFECTIVE 3011 {ECO:0000305}; AltName: Full=Protein PSR1-INTERACTING PROTEIN 1 {ECO:000…	A0A5C7HH23_9ROSI SubName: Full=Uncharacterized protein {ECO:0000313|EMBL:TXG56078.1};	At5g13010	GO:0005634,nucleus; GO:0005681,spliceosomal complex; GO:0005524,ATP binding; GO:0016787,hydrolase activity; GO:0003723,RNA binding; GO:0003724,RNA helicase activity; GO:0050832,defense response to fungus; GO:0009793,embryo development ending in seed dormancy; GO:0010467,gene expression; GO:0045087,innate immune response; GO:0000398,mRNA splicing, via spliceosome; GO:0031334,positive regulation of…	PF04408.23:Helicase associated domain (HA2)	--	--	--
Apse001G0014800	8.96	8.11	8.25	7.89	8.06	8.9	6.4	5.31	4.53	17.9	15.07	19.23	5.94	7.09	6.26	182	177	196	168	171	184	116	110	96	378	254	366	110	110	116	GWHBECT00000001	1726253	1727661	+	gene-Apse001G0014800	--	--	--	PREDICTED: uncharacterized protein LOC104881475 [Vitis vinifera]	--	A0A5C7IQP1_9ROSI SubName: Full=Uncharacterized protein {ECO:0000313|EMBL:TXG71565.1};	--	--	--	--	--	--
Apse001G0015000	21.62	22.18	23.68	13.02	13.79	13.7	11.48	11.62	12.03	5.54	5.54	4.7	9.06	9.49	8.31	913	1007	1170	576	608	589	433	501	530	243	194	186	349	306	320	GWHBECT00000001	1740296	1742286	-	gene-Apse001G0015000	--	K12835 ATP-dependent RNA helicase DDX42 [EC:3.6.4.13] | (RefSeq) DEAD-box ATP-dependent RNA helicase 24 isoform X1 (A)	ko03040: Spliceosome	PREDICTED: probable WRKY transcription factor 48 [Gossypium hirsutum]	WRK48_ARATH RecName: Full=Probable WRKY transcription factor 48; AltName: Full=WRKY DNA-binding protein 48;	A0A5C7IQA2_9ROSI RecName: Full=WRKY domain-containing protein {ECO:0000259|PROSITE:PS50811};	At5g49520	GO:0005634,nucleus; GO:0003677,DNA binding; GO:0003700,DNA-binding transcription factor activity; GO:0000976,transcription regulatory region sequence-specific DNA binding; GO:0042742,defense response to bacterium; GO:0045893,positive regulation of transcription, DNA-templated; GO:0009617,response to bacterium; GO:0010200,response to chitin; GO:0003674,molecular_function; GO:0003676,nucleic acid b…	PF03106.15:WRKY DNA -binding domain	WRKY	TF	WRKY
Apse001G0015400	39.82	41.17	39.92	15.96	16.36	16.32	39.25	31.68	35.09	11.13	10.66	10.51	16.8	17.07	16.64	1112	1236	1304	467	477	464	979	903	1022	323	247	275	428	364	424	GWHBECT00000001	1795298	1796537	-	gene-Apse001G0015400	--	--	--	Myc-type, basic helix-loop-helix (bHLH) domain containing protein [Trema orientalis]	BH148_ARATH RecName: Full=Transcription factor bHLH148 {ECO:0000303|PubMed:24009530}; AltName: Full=ATBS1 interacting factor 2 {ECO:0000303|PubMed:20023194}; AltName: Full=Basic helix-loop-helix protein 148 {ECO:0000303|PubMed:24009530}; Short=AtbHLH148 {ECO:0000303|PubMed:24009530}; Short=bHLH 148 {ECO:0000303|PubMed:24009530}; AltName: Full=Protein RSA1 INTERACTING TRANSCRIPTION FACTOR 1 {ECO:0…	A0A5C7IR71_9ROSI SubName: Full=Uncharacterized protein {ECO:0000313|EMBL:TXG71569.1};	At3g06590	GO:0005634,nucleus; GO:0003700,DNA-binding transcription factor activity; GO:0046983,protein dimerization activity; GO:0043565,sequence-specific DNA binding; GO:0000976,transcription regulatory region sequence-specific DNA binding; GO:0006355,regulation of transcription, DNA-templated; GO:0042542,response to hydrogen peroxide; GO:0006979,response to oxidative stress; GO:0009651,response to salt s…	--	--	--	--
Apse001G0015600	0.79	0.85	1	1.15	1.64	1.19	2.38	2.29	2.36	1.36	1.36	1.25	1.65	1.58	1.55	19	22	28	29	41	29	51	56	59	34	27	28	36	29	34	GWHBECT00000001	1809895	1812812	+	gene-Apse001G0015600	--	K10735 GINS complex subunit 4 | (RefSeq) hypothetical protein (A)	--	hypothetical protein CICLE_v10005849mg [Citrus clementina]	--	A0A5C7IQK6_9ROSI RecName: Full=DNA replication complex GINS protein SLD5 {ECO:0000256|PIRNR:PIRNR007764};	At5g49010	GO:0005634,nucleus; GO:0006261,DNA-dependent DNA replication; GO:0006260,DNA replication; GO:0008152,metabolic process; GO:0006139,nucleobase-containing compound metabolic process; GO:0006259,DNA metabolic process; GO:0006725,cellular aromatic compound metabolic process; GO:0006807,nitrogen compound metabolic process; GO:0008150,biological_process; GO:0009058,biosynthetic process; GO:0009059,macr…	PF05916.11:GINS complex protein	--	--	--
Apse001G0015700	117.47	124.82	125.17	84.48	89.19	83.67	92.05	81.25	85.6	30.03	27.48	28.9	47.4	53.22	52.39	2246	2566	2800	1693	1781	1629	1572	1586	1707	597	436	518	827	777	914	GWHBECT00000001	1812844	1813601	-	gene-Apse001G0015700	--	K02183 calmodulin | (RefSeq) calmodulin-like (A)	ko04016: MAPK signaling pathway - plant; ko04070: Phosphatidylinositol signaling system; ko04626: Plant-pathogen interaction	calmodulin-like [Durio zibethinus]	CP1_ARATH RecName: Full=Calcium-binding protein CP1; AltName: Full=NaCl-inducible Ca2+-binding protein {ECO:0000303|PubMed:9678579}; Short=AtCP1 {ECO:0000303|PubMed:9678579};	A0A5C7IT41_9ROSI SubName: Full=Uncharacterized protein {ECO:0000313|EMBL:TXG71572.1};	At5g49480	GO:0005829,cytosol; GO:0009536,plastid; GO:0005509,calcium ion binding; GO:0042538,hyperosmotic salinity response; GO:0003674,molecular_function; GO:0005488,binding; GO:0046872,metal ion binding; GO:0043167,ion binding; GO:0043169,cation binding; GO:0006950,response to stress; GO:0006970,response to osmotic stress; GO:0006972,hyperosmotic response; GO:0008150,biological_process; GO:0009628,respon…	PF00036.32:EF hand	--	--	--
Apse001G0015900	2.51	2.02	1.44	0.74	0.79	0.87	0.45	0.5	0.36	1.21	0.96	1.19	0.63	0.75	0.75	88	76	59	27	29	31	14	18	13	44	28	39	20	20	24	GWHBECT00000001	1828052	1831401	+	gene-Apse001G0015900	--	K17616 CTD small phosphatase-like protein 2 [EC:3.1.3.-] | (RefSeq) hypothetical protein (A)	--	hypothetical protein CICLE_v10005213mg [Citrus clementina]	TIM50_PHYIN RecName: Full=Mitochondrial import inner membrane translocase subunit TIM50; AltName: Full=NIF domain protein 3; Flags: Precursor;	A0A5C7IRY2_9ROSI RecName: Full=FCP1 homology domain-containing protein {ECO:0000259|PROSITE:PS50969};	At5g11860	GO:0016021,integral component of membrane; GO:0005744,TIM23 mitochondrial import inner membrane translocase complex; GO:0015031,protein transport; GO:0008104,protein localization; GO:0006810,transport; GO:0008150,biological_process; GO:0015833,peptide transport; GO:0033036,macromolecule localization; GO:0042886,amide transport; GO:0045184,establishment of protein localization; GO:0051179,localiza…	PF03031.18:NLI interacting factor-like phosphatase	--	--	--
Apse001G0016000	32.96	32.37	32.4	35.16	32.61	33.56	18.96	19.02	19.52	43.02	46.66	47.95	25.52	23.98	26.94	1499	1583	1724	1676	1549	1554	770	883	926	2034	1761	2044	1059	833	1118	GWHBECT00000001	1831754	1835584	-	gene-Apse001G0016000	--	K01102 pyruvate dehydrogenase phosphatase [EC:3.1.3.43] | (RefSeq) hypothetical protein (A)	--	hypothetical protein CICLE_v10005185mg [Citrus clementina]	P2C42_ARATH RecName: Full=Probable protein phosphatase 2C 42; Short=AtPP2C42; EC=3.1.3.16;	A0A5C7IQQ0_9ROSI RecName: Full=Protein-serine/threonine phosphatase {ECO:0000256|ARBA:ARBA00013081}; EC=3.1.3.16 {ECO:0000256|ARBA:ARBA00013081};	At3g17090	GO:0046872,metal ion binding; GO:0106306,NA; GO:0106307,NA; GO:0003674,molecular_function; GO:0005488,binding; GO:0043167,ion binding; GO:0043169,cation binding	PF00481.21:Protein phosphatase 2C	--	--	--
Apse001G0018200	1.99	2.49	2.16	1.24	1.53	1.84	3.14	3.36	2.99	1.48	1.85	1.54	1.62	1.76	1.84	101	136	128	66	81	95	142	174	158	78	78	73	75	68	85	GWHBECT00000001	2244956	2248485	-	gene-Apse001G0018200	--	K14400 pre-mRNA cleavage complex 2 protein Pcf11 | (RefSeq) LOW QUALITY PROTEIN: uncharacterized protein LOC109844760 (A)	ko03015: mRNA surveillance pathway	PMD domain-containing protein, partial [Cephalotus follicularis]	MAIL2_ARATH RecName: Full=Protein MAIN-LIKE 2 {ECO:0000303|PubMed:24635680};	A0A5C7HET3_9ROSI RecName: Full=PMD domain-containing protein {ECO:0000259|Pfam:PF10536};	At2g25010	GO:0005634,nucleus; GO:0008483,transaminase activity; GO:0003674,molecular_function; GO:0003824,catalytic activity; GO:0016740,transferase activity; GO:0016769,transferase activity, transferring nitrogenous groups; GO:0005622,intracellular; GO:0005575,cellular_component; GO:0005623,cell; GO:0043231,intracellular membrane-bounded organelle; GO:0043226,organelle; GO:0043227,membrane-bounded organel…	PF10536.9:Plant mobile domain	--	--	--
Apse001G0018600	0.79	0.65	0.8	0.56	0.5	0.54	0.13	0.2	0.36	0.36	0.49	0.5	0.26	0.34	0.29	27	24	32	20	18	19	4	7	13	13	14	16	8	9	9	GWHBECT00000001	2275554	2277823	-	gene-Apse001G0018600	--	--	--	hypothetical protein CISIN_1g013313mg [Citrus sinensis]	--	A0A5C7IT62_9ROSI RecName: Full=PAPA-1 domain-containing protein {ECO:0000259|SMART:SM01406};	At3g06660	GO:0031011,Ino80 complex; GO:0006338,chromatin remodeling; GO:0051276,chromosome organization; GO:0006325,chromatin organization; GO:0006996,organelle organization; GO:0008150,biological_process; GO:0009987,cellular process; GO:0016043,cellular component organization; GO:0071840,cellular component organization or biogenesis; GO:0000228,nuclear chromosome; GO:0005622,intracellular; GO:0005575,cell…	PF04795.12:PAPA-1-like conserved region	--	--	--
Apse001G0018800	129.41	128.04	127.69	169.33	158.35	170.96	153.59	145.63	153.2	110.89	106.28	109.58	177.09	199.87	179.02	3199	3403	3693	4387	4088	4303	3391	3675	3950	2850	2180	2539	3995	3773	4038	GWHBECT00000001	2281772	2284156	-	gene-Apse001G0018800	--	--	--	PREDICTED: universal stress protein PHOS32-like isoform X2 [Juglans regia]	PHO32_ARATH RecName: Full=Universal stress protein PHOS32 {ECO:0000303|PubMed:12644671}; AltName: Full=Phosphorylated protein of 32 kDa {ECO:0000303|PubMed:18285339}; Short=AtPHOS32 {ECO:0000303|PubMed:18285339}; Flags: Precursor;	A0A5C7IQD3_9ROSI RecName: Full=Usp domain-containing protein {ECO:0000259|Pfam:PF00582};	At3g17020	GO:0009507,chloroplast; GO:0005829,cytosol; GO:0005634,nucleus; GO:0005886,plasma membrane; GO:0009536,plastid; GO:0005524,ATP binding; GO:0002238,response to molecule of fungal origin; GO:0000166,nucleotide binding; GO:0003674,molecular_function; GO:0005488,binding; GO:0008144,drug binding; GO:0017076,purine nucleotide binding; GO:0030554,adenyl nucleotide binding; GO:0032553,ribonucleotide bind…	PF00582.26:Universal stress protein family	--	--	--
Apse001G0018900	6.47	6.02	5.05	6.12	6.27	5.42	11.3	11.47	11.79	4.56	4.74	4.67	5.59	6.13	6.14	232	232	212	230	235	198	362	420	441	170	141	157	183	168	201	GWHBECT00000001	2290194	2293591	+	gene-Apse001G0018900	--	K03377 N-acetylneuraminate 9-O-acetyltransferase [EC:2.3.1.45] | (RefSeq) protein REDUCED WALL ACETYLATION 2 isoform X1 (A)	--	Cas1_AcylT domain-containing protein [Cephalotus follicularis]	RWA2_ARATH RecName: Full=Protein REDUCED WALL ACETYLATION 2 {ECO:0000303|PubMed:21212300, ECO:0000303|PubMed:21673009}; EC=2.3.1.- {ECO:0000305};	A0A5C7IRV8_9ROSI RecName: Full=Cas1_AcylT domain-containing protein {ECO:0000259|Pfam:PF07779};	At3g06550	GO:0005783,endoplasmic reticulum; GO:0005789,endoplasmic reticulum membrane; GO:0005794,Golgi apparatus; GO:0000139,Golgi membrane; GO:0000138,Golgi trans cisterna; GO:0016021,integral component of membrane; GO:0016407,acetyltransferase activity; GO:0016491,oxidoreductase activity; GO:0005975,carbohydrate metabolic process; GO:0050832,defense response to fungus; GO:0009834,plant-type secondary ce…	PF07779.12:10 TM Acyl Transferase domain found in Cas1p	--	--	--
Apse001G0019000	21.91	20.55	19.14	24.35	22.08	25.8	33.25	31.46	35.62	41.68	44.63	44.96	19.31	24.1	22.5	588	593	601	685	619	705	797	862	997	1163	994	1131	473	494	551	GWHBECT00000001	2294043	2296443	-	gene-Apse001G0019000	--	K23567 ER membrane protein complex subunit 6 | (RefSeq) ER membrane protein complex subunit 6 (A)	--	ER membrane protein complex subunit 6 [Jatropha curcas]	--	A0A5C7IQ87_9ROSI RecName: Full=ER membrane protein complex subunit 6 {ECO:0000256|ARBA:ARBA00020827};	At5g49540	GO:0072546,ER membrane protein complex; GO:0005622,intracellular; GO:0005575,cellular_component; GO:0016021,integral component of membrane; GO:0016020,membrane; GO:0005623,cell; GO:0005737,cytoplasm; GO:0005783,endoplasmic reticulum; GO:0005789,endoplasmic reticulum membrane; GO:0043231,intracellular membrane-bounded organelle; GO:0012505,endomembrane system; GO:0030176,integral component of endo…	PF07019.12:Rab5-interacting protein (Rab5ip)	--	--	--
Apse001G0019200	10.71	10.5	9.78	4.78	5.52	5.39	2.26	3.12	2.64	5.42	5.09	4.89	6.16	5.85	5.99	568	599	607	266	306	291	107	169	146	299	224	243	298	237	290	GWHBECT00000001	2303454	2308617	+	gene-Apse001G0019200	--	K00130 betaine-aldehyde dehydrogenase [EC:1.2.1.8] | (RefSeq) hypothetical protein (A)	ko00260: Glycine, serine and threonine metabolism; ko01100: Metabolic pathways	hypothetical protein CICLE_v10004594mg [Citrus clementina]	AL221_ARATH RecName: Full=Aldehyde dehydrogenase 22A1; EC=1.2.1.3; AltName: Full=Novel aldehyde dehydrogenase family 22 member A1; Flags: Precursor;	A0A5C7IQR8_9ROSI RecName: Full=Aldedh domain-containing protein {ECO:0000259|Pfam:PF00171};	At3g66658	GO:0005783,endoplasmic reticulum; GO:0005576,extracellular region; GO:0004029,aldehyde dehydrogenase (NAD) activity; GO:0043878,glyceraldehyde-3-phosphate dehydrogenase (NAD+) (non-phosphorylating) activity; GO:0003674,molecular_function; GO:0003824,catalytic activity; GO:0016491,oxidoreductase activity; GO:0016620,oxidoreductase activity, acting on the aldehyde or oxo group of donors, NAD or NAD…	PF00171.22:Aldehyde dehydrogenase family	--	--	--
Apse001G0019700	0.2	0.28	0.31	0.09	0.15	0.17	0.09	0.09	0.11	0.15	0.11	0.13	0.09	0.07	0.06	19	29	35	9	15	16	8	9	11	15	9	12	8	5	5	GWHBECT00000001	2337541	2343770	-	gene-Apse001G0019700	--	K14405 pre-mRNA 3'-end-processing factor FIP1 | (RefSeq) FIP1[V]-like protein (A)	ko03015: mRNA surveillance pathway	fip1[v]	FIPS5_ARATH RecName: Full=FIP1[V]-like protein {ECO:0000303|PubMed:16282318}; Short=AtFIP1(V) {ECO:0000303|PubMed:16282318}; AltName: Full=Factor interacting with poly(A) polymerase 1-like 5 {ECO:0000305}; Short=AtFIPS5 {ECO:0000303|PubMed:16282318}; AltName: Full=Protein HOMOLOG OF YEAST FIP1 [V] {ECO:0000305};	A0A5C7IT71_9ROSI RecName: Full=Fip1 domain-containing protein {ECO:0000259|Pfam:PF05182};	At3g66652	GO:0005634,nucleus; GO:0042802,identical protein binding; GO:0003723,RNA binding; GO:0006397,mRNA processing; GO:0005515,protein binding; GO:0003674,molecular_function; GO:0005488,binding; GO:0003676,nucleic acid binding; GO:0097159,organic cyclic compound binding; GO:1901363,heterocyclic compound binding; GO:0008152,metabolic process; GO:0006139,nucleobase-containing compound metabolic process; …	PF05182.13:Fip1 motif	--	--	--
Apse001G0020200	25.29	23.95	25.17	15.19	14.83	15.16	8.37	8.89	8.27	12.42	12.93	12.84	13.79	13.87	14.66	1471	1498	1713	926	901	898	435	528	502	751	624	700	732	616	778	GWHBECT00000001	2388474	2394781	+	gene-Apse001G0020200	--	K01648 ATP citrate (pro-S)-lyase [EC:2.3.3.8] | (RefSeq) ATP-citrate synthase beta chain protein 2-like (A)	ko00020: Citrate cycle (TCA cycle); ko01100: Metabolic pathways; ko01110: Biosynthesis of secondary metabolites	Citrate synthase-like protein [Corchorus olitorius]	ACLB2_ARATH RecName: Full=ATP-citrate synthase beta chain protein 2; Short=ATP-citrate synthase B-2; EC=2.3.3.8; AltName: Full=ATP-citrate lyase B-2; AltName: Full=Citrate cleavage enzyme B-2;	A0A5C7IT44_9ROSI RecName: Full=ATP citrate synthase {ECO:0000256|ARBA:ARBA00012639}; EC=2.3.3.8 {ECO:0000256|ARBA:ARBA00012639};	At5g49460	GO:0009346,citrate lyase complex; GO:0005829,cytosol; GO:0005886,plasma membrane; GO:0005524,ATP binding; GO:0003878,ATP citrate synthase activity; GO:0046872,metal ion binding; GO:0006085,acetyl-CoA biosynthetic process; GO:0006633,fatty acid biosynthetic process; GO:0000166,nucleotide binding; GO:0003674,molecular_function; GO:0005488,binding; GO:0008144,drug binding; GO:0017076,purine nucleoti…	PF00285.21:Citrate synthase, C-terminal domain	--	--	--
Apse001G0020300	12.12	12.94	12.76	5.86	6.33	6.39	3.17	3.39	2.73	5.27	5.12	5.28	8.43	7.44	7.89	1305	1498	1608	662	712	701	305	373	307	590	458	533	829	612	775	GWHBECT00000001	2398352	2404312	+	gene-Apse001G0020300	--	K12121 phytochrome B | (RefSeq) phytochrome B isoform X1 (A)	ko04712: Circadian rhythm - plant	phytochrome B [Dimocarpus longan]	PHYB_TOBAC RecName: Full=Phytochrome B;	A0A5C7IQD8_9ROSI RecName: Full=Phytochrome {ECO:0000256|PIRNR:PIRNR000084};	At2g18790	GO:0005634,nucleus; GO:0000155,phosphorelay sensor kinase activity; GO:0009881,photoreceptor activity; GO:0042803,protein homodimerization activity; GO:0009584,detection of visible light; GO:0018298,protein-chromophore linkage; GO:0017006,protein-tetrapyrrole linkage; GO:0009585,red, far-red light phototransduction; GO:0006355,regulation of transcription, DNA-templated; GO:0003674,molecular_funct…	PF00360.20:Phytochrome region	--	--	--
Apse001G0020400	5	5.67	5.62	3.46	4.08	3.9	2.1	1.95	2.25	5.65	6.11	5.59	3.22	2.67	3.21	429	523	564	311	366	341	161	171	201	504	435	450	252	175	251	GWHBECT00000001	2408887	2415550	+	gene-Apse001G0020400	--	K04424 sterile alpha motif and leucine zipper containing kinase AZK [EC:2.7.11.25] | (RefSeq) serine/threonine-protein kinase EDR1 (A)	--	hypothetical protein CICLE_v10004362mg [Citrus clementina]	SIS8_ARATH RecName: Full=Probable serine/threonine-protein kinase SIS8 {ECO:0000305}; EC=2.7.11.1 {ECO:0000305}; AltName: Full=MAPKK kinase SIS8 {ECO:0000305}; AltName: Full=Protein SUGAR INSENSITIVE 8 {ECO:0000303|PubMed:24320620};	V4RXY0_CITCL SubName: Full=Uncharacterized protein {ECO:0000313|EMBL:ESR32617.1};	At3g06620	GO:0005739,mitochondrion; GO:0005634,nucleus; GO:0005524,ATP binding; GO:0004672,protein kinase activity; GO:0106310,NA; GO:0004712,protein serine/threonine/tyrosine kinase activity; GO:0106311,NA; GO:0009651,response to salt stress; GO:0010182,sugar mediated signaling pathway; GO:0000166,nucleotide binding; GO:0003674,molecular_function; GO:0005488,binding; GO:0008144,drug binding; GO:0017076,pu…	PF07714.17:Protein tyrosine kinase	--	--	--
Apse001G0020600	1.16	0.86	1.01	0.81	1	0.33	0.32	0.39	0.16	1.87	1.49	0.6	0.28	0.33	0.56	41	33	42	30	37	12	10	14	6	69	44	20	9	9	18	GWHBECT00000001	2424179	2425585	+	gene-Apse001G0020600	--	--	--	--	--	--	--	--	--	--	--	--
Apse001G0020800	0.44	0.32	0.29	0.29	0.26	0.2	1.34	0.77	0.88	0.2	0.16	0.15	0.04	0.04	0.07	13	10	10	9	8	6	35	23	27	6	4	4	1	1	2	GWHBECT00000001	2430747	2445822	+	gene-Apse001G0020800	--	K10691 E3 ubiquitin-protein ligase UBR4 [EC:2.3.2.27] | (RefSeq) auxin transport protein BIG (A)	--	Lipase, GDSL [Corchorus olitorius]	GDL64_ARATH RecName: Full=GDSL esterase/lipase At4g16230; EC=3.1.1.-; AltName: Full=Extracellular lipase At4g16230; Flags: Precursor;	A0A5C7IQP2_9ROSI SubName: Full=Uncharacterized protein {ECO:0000313|EMBL:TXG71611.1};	At2g23540	GO:0005576,extracellular region; GO:0016788,hydrolase activity, acting on ester bonds; GO:0016042,lipid catabolic process; GO:0003674,molecular_function; GO:0003824,catalytic activity; GO:0016787,hydrolase activity; GO:0008152,metabolic process; GO:0006629,lipid metabolic process; GO:0008150,biological_process; GO:0009056,catabolic process; GO:0044238,primary metabolic process; GO:0071704,organic…	PF00657.22:GDSL-like Lipase/Acylhydrolase	--	--	--
Apse001G0020900	9.15	7.7	10.43	5.17	5.42	4.94	28.45	25.75	28.82	4.61	6.65	6.46	3.29	3.36	3.55	189	171	252	112	117	104	525	543	621	99	114	125	62	53	67	GWHBECT00000001	2448958	2451208	+	gene-Apse001G0020900	--	K00679 phospholipid:diacylglycerol acyltransferase [EC:2.3.1.158] | (RefSeq) hypothetical protein (A)	ko00561: Glycerolipid metabolism; ko01100: Metabolic pathways	PREDICTED: GDSL esterase/lipase At4g16230 [Theobroma cacao]	GDL64_ARATH RecName: Full=GDSL esterase/lipase At4g16230; EC=3.1.1.-; AltName: Full=Extracellular lipase At4g16230; Flags: Precursor;	A0A5C7IQP2_9ROSI SubName: Full=Uncharacterized protein {ECO:0000313|EMBL:TXG71611.1};	At2g23540	GO:0005576,extracellular region; GO:0016788,hydrolase activity, acting on ester bonds; GO:0016042,lipid catabolic process; GO:0003674,molecular_function; GO:0003824,catalytic activity; GO:0016787,hydrolase activity; GO:0008152,metabolic process; GO:0006629,lipid metabolic process; GO:0008150,biological_process; GO:0009056,catabolic process; GO:0044238,primary metabolic process; GO:0071704,organic…	--	--	--	--
Apse001G0021600	42.99	39.42	41	42.68	38.87	45.35	19.65	20.13	21.42	66.57	65.62	73.47	38.8	45.45	40.99	862	850	962	897	814	926	352	412	448	1388	1092	1381	710	696	750	GWHBECT00000001	2563148	2564581	+	gene-Apse001G0021600	--	K07953 GTP-binding protein SAR1 [EC:3.6.5.-] | (RefSeq) GTP-binding protein SAR1A (A)	ko04141: Protein processing in endoplasmic reticulum	hypothetical protein CICLE_v10005438mg [Citrus clementina]	SAR1A_ARATH RecName: Full=GTP-binding protein SAR1A;	A0A5C7IRB4_9ROSI SubName: Full=Uncharacterized protein {ECO:0000313|EMBL:TXG71619.1};	At3g62560	GO:0030127,COPII vesicle coat; GO:0070971,endoplasmic reticulum exit site; GO:0005794,Golgi apparatus; GO:0005886,plasma membrane; GO:0005525,GTP binding; GO:0003924,GTPase activity; GO:0006888,ER to Golgi vesicle-mediated transport; GO:0006886,intracellular protein transport; GO:0061024,membrane organization; GO:0009555,pollen development; GO:0070863,positive regulation of protein exit from endo…	PF00025.21:ADP-ribosylation factor family	--	--	--
Apse001G0021900	330.17	345.87	361.64	391.47	419.22	422.66	335.52	335.16	340.19	209.51	214.93	211.91	391.1	385.67	392.77	16265	18319	20843	20212	21568	21201	14763	16856	17480	10731	8786	9785	17583	14509	17655	GWHBECT00000001	2591782	2595624	+	gene-Apse001G0021900	--	K01913 acetate/butyrate---CoA ligase [EC:6.2.1.1 6.2.1.2] | (RefSeq) acetate/butyrate--CoA ligase AAE7, peroxisomal-like (A)	ko00010: Glycolysis / Gluconeogenesis; ko00620: Pyruvate metabolism; ko00630: Glyoxylate and dicarboxylate metabolism; ko00650: Butanoate metabolism; ko01100: Metabolic pathways; ko01110: Biosynthesis of secondary metabolites; ko01200: Carbon metabolism	hypothetical protein CISIN_1g008389mg [Citrus sinensis]	CCL3_HUMLU RecName: Full=Acetate--CoA ligase CCL3 {ECO:0000305|PubMed:23300257}; Short=HlCCL3 {ECO:0000303|PubMed:23300257}; EC=6.2.1.1 {ECO:0000269|PubMed:23300257}; AltName: Full=2-methylbutanoate--CoA ligase CCL4 {ECO:0000305|PubMed:23300257}; EC=6.2.1.- {ECO:0000269|PubMed:23300257}; AltName: Full=2-methylpropanoate--CoA ligase CCL4 {ECO:0000305|PubMed:23300257}; EC=6.2.1.- {ECO:0000269|PubMe…	A0A067G8Y5_CITSI SubName: Full=Uncharacterized protein {ECO:0000313|EMBL:KDO71861.1};	At3g16910	GO:0003987,acetate-CoA ligase activity; GO:0003674,molecular_function; GO:0003824,catalytic activity; GO:0016405,CoA-ligase activity; GO:0016874,ligase activity; GO:0016877,ligase activity, forming carbon-sulfur bonds; GO:0016878,acid-thiol ligase activity	PF00501.28:AMP-binding enzyme	--	--	--
Apse001G0022000	7.08	7.61	6.86	7.8	7.8	7.17	13.08	12.82	13.68	4.21	5	5.85	6.25	6.63	7.21	186	215	211	215	214	192	307	344	375	115	109	144	150	133	173	GWHBECT00000001	2596197	2597483	+	gene-Apse001G0022000	--	K03188 urease accessory protein | (RefSeq) uncharacterized protein LOC108224146 isoform X1 (A)	--	maternal effect embryo arrest 66 protein [Dimocarpus longan]	FB95_ARATH RecName: Full=F-box protein At2g02240;	A0A5C7I6T8_9ROSI RecName: Full=F-box domain-containing protein {ECO:0000259|Pfam:PF00646};	At2g02340	GO:0009793,embryo development ending in seed dormancy; GO:0000003,reproduction; GO:0003006,developmental process involved in reproduction; GO:0007275,multicellular organism development; GO:0009790,embryo development; GO:0008150,biological_process; GO:0009791,post-embryonic development; GO:0010154,fruit development; GO:0022414,reproductive process; GO:0032501,multicellular organismal process; GO:0…	PF14299.6:Phloem protein 2	--	--	--
Apse001G0022500	10.5	11.6	11.82	18.15	17.27	18.92	26.83	27.82	24.98	20.55	21.28	18.71	20.03	24.42	20.17	85	101	112	154	146	156	194	230	211	173	143	142	148	151	149	GWHBECT00000001	2634976	2638392	+	gene-Apse001G0022500	--	--	--	uncharacterized protein LOC110422001 [Herrania umbratica]	--	A0A6J1AWN6_9ROSI SubName: Full=uncharacterized protein LOC110422001 {ECO:0000313|RefSeq:XP_021291433.1};	At1g69510	--	PF04667.17:cAMP-regulated phosphoprotein/endosulfine conserved region	--	--	--
Apse001G0022600	5.89	5.84	4.89	6.55	8.08	8.08	1.33	1.02	1.17	2.18	2.31	2.49	6.72	6.67	7.64	169	180	164	197	242	236	34	30	35	65	55	67	176	146	200	GWHBECT00000001	2639046	2640236	-	gene-Apse001G0022600	--	K22419 Delta4-3-oxosteroid 5beta-reductase [EC:1.3.1.3] | (RefSeq) 3-oxo-Delta(4,5)-steroid 5-beta-reductase-like (A)	--	3-oxo-delta(4,5)-steroid 5-beta-reductase [Quercus suber]	VEP1_ARATH RecName: Full=3-oxo-Delta(4,5)-steroid 5-beta-reductase; EC=1.3.1.3 {ECO:0000269|PubMed:19166903, ECO:0000269|PubMed:20598327, ECO:0000269|PubMed:22357344}; AltName: Full=Delta(4)-3-oxosteroid 5-beta-reductase; AltName: Full=Delta-4,5-steroid 5-beta-reductase; Short=At5beta-StR; AltName: Full=Progesterone 5-beta-reductase; Short=5beta-POR; AltName: Full=Protein VEIN PATTERNING 1;	A0A5C7IQF5_9ROSI RecName: Full=Epimerase domain-containing protein {ECO:0000259|Pfam:PF01370};	At4g24220	GO:0005829,cytosol; GO:0047787,delta4-3-oxosteroid 5beta-reductase activity; GO:0035671,enone reductase activity; GO:0046983,protein dimerization activity; GO:0009611,response to wounding; GO:0008202,steroid metabolic process; GO:0010051,xylem and phloem pattern formation; GO:0003674,molecular_function; GO:0003824,catalytic activity; GO:0016491,oxidoreductase activity; GO:0016627,oxidoreductase a…	PF01370.21:NAD dependent epimerase/dehydratase family	--	--	--
Apse001G0023400	0.87	0.78	0.97	0.75	1.12	0.91	0.52	0.44	0.53	2.11	2.44	2.41	0.43	0.34	0.32	51	49	66	46	68	54	27	26	32	128	118	132	23	15	17	GWHBECT00000001	2687963	2691355	-	gene-Apse001G0023400	--	--	--	PREDICTED: uncharacterized protein LOC102628873 [Citrus sinensis]	--	A0A5C7IS39_9ROSI SubName: Full=Uncharacterized protein {ECO:0000313|EMBL:TXG71634.1};	At3g05750	--	PF14309.6:Domain of unknown function (DUF4378)	--	--	--
Apse001G0023500	13.28	13.67	13.47	11.39	10.42	12.01	4.36	3.97	5.96	20.22	23.16	21.35	8.99	10.81	9.02	515	570	611	463	422	474	151	157	241	815	745	776	318	320	319	GWHBECT00000001	2693452	2699682	-	gene-Apse001G0023500	--	K01148 poly(A)-specific ribonuclease [EC:3.1.13.4] | (RefSeq) uncharacterized CRM domain-containing protein At3g25440, chloroplastic (A)	ko03018: RNA degradation	RNA-binding CRS1 / YhbY domain protein [Theobroma cacao]	CFM9_ARATH RecName: Full=CRM-domain containing factor CFM9, mitochondrial {ECO:0000305}; AltName: Full=Protein CRM FAMILY MEMBER 9 {ECO:0000303|PubMed:31359042}; Flags: Precursor;	A0A5C7IQV2_9ROSI RecName: Full=CRM domain-containing protein {ECO:0000259|PROSITE:PS51295};	At2g28480	GO:0005739,mitochondrion; GO:0003723,RNA binding; GO:0000373,Group II intron splicing; GO:0140040,mitochondrial polycistronic RNA processing; GO:0009737,response to abscisic acid; GO:0009651,response to salt stress; GO:0009414,response to water deprivation; GO:0003674,molecular_function; GO:0003676,nucleic acid binding; GO:0005488,binding; GO:0097159,organic cyclic compound binding; GO:1901363,he…	PF01985.21:CRS1 / YhbY (CRM) domain	--	--	--
Apse001G0023900	2.81	3.04	2.67	3.08	3.28	3.38	3.12	3.61	3.23	1.66	1.55	1.51	2.65	2.36	2.71	159	185	177	183	194	195	158	209	191	98	73	80	137	102	140	GWHBECT00000001	2712593	2715099	+	gene-Apse001G0023900	--	K17604 zinc finger SWIM domain-containing protein 3 | (RefSeq) protein FAR1-RELATED SEQUENCE 5 isoform X1 (A)	--	hypothetical protein CISIN_1g004420mg [Citrus sinensis]	FRS11_ARATH RecName: Full=Protein FAR1-RELATED SEQUENCE 11;	A0A5C7IQG2_9ROSI RecName: Full=Protein FAR1-RELATED SEQUENCE {ECO:0000256|RuleBase:RU367018};	At1g10240	GO:0005634,nucleus; GO:0008270,zinc ion binding; GO:0006355,regulation of transcription, DNA-templated; GO:0003674,molecular_function; GO:0005488,binding; GO:0046872,metal ion binding; GO:0043167,ion binding; GO:0043169,cation binding; GO:0046914,transition metal ion binding; GO:0008152,metabolic process; GO:0006139,nucleobase-containing compound metabolic process; GO:0006351,transcription, DNA-t…	PF03101.15:FAR1 DNA-binding domain	FAR1	TF	FAR1
Apse001G0024300	1.83	1.57	1.7	1.61	1.29	1.32	2.93	2.9	2.84	2.63	3.02	1.76	0.66	1.42	0.7	49	45	53	45	36	36	70	79	79	73	67	44	16	29	17	GWHBECT00000001	2733528	2734806	+	gene-Apse001G0024300	--	--	--	Zinc finger, GATA-type [Corchorus capsularis]	GAT15_ARATH RecName: Full=GATA transcription factor 15;	A0A5N5HAW7_9ROSA SubName: Full=Importin subunit alpha-1 {ECO:0000313|EMBL:KAB2625159.1};	At3g06740	GO:0005634,nucleus; GO:0003700,DNA-binding transcription factor activity; GO:0000976,transcription regulatory region sequence-specific DNA binding; GO:0008270,zinc ion binding; GO:0140110,transcription regulator activity; GO:0003674,molecular_function; GO:0001067,regulatory region nucleic acid binding; GO:0003676,nucleic acid binding; GO:0003677,DNA binding; GO:0003690,double-stranded DNA binding…	PF00320.27:GATA zinc finger	C2C2-GATA	TF	C2C2->C2C2-GATA
Apse001G0024400	71.7	75.97	77.46	75.16	80.53	77.77	34.92	26.82	30.5	98.69	89.45	90.54	85.78	93.39	84.35	2069	2357	2615	2273	2427	2285	900	790	918	2961	2142	2449	2259	2058	2221	GWHBECT00000001	2783350	2784493	-	gene-Apse001G0024400	--	--	--	--	--	--	--	--	--	--	--	--
Apse001G0024500	30.12	27.74	29.67	21.95	23.49	22.27	46.25	41.85	43.98	23.34	21.79	21.54	30.9	27.9	30.82	813	805	937	621	662	612	1115	1153	1238	655	488	545	761	575	759	GWHBECT00000001	2815204	2816542	-	gene-Apse001G0024500	--	--	--	--	--	--	--	--	--	--	--	--
Apse001G0024600	39.77	38.02	37.07	41.64	40.51	42.47	41.68	43.28	45.62	74.53	78.38	80.04	18.07	18.37	18.24	1613	1658	1759	1770	1716	1754	1510	1792	1930	3143	2638	3043	669	569	675	GWHBECT00000001	2821014	2822740	+	gene-Apse001G0024600	--	K01193 beta-fructofuranosidase [EC:3.2.1.26] | (RefSeq) beta-fructofuranosidase, insoluble isoenzyme 3-like (A)	ko00052: Galactose metabolism; ko00500: Starch and sucrose metabolism; ko01100: Metabolic pathways; ko01110: Biosynthesis of secondary metabolites	hypothetical protein CICLE_v10015331mg [Citrus clementina]	Y3720_ARATH RecName: Full=UPF0481 protein At3g47200;	A0A5C7H9B5_9ROSI SubName: Full=Uncharacterized protein {ECO:0000313|EMBL:TXG53588.1};	At4g31980_2	GO:0016021,integral component of membrane; GO:0005886,plasma membrane; GO:0005575,cellular_component; GO:0016020,membrane; GO:0031224,intrinsic component of membrane; GO:0044425,membrane part; GO:0005623,cell; GO:0044464,cell part; GO:0071944,cell periphery	PF03140.15:Plant protein of unknown function	--	--	--
Apse001G0024700	16.85	18.88	19.4	32.83	35.45	35.15	18.56	18.81	19.14	10.39	9.74	11.01	30.73	27.9	30.77	1055	1271	1421	2154	2318	2241	1038	1202	1250	676	506	646	1756	1334	1758	GWHBECT00000001	2827641	2830897	+	gene-Apse001G0024700	--	K10956 protein transport protein SEC61 subunit alpha | (RefSeq) preprotein translocase subunit SECY, chloroplastic (A)	ko03060: Protein export; ko04141: Protein processing in endoplasmic reticulum; ko04145: Phagosome	COBRA-like protein 7 [Durio zibethinus]	COBL7_ARATH RecName: Full=COBRA-like protein 7; Flags: Precursor;	A0A5C7IQI1_9ROSI SubName: Full=Uncharacterized protein {ECO:0000313|EMBL:TXG71643.1};	At4g16120	GO:0031225,anchored component of membrane; GO:0046658,anchored component of plasma membrane; GO:0005768,endosome; GO:0005794,Golgi apparatus; GO:0009506,plasmodesma; GO:0005802,trans-Golgi network; GO:0010215,cellulose microfibril organization; GO:0008150,biological_process; GO:0009664,plant-type cell wall organization; GO:0009832,plant-type cell wall biogenesis; GO:0009987,cellular process; GO:0…	PF04833.15:COBRA-like protein	--	--	--
Apse001G0025100	19.84	20.49	21.4	26.39	26.44	28.63	8.9	7.88	8.73	29.84	29.58	31.96	26.99	28.47	29.88	891	989	1124	1242	1240	1309	357	361	409	1393	1102	1345	1106	976	1224	GWHBECT00000001	2857993	2861532	-	gene-Apse001G0025100	--	K18643 katanin p80 WD40 repeat-containing subunit B1 | (RefSeq) uncharacterized LOC105795008 (A)	--	hypothetical protein CICLE_v10005076mg [Citrus clementina]	--	A0A5C7IQH2_9ROSI SubName: Full=Uncharacterized protein {ECO:0000313|EMBL:TXG71647.1};	At5g49220	--	PF05623.12:Protein of unknown function (DUF789)	--	--	--
Apse001G0025200	0.72	0.72	0.77	0.63	0.33	0.78	0.15	0.1	0.1	1	1.06	1.19	0.5	0.8	0.58	27	29	34	25	13	30	5	4	4	39	33	42	17	23	20	GWHBECT00000001	2866047	2871881	-	gene-Apse001G0025200	--	K14773 U3 small nucleolar RNA-associated protein 23 | (RefSeq) rRNA-processing protein UTP23 homolog (A)	--	maternal effect embryo arrest 21, partial [Dimocarpus longan]	PRS2_SOLTU RecName: Full=Pathogenesis-related protein STH-2;	A0A5C7IRB5_9ROSI RecName: Full=Bet_v_1 domain-containing protein {ECO:0000259|SMART:SM01037};	At2g34570	GO:0005737,cytoplasm; GO:0005634,nucleus; GO:0010427,abscisic acid binding; GO:0004864,protein phosphatase inhibitor activity; GO:0038023,signaling receptor activity; GO:0009738,abscisic acid-activated signaling pathway; GO:0006952,defense response; GO:0080163,regulation of protein serine/threonine phosphatase activity; GO:0009607,response to biotic stimulus; GO:0003674,molecular_function; GO:000…	PF04900.12:Fcf1	--	--	--
Apse001G0025500	0	0	0	0.62	0.78	1.04	0.09	0	0.08	3.53	4.33	3.83	0.36	0.11	0.27	0	0	0	8	10	13	1	0	1	45	44	44	4	1	3	GWHBECT00000001	2876535	2877105	+	gene-Apse001G0025500	--	K05387 glutamate receptor, ionotropic, plant | (RefSeq) LOW QUALITY PROTEIN: glutamate receptor 2.3-like (A)	--	PREDICTED: major allergen Pru ar 1 [Theobroma cacao]	PRU1_PRUAV RecName: Full=Major allergen Pru av 1; AltName: Full=Allergen Pru a 1; AltName: Allergen=Pru av 1;	A0A061EQJ6_THECC SubName: Full=Uncharacterized protein isoform 1 {ECO:0000313|EMBL:EOY06617.1};	At1g24020	GO:0010427,abscisic acid binding; GO:0004864,protein phosphatase inhibitor activity; GO:0038023,signaling receptor activity; GO:0009738,abscisic acid-activated signaling pathway; GO:0006952,defense response; GO:0009607,response to biotic stimulus; GO:0003674,molecular_function; GO:0005488,binding; GO:0008289,lipid binding; GO:0019840,isoprenoid binding; GO:0031406,carboxylic acid binding; GO:0033…	PF00407.19:Pathogenesis-related protein Bet v I family	--	--	--
Apse001G0025600	0.28	0.18	0.16	1.26	0.99	1.39	0.74	0.65	0.81	7.08	6.71	8.56	1.24	1.11	0.41	3	2	2	14	11	15	7	7	9	78	59	85	12	9	4	GWHBECT00000001	2879962	2880532	-	gene-Apse001G0025600	--	K05387 glutamate receptor, ionotropic, plant | (RefSeq) LOW QUALITY PROTEIN: glutamate receptor 2.3-like (A)	--	PREDICTED: major allergen Pru ar 1 [Eucalyptus grandis]	PRU1_PRUAR RecName: Full=Major allergen Pru ar 1; AltName: Allergen=Pru ar 1;	A0A5C7IQP6_9ROSI RecName: Full=Bet_v_1 domain-containing protein {ECO:0000259|Pfam:PF00407};	--	GO:0010427,abscisic acid binding; GO:0004864,protein phosphatase inhibitor activity; GO:0038023,signaling receptor activity; GO:0009738,abscisic acid-activated signaling pathway; GO:0006952,defense response; GO:0009607,response to biotic stimulus; GO:0003674,molecular_function; GO:0005488,binding; GO:0008289,lipid binding; GO:0019840,isoprenoid binding; GO:0031406,carboxylic acid binding; GO:0033…	PF00407.19:Pathogenesis-related protein Bet v I family	--	--	--
Apse001G0025800	3.59	3.07	3.31	4.77	3.34	4.45	2.75	1.85	2.08	35.04	32.87	32.63	2.69	2.72	2.59	38	35	41	53	37	48	26	20	23	386	289	324	26	22	25	GWHBECT00000001	2884792	2885362	-	gene-Apse001G0025800	--	K05387 glutamate receptor, ionotropic, plant | (RefSeq) LOW QUALITY PROTEIN: glutamate receptor 2.3-like (A)	--	PREDICTED: major allergen Pru ar 1 [Eucalyptus grandis]	PRU1_PRUAR RecName: Full=Major allergen Pru ar 1; AltName: Allergen=Pru ar 1;	A0A5C7IQP6_9ROSI RecName: Full=Bet_v_1 domain-containing protein {ECO:0000259|Pfam:PF00407};	--	GO:0010427,abscisic acid binding; GO:0004864,protein phosphatase inhibitor activity; GO:0038023,signaling receptor activity; GO:0009738,abscisic acid-activated signaling pathway; GO:0006952,defense response; GO:0009607,response to biotic stimulus; GO:0003674,molecular_function; GO:0005488,binding; GO:0008289,lipid binding; GO:0019840,isoprenoid binding; GO:0031406,carboxylic acid binding; GO:0033…	PF00407.19:Pathogenesis-related protein Bet v I family	--	--	--
Apse001G0026100	0.84	1.83	2	0.98	0.81	0.92	0.73	0.55	0.27	2.07	3.84	2.4	1.03	0.74	1.23	9	21	25	11	9	10	7	6	3	23	34	24	10	6	12	GWHBECT00000001	2901979	2902552	+	gene-Apse001G0026100	--	K05387 glutamate receptor, ionotropic, plant | (RefSeq) LOW QUALITY PROTEIN: glutamate receptor 2.3-like (A)	--	hypothetical protein CDL15_Pgr016704 [Punica granatum]	PRU1_PRUAR RecName: Full=Major allergen Pru ar 1; AltName: Allergen=Pru ar 1;	A0A5C7IQP6_9ROSI RecName: Full=Bet_v_1 domain-containing protein {ECO:0000259|Pfam:PF00407};	--	GO:0010427,abscisic acid binding; GO:0004864,protein phosphatase inhibitor activity; GO:0038023,signaling receptor activity; GO:0009738,abscisic acid-activated signaling pathway; GO:0006952,defense response; GO:0009607,response to biotic stimulus; GO:0003674,molecular_function; GO:0005488,binding; GO:0008289,lipid binding; GO:0019840,isoprenoid binding; GO:0031406,carboxylic acid binding; GO:0033…	PF00407.19:Pathogenesis-related protein Bet v I family	--	--	--
Apse001G0026400	3.46	4.42	3.1	1.77	0.77	0.71	0.81	0.39	1.16	0.16	0.19	0	0.71	0.84	0.26	43	59	45	23	10	9	9	5	15	2	2	0	8	8	3	GWHBECT00000001	2908215	2908819	-	gene-Apse001G0026400	--	K05387 glutamate receptor, ionotropic, plant | (RefSeq) LOW QUALITY PROTEIN: glutamate receptor 2.3-like (A)	--	PREDICTED: major pollen allergen Bet v 1-D/H-like [Citrus sinensis]	FRA18_FRAAN RecName: Full=Major strawberry allergen Fra a 1.08 {ECO:0000305}; AltName: Full=Class 10 plant pathogenesis-related protein Fra a 1.08 {ECO:0000305}; Short=PR10-related protein Fra a 1.08 {ECO:0000305}; EC=3.1.27.- {ECO:0000269|PubMed:30572279}; AltName: Allergen=Fra a 1 {ECO:0000305};	A0A2H5N6D3_CITUN RecName: Full=Bet_v_1 domain-containing protein {ECO:0000259|SMART:SM01037};	At1g24020	GO:0010427,abscisic acid binding; GO:0004518,nuclease activity; GO:0004864,protein phosphatase inhibitor activity; GO:0038023,signaling receptor activity; GO:0009738,abscisic acid-activated signaling pathway; GO:0006952,defense response; GO:0009607,response to biotic stimulus; GO:0003674,molecular_function; GO:0005488,binding; GO:0008289,lipid binding; GO:0019840,isoprenoid binding; GO:0031406,ca…	PF00407.19:Pathogenesis-related protein Bet v I family	--	--	--
Apse001G0026500	2.77	2.64	2.37	4.09	4.67	4.24	0.45	0.83	0.92	1.38	1.29	1.73	2.27	3.34	2.63	75	77	75	116	132	117	11	23	26	39	29	44	56	69	65	GWHBECT00000001	2909904	2912504	+	gene-Apse001G0026500	--	K07213 copper chaperone | (RefSeq) hypothetical protein (A)	--	PREDICTED: proline-rich protein 2 isoform X1 [Ricinus communis]	HIP23_ARATH RecName: Full=Heavy metal-associated isoprenylated plant protein 23 {ECO:0000303|PubMed:21072340, ECO:0000303|PubMed:23368984}; Short=AtHIP23 {ECO:0000303|PubMed:21072340, ECO:0000303|PubMed:23368984}; Flags: Precursor;	A0A5C7IQX6_9ROSI RecName: Full=HMA domain-containing protein {ECO:0000259|PROSITE:PS50846};	At1g06330	GO:0046872,metal ion binding; GO:0003674,molecular_function; GO:0005488,binding; GO:0043167,ion binding; GO:0043169,cation binding	PF00403.26:Heavy-metal-associated domain	--	--	--
Apse001G0026900	4.44	3.97	4.52	1.44	1.33	1.55	0.42	0.42	0.36	0.73	1.31	1.11	1.11	0.87	1.4	188	181	224	64	59	67	16	18	16	32	46	44	43	28	54	GWHBECT00000001	2942730	2945880	-	gene-Apse001G0026900	--	K01184 polygalacturonase [EC:3.2.1.15] | (RefSeq) polygalacturonase-like (A)	ko00040: Pentose and glucuronate interconversions; ko01100: Metabolic pathways	probable polygalacturonase isoform X2 [Durio zibethinus]	PGLR_VITVI RecName: Full=Probable polygalacturonase; Short=PG {ECO:0000250|UniProtKB:Q7M1E7}; EC=3.2.1.15; AltName: Full=Pectinase {ECO:0000250|UniProtKB:Q7M1E7};	A0A5C7IQQ5_9ROSI SubName: Full=Uncharacterized protein {ECO:0000313|EMBL:TXG71660.1};	At3g16850	GO:0016021,integral component of membrane; GO:0004650,polygalacturonase activity; GO:0005975,carbohydrate metabolic process; GO:0003674,molecular_function; GO:0003824,catalytic activity; GO:0004553,hydrolase activity, hydrolyzing O-glycosyl compounds; GO:0016787,hydrolase activity; GO:0016798,hydrolase activity, acting on glycosyl bonds; GO:0008152,metabolic process; GO:0008150,biological_process…	PF00295.17:Glycosyl hydrolases family 28	--	--	--
Apse001G0027100	14.71	15.11	14.78	10.08	9.65	9.78	16.81	18.18	18.64	7.56	8.83	9.54	13.17	10.98	12.23	737	814	866	529	505	499	752	930	974	394	367	448	602	420	559	GWHBECT00000001	2966455	2971965	+	gene-Apse001G0027100	--	K14844 pumilio homology domain family member 6 | (RefSeq) pumilio homolog 24 isoform X1 (A)	--	PREDICTED: pumilio homolog 24 [Citrus sinensis]	PUM24_ARATH RecName: Full=Pumilio homolog 24; Short=APUM-24; Short=AtPUM24;	A0A5C7ITC2_9ROSI RecName: Full=PUM-HD domain-containing protein {ECO:0000259|PROSITE:PS50303};	At3g16810	GO:0005730,nucleolus; GO:0003729,mRNA binding; GO:0003723,RNA binding; GO:0009793,embryo development ending in seed dormancy; GO:0006417,regulation of translation; GO:0003674,molecular_function; GO:0003676,nucleic acid binding; GO:0005488,binding; GO:0097159,organic cyclic compound binding; GO:1901363,heterocyclic compound binding; GO:0000003,reproduction; GO:0003006,developmental process involve…	PF08144.11:CPL (NUC119) domain	--	--	--
Apse001G0027300	25.41	25.41	24.73	16.73	17.62	17.29	13.45	14.24	14	11.52	11.17	12.27	18.99	20.33	19.31	1381	1485	1573	953	1000	957	653	790	794	651	504	625	942	844	958	GWHBECT00000001	2978230	2981582	+	gene-Apse001G0027300	--	K13806 sn1-specific diacylglycerol lipase [EC:3.1.1.116] | (RefSeq) uncharacterized protein LOC100810158 (A)	--	hypothetical protein CUMW_018680 [Citrus unshiu]	--	A0A2H5N760_CITUN SubName: Full=Uncharacterized protein {ECO:0000313|EMBL:GAY35807.1};	At4g16070	GO:0016042,lipid catabolic process; GO:0008152,metabolic process; GO:0006629,lipid metabolic process; GO:0008150,biological_process; GO:0009056,catabolic process; GO:0044238,primary metabolic process; GO:0071704,organic substance metabolic process; GO:1901575,organic substance catabolic process	PF01764.25:Lipase (class 3)	--	--	--
Apse001G0027800	3.86	4.01	3.54	2.71	1.88	2.27	5.14	6.87	6.45	0.98	0.55	0.64	2.65	3.86	3.34	110	123	118	81	56	66	131	200	192	29	13	17	69	84	87	GWHBECT00000001	3018203	3019975	-	gene-Apse001G0027800	--	K17506 protein phosphatase 1L [EC:3.1.3.16] | (RefSeq) hypothetical protein (A)	--	PREDICTED: probable protein phosphatase 2C 34 [Citrus sinensis]	P2C73_ARATH RecName: Full=Probable protein phosphatase 2C 73; Short=AtPP2C73; EC=3.1.3.16; AltName: Full=AtPPC6;7;	A0A5C7IQJ2_9ROSI RecName: Full=PPM-type phosphatase domain-containing protein {ECO:0000259|PROSITE:PS51746};	At3g05640	GO:0005829,cytosol; GO:0005634,nucleus; GO:0005886,plasma membrane; GO:0046872,metal ion binding; GO:0106306,NA; GO:0106307,NA; GO:0009819,drought recovery; GO:0000226,microtubule cytoskeleton organization; GO:0045926,negative regulation of growth; GO:0006470,protein dephosphorylation; GO:0003674,molecular_function; GO:0005488,binding; GO:0043167,ion binding; GO:0043169,cation binding; GO:0001101…	PF00481.21:Protein phosphatase 2C	--	--	--
Apse001G0028100	3.4	3.68	3.38	8.08	7.21	7.43	6.8	4.83	5.99	8.85	7.28	7.07	7.11	7.59	6.51	98	114	114	244	217	218	175	142	180	265	174	191	187	167	171	GWHBECT00000001	3037787	3038928	+	gene-Apse001G0028100	--	--	--	hypothetical protein CICLE_v10006039mg [Citrus clementina]	--	A0A5C7IRG4_9ROSI SubName: Full=Uncharacterized protein {ECO:0000313|EMBL:TXG71669.1};	At3g06780	--	--	--	--	--
Apse001G0028200	773.41	787.61	807.71	756.78	739.71	728.61	2525.81	2275.23	2303.63	562.25	583.34	554.11	833.41	861.22	834.19	26083	28558	31869	26749	26053	25020	76082	78334	81032	19715	16325	17516	25650	22180	25670	GWHBECT00000001	3052754	3054182	-	gene-Apse001G0028200	--	K09286 EREBP-like factor | (RefSeq) ethylene-responsive transcription factor RAP2-3 (A)	--	putative ethylene responsive element binding protein 2 [Gossypium hirsutum]	RAP23_ARATH RecName: Full=Ethylene-responsive transcription factor RAP2-3; AltName: Full=Cadmium-induced protein AS30; AltName: Full=Ethylene response factor 72; Short=ERF72; AltName: Full=Ethylene-responsive element binding protein; Short=AtEBP; AltName: Full=Protein RELATED TO APETALA2 3; Short=Related to AP2 3;	A0A5C7IQS1_9ROSI RecName: Full=AP2/ERF domain-containing protein {ECO:0000259|PROSITE:PS51032};	At3g16770	GO:0005737,cytoplasm; GO:0005634,nucleus; GO:0005886,plasma membrane; GO:0003677,DNA binding; GO:0003700,DNA-binding transcription factor activity; GO:0000976,transcription regulatory region sequence-specific DNA binding; GO:0008219,cell death; GO:0009873,ethylene-activated signaling pathway; GO:0010286,heat acclimation; GO:0045893,positive regulation of transcription, DNA-templated; GO:0009735,r…	PF00847.20:AP2 domain	AP2/ERF-ERF	TF	AP2/ERF->AP2/ERF-ERF
Apse001G0028300	36.16	36.55	36.55	40.36	41.94	40.26	58.19	58.12	60.1	30.79	30.62	30.48	39.22	40.69	39.69	1877	2040	2220	2196	2274	2128	2698	3080	3254	1662	1319	1483	1858	1613	1880	GWHBECT00000001	3078432	3081127	-	gene-Apse001G0028300	--	K24926 tetratricopeptide repeat protein 1 | (RefSeq) tetratricopeptide repeat protein 1-like (A)	--	PREDICTED: uncharacterized transmembrane protein DDB_G0289901 [Citrus sinensis]	FKB70_WHEAT RecName: Full=70 kDa peptidyl-prolyl isomerase; EC=5.2.1.8; AltName: Full=Peptidyl-prolyl cis-trans isomerase; Short=PPIase; AltName: Full=Rotamase;	A0A5C7IQU4_9ROSI RecName: Full=TPR_REGION domain-containing protein {ECO:0000259|PROSITE:PS50293};	At3g16760	GO:0005737,cytoplasm; GO:0005516,calmodulin binding; GO:0003755,peptidyl-prolyl cis-trans isomerase activity; GO:0061077,chaperone-mediated protein folding; GO:0000413,protein peptidyl-prolyl isomerization; GO:0005515,protein binding; GO:0003674,molecular_function; GO:0005488,binding; GO:0003824,catalytic activity; GO:0016853,isomerase activity; GO:0016859,cis-trans isomerase activity; GO:0140096…	PF00515.28:Tetratricopeptide repeat	--	--	--
Apse001G0029900	5.54	5.45	5.97	5.71	5.64	5.56	7.46	7.91	8.25	10.53	10.71	10.9	3.63	4.76	4.5	271	287	342	293	288	277	326	395	421	536	435	500	162	178	201	GWHBECT00000001	3308268	3312046	+	gene-Apse001G0029900	--	K00695 sucrose synthase [EC:2.4.1.13] | (RefSeq) sucrose synthase 2-like (A)	ko00500: Starch and sucrose metabolism; ko01100: Metabolic pathways; ko01110: Biosynthesis of secondary metabolites	hypothetical protein CICLE_v10004341mg [Citrus clementina]	SUS2_ARATH RecName: Full=Sucrose synthase 2; Short=AtSUS2; EC=2.4.1.13; AltName: Full=Sucrose-UDP glucosyltransferase 2;	A0A5C7IRH3_9ROSI RecName: Full=Sucrose synthase {ECO:0000256|ARBA:ARBA00012540, ECO:0000256|RuleBase:RU280817}; EC=2.4.1.13 {ECO:0000256|ARBA:ARBA00012540, ECO:0000256|RuleBase:RU280817};	At5g49190	GO:0005829,cytosol; GO:0009505,plant-type cell wall; GO:0042170,plastid membrane; GO:0016157,sucrose synthase activity; GO:0001666,response to hypoxia; GO:0010431,seed maturation; GO:0005982,starch metabolic process; GO:0005985,sucrose metabolic process; GO:0003674,molecular_function; GO:0003824,catalytic activity; GO:0008194,UDP-glycosyltransferase activity; GO:0016740,transferase activity; GO:0…	PF00862.19:Sucrose synthase	--	--	--
Apse001G0030400	4.47	4.71	3.9	3.99	3.87	3.45	2.64	2.99	2.62	2.22	2.15	1.95	4.08	3.63	3.58	271	307	277	254	245	213	143	185	166	140	108	111	226	168	198	GWHBECT00000001	3379685	3383117	+	gene-Apse001G0030400	--	K14786 protein KRI1 | (RefSeq) hypothetical protein (A)	--	hypothetical protein CISIN_1g006196mg [Citrus sinensis]	--	A0A5C7GWF7_9ROSI RecName: Full=Kri1_C domain-containing protein {ECO:0000259|Pfam:PF12936};	At3g24080	--	PF05178.12:KRI1-like family	--	--	--
Apse001G0031000	8.22	8.51	8.52	22.86	22.89	24.02	19.91	15.74	17.13	38.94	36.51	37.37	9.01	10.98	10.72	301	335	365	877	875	895	651	588	654	1482	1109	1282	301	307	358	GWHBECT00000001	3473871	3475321	-	gene-Apse001G0031000	--	K19038 E3 ubiquitin-protein ligase ATL41 [EC:2.3.2.27] | (RefSeq) E3 ubiquitin-protein ligase ATL41-like (A)	--	RING-H2 finger protein ATL2-like [Hevea brasiliensis]	ATL2_ARATH RecName: Full=RING-H2 finger protein ATL2; EC=2.3.2.27 {ECO:0000305}; AltName: Full=Protein ARABIDOPSIS TOXICOS EN LEVADURA 2; Short=Protein ATL2; AltName: Full=RING-type E3 ubiquitin transferase ATL2 {ECO:0000305};	A0A5C7IQW1_9ROSI RecName: Full=RING-type domain-containing protein {ECO:0000259|PROSITE:PS50089};	At3g16720	GO:0016021,integral component of membrane; GO:0046872,metal ion binding; GO:0016740,transferase activity; GO:0006952,defense response; GO:0016567,protein ubiquitination; GO:0010200,response to chitin; GO:0003674,molecular_function; GO:0005488,binding; GO:0043167,ion binding; GO:0043169,cation binding; GO:0003824,catalytic activity; GO:0006950,response to stress; GO:0008150,biological_process; GO:…	PF13639.6:Ring finger domain	--	--	--
Apse001G0031200	29.05	30.79	33.71	29.73	29.13	33.02	15.8	17.6	17.12	29.67	35.42	37.51	33.46	36.54	31.4	1017	1159	1381	1091	1065	1177	494	629	625	1080	1029	1231	1069	977	1003	GWHBECT00000001	3487751	3489467	+	gene-Apse001G0031200	--	K08726 soluble epoxide hydrolase / lipid-phosphate phosphatase [EC:3.3.2.10 3.1.3.76] | (RefSeq) epoxide hydrolase A (A)	ko00590: Arachidonic acid metabolism; ko01100: Metabolic pathways; ko04146: Peroxisome	PREDICTED: bifunctional epoxide hydrolase 2-like [Citrus sinensis]	--	A0A5C7IRG5_9ROSI RecName: Full=AB hydrolase-1 domain-containing protein {ECO:0000259|Pfam:PF00561};	At4g02340	GO:0003824,catalytic activity; GO:0003674,molecular_function	PF00561.20:alpha/beta hydrolase fold	--	--	--
Apse001G0031300	2.66	3.09	2.14	3.61	3.36	2.96	2.72	2.84	2.7	6.57	5.44	6.88	3.64	4.35	3.68	69	86	65	98	91	78	63	75	73	177	117	167	86	86	87	GWHBECT00000001	3489516	3497699	-	gene-Apse001G0031300	--	K01557 acylpyruvate hydrolase [EC:3.7.1.5] | (RefSeq) probable acylpyruvase FAHD1, mitochondrial isoform X1 (A)	ko00350: Tyrosine metabolism; ko01100: Metabolic pathways	hypothetical protein CICLE_v10005665mg [Citrus clementina]	FAHD1_ARATH RecName: Full=Probable acylpyruvase FAHD1, mitochondrial {ECO:0000305}; EC=3.7.1.5 {ECO:0000305}; AltName: Full=Fumarylacetoacetate hydrolase domain-containing protein 1 {ECO:0000305}; Short=FAH domain-containing protein 1 {ECO:0000305}; Flags: Precursor;	V4U0J2_CITCL RecName: Full=FAA_hydrolase domain-containing protein {ECO:0000259|Pfam:PF01557};	At4g15940	GO:0005829,cytosol; GO:0005739,mitochondrion; GO:0018773,acetylpyruvate hydrolase activity; GO:0047621,acylpyruvate hydrolase activity; GO:0005507,copper ion binding; GO:0003674,molecular_function; GO:0003824,catalytic activity; GO:0016787,hydrolase activity; GO:0016822,hydrolase activity, acting on acid carbon-carbon bonds; GO:0016823,hydrolase activity, acting on acid carbon-carbon bonds, in ke…	PF01557.18:Fumarylacetoacetate (FAA) hydrolase family	--	--	--
Apse001G0031400	2.52	1.86	2.29	6.03	5.92	5.98	3.7	4.65	3.8	4.09	5.25	5.24	4.45	5.23	3.91	77	61	82	193	189	186	101	145	121	130	133	150	124	122	109	GWHBECT00000001	3497741	3499260	+	gene-Apse001G0031400	--	K08726 soluble epoxide hydrolase / lipid-phosphate phosphatase [EC:3.3.2.10 3.1.3.76] | (RefSeq) epoxide hydrolase A (A)	ko00590: Arachidonic acid metabolism; ko01100: Metabolic pathways; ko04146: Peroxisome	PREDICTED: bifunctional epoxide hydrolase 2-like [Citrus sinensis]	--	A0A5C7ITJ3_9ROSI RecName: Full=AB hydrolase-1 domain-containing protein {ECO:0000259|Pfam:PF00561};	At4g02340	GO:0003824,catalytic activity; GO:0003674,molecular_function	PF00561.20:alpha/beta hydrolase fold	--	--	--
Apse001G0031500	14.26	16.48	16.74	18.91	22.4	22.56	23.89	20.14	24.22	38.13	35.18	39.72	16.95	15.47	16.66	367	456	504	510	602	591	549	529	650	1020	751	958	398	304	391	GWHBECT00000001	3499440	3501821	-	gene-Apse001G0031500	--	K01557 acylpyruvate hydrolase [EC:3.7.1.5] | (RefSeq) probable acylpyruvase FAHD1, mitochondrial isoform X1 (A)	ko00350: Tyrosine metabolism; ko01100: Metabolic pathways	hypothetical protein CICLE_v10005665mg [Citrus clementina]	FAHD1_ARATH RecName: Full=Probable acylpyruvase FAHD1, mitochondrial {ECO:0000305}; EC=3.7.1.5 {ECO:0000305}; AltName: Full=Fumarylacetoacetate hydrolase domain-containing protein 1 {ECO:0000305}; Short=FAH domain-containing protein 1 {ECO:0000305}; Flags: Precursor;	V4U0J2_CITCL RecName: Full=FAA_hydrolase domain-containing protein {ECO:0000259|Pfam:PF01557};	At4g15940	GO:0005829,cytosol; GO:0005739,mitochondrion; GO:0018773,acetylpyruvate hydrolase activity; GO:0047621,acylpyruvate hydrolase activity; GO:0005507,copper ion binding; GO:0003674,molecular_function; GO:0003824,catalytic activity; GO:0016787,hydrolase activity; GO:0016822,hydrolase activity, acting on acid carbon-carbon bonds; GO:0016823,hydrolase activity, acting on acid carbon-carbon bonds, in ke…	PF01557.18:Fumarylacetoacetate (FAA) hydrolase family	--	--	--
Apse001G0031700	0.6	0.54	0.5	0.49	0.6	0.69	0.93	0.73	1.02	0.55	0.41	0.59	0.65	0.41	0.55	52	50	50	44	54	61	72	64	92	49	29	48	51	27	43	GWHBECT00000001	3514774	3520533	-	gene-Apse001G0031700	--	--	--	PREDICTED: protein GAMETE EXPRESSED 2 isoform X1 [Citrus sinensis]	GEX2_ARATH RecName: Full=Protein GAMETE EXPRESSED 2;	A0A5C7IQV9_9ROSI SubName: Full=Uncharacterized protein {ECO:0000313|EMBL:TXG71700.1};	At5g49150	GO:0005887,integral component of plasma membrane; GO:0048235,pollen sperm cell differentiation; GO:0000003,reproduction; GO:0003006,developmental process involved in reproduction; GO:0007275,multicellular organism development; GO:0007276,gamete generation; GO:0008150,biological_process; GO:0009555,pollen development; GO:0009987,cellular process; GO:0019953,sexual reproduction; GO:0022412,cellular…	PF00630.19:Filamin/ABP280 repeat	--	--	--
Apse001G0032000	179.92	166.32	176.48	193.91	185.08	199.36	139.09	144.05	139.75	431.75	452.28	407.95	159.77	158.81	156.87	4452	4425	5109	5029	4783	5023	3074	3639	3607	11108	9287	9462	3608	3001	3542	GWHBECT00000001	3559703	3560808	+	gene-Apse001G0032000	--	--	--	hypothetical protein CICLE_v10006176mg [Citrus clementina]	FLZ15_ARATH RecName: Full=FCS-Like Zinc finger 15 {ECO:0000303|PubMed:24901469};	A0A067G8A2_CITSI RecName: Full=FLZ-type domain-containing protein {ECO:0000259|PROSITE:PS51795};	At5g49120	GO:0000932,P-body; GO:0046872,metal ion binding; GO:0003674,molecular_function; GO:0005488,binding; GO:0043167,ion binding; GO:0043169,cation binding; GO:0005622,intracellular; GO:0005575,cellular_component; GO:1990904,ribonucleoprotein complex; GO:0005623,cell; GO:0005737,cytoplasm; GO:0032991,protein-containing complex; GO:0035770,ribonucleoprotein granule; GO:0036464,cytoplasmic ribonucleoprot…	PF04570.14:zinc-finger of the FCS-type, C2-C2	--	--	--
Apse001G0032200	0.06	0.01	0.02	0.18	0.19	0.23	0.4	0.55	0.51	0.07	0.15	0.12	0.31	0.2	0.29	7	1	3	21	22	26	40	62	59	8	14	12	31	17	29	GWHBECT00000001	3568150	3574763	-	gene-Apse001G0032200	--	K10895 fanconi anemia group I protein | (RefSeq) Fanconi anemia group I protein homolog isoform X1 (A)	--	PREDICTED: Fanconi anemia group I protein homolog [Citrus sinensis]	--	A0A5C7ISB2_9ROSI SubName: Full=Uncharacterized protein {ECO:0000313|EMBL:TXG71704.1};	At5g49110	GO:0006281,DNA repair; GO:0008152,metabolic process; GO:0006139,nucleobase-containing compound metabolic process; GO:0006259,DNA metabolic process; GO:0006725,cellular aromatic compound metabolic process; GO:0006807,nitrogen compound metabolic process; GO:0006950,response to stress; GO:0006974,cellular response to DNA damage stimulus; GO:0008150,biological_process; GO:0009987,cellular process; GO…	PF14678.6:FANCI solenoid 4	--	--	--
Apse001G0032700	3.24	3.67	3.09	1.06	0.81	1.04	2.83	2.45	2.03	1.33	2.33	2	0.33	0.68	0.86	119	145	133	41	31	39	93	92	78	51	71	69	11	19	29	GWHBECT00000001	3634414	3635871	+	gene-Apse001G0032700	--	--	--	uncharacterized protein LOC110673939 [Hevea brasiliensis]	--	A0A6A6MBB4_HEVBR SubName: Full=Uncharacterized protein {ECO:0000313|EMBL:KAF2310950.1};	At5g49100	--	--	--	--	--
Apse001G0033500	0.58	0.67	0.65	0.21	0.25	0.23	0.02	0.04	0.04	0.01	0.08	0.04	0.44	0.24	0.43	63	79	83	24	28	25	2	5	5	1	7	4	44	20	43	GWHBECT00000001	3694450	3700892	-	gene-Apse001G0033500	--	K14555 U3 small nucleolar RNA-associated protein 13 | (RefSeq) transducin beta-like protein 3 (A)	ko03008: Ribosome biogenesis in eukaryotes	PREDICTED: putative E3 ubiquitin-protein ligase LIN-1 isoform X3 [Citrus sinensis]	LIN1_LOTJA RecName: Full=Putative E3 ubiquitin-protein ligase LIN-1 {ECO:0000250|UniProtKB:D1FP53}; EC=2.3.2.27 {ECO:0000303|PubMed:19508425}; AltName: Full=Protein cerberus {ECO:0000303|PubMed:19508425}; AltName: Full=RING-type E3 ubiquitin transferase LIN-1 {ECO:0000305};	A0A5C7ISC2_9ROSI RecName: Full=WD_REPEATS_REGION domain-containing protein {ECO:0000259|PROSITE:PS50294};	At3g06880	GO:0004842,ubiquitin-protein transferase activity; GO:0009877,nodulation; GO:0003674,molecular_function; GO:0003824,catalytic activity; GO:0016740,transferase activity; GO:0019787,ubiquitin-like protein transferase activity; GO:0140096,catalytic activity, acting on a protein; GO:0008150,biological_process; GO:0044403,symbiont process; GO:0044419,interspecies interaction between organisms; GO:0051…	PF00400.32:WD domain, G-beta repeat	--	--	--
Apse001G0033700	72.1	72.11	69.32	46.21	47.27	49.29	184.86	172.76	170.46	73.94	73.52	65.61	53.85	55.15	47.6	1313	1412	1477	882	899	914	3007	3212	3238	1400	1111	1120	895	767	791	GWHBECT00000001	3710317	3711038	+	gene-Apse001G0033700	--	--	--	hypothetical protein CICLE_v10006049mg [Citrus clementina]	--	A0A5C7IR37_9ROSI SubName: Full=Uncharacterized protein {ECO:0000313|EMBL:TXG71715.1};	At3g06890	GO:0016021,integral component of membrane; GO:0005575,cellular_component; GO:0016020,membrane; GO:0031224,intrinsic component of membrane; GO:0044425,membrane part	--	--	--	--
Apse001G0034400	12.76	12.28	13.21	13.07	12.21	12.39	9.27	10.23	8.95	24.47	25.6	26.29	7.15	6.71	6.41	849	878	1028	911	848	839	551	695	621	1692	1413	1639	434	341	389	GWHBECT00000001	3790818	3803311	-	gene-Apse001G0034400	--	K00974 tRNA nucleotidyltransferase (CCA-adding enzyme) [EC:2.7.7.72 3.1.3.- 3.1.4.-] | (RefSeq) predicted protein (A)	ko03013: RNA transport	hypothetical protein CUMW_046210 [Citrus unshiu]	--	A0A2H5NID3_CITUN RecName: Full=PolyA_pol domain-containing protein {ECO:0000259|Pfam:PF01743};	At1g22660	GO:0016779,nucleotidyltransferase activity; GO:0003723,RNA binding; GO:0006396,RNA processing; GO:0003674,molecular_function; GO:0003824,catalytic activity; GO:0016740,transferase activity; GO:0016772,transferase activity, transferring phosphorus-containing groups; GO:0003676,nucleic acid binding; GO:0005488,binding; GO:0097159,organic cyclic compound binding; GO:1901363,heterocyclic compound bin…	PF01743.20:Poly A polymerase head domain	--	--	--
Apse001G0035300	2.6	2.75	2.26	0.86	0.85	1.04	0.79	0.74	0.87	0.96	0.8	0.97	0.82	0.54	0.81	177	201	180	61	60	72	48	51	62	68	45	62	51	28	50	GWHBECT00000001	3872292	3875079	+	gene-Apse001G0035300	--	K01183 chitinase [EC:3.2.1.14] | (RefSeq) pentatricopeptide repeat-containing protein At1g62350 (A)	ko00520: Amino sugar and nucleotide sugar metabolism; ko01100: Metabolic pathways	pentatricopeptide repeat-containing protein At3g06920 [Herrania umbratica]	PP217_ARATH RecName: Full=Pentatricopeptide repeat-containing protein At3g06920;	A0A5C7IR08_9ROSI RecName: Full=PPR_long domain-containing protein {ECO:0000259|Pfam:PF17177};	At3g06920	--	PF13812.6:Pentatricopeptide repeat domain	--	--	--
Apse001G0035400	1.29	1.2	1.21	0.61	0.29	0.46	2.26	1.72	1.65	0.54	0.47	0.73	0.28	0.45	0.33	30	30	33	15	7	11	47	41	40	13	9	16	6	8	7	GWHBECT00000001	3876935	3878263	+	gene-Apse001G0035400	--	K10532 heparan-alpha-glucosaminide N-acetyltransferase [EC:2.3.1.78] | (RefSeq) heparan-alpha-glucosaminide N-acetyltransferase (A)	ko00531: Glycosaminoglycan degradation; ko01100: Metabolic pathways	hypothetical protein CICLE_v10005528mg [Citrus clementina]	--	A0A5C7ITI6_9ROSI RecName: Full=TOG domain-containing protein {ECO:0000259|SMART:SM01349};	At4g15830	--	PF12348.8:CLASP N terminal	--	--	--
Apse001G0035800	43.16	41	44.02	20.61	22.27	22.58	12.79	14.78	14.26	26.57	25.27	27.66	21.67	22.4	20.94	2392	2443	2854	1197	1289	1274	633	836	824	1531	1162	1437	1096	948	1059	GWHBECT00000001	3909404	3915726	-	gene-Apse001G0035800	--	K05931 type I protein arginine methyltransferase [EC:2.1.1.319] | (RefSeq) probable histone-arginine methyltransferase 1.4 isoform X1 (A)	--	hypothetical protein CICLE_v10004703mg [Citrus clementina]	ANM13_ARATH RecName: Full=Probable histone-arginine methyltransferase 1.3; Short=AtPRMT13; EC=2.1.1.319 {ECO:0000250|UniProtKB:Q99873}; AltName: Full=Coactivator-associated methyltransferase 1A; AltName: Full=Protein arginine N-methyltransferase 4B; Short=AtPRMT4B;	V4S277_CITCL SubName: Full=Uncharacterized protein {ECO:0000313|EMBL:ESR32820.1};	At5g49020	GO:0005737,cytoplasm; GO:0005829,cytosol; GO:0005634,nucleus; GO:0016277,[myelin basic protein]-arginine N-methyltransferase activity; GO:0008469,histone-arginine N-methyltransferase activity; GO:0046982,protein heterodimerization activity; GO:0042803,protein homodimerization activity; GO:0035242,protein-arginine omega-N asymmetric methyltransferase activity; GO:0035241,protein-arginine omega-N m…	PF06325.13:Ribosomal protein L11 methyltransferase (PrmA)	--	--	--
Apse001G0035900	59.89	56.94	57.63	63.98	63.59	65.28	28.45	26.75	27.96	56.52	51.91	54.83	63.22	63.84	61.34	2967	3033	3340	3322	3290	3293	1259	1353	1445	2911	2134	2546	2858	2415	2773	GWHBECT00000001	3919239	3921202	-	gene-Apse001G0035900	--	K08238 xyloglucan 6-xylosyltransferase [EC:2.4.2.39] | (RefSeq) xyloglucan 6-xylosyltransferase 2-like (A)	--	hypothetical protein CICLE_v10004948mg [Citrus clementina]	XXT2_ARATH RecName: Full=Xyloglucan 6-xylosyltransferase 2; Short=AtXT2; EC=2.4.2.39; AltName: Full=Putative glycosyltransferase 2; Short=AtGT2; EC=2.4.-.-;	A0A5C7ITN3_9ROSI SubName: Full=Uncharacterized protein {ECO:0000313|EMBL:TXG71736.1};	At4g02500	GO:0005829,cytosol; GO:0005768,endosome; GO:0005794,Golgi apparatus; GO:0000139,Golgi membrane; GO:0000138,Golgi trans cisterna; GO:0016021,integral component of membrane; GO:0005802,trans-Golgi network; GO:0042803,protein homodimerization activity; GO:0016758,transferase activity, transferring hexosyl groups; GO:0035252,UDP-xylosyltransferase activity; GO:0033843,xyloglucan 6-xylosyltransferase …	PF05637.12:galactosyl transferase GMA12/MNN10 family	--	--	--
Apse001G0036500	2.1	1.85	1.56	1.74	2.17	2.02	0.65	0.94	1.02	2.54	2.03	2.46	1.84	1.48	1.92	61	58	53	53	66	60	17	28	31	77	49	67	49	33	51	GWHBECT00000001	3956639	3959836	+	gene-Apse001G0036500	--	K01872 alanyl-tRNA synthetase [EC:6.1.1.7] | (RefSeq) alanine--tRNA ligase (A)	ko00970: Aminoacyl-tRNA biosynthesis	hypothetical protein CICLE_v10005679mg [Citrus clementina]	--	A0A5C7IR00_9ROSI RecName: Full=AA_TRNA_LIGASE_II_ALA domain-containing protein {ECO:0000259|PROSITE:PS50860};	7297398	GO:0004813,alanine-tRNA ligase activity; GO:0005524,ATP binding; GO:0003676,nucleic acid binding; GO:0006419,alanyl-tRNA aminoacylation; GO:0003674,molecular_function; GO:0003824,catalytic activity; GO:0004812,aminoacyl-tRNA ligase activity; GO:0016874,ligase activity; GO:0016875,ligase activity, forming carbon-oxygen bonds; GO:0140098,catalytic activity, acting on RNA; GO:0140101,catalytic activ…	PF01411.19:tRNA synthetases class II (A)	--	--	--
Apse001G0036900	1.58	1.64	1.53	1.01	0.98	1.18	0.66	0.89	0.73	0.31	0.25	0.03	1.29	1.54	1.48	54	60	61	36	35	41	20	31	26	11	7	1	40	40	46	GWHBECT00000001	3978491	3981045	+	gene-Apse001G0036900	--	K19825 2-alkenal reductase (NADP+) [EC:1.3.1.102] | (RefSeq) NADP-dependent alkenal double bond reductase P2-like (A)	--	PREDICTED: 2-alkenal reductase (NADP(+)-dependent) [Citrus sinensis]	DBR_TOBAC RecName: Full=2-alkenal reductase (NADP(+)-dependent); EC=1.3.1.102 {ECO:0000269|PubMed:17945329, ECO:0000269|Ref.3, ECO:0000269|Ref.4}; AltName: Full=Alkenal double bound reductase; AltName: Full=Allylic alcohol dehydrogenase 1 {ECO:0000303|PubMed:11117876}; Short=allyl-ADH1 {ECO:0000303|PubMed:11117876}; AltName: Full=Flavin-free double bond reductase {ECO:0000303|Ref.4}; Short=NtDBR;…	A0A5C7IUH7_9ROSI RecName: Full=PKS_ER domain-containing protein {ECO:0000259|SMART:SM00829};	At3g03080	GO:0032440,2-alkenal reductase [NAD(P)] activity; GO:0003674,molecular_function; GO:0003824,catalytic activity; GO:0016491,oxidoreductase activity; GO:0016627,oxidoreductase activity, acting on the CH-CH group of donors; GO:0016628,oxidoreductase activity, acting on the CH-CH group of donors, NAD or NADP as acceptor	PF16884.5:N-terminal domain of oxidoreductase	--	--	--
Apse001G0037100	1.93	1.54	2.13	1.36	1.1	1.72	0.98	1.08	1.72	2.39	2	2.01	0.86	0.96	0.81	42	36	54	31	25	38	19	24	39	54	36	41	17	16	16	GWHBECT00000001	3987932	3989490	+	gene-Apse001G0037100	--	K15032 mTERF domain-containing protein, mitochondrial | (RefSeq) transcription termination factor MTERF6, chloroplastic/mitochondrial-like (A)	--	conserved hypothetical protein [Ricinus communis]	--	B9RG72_RICCO SubName: Full=Uncharacterized protein {ECO:0000313|EMBL:EEF49527.1};	At5g07900	GO:0003690,double-stranded DNA binding; GO:0006353,DNA-templated transcription, termination; GO:0006355,regulation of transcription, DNA-templated; GO:0003674,molecular_function; GO:0003676,nucleic acid binding; GO:0003677,DNA binding; GO:0005488,binding; GO:0097159,organic cyclic compound binding; GO:1901363,heterocyclic compound binding; GO:0008152,metabolic process; GO:0006139,nucleobase-conta…	PF02536.14:mTERF	mTERF	TR	mTERF
Apse001G0037200	1.34	1.96	1.31	1.64	1.24	1.83	1.71	1.87	1.56	3.4	4.09	4.18	1.05	1.13	1.31	28	44	32	36	27	39	32	40	34	74	71	82	20	18	25	GWHBECT00000001	4001601	4003993	+	gene-Apse001G0037200	--	K15032 mTERF domain-containing protein, mitochondrial | (RefSeq) transcription termination factor MTERF6, chloroplastic/mitochondrial-like (A)	--	conserved hypothetical protein [Ricinus communis]	--	B9RG72_RICCO SubName: Full=Uncharacterized protein {ECO:0000313|EMBL:EEF49527.1};	At5g07900	GO:0003690,double-stranded DNA binding; GO:0006353,DNA-templated transcription, termination; GO:0006355,regulation of transcription, DNA-templated; GO:0003674,molecular_function; GO:0003676,nucleic acid binding; GO:0003677,DNA binding; GO:0005488,binding; GO:0097159,organic cyclic compound binding; GO:1901363,heterocyclic compound binding; GO:0008152,metabolic process; GO:0006139,nucleobase-conta…	PF02536.14:mTERF	mTERF	TR	mTERF
Apse001G0037300	2.53	2.42	2.7	2.26	2.34	2.95	1.41	1.47	1.67	3.34	3.71	4.72	1.04	1.76	1.56	32	33	40	30	31	38	16	19	22	44	39	56	12	17	18	GWHBECT00000001	4006359	4006860	+	gene-Apse001G0037300	--	K15032 mTERF domain-containing protein, mitochondrial | (RefSeq) uncharacterized LOC100252802 (A)	--	hypothetical protein VITISV_017394 [Vitis vinifera]	--	A0A438F6U8_VITVI SubName: Full=Uncharacterized protein {ECO:0000313|EMBL:RVW55729.1};	At5g07900	GO:0003690,double-stranded DNA binding; GO:0006353,DNA-templated transcription, termination; GO:0006355,regulation of transcription, DNA-templated; GO:0003674,molecular_function; GO:0003676,nucleic acid binding; GO:0003677,DNA binding; GO:0005488,binding; GO:0097159,organic cyclic compound binding; GO:1901363,heterocyclic compound binding; GO:0008152,metabolic process; GO:0006139,nucleobase-conta…	PF02536.14:mTERF	mTERF	TR	mTERF
Apse001G0037400	1.23	1.26	1.18	0.82	0.66	0.87	0.33	0.6	0.64	1.26	1.63	1.58	0.54	0.61	0.59	50	55	56	35	28	36	12	25	27	53	55	60	20	19	22	GWHBECT00000001	4011204	4012811	+	gene-Apse001G0037400	--	K15032 mTERF domain-containing protein, mitochondrial | (RefSeq) uncharacterized protein LOC105135796 (A)	--	hypothetical protein POPTR_0012s04420g [Populus trichocarpa]	--	A0A5N5KN67_9ROSI SubName: Full=Uncharacterized protein {ECO:0000313|EMBL:KAB5531777.1};	At5g07900	GO:0003690,double-stranded DNA binding; GO:0006353,DNA-templated transcription, termination; GO:0006355,regulation of transcription, DNA-templated; GO:0003674,molecular_function; GO:0003676,nucleic acid binding; GO:0003677,DNA binding; GO:0005488,binding; GO:0097159,organic cyclic compound binding; GO:1901363,heterocyclic compound binding; GO:0008152,metabolic process; GO:0006139,nucleobase-conta…	PF02536.14:mTERF	mTERF	TR	mTERF
Apse001G0037500	0.85	0.63	0.64	0.99	0.91	0.8	2.43	2.6	2.7	1.39	1.61	1.11	0.42	0.32	0.27	49	39	43	60	55	47	125	153	162	83	77	60	22	14	14	GWHBECT00000001	4034532	4036814	+	gene-Apse001G0037500	--	K15032 mTERF domain-containing protein, mitochondrial | (RefSeq) uncharacterized protein LOC103407418 (A)	--	hypothetical protein RCOM_1451930 [Ricinus communis]	MTEFE_ARATH RecName: Full=Transcription termination factor MTERF15, mitochondrial {ECO:0000305}; AltName: Full=Mitochondrial transcription termination factor 15 {ECO:0000303|PubMed:23087700}; Flags: Precursor;	A0A6N2LR08_SALVM SubName: Full=Uncharacterized protein {ECO:0000313|EMBL:VFU39802.1};	At5g07900	GO:0009507,chloroplast; GO:0005739,mitochondrion; GO:0003690,double-stranded DNA binding; GO:0003723,RNA binding; GO:0009658,chloroplast organization; GO:0032502,developmental process; GO:0006353,DNA-templated transcription, termination; GO:0006355,regulation of transcription, DNA-templated; GO:0000394,RNA splicing, via endonucleolytic cleavage and ligation; GO:0003674,molecular_function; GO:0003…	PF02536.14:mTERF	mTERF	TR	mTERF
Apse001G0037700	0.95	0.97	1.15	1.1	1.05	0.91	2.18	1.83	2.1	0.91	0.9	1.17	0.87	0.59	0.93	38	42	54	46	44	37	78	75	88	38	30	44	32	18	34	GWHBECT00000001	4075356	4076944	+	gene-Apse001G0037700	--	K15032 mTERF domain-containing protein, mitochondrial | (RefSeq) uncharacterized LOC100252802 (A)	--	hypothetical protein POPTR_0012s04420g [Populus trichocarpa]	--	A0A2R6P4C5_ACTCC SubName: Full=Transcription termination factor like {ECO:0000313|EMBL:PSR85136.1};	At5g07900	GO:0003690,double-stranded DNA binding; GO:0006353,DNA-templated transcription, termination; GO:0006355,regulation of transcription, DNA-templated; GO:0003674,molecular_function; GO:0003676,nucleic acid binding; GO:0003677,DNA binding; GO:0005488,binding; GO:0097159,organic cyclic compound binding; GO:1901363,heterocyclic compound binding; GO:0008152,metabolic process; GO:0006139,nucleobase-conta…	PF02536.14:mTERF	mTERF	TR	mTERF
Apse001G0038100	7.31	6.57	6.09	6.57	5.36	5.43	3.99	4.23	3.42	10.97	11.13	11.56	5.9	5.46	4.65	205	198	200	193	157	155	100	121	100	320	259	304	151	117	119	GWHBECT00000001	4118567	4120696	+	gene-Apse001G0038100	--	--	--	PREDICTED: uncharacterized protein LOC108994714 [Juglans regia]	--	A0A5C7IQR4_9ROSI SubName: Full=Uncharacterized protein {ECO:0000313|EMBL:TXG71747.1};	At3g21400	--	PF06784.11:Uncharacterised protein family (UPF0240)	--	--	--
Apse001G0038800	17.95	19.18	19.5	20.19	21.97	23.56	34.44	32.65	35.91	44.28	42.62	46.07	19.59	21.77	22.55	705	810	896	831	901	942	1208	1309	1471	1808	1389	1696	702	653	808	GWHBECT00000001	4340052	4344988	-	gene-Apse001G0038800	--	K15108 solute carrier family 25 (mitochondrial thiamine pyrophosphate transporter), member 19 | (RefSeq) mitochondrial thiamine pyrophosphate carrier-like (A)	--	PREDICTED: mitochondrial thiamine pyrophosphate carrier-like [Populus euphratica]	TDPC2_ARATH RecName: Full=Mitochondrial thiamine diphosphate carrier 2 {ECO:0000305};	A0A5C7IRN4_9ROSI SubName: Full=Uncharacterized protein {ECO:0000313|EMBL:TXG71749.1};	At5g48970	GO:0031305,integral component of mitochondrial inner membrane; GO:0005739,mitochondrion; GO:0090422,thiamine pyrophosphate transmembrane transporter activity; GO:0015234,thiamine transmembrane transporter activity; GO:0030974,thiamine pyrophosphate transmembrane transport; GO:0003674,molecular_function; GO:0005215,transporter activity; GO:0022857,transmembrane transporter activity; GO:0008324,cat…	PF00153.27:Mitochondrial carrier protein	--	--	--
Apse001G0038900	0.63	0.56	0.77	0.77	0.51	1.01	0.34	0.27	0.29	0.89	0.91	0.77	0.24	0.2	0.22	37	35	53	47	31	60	18	16	18	54	44	42	13	9	12	GWHBECT00000001	4357426	4361167	+	gene-Apse001G0038900	--	K17398 DNA (cytosine-5)-methyltransferase 3A [EC:2.1.1.37] | (RefSeq) uncharacterized protein LOC109796175 (A)	ko00270: Cysteine and methionine metabolism; ko01100: Metabolic pathways	isoform 2 of putative oxidoreductase glyr1 [Quercus suber]	--	A0A5C7IR12_9ROSI RecName: Full=PWWP domain-containing protein {ECO:0000259|PROSITE:PS50812};	At3g05430	--	PF00855.17:PWWP domain	--	--	--
Apse001G0039000	3.28	3.16	3.07	2.39	2.03	2.26	1.94	2.07	1.69	1.59	1.1	1	1.77	2.36	1.65	220	228	241	168	142	154	116	142	118	111	61	63	108	121	101	GWHBECT00000001	4363225	4366698	+	gene-Apse001G0039000	--	K17398 DNA (cytosine-5)-methyltransferase 3A [EC:2.1.1.37] | (RefSeq) uncharacterized protein LOC109796175 (A)	ko00270: Cysteine and methionine metabolism; ko01100: Metabolic pathways	isoform 2 of putative oxidoreductase glyr1 [Quercus suber]	--	A0A5C7IR26_9ROSI RecName: Full=PWWP domain-containing protein {ECO:0000259|PROSITE:PS50812};	At3g05430	--	PF00855.17:PWWP domain	--	--	--
Apse001G0039100	14.36	13.61	17.13	49.19	48	53.84	40	33.9	36.41	128.89	126.76	132.73	37.89	36.54	35.69	422	430	589	1515	1473	1611	1050	1017	1116	3938	3091	3656	1016	820	957	GWHBECT00000001	4368046	4369210	+	gene-Apse001G0039100	--	K22733 magnesium transporter | (RefSeq) uncharacterized protein LOC102612526 (A)	--	protein SRC2 [Hevea brasiliensis]	SRC2_SOYBN RecName: Full=Protein SRC2 {ECO:0000305}; AltName: Full=Protein SOYBEAN GENE REGULATED BY COLD 2 {ECO:0000303|Ref.1};	A0A5C7ITK6_9ROSI RecName: Full=C2 domain-containing protein {ECO:0000259|PROSITE:PS50004};	At3g16510	GO:0005789,endoplasmic reticulum membrane; GO:0016021,integral component of membrane; GO:0005886,plasma membrane; GO:0032586,protein storage vacuole membrane; GO:0005622,intracellular; GO:0005575,cellular_component; GO:0016020,membrane; GO:0005623,cell; GO:0005737,cytoplasm; GO:0005783,endoplasmic reticulum; GO:0043231,intracellular membrane-bounded organelle; GO:0012505,endomembrane system; GO:0…	PF00168.30:C2 domain	--	--	--
Apse001G0039400	46.75	51.85	51.15	84.93	83.96	80.21	93.25	86.96	91.39	176.47	152.13	176.45	69.82	76.29	66.6	1414	1686	1810	2692	2652	2470	2519	2685	2883	5549	3818	5002	1927	1762	1838	GWHBECT00000001	4403930	4405128	+	gene-Apse001G0039400	--	K22733 magnesium transporter | (RefSeq) uncharacterized protein LOC102612526 (A)	--	protein SRC2 [Hevea brasiliensis]	SRC2_SOYBN RecName: Full=Protein SRC2 {ECO:0000305}; AltName: Full=Protein SOYBEAN GENE REGULATED BY COLD 2 {ECO:0000303|Ref.1};	A0A5C7ITK6_9ROSI RecName: Full=C2 domain-containing protein {ECO:0000259|PROSITE:PS50004};	At3g16510	GO:0005789,endoplasmic reticulum membrane; GO:0016021,integral component of membrane; GO:0005886,plasma membrane; GO:0032586,protein storage vacuole membrane; GO:0005622,intracellular; GO:0005575,cellular_component; GO:0016020,membrane; GO:0005623,cell; GO:0005737,cytoplasm; GO:0005783,endoplasmic reticulum; GO:0043231,intracellular membrane-bounded organelle; GO:0012505,endomembrane system; GO:0…	PF00168.30:C2 domain	--	--	--
Apse001G0040300	5.2	5.3	5.41	5.63	4.24	6.28	6.37	7.23	7.08	2.64	2.37	2.02	3.93	2.67	4.16	74	81	90	84	63	91	81	105	105	39	28	27	51	29	54	GWHBECT00000001	4511227	4513077	+	gene-Apse001G0040300	--	K03347 cullin 1 | (RefSeq) cullin-1 (A)	ko04120: Ubiquitin mediated proteolysis; ko04141: Protein processing in endoplasmic reticulum	cullin-1 [Jatropha curcas]	CUL1_ARATH RecName: Full=Cullin-1;	A0A5C7IRP1_9ROSI RecName: Full=CULLIN_2 domain-containing protein {ECO:0000259|PROSITE:PS50069};	At4g02570	GO:0000794,condensed nuclear chromosome; GO:0031461,cullin-RING ubiquitin ligase complex; GO:0005737,cytoplasm; GO:0005829,cytosol; GO:0005634,nucleus; GO:0009524,phragmoplast; GO:0005819,spindle; GO:0031625,ubiquitin protein ligase binding; GO:0004842,ubiquitin-protein transferase activity; GO:0009734,auxin-activated signaling pathway; GO:0007049,cell cycle; GO:0009793,embryo development ending …	PF00888.22:Cullin family	--	--	--
Apse001G0040400	8.77	7.9	7.63	6.93	7.73	7.34	7.17	8.19	9.25	4.67	3.59	5.4	5.96	5.51	5.32	327	317	333	271	301	279	239	312	360	181	111	189	203	157	181	GWHBECT00000001	4516417	4519736	+	gene-Apse001G0040400	--	K03347 cullin 1 | (RefSeq) cullin-1-like (A)	ko04120: Ubiquitin mediated proteolysis; ko04141: Protein processing in endoplasmic reticulum	hypothetical protein CICLE_v10004406mg [Citrus clementina]	CUL1_ORYSJ RecName: Full=Cullin-1 {ECO:0000305}; Short=OsCUL1 {ECO:0000303|PubMed:24616269}; AltName: Full=OsCUL1-1 {ECO:0000303|PubMed:29892794};	A0A5C7IRP1_9ROSI RecName: Full=CULLIN_2 domain-containing protein {ECO:0000259|PROSITE:PS50069};	At4g02570	GO:0031461,cullin-RING ubiquitin ligase complex; GO:0031625,ubiquitin protein ligase binding; GO:0004842,ubiquitin-protein transferase activity; GO:0016567,protein ubiquitination; GO:0006511,ubiquitin-dependent protein catabolic process; GO:0005515,protein binding; GO:0003674,molecular_function; GO:0005488,binding; GO:0019899,enzyme binding; GO:0044389,ubiquitin-like protein ligase binding; GO:00…	PF00888.22:Cullin family	--	--	--
Apse001G0040700	4.9	4.92	4.65	4.53	5.57	4.82	2.27	2.37	2.3	4.24	4	4.36	5.38	4.37	5.34	623	673	692	604	739	624	258	307	305	561	422	519	624	424	619	GWHBECT00000001	4550602	4561878	-	gene-Apse001G0040700	--	--	--	PREDICTED: uncharacterized protein LOC102625776 isoform X1 [Citrus sinensis]	CWZF7_ORYSJ RecName: Full=Cysteine-tryptophan domain-containing zinc finger protein 7 {ECO:0000303|PubMed:28818372}; Short=OsCW-ZF7 {ECO:0000303|PubMed:28818372}; AltName: Full=Protein WIDE GRAIN 7 {ECO:0000303|PubMed:31830332};	A0A5C7IQV6_9ROSI RecName: Full=CW-type domain-containing protein {ECO:0000259|PROSITE:PS51050};	At3g62900	GO:0005634,nucleus; GO:0043565,sequence-specific DNA binding; GO:0008270,zinc ion binding; GO:0045893,positive regulation of transcription, DNA-templated; GO:0080113,regulation of seed growth; GO:0003674,molecular_function; GO:0003676,nucleic acid binding; GO:0003677,DNA binding; GO:0005488,binding; GO:0097159,organic cyclic compound binding; GO:1901363,heterocyclic compound binding; GO:0046872,m…	PF07496.15:CW-type Zinc Finger	--	--	--
Apse001G0040900	14.74	11.91	11.87	14.43	13	12.88	12.16	13.68	13.09	32.91	32.54	33.52	10.29	11.78	10.54	190	165	179	195	175	169	140	180	176	441	348	405	121	116	124	GWHBECT00000001	4574792	4578067	+	gene-Apse001G0040900	--	--	--	hypothetical protein CICLE_v10005896mg [Citrus clementina]	--	A0A5C7ITQ9_9ROSI SubName: Full=Uncharacterized protein {ECO:0000313|EMBL:TXG71766.1};	At5g18540	--	--	--	--	--
Apse001G0041500	2.74	2.7	2.64	3.19	3.58	2.72	3.42	4.71	4.41	5.68	5.79	6.83	2.2	1.85	1.83	105	111	118	128	143	106	117	184	176	226	184	245	77	54	64	GWHBECT00000001	4606990	4608506	-	gene-Apse001G0041500	--	K15032 mTERF domain-containing protein, mitochondrial | (RefSeq) transcription termination factor MTERF6, chloroplastic/mitochondrial (A)	--	transcription termination factor MTERF6, chloroplastic/mitochondrial-like [Herrania umbratica]	--	A0A7J7E0S4_TRIWF SubName: Full=Uncharacterized protein {ECO:0000313|EMBL:KAF5752215.1};	At5g07900	--	PF02536.14:mTERF	mTERF	TR	mTERF
Apse001G0041600	0.93	0.89	1.11	0.57	0.59	0.5	0.98	1.49	0.73	0.84	1.12	1.36	0.4	0.41	0.28	33	34	46	21	22	18	31	54	27	31	33	45	13	11	9	GWHBECT00000001	4616879	4618282	-	gene-Apse001G0041600	--	K15032 mTERF domain-containing protein, mitochondrial | (RefSeq) transcription termination factor MTERF4, chloroplastic-like (A)	--	PREDICTED: uncharacterized protein LOC102628676 [Citrus sinensis]	--	A0A7J7CX89_TRIWF SubName: Full=Uncharacterized protein {ECO:0000313|EMBL:KAF5738725.1};	At5g07900	--	PF02536.14:mTERF	mTERF	TR	mTERF
Apse001G0041800	0.85	0.61	0.63	0.52	0.31	0.48	1.29	0.91	0.92	0.39	0.33	0.09	0.48	0.43	0.39	31	24	27	20	12	18	42	34	35	15	10	3	16	12	13	GWHBECT00000001	4628197	4629646	-	gene-Apse001G0041800	--	K15032 mTERF domain-containing protein, mitochondrial | (RefSeq) transcription termination factor MTERF4, chloroplastic-like (A)	--	transcription termination factor mterf8, chloroplastic [Quercus suber]	--	A0A5B7BJP6_DAVIN SubName: Full=Uncharacterized protein {ECO:0000313|EMBL:MPA69077.1};	At5g07900	GO:0003690,double-stranded DNA binding; GO:0006353,DNA-templated transcription, termination; GO:0006355,regulation of transcription, DNA-templated; GO:0003674,molecular_function; GO:0003676,nucleic acid binding; GO:0003677,DNA binding; GO:0005488,binding; GO:0097159,organic cyclic compound binding; GO:1901363,heterocyclic compound binding; GO:0008152,metabolic process; GO:0006139,nucleobase-conta…	PF02536.14:mTERF	mTERF	TR	mTERF
Apse001G0042100	0.46	0.98	0.42	0.47	0.38	0.68	0.63	0.65	0.95	1.08	1.55	1.09	0.58	0.52	0.43	14	32	15	15	12	21	17	20	30	34	39	31	16	12	12	GWHBECT00000001	4656637	4657839	-	gene-Apse001G0042100	--	K15032 mTERF domain-containing protein, mitochondrial | (RefSeq) transcription termination factor MTERF5, chloroplastic-like (A)	--	PREDICTED: transcription termination factor MTERF5, chloroplastic-like [Vitis vinifera]	--	A0A2R6Q3P9_ACTCC SubName: Full=Transcription termination factor like {ECO:0000313|EMBL:PSS01496.1};	At5g07900	GO:0003690,double-stranded DNA binding; GO:0006353,DNA-templated transcription, termination; GO:0006355,regulation of transcription, DNA-templated; GO:0003674,molecular_function; GO:0003676,nucleic acid binding; GO:0003677,DNA binding; GO:0005488,binding; GO:0097159,organic cyclic compound binding; GO:1901363,heterocyclic compound binding; GO:0008152,metabolic process; GO:0006139,nucleobase-conta…	PF02536.14:mTERF	mTERF	TR	mTERF
Apse001G0042400	0.78	0.76	1.04	0.69	1.03	0.71	0.26	0.6	0.33	1.15	1.51	1.61	0.64	0.42	0.54	27	28	42	25	37	25	8	21	12	41	43	52	20	11	17	GWHBECT00000001	4715261	4716625	-	gene-Apse001G0042400	--	K15032 mTERF domain-containing protein, mitochondrial | (RefSeq) uncharacterized protein LOC7486723 (A)	--	hypothetical protein POPTR_0012s04420g [Populus trichocarpa]	--	B9I2E4_POPTR SubName: Full=Uncharacterized protein {ECO:0000313|EMBL:PNT09493.1};	At1g21150	GO:0009507,chloroplast; GO:0003690,double-stranded DNA binding; GO:0009658,chloroplast organization; GO:0032502,developmental process; GO:0006353,DNA-templated transcription, termination; GO:0006355,regulation of transcription, DNA-templated; GO:0003674,molecular_function; GO:0003676,nucleic acid binding; GO:0003677,DNA binding; GO:0005488,binding; GO:0097159,organic cyclic compound binding; GO:1…	PF02536.14:mTERF	mTERF	TR	mTERF
Apse001G0042500	0.52	0.33	0.31	0.5	0.61	0.49	0.46	0.19	0.34	0.82	1.06	0.77	0.42	0.33	0.36	19	13	13	19	23	18	15	7	13	31	32	26	14	9	12	GWHBECT00000001	4719272	4722246	-	gene-Apse001G0042500	--	K15032 mTERF domain-containing protein, mitochondrial | (RefSeq) uncharacterized protein LOC105135796 (A)	--	hypothetical protein POPTR_0012s04420g [Populus trichocarpa]	--	A0A5B7BJP6_DAVIN SubName: Full=Uncharacterized protein {ECO:0000313|EMBL:MPA69077.1};	At1g21150	GO:0003690,double-stranded DNA binding; GO:0006353,DNA-templated transcription, termination; GO:0006355,regulation of transcription, DNA-templated; GO:0003674,molecular_function; GO:0003676,nucleic acid binding; GO:0003677,DNA binding; GO:0005488,binding; GO:0097159,organic cyclic compound binding; GO:1901363,heterocyclic compound binding; GO:0008152,metabolic process; GO:0006139,nucleobase-conta…	PF02536.14:mTERF	mTERF	TR	mTERF
Apse001G0042600	0.89	1.29	1.27	0.44	0.59	0.52	0.33	0.72	0.5	0.66	0.71	0.32	0.55	0.57	0.47	39	61	65	20	27	23	13	32	23	30	26	13	22	19	19	GWHBECT00000001	4724947	4726684	-	gene-Apse001G0042600	--	K15032 mTERF domain-containing protein, mitochondrial | (RefSeq) transcription termination factor MTERF4, chloroplastic-like (A)	--	PREDICTED: uncharacterized protein LOC102628676 [Citrus sinensis]	--	A0A2R6Q3P9_ACTCC SubName: Full=Transcription termination factor like {ECO:0000313|EMBL:PSS01496.1};	At5g07900	GO:0003690,double-stranded DNA binding; GO:0006353,DNA-templated transcription, termination; GO:0006355,regulation of transcription, DNA-templated; GO:0003674,molecular_function; GO:0003676,nucleic acid binding; GO:0003677,DNA binding; GO:0005488,binding; GO:0097159,organic cyclic compound binding; GO:1901363,heterocyclic compound binding; GO:0008152,metabolic process; GO:0006139,nucleobase-conta…	PF02536.14:mTERF	mTERF	TR	mTERF
Apse001G0042700	2.44	2.45	2.37	2.67	1.86	2.43	1.29	1.45	1.39	3.3	3.38	3.62	1.52	0.95	1.16	74	80	84	85	59	75	35	45	44	104	85	103	42	22	32	GWHBECT00000001	4728422	4729624	-	gene-Apse001G0042700	--	K15032 mTERF domain-containing protein, mitochondrial | (RefSeq) transcription termination factor MTERF4, chloroplastic-like (A)	--	transcription termination factor mterf8, chloroplastic [Quercus suber]	--	A0A5B7BJP6_DAVIN SubName: Full=Uncharacterized protein {ECO:0000313|EMBL:MPA69077.1};	At5g07900	GO:0003690,double-stranded DNA binding; GO:0006353,DNA-templated transcription, termination; GO:0006355,regulation of transcription, DNA-templated; GO:0003674,molecular_function; GO:0003676,nucleic acid binding; GO:0003677,DNA binding; GO:0005488,binding; GO:0097159,organic cyclic compound binding; GO:1901363,heterocyclic compound binding; GO:0008152,metabolic process; GO:0006139,nucleobase-conta…	PF02536.14:mTERF	mTERF	TR	mTERF
Apse001G0042800	1.32	1.6	1.28	1.26	0.99	1.47	1.22	1.29	1.93	0.22	0	0.06	0.57	0.08	0.5	23	30	26	23	18	26	19	23	35	4	0	1	9	1	8	GWHBECT00000001	4734694	4736052	+	gene-Apse001G0042800	--	K22048 mechanosensitive ion channel protein 4/5/6/7/8/9/10 | (RefSeq) mechanosensitive ion channel protein 6-like (A)	--	MS_channel domain-containing protein [Cephalotus follicularis]	MSL6_ARATH RecName: Full=Mechanosensitive ion channel protein 6; AltName: Full=Mechanosensitive channel of small conductance-like 6; AltName: Full=MscS-Like protein 6;	A0A5C7IBX9_9ROSI RecName: Full=Mechanosensitive ion channel protein {ECO:0000256|PIRNR:PIRNR017209};	At1g78610	GO:0016021,integral component of membrane; GO:0005886,plasma membrane; GO:0009506,plasmodesma; GO:0005774,vacuolar membrane; GO:0008381,mechanosensitive ion channel activity; GO:0006820,anion transport; GO:0003674,molecular_function; GO:0005215,transporter activity; GO:0022857,transmembrane transporter activity; GO:0015267,channel activity; GO:0022803,passive transmembrane transporter activity; G…	PF00924.18:Mechanosensitive ion channel	--	--	--
Apse001G0042900	1.59	1.37	1.66	1.44	1.18	1.48	2.49	3.19	2.66	1.53	1.24	1.48	2.04	0.94	1.61	40	37	49	38	31	38	56	82	70	40	26	35	47	18	37	GWHBECT00000001	4742142	4743789	-	gene-Apse001G0042900	--	K15032 mTERF domain-containing protein, mitochondrial | (RefSeq) transcription termination factor MTERF15, mitochondrial-like (A)	--	hypothetical protein POPTR_0012s04420g [Populus trichocarpa]	--	A0A5B7BJP6_DAVIN SubName: Full=Uncharacterized protein {ECO:0000313|EMBL:MPA69077.1};	At1g21150	GO:0003690,double-stranded DNA binding; GO:0006353,DNA-templated transcription, termination; GO:0006355,regulation of transcription, DNA-templated; GO:0003674,molecular_function; GO:0003676,nucleic acid binding; GO:0003677,DNA binding; GO:0005488,binding; GO:0097159,organic cyclic compound binding; GO:1901363,heterocyclic compound binding; GO:0008152,metabolic process; GO:0006139,nucleobase-conta…	PF02536.14:mTERF	mTERF	TR	mTERF
Apse001G0043400	3.07	2.46	3.09	5.58	4.73	5.2	3.94	4.52	4.3	11.21	12.18	14.05	4.85	5.33	6.51	95	82	112	181	153	164	109	143	139	361	313	408	137	126	184	GWHBECT00000001	4781318	4783050	+	gene-Apse001G0043400	--	--	--	uncharacterized protein LOC18777586 isoform X1 [Prunus persica]	--	A0A2N9HAR7_FAGSY RecName: Full=Myb-like domain-containing protein {ECO:0000259|PROSITE:PS50090};	--	GO:0005634,nucleus; GO:0005622,intracellular; GO:0005575,cellular_component; GO:0005623,cell; GO:0043231,intracellular membrane-bounded organelle; GO:0043226,organelle; GO:0043227,membrane-bounded organelle; GO:0043229,intracellular organelle; GO:0044424,intracellular part; GO:0044464,cell part	--	--	--	--
Apse001G0043700	7.94	6.88	7.44	8.31	7.86	9.12	6.58	6.11	6.41	14.6	14.91	16.42	6.69	7.18	7.84	303	282	332	332	313	354	224	238	255	579	472	587	233	209	273	GWHBECT00000001	4798252	4800654	-	gene-Apse001G0043700	--	K06058 deltex [EC:2.3.2.27] | (RefSeq) uncharacterized protein LOC112294905 (A)	--	PREDICTED: E3 ubiquitin-protein ligase Topors [Citrus sinensis]	--	A0A5C7ISH0_9ROSI RecName: Full=RING-type domain-containing protein {ECO:0000259|PROSITE:PS50089};	At2g39100	--	PF13639.6:Ring finger domain	--	--	--
Apse001G0043900	7.06	6.79	6.42	3.09	3.76	2.99	1.6	1.35	1.82	3.76	4.31	4.47	2.53	2.05	2.5	425	439	452	195	236	183	86	83	114	235	215	252	139	94	137	GWHBECT00000001	4811269	4813653	+	gene-Apse001G0043900	--	K22262 WD repeat and FYVE domain-containing protein 3 | (RefSeq) protein SPIRRIG (A)	--	PREDICTED: pentatricopeptide repeat-containing protein At3g57430, chloroplastic [Ziziphus jujuba]	PP210_ARATH RecName: Full=Pentatricopeptide repeat-containing protein At3g03580;	A0A5C7IR92_9ROSI SubName: Full=Uncharacterized protein {ECO:0000313|EMBL:TXG71775.1};	At3g03580	GO:0043231,intracellular membrane-bounded organelle; GO:0003723,RNA binding; GO:0008270,zinc ion binding; GO:0009451,RNA modification; GO:0003674,molecular_function; GO:0003676,nucleic acid binding; GO:0005488,binding; GO:0097159,organic cyclic compound binding; GO:1901363,heterocyclic compound binding; GO:0046872,metal ion binding; GO:0043167,ion binding; GO:0043169,cation binding; GO:0046914,tr…	PF01535.20:PPR repeat	--	--	--
Apse001G0044000	3.14	2.83	2.7	1.84	1.83	1.8	0.58	0.78	0.66	2.67	2.78	2.9	1.19	1.04	1.25	206	199	207	126	125	120	34	52	45	182	151	178	71	52	75	GWHBECT00000001	4815752	4823044	-	gene-Apse001G0044000	--	K20285 Rab9 effector protein with kelch motifs | (RefSeq) acyl-CoA-binding domain-containing protein 4-like (A)	--	hypothetical protein CICLE_v10004439mg [Citrus clementina]	ACBP4_ARATH RecName: Full=Acyl-CoA-binding domain-containing protein 4; Short=Acyl-CoA binding protein 4;	A0A5C7ITR8_9ROSI SubName: Full=Uncharacterized protein {ECO:0000313|EMBL:TXG71776.1};	At5g18590	GO:0005737,cytoplasm; GO:0005829,cytosol; GO:0005634,nucleus; GO:0000062,fatty-acyl-CoA binding; GO:0008289,lipid binding; GO:0006869,lipid transport; GO:0009723,response to ethylene; GO:0009753,response to jasmonic acid; GO:0009416,response to light stimulus; GO:0000166,nucleotide binding; GO:0003674,molecular_function; GO:0005488,binding; GO:0017076,purine nucleotide binding; GO:0030554,adenyl …	PF13418.6:Galactose oxidase, central domain	--	--	--
Apse001G0044100	2.92	2.97	4.58	2.43	2.44	2.39	1.21	1.27	1.4	0.94	1.7	0.69	0.53	0.64	0.47	54	59	99	47	47	45	20	24	27	18	26	12	9	9	8	GWHBECT00000001	4848188	4848919	-	gene-Apse001G0044100	--	K03676 glutaredoxin 3 | (RefSeq) monothiol glutaredoxin-S2 (A)	--	hypothetical protein CICLE_v10006286mg [Citrus clementina]	GRXS2_ARATH RecName: Full=Monothiol glutaredoxin-S2; Short=AtGrxS2; AltName: Full=Protein ROXY 10;	A0A5C7GP50_9ROSI RecName: Full=Glutaredoxin domain-containing protein {ECO:0000259|PROSITE:PS51354};	At5g18600	GO:0005737,cytoplasm; GO:0051537,2 iron, 2 sulfur cluster binding; GO:0046872,metal ion binding; GO:0015035,protein disulfide oxidoreductase activity; GO:0000122,negative regulation of transcription by RNA polymerase II; GO:0003674,molecular_function; GO:0005488,binding; GO:0048037,cofactor binding; GO:0051536,iron-sulfur cluster binding; GO:0051540,metal cluster binding; GO:0043167,ion binding; …	PF00462.24:Glutaredoxin	--	--	--
Apse001G0044200	3.58	2.93	3.24	4.38	4.14	4.67	4.73	4.71	5.38	3.49	2.96	2.68	1.81	1.19	1.35	67	59	71	86	81	89	79	90	105	68	46	47	31	17	23	GWHBECT00000001	4871898	4872639	+	gene-Apse001G0044200	--	K03676 glutaredoxin 3 | (RefSeq) monothiol glutaredoxin-S10 (A)	--	hypothetical protein POPTR_0008s22890g [Populus trichocarpa]	GRS10_ARATH RecName: Full=Monothiol glutaredoxin-S10; Short=AtGrxS10; AltName: Full=Protein ROXY 3;	A0A5C7GNF4_9ROSI RecName: Full=Glutaredoxin domain-containing protein {ECO:0000259|PROSITE:PS51354};	At4g15700	GO:0005737,cytoplasm; GO:0005634,nucleus; GO:0051537,2 iron, 2 sulfur cluster binding; GO:0046872,metal ion binding; GO:0015035,protein disulfide oxidoreductase activity; GO:0000122,negative regulation of transcription by RNA polymerase II; GO:0003674,molecular_function; GO:0005488,binding; GO:0048037,cofactor binding; GO:0051536,iron-sulfur cluster binding; GO:0051540,metal cluster binding; GO:0…	PF00462.24:Glutaredoxin	--	--	--
Apse001G0044500	1.77	2.74	1.92	2.7	1.81	1.85	1.32	0.35	1.13	3.63	3.7	3.4	1.55	2.16	3.1	15	25	19	24	16	16	10	3	10	32	26	27	12	14	24	GWHBECT00000001	4902779	4903114	+	gene-Apse001G0044500	--	K15032 mTERF domain-containing protein, mitochondrial | (RefSeq) uncharacterized LOC100252802 (A)	--	PREDICTED: uncharacterized protein LOC100252802 [Vitis vinifera]	--	F6HDG3_VITVI SubName: Full=Uncharacterized protein {ECO:0000313|EMBL:CCB50333.1};	At5g07900	GO:0009507,chloroplast; GO:0003690,double-stranded DNA binding; GO:0009658,chloroplast organization; GO:0032502,developmental process; GO:0006353,DNA-templated transcription, termination; GO:0006355,regulation of transcription, DNA-templated; GO:0003674,molecular_function; GO:0003676,nucleic acid binding; GO:0003677,DNA binding; GO:0005488,binding; GO:0097159,organic cyclic compound binding; GO:1…	PF02536.14:mTERF	mTERF	TR	mTERF
Apse001G0044600	3.49	3.33	3.72	2.77	2.75	2.64	4.8	5.83	5.67	3.24	3.6	3.41	2.17	1.55	1.78	118	121	147	98	97	91	145	201	200	114	101	108	67	40	55	GWHBECT00000001	4921953	4923292	+	gene-Apse001G0044600	--	K15032 mTERF domain-containing protein, mitochondrial | (RefSeq) uncharacterized protein LOC105135796 (A)	--	hypothetical protein POPTR_0012s04420g [Populus trichocarpa]	--	A0A6M2EV82_9ROSI SubName: Full=Uncharacterized protein {ECO:0000313|EMBL:NUU89250.1};	At5g07900	GO:0003690,double-stranded DNA binding; GO:0006353,DNA-templated transcription, termination; GO:0006355,regulation of transcription, DNA-templated; GO:0003674,molecular_function; GO:0003676,nucleic acid binding; GO:0003677,DNA binding; GO:0005488,binding; GO:0097159,organic cyclic compound binding; GO:1901363,heterocyclic compound binding; GO:0008152,metabolic process; GO:0006139,nucleobase-conta…	PF02536.14:mTERF	mTERF	TR	mTERF
Apse001G0044800	1.23	1.02	1.19	1.3	1.46	1.27	1.08	0.84	1.14	2.26	2.71	2.61	0.87	0.43	1.13	37	33	42	41	46	39	29	26	36	71	68	74	24	10	31	GWHBECT00000001	4933087	4934283	+	gene-Apse001G0044800	--	K15032 mTERF domain-containing protein, mitochondrial | (RefSeq) transcription termination factor MTERF4, chloroplastic-like (A)	--	PREDICTED: uncharacterized protein LOC102628676 [Citrus sinensis]	--	A0A5N5KN67_9ROSI SubName: Full=Uncharacterized protein {ECO:0000313|EMBL:KAB5531777.1};	At5g07900	GO:0003690,double-stranded DNA binding; GO:0006353,DNA-templated transcription, termination; GO:0006355,regulation of transcription, DNA-templated; GO:0003674,molecular_function; GO:0003676,nucleic acid binding; GO:0003677,DNA binding; GO:0005488,binding; GO:0097159,organic cyclic compound binding; GO:1901363,heterocyclic compound binding; GO:0008152,metabolic process; GO:0006139,nucleobase-conta…	PF02536.14:mTERF	mTERF	TR	mTERF
Apse001G0044900	2.55	2.5	2.58	2.84	2.28	2.15	3.19	3.89	4.16	4.71	5.35	4.17	1.81	1.82	1.71	77	81	91	90	72	66	86	120	131	148	134	118	50	42	47	GWHBECT00000001	4935214	4936410	+	gene-Apse001G0044900	--	K15032 mTERF domain-containing protein, mitochondrial | (RefSeq) transcription termination factor MTERF6, chloroplastic/mitochondrial-like (A)	--	hypothetical protein POPTR_0012s04420g [Populus trichocarpa]	--	A0A5B7BJP6_DAVIN SubName: Full=Uncharacterized protein {ECO:0000313|EMBL:MPA69077.1};	At5g07900	GO:0003690,double-stranded DNA binding; GO:0006353,DNA-templated transcription, termination; GO:0006355,regulation of transcription, DNA-templated; GO:0003674,molecular_function; GO:0003676,nucleic acid binding; GO:0003677,DNA binding; GO:0005488,binding; GO:0097159,organic cyclic compound binding; GO:1901363,heterocyclic compound binding; GO:0008152,metabolic process; GO:0006139,nucleobase-conta…	PF02536.14:mTERF	mTERF	TR	mTERF
Apse001G0046300	1.39	1.62	1.59	1.49	1.39	1.34	1.95	1.82	2.13	3.84	3.49	3.88	0.87	0.27	0.71	47	59	63	53	49	46	59	63	75	135	98	123	27	7	22	GWHBECT00000001	5123183	5124939	-	gene-Apse001G0046300	--	K15032 mTERF domain-containing protein, mitochondrial | (RefSeq) uncharacterized protein LOC105135796 (A)	--	hypothetical protein POPTR_0012s04420g [Populus trichocarpa]	--	A0A6M2EV82_9ROSI SubName: Full=Uncharacterized protein {ECO:0000313|EMBL:NUU89250.1};	At5g07900	GO:0003690,double-stranded DNA binding; GO:0006353,DNA-templated transcription, termination; GO:0006355,regulation of transcription, DNA-templated; GO:0003674,molecular_function; GO:0003676,nucleic acid binding; GO:0003677,DNA binding; GO:0005488,binding; GO:0097159,organic cyclic compound binding; GO:1901363,heterocyclic compound binding; GO:0008152,metabolic process; GO:0006139,nucleobase-conta…	PF02536.14:mTERF	mTERF	TR	mTERF
Apse001G0046400	4.27	4.31	4.7	2	1.39	1.92	9.72	8.86	9.68	1.92	2.14	2.28	2.24	2.56	1.89	94	102	121	46	32	43	191	199	222	44	39	47	45	43	38	GWHBECT00000001	5131855	5135044	-	gene-Apse001G0046400	--	--	--	integral membrane family protein [Populus trichocarpa]	CSPL7_POPTR RecName: Full=CASP-like protein 1E1; Short=PtCASPL1E1;	A0A5C7IRS1_9ROSI RecName: Full=CASP-like protein {ECO:0000256|RuleBase:RU361233};	At4g15630	GO:0016021,integral component of membrane; GO:0005886,plasma membrane; GO:0051539,4 iron, 4 sulfur cluster binding; GO:0003674,molecular_function; GO:0005488,binding; GO:0048037,cofactor binding; GO:0051536,iron-sulfur cluster binding; GO:0051540,metal cluster binding; GO:0005575,cellular_component; GO:0016020,membrane; GO:0031224,intrinsic component of membrane; GO:0044425,membrane part; GO:0005…	PF04535.12:Domain of unknown function (DUF588)	--	--	--
Apse001G0046500	2.1	2.15	2.66	1.32	1.13	1.86	0.52	0.66	1.09	1.78	1.47	1.34	1.43	0.77	0.6	50	55	74	33	28	45	11	16	27	44	29	30	31	14	13	GWHBECT00000001	5158231	5160749	+	gene-Apse001G0046500	--	--	--	CASP-like protein 1D1 [Manihot esculenta]	CSPLD_POPTR RecName: Full=CASP-like protein 1D1; Short=PtCASPL1D1;	A0A5C7IR55_9ROSI RecName: Full=CASP-like protein {ECO:0000256|RuleBase:RU361233};	At3g06390	GO:0005768,endosome; GO:0016021,integral component of membrane; GO:0005886,plasma membrane; GO:0005802,trans-Golgi network; GO:0051539,4 iron, 4 sulfur cluster binding; GO:0003674,molecular_function; GO:0005488,binding; GO:0048037,cofactor binding; GO:0051536,iron-sulfur cluster binding; GO:0051540,metal cluster binding; GO:0005622,intracellular; GO:0005575,cellular_component; GO:0005623,cell; GO…	PF04535.12:Domain of unknown function (DUF588)	--	--	--
Apse001G0046800	4.61	4.17	3.69	6.27	5.55	5.69	4.94	4.06	4.49	11.63	10.59	12.86	3.17	3.26	3.06	137	133	128	195	172	172	131	123	139	359	261	358	86	74	83	GWHBECT00000001	5170215	5172355	+	gene-Apse001G0046800	--	--	--	hypothetical protein CISIN_1g025624mg [Citrus sinensis]	--	A0A5C7ISJ3_9ROSI RecName: Full=F-box domain-containing protein {ECO:0000259|PROSITE:PS50181};	--	GO:0031146,SCF-dependent proteasomal ubiquitin-dependent protein catabolic process; GO:0019941,modification-dependent protein catabolic process; GO:0008152,metabolic process; GO:0006508,proteolysis; GO:0051603,proteolysis involved in cellular protein catabolic process; GO:0006511,ubiquitin-dependent protein catabolic process; GO:0006807,nitrogen compound metabolic process; GO:0008150,biological_p…	PF00646.33:F-box domain	--	--	--
Apse001G0046900	20.75	19.3	18.53	2.88	2.4	1.97	1.56	1.29	1.78	3.75	3.91	3.71	1.82	2.23	1.78	537	537	561	78	65	52	36	34	48	101	84	90	43	44	42	GWHBECT00000001	5174792	5181476	-	gene-Apse001G0046900	--	--	--	PREDICTED: uncharacterized protein LOC102613116 isoform X1 [Citrus sinensis]	--	A0A5C7IRB0_9ROSI SubName: Full=Uncharacterized protein {ECO:0000313|EMBL:TXG71795.1};	At2g39070	--	--	--	--	--
Apse001G0047000	13.08	13.9	14.68	13.57	13.27	14.38	12.21	13.07	12.84	36.74	38.15	33.08	14.67	16.29	14.14	1102	1259	1447	1198	1168	1234	919	1124	1128	3218	2667	2612	1128	1048	1087	GWHBECT00000001	5203219	5210990	+	gene-Apse001G0047000	--	K08819 cyclin-dependent kinase 12/13 [EC:2.7.11.22 2.7.11.23] | (RefSeq) probable serine/threonine-protein kinase At1g54610 (A)	--	putative serine/threonine-protein kinase [Morus notabilis]	Y1461_ARATH RecName: Full=Probable serine/threonine-protein kinase At1g54610; EC=2.7.11.1;	A0A5C7IRP2_9ROSI RecName: Full=Protein kinase domain-containing protein {ECO:0000259|PROSITE:PS50011};	At1g54610	GO:0000307,cyclin-dependent protein kinase holoenzyme complex; GO:0005634,nucleus; GO:0005886,plasma membrane; GO:0005524,ATP binding; GO:0004693,cyclin-dependent protein serine/threonine kinase activity; GO:0106310,NA; GO:0106311,NA; GO:0008353,RNA polymerase II CTD heptapeptide repeat kinase activity; GO:0070816,phosphorylation of RNA polymerase II C-terminal domain; GO:0032968,positive regulat…	PF00069.25:Protein kinase domain	--	--	--
Apse001G0047100	659.35	689.68	723.77	427.23	425.05	463.11	912.42	918.32	924.16	284.61	278.27	300.46	432.69	456.11	439.8	37371	42028	47994	25379	25160	26727	46190	53136	54634	16772	13088	15962	22381	19742	22745	GWHBECT00000001	5222898	5226032	+	gene-Apse001G0047100	--	K01177 beta-amylase [EC:3.2.1.2] | (RefSeq) beta-amylase 3, chloroplastic (A)	ko00500: Starch and sucrose metabolism; ko01100: Metabolic pathways; ko01110: Biosynthesis of secondary metabolites	PREDICTED: inactive beta-amylase 9 [Citrus sinensis]	BAM9_ARATH RecName: Full=Inactive beta-amylase 9; AltName: Full=1,4-alpha-D-glucan maltohydrolase; AltName: Full=Inactive beta-amylase 3;	A0A5C7IRT2_9ROSI RecName: Full=Beta-amylase {ECO:0000256|RuleBase:RU000509}; EC=3.2.1.2 {ECO:0000256|RuleBase:RU000509};	At5g18670	GO:0005737,cytoplasm; GO:0016161,beta-amylase activity; GO:0000272,polysaccharide catabolic process; GO:0003674,molecular_function; GO:0003824,catalytic activity; GO:0004553,hydrolase activity, hydrolyzing O-glycosyl compounds; GO:0016160,amylase activity; GO:0016787,hydrolase activity; GO:0016798,hydrolase activity, acting on glycosyl bonds; GO:0008152,metabolic process; GO:0005975,carbohydrate …	PF01373.17:Glycosyl hydrolase family 14	--	--	--
Apse001G0047500	2.66	3.55	3.87	3.26	2.71	3.3	4	4.68	4.64	2.35	2.18	2.3	2.26	2.87	2.36	146	209	248	187	155	184	196	262	265	134	99	118	113	120	118	GWHBECT00000001	5258230	5263990	+	gene-Apse001G0047500	--	K14724 solute carrier family 9 (sodium/hydrogen exchanger), member 8 | (RefSeq) sodium/hydrogen exchanger 2-like isoform X1 (A)	--	hypothetical protein CISIN_1g009116mg [Citrus sinensis]	NHX2_ARATH RecName: Full=Sodium/hydrogen exchanger 2; AltName: Full=Na(+)/H(+) exchanger 2; Short=NHE-2;	A0A5C7ITQ6_9ROSI RecName: Full=Sodium/hydrogen exchanger {ECO:0000256|RuleBase:RU003722};	At3g06370	GO:0005829,cytosol; GO:0016021,integral component of membrane; GO:0005886,plasma membrane; GO:0005774,vacuolar membrane; GO:0015386,potassium:proton antiporter activity; GO:0015385,sodium:proton antiporter activity; GO:0055075,potassium ion homeostasis; GO:1990573,potassium ion import across plasma membrane; GO:0071805,potassium ion transmembrane transport; GO:0051453,regulation of intracellular …	PF00999.21:Sodium/hydrogen exchanger family	--	--	--
Apse001G0047800	3.4	4.25	4.57	1.67	1.21	2.1	2.39	2.67	1.58	0.84	1.29	0.73	1.92	2.67	1.92	35	47	55	18	13	22	22	28	17	9	11	7	18	21	18	GWHBECT00000001	5336862	5337733	+	gene-Apse001G0047800	--	K14724 solute carrier family 9 (sodium/hydrogen exchanger), member 8 | (RefSeq) sodium/hydrogen exchanger 2-like isoform X1 (A)	--	Na_H_Exchanger domain-containing protein [Cephalotus follicularis]	NHX2_ARATH RecName: Full=Sodium/hydrogen exchanger 2; AltName: Full=Na(+)/H(+) exchanger 2; Short=NHE-2;	A0A5C7ITQ6_9ROSI RecName: Full=Sodium/hydrogen exchanger {ECO:0000256|RuleBase:RU003722};	At3g05030	GO:0005829,cytosol; GO:0016021,integral component of membrane; GO:0005886,plasma membrane; GO:0005774,vacuolar membrane; GO:0015386,potassium:proton antiporter activity; GO:0015385,sodium:proton antiporter activity; GO:0055075,potassium ion homeostasis; GO:1990573,potassium ion import across plasma membrane; GO:0071805,potassium ion transmembrane transport; GO:0051453,regulation of intracellular …	--	--	--	--
Apse001G0047900	1.02	0.97	0.87	0.94	0.89	0.7	0.37	0.5	0.49	0.37	0.47	0.41	0.72	0.74	0.49	34	35	34	33	31	24	11	17	17	13	13	13	22	19	15	GWHBECT00000001	5337884	5341605	-	gene-Apse001G0047900	--	K20222 importin-5 | (RefSeq) importin-5-like isoform X1 (A)	--	PREDICTED: vesicle-associated protein 2-2-like isoform X1 [Citrus sinensis]	VAP22_ARATH RecName: Full=Vesicle-associated protein 2-2; AltName: Full=Plant VAP homolog 22; Short=AtPVA22; AltName: Full=VAMP-associated protein 2-2; AltName: Full=Vesicle-associated protein 27-2;	A0A5C7IRC0_9ROSI RecName: Full=MSP domain-containing protein {ECO:0000259|PROSITE:PS50202};	At1g08820	GO:0005789,endoplasmic reticulum membrane; GO:0005576,extracellular region; GO:0016021,integral component of membrane; GO:0005886,plasma membrane; GO:0090158,endoplasmic reticulum membrane organization; GO:0061817,endoplasmic reticulum-plasma membrane tethering; GO:0046907,intracellular transport; GO:0016032,viral process; GO:0006996,organelle organization; GO:0007029,endoplasmic reticulum organi…	PF00635.26:MSP (Major sperm protein) domain	--	--	--
Apse001G0048000	37.38	34.42	35.4	32.79	29.55	28.81	27.25	26.71	24.32	22.38	20.08	24.34	39.24	39.33	34.86	906	897	1004	833	748	711	590	661	615	564	404	553	868	728	771	GWHBECT00000001	5346259	5348749	+	gene-Apse001G0048000	--	K21776 protein lin-54 | (RefSeq) Lin-54-like protein (A)	--	hypothetical protein CICLE_v10006180mg [Citrus clementina]	ACP1_CASGL RecName: Full=Acyl carrier protein 1, chloroplastic; Short=ACP 1; Flags: Precursor;	A0A5C7ITV1_9ROSI RecName: Full=Acyl carrier protein {ECO:0000256|RuleBase:RU000722};	At1g54580	GO:0009507,chloroplast; GO:0031177,phosphopantetheine binding; GO:0006633,fatty acid biosynthetic process; GO:0003674,molecular_function; GO:0005488,binding; GO:0019842,vitamin binding; GO:0033218,amide binding; GO:0036094,small molecule binding; GO:0043167,ion binding; GO:0043168,anion binding; GO:0048037,cofactor binding; GO:0072341,modified amino acid binding; GO:0008152,metabolic process; GO:…	PF00550.25:Phosphopantetheine attachment site	--	--	--
Apse001G0048100	1.17	1.39	1.5	1.19	1.27	1.24	0.5	0.58	0.58	0.8	0.72	0.73	1.66	1.66	1.6	121	155	182	129	137	130	46	61	63	86	62	71	157	131	151	GWHBECT00000001	5352078	5358787	-	gene-Apse001G0048100	--	K17545 serine/threonine-protein kinase ULK4 [EC:2.7.11.1] | (RefSeq) serine/threonine-protein kinase RUNKEL (A)	--	hypothetical protein CICLE_v10004155mg [Citrus clementina]	RUK_ARATH RecName: Full=Serine/threonine-protein kinase RUNKEL {ECO:0000305}; AltName: Full=Protein EMBRYO DEFECTIVE 3013 {ECO:0000305}; AltName: Full=Protein RUNKEL {ECO:0000303|PubMed:11089872}; EC=2.7.11.1 {ECO:0000305};	A0A5C7IRQ2_9ROSI RecName: Full=Protein kinase domain-containing protein {ECO:0000259|PROSITE:PS50011};	At5g18700	GO:0005874,microtubule; GO:0009524,phragmoplast; GO:0009506,plasmodesma; GO:0009574,preprophase band; GO:0005819,spindle; GO:0005524,ATP binding; GO:0008017,microtubule binding; GO:0016740,transferase activity; GO:0007349,cellularization; GO:0000911,cytokinesis by cell plate formation; GO:0010342,endosperm cellularization; GO:0009556,microsporogenesis; GO:0000914,phragmoplast assembly; GO:0009555…	PF00069.25:Protein kinase domain	--	--	--
Apse001G0048700	1.58	1.52	1.44	1.22	0.83	1.05	0.92	0.9	1.18	2.56	2.89	2.89	0.9	1.34	1.18	31	32	33	25	17	21	16	18	24	52	47	53	16	20	21	GWHBECT00000001	5390119	5392493	+	gene-Apse001G0048700	--	--	--	uncharacterized protein LOC111375811, partial [Olea europaea var. sylvestris]	--	A0A5C7IDD8_9ROSI SubName: Full=Uncharacterized protein {ECO:0000313|EMBL:TXG66862.1};	At3g62450	GO:0016021,integral component of membrane; GO:0005575,cellular_component; GO:0016020,membrane; GO:0031224,intrinsic component of membrane; GO:0044425,membrane part	--	--	--	--
Apse001G0049100	81.57	71.63	79.26	94.35	85.74	89.06	42.6	46.2	41.07	71.22	57.93	65.39	88.38	119.04	88.64	358	338	407	434	393	398	167	207	188	325	211	269	354	399	355	GWHBECT00000001	5530228	5530401	-	gene-Apse001G0049100	--	K02913 large subunit ribosomal protein L33 | (RefSeq) uncharacterized protein LOC102621239 (A)	ko03010: Ribosome	PREDICTED: 50S ribosomal protein L33 [Citrus sinensis]	--	A0A1S8AC17_CITLI SubName: Full=Ribosomal protein L33 family protein {ECO:0000313|EMBL:JAV44854.1};	At3g06320	GO:0005840,ribosome; GO:0003735,structural constituent of ribosome; GO:0006412,translation; GO:0003674,molecular_function; GO:0005198,structural molecule activity; GO:0008152,metabolic process; GO:0006518,peptide metabolic process; GO:0006807,nitrogen compound metabolic process; GO:0008150,biological_process; GO:0009058,biosynthetic process; GO:0009059,macromolecule biosynthetic process; GO:00099…	PF00471.20:Ribosomal protein L33	--	--	--
Apse001G0049500	1.08	1	1.29	0.45	0.48	0.42	0.28	0.42	0.31	0.76	0.91	0.85	0.04	0.38	0.28	30	30	42	13	14	12	7	12	9	22	21	22	1	8	7	GWHBECT00000001	5561616	5564720	+	gene-Apse001G0049500	--	K03444 MFS transporter, SP family, ERD6-like sugar transporter | (RefSeq) sugar transporter ERD6-like 16 (A)	--	PREDICTED: sugar transporter ERD6-like 16 isoform X1 [Gossypium raimondii]	EDL16_ARATH RecName: Full=Sugar transporter ERD6-like 16;	A0A5C7IRE1_9ROSI RecName: Full=MFS domain-containing protein {ECO:0000259|PROSITE:PS50850};	At5g18840	GO:0016021,integral component of membrane; GO:0022857,transmembrane transporter activity; GO:0008643,carbohydrate transport; GO:0003674,molecular_function; GO:0005215,transporter activity; GO:0006810,transport; GO:0008150,biological_process; GO:0051179,localization; GO:0051234,establishment of localization; GO:0071702,organic substance transport; GO:0005575,cellular_component; GO:0016020,membrane…	PF00083.24:Sugar (and other) transporter	--	--	--
Apse001G0049600	32.85	35.71	35.04	30.01	28.86	30.07	45.53	49.22	47.38	26.07	26.58	25.99	30.64	33.05	31.9	1580	1847	1972	1513	1450	1473	1956	2417	2377	1304	1061	1172	1345	1214	1400	GWHBECT00000001	5576677	5581532	+	gene-Apse001G0049600	--	K11801 DDB1- and CUL4-associated factor 11 | (RefSeq) LEC14B homolog (A)	--	LEC14B family protein [Populus trichocarpa]	LE14B_PRUAR RecName: Full=LEC14B homolog;	A0A5C7ITX0_9ROSI RecName: Full=WD_REPEATS_REGION domain-containing protein {ECO:0000259|PROSITE:PS50294};	At4g03020	--	PF00400.32:WD domain, G-beta repeat	--	--	--
Apse001G0049700	17.54	18.57	17.36	23.86	18.19	24.42	63.64	58.11	61.45	33.15	38.37	31.61	17.56	21.25	17.11	254	289	294	362	275	360	823	859	928	499	461	429	232	235	226	GWHBECT00000001	5583363	5584086	+	gene-Apse001G0049700	--	--	--	hypothetical protein CICLE_v10007097mg, partial [Citrus clementina]	--	V4RYM4_CITCL SubName: Full=Uncharacterized protein {ECO:0000313|EMBL:ESR32972.1}; Flags: Fragment;	At5g18850	GO:0016021,integral component of membrane; GO:0005575,cellular_component; GO:0016020,membrane; GO:0031224,intrinsic component of membrane; GO:0044425,membrane part	PF11119.8:Protein of unknown function (DUF2633)	--	--	--
Apse001G0049800	4.66	4.53	4.04	2.89	2.69	2.9	5.93	7.1	7.18	3.77	3.94	4.47	2.9	2.17	2.46	278	291	282	181	168	176	316	433	447	234	195	250	158	99	134	GWHBECT00000001	5598679	5602491	+	gene-Apse001G0049800	--	K01240 uridine nucleosidase [EC:3.2.2.3] | (RefSeq) uridine nucleosidase 1-like (A)	ko00240: Pyrimidine metabolism; ko00760: Nicotinate and nicotinamide metabolism; ko01100: Metabolic pathways	PREDICTED: uncharacterized protein LOC102620115 [Citrus sinensis]	URH2_ARATH RecName: Full=Probable uridine nucleosidase 2; EC=3.2.2.3; AltName: Full=Uridine ribohydrolase 2;	A0A5C7IQZ7_9ROSI SubName: Full=Uncharacterized protein {ECO:0000313|EMBL:TXG71827.1};	At5g18860	GO:0005829,cytosol; GO:0047724,inosine nucleosidase activity; GO:0008477,purine nucleosidase activity; GO:0035251,UDP-glucosyltransferase activity; GO:0045437,uridine nucleosidase activity; GO:0006148,inosine catabolic process; GO:0010150,leaf senescence; GO:0006152,purine nucleoside catabolic process; GO:0003674,molecular_function; GO:0003824,catalytic activity; GO:0016787,hydrolase activity; GO…	PF01156.19:Inosine-uridine preferring nucleoside hydrolase	--	--	--
Apse001G0050100	0.7	0.65	0.68	0.7	0.54	0.7	8.56	7.2	7.37	0.69	1.17	1.01	1.08	0.94	1.41	33	33	38	35	27	34	363	349	365	34	46	45	47	34	61	GWHBECT00000001	5627543	5630665	-	gene-Apse001G0050100	--	K01534 Zn2+/Cd2+-exporting ATPase [EC:7.2.2.12 7.2.2.21] | (RefSeq) cadmium/zinc-transporting ATPase HMA3-like (A)	--	receptor-like cytosolic serine/threonine-protein kinase RBK2 [Carica papaya]	RBK2_ARATH RecName: Full=Receptor-like cytosolic serine/threonine-protein kinase RBK2; EC=2.7.11.1; AltName: Full=Protein ROP BINDING PROTEIN KINASES 2;	A0A5C7IRW3_9ROSI RecName: Full=Protein kinase domain-containing protein {ECO:0000259|PROSITE:PS50011};	At5g18910	GO:0005737,cytoplasm; GO:0005634,nucleus; GO:0005524,ATP binding; GO:0051020,GTPase binding; GO:0106310,NA; GO:0106311,NA; GO:0000166,nucleotide binding; GO:0003674,molecular_function; GO:0005488,binding; GO:0008144,drug binding; GO:0017076,purine nucleotide binding; GO:0030554,adenyl nucleotide binding; GO:0032553,ribonucleotide binding; GO:0032555,purine ribonucleotide binding; GO:0032559,adeny…	PF07714.17:Protein tyrosine kinase	--	--	--
Apse001G0051000	9.32	10.42	11.04	11.33	10.32	11.24	11.59	11.1	13.66	17.04	17.25	17.35	7.01	7.02	6.74	153	184	212	195	177	188	170	186	234	291	235	267	105	88	101	GWHBECT00000001	5725872	5727482	-	gene-Apse001G0051000	--	--	--	hypothetical protein CISIN_1g040494mg [Citrus sinensis]	--	A0A067G5R9_CITSI RecName: Full=SpoU_methylase domain-containing protein {ECO:0000259|Pfam:PF00588};	At4g15520	GO:0003723,RNA binding; GO:0008173,RNA methyltransferase activity; GO:0006396,RNA processing; GO:0003674,molecular_function; GO:0003676,nucleic acid binding; GO:0005488,binding; GO:0097159,organic cyclic compound binding; GO:1901363,heterocyclic compound binding; GO:0003824,catalytic activity; GO:0008168,methyltransferase activity; GO:0016740,transferase activity; GO:0016741,transferase activity,…	PF00588.19:SpoU rRNA Methylase family	--	--	--
Apse001G0051400	1.43	2.52	1.77	2.58	1.83	2.03	4.99	3.9	4.12	2.45	2.49	1.87	1.05	1.88	0.7	9	17	13	17	12	13	28	25	27	16	13	11	6	9	4	GWHBECT00000001	5752348	5752817	+	gene-Apse001G0051400	--	K18177 cytochrome c oxidase assembly factor 4 | (RefSeq) uncharacterized protein LOC102628677 (A)	--	hypothetical protein CUMW_020310 [Citrus unshiu]	--	A0A2H5N8H2_CITUN SubName: Full=Uncharacterized protein {ECO:0000313|EMBL:GAY36111.1};	At5g18920	--	PF06747.13:CHCH domain	--	--	--
Apse001G0051500	163.53	143.1	155.36	173	144.76	170.05	155.94	140.41	160.83	123.59	118.4	111.4	192.29	230.74	215.59	2941	2767	3269	3261	2719	3114	2505	2578	3017	2311	1767	1878	3156	3169	3538	GWHBECT00000001	5753708	5755251	-	gene-Apse001G0051500	--	K07305 peptide-methionine (R)-S-oxide reductase [EC:1.8.4.12] | (RefSeq) peptide methionine sulfoxide reductase B5 (A)	--	hypothetical protein CRG98_010863 [Punica granatum]	MSRB5_ORYSJ RecName: Full=Peptide methionine sulfoxide reductase B5; Short=OsMSRB5; EC=1.8.4.12; AltName: Full=Peptide-methionine (R)-S-oxide reductase;	A0A5C7IR33_9ROSI RecName: Full=Peptide-methionine (R)-S-oxide reductase {ECO:0000256|RuleBase:RU365044}; EC=1.8.4.12 {ECO:0000256|RuleBase:RU365044};	At4g04830	GO:0005829,cytosol; GO:0046872,metal ion binding; GO:0033743,peptide-methionine (R)-S-oxide reductase activity; GO:0030091,protein repair; GO:0006979,response to oxidative stress; GO:0003674,molecular_function; GO:0005488,binding; GO:0043167,ion binding; GO:0043169,cation binding; GO:0003824,catalytic activity; GO:0016491,oxidoreductase activity; GO:0016667,oxidoreductase activity, acting on a su…	PF01641.18:SelR domain	--	--	--
Apse001G0051800	1.06	1.34	1.03	0.31	0.39	0.46	0.79	0.75	0.79	0.14	0.07	0.09	0.03	0	0	36	49	41	11	14	16	24	26	28	5	2	3	1	0	0	GWHBECT00000001	5782201	5783552	-	gene-Apse001G0051800	--	K01611 S-adenosylmethionine decarboxylase [EC:4.1.1.50] | (RefSeq) hypothetical protein (A)	ko00270: Cysteine and methionine metabolism; ko00330: Arginine and proline metabolism; ko01100: Metabolic pathways	hypothetical protein CICLE_v10005303mg [Citrus clementina]	DCAM4_ARATH RecName: Full=S-adenosylmethionine decarboxylase proenzyme 4 {ECO:0000305}; Short=AdoMetDC4 {ECO:0000305}; EC=4.1.1.50 {ECO:0000269|PubMed:16699540}; Contains: RecName: Full=S-adenosylmethionine decarboxylase 1 alpha chain {ECO:0000250|UniProtKB:P17707}; Contains: RecName: Full=S-adenosylmethionine decarboxylase 1 beta chain {ECO:0000250|UniProtKB:P17707}; AltName: Full=Protein BUSHY …	A0A5C7ITY8_9ROSI RecName: Full=S-adenosylmethionine decarboxylase proenzyme {ECO:0000256|PIRNR:PIRNR001355}; EC=4.1.1.50 {ECO:0000256|PIRNR:PIRNR001355};	At5g18930	GO:0005829,cytosol; GO:0004014,adenosylmethionine decarboxylase activity; GO:0099402,plant organ development; GO:0006557,S-adenosylmethioninamine biosynthetic process; GO:0008295,spermidine biosynthetic process; GO:0006597,spermine biosynthetic process; GO:0003674,molecular_function; GO:0003824,catalytic activity; GO:0016829,lyase activity; GO:0016830,carbon-carbon lyase activity; GO:0016831,carb…	PF01536.16:Adenosylmethionine decarboxylase	--	--	--
Apse001G0053100	6.45	5	4.78	6.87	4.73	6.96	28.15	23.26	27.3	1.45	1.17	1.26	4.71	5.06	5.3	60	50	52	67	46	66	234	221	265	14	9	11	40	36	45	GWHBECT00000001	5962717	5963085	-	gene-Apse001G0053100	--	--	--	--	--	--	--	--	--	--	--	--
Apse001G0053300	8.56	7.32	8.07	7.05	6.92	7.37	37.88	33.77	38.36	0.89	0.63	0.78	11.06	12.26	9.07	212	195	234	183	179	186	838	854	991	23	13	18	250	232	205	GWHBECT00000001	5981475	5982456	-	gene-Apse001G0053300	--	--	--	--	--	A0A5C7I5K5_9ROSI RecName: Full=RNase H domain-containing protein {ECO:0000259|Pfam:PF13456};	--	GO:0016021,integral component of membrane; GO:0003676,nucleic acid binding; GO:0004523,RNA-DNA hybrid ribonuclease activity; GO:0015743,malate transport; GO:0003674,molecular_function; GO:0005488,binding; GO:0097159,organic cyclic compound binding; GO:1901363,heterocyclic compound binding; GO:0003824,catalytic activity; GO:0004518,nuclease activity; GO:0004519,endonuclease activity; GO:0004521,en…	--	--	--	--
Apse001G0053900	12.88	13.49	12.36	7.68	7.48	6.78	4.69	4.6	5.18	6.93	6.38	6.61	7.62	7.41	7.82	910	1025	1022	569	552	488	296	332	382	509	374	438	491	400	504	GWHBECT00000001	6036752	6040194	+	gene-Apse001G0053900	--	K13963 serpin B | (RefSeq) uncharacterized protein LOC111242705 (A)	--	hypothetical protein CISIN_1g004138mg [Citrus sinensis]	FRS7_ARATH RecName: Full=Protein FAR1-RELATED SEQUENCE 7;	A0A067G8F4_CITSI RecName: Full=Protein FAR1-RELATED SEQUENCE {ECO:0000256|RuleBase:RU367018};	At3g06250	GO:0005634,nucleus; GO:0008270,zinc ion binding; GO:0006355,regulation of transcription, DNA-templated; GO:0003674,molecular_function; GO:0005488,binding; GO:0046872,metal ion binding; GO:0043167,ion binding; GO:0043169,cation binding; GO:0046914,transition metal ion binding; GO:0008152,metabolic process; GO:0006139,nucleobase-containing compound metabolic process; GO:0006351,transcription, DNA-t…	PF03101.15:FAR1 DNA-binding domain	FAR1	TF	FAR1
Apse001G0054600	0.97	0.36	0.62	0.97	1.21	0.57	2.01	1.66	1.77	1.45	1.52	1.45	0.64	0.32	0.48	20	8	15	21	26	12	37	35	38	31	26	28	12	5	9	GWHBECT00000001	6204750	6205942	-	gene-Apse001G0054600	--	--	--	hypothetical protein CUMW_128250 [Citrus unshiu]	PM19L_ORYSJ RecName: Full=Membrane protein PM19L {ECO:0000305}; AltName: Full=PM19-like protein 1 {ECO:0000303|PubMed:26505346}; Short=OsPM19L1 {ECO:0000303|PubMed:26505346};	A0A5C7IRD7_9ROSI SubName: Full=Uncharacterized protein {ECO:0000313|EMBL:TXG71880.1};	At5g18970	GO:0016021,integral component of membrane; GO:0005575,cellular_component; GO:0016020,membrane; GO:0031224,intrinsic component of membrane; GO:0044425,membrane part	PF05512.11:AWPM-19-like family	--	--	--
Apse001G0054700	10.35	9.15	9.78	19.14	19.45	20.78	17.48	18.59	19.67	31.48	31.86	35.05	8.91	9.28	9.56	526	500	581	1019	1032	1075	793	964	1042	1663	1343	1669	413	360	443	GWHBECT00000001	6206441	6211785	-	gene-Apse001G0054700	--	K01915 glutamine synthetase [EC:6.3.1.2] | (RefSeq) glutamine synthetase leaf isozyme, chloroplastic isoform X1 (A)	ko00220: Arginine biosynthesis; ko00250: Alanine, aspartate and glutamate metabolism; ko00630: Glyoxylate and dicarboxylate metabolism; ko00910: Nitrogen metabolism; ko01100: Metabolic pathways; ko01230: Biosynthesis of amino acids	PREDICTED: glutamine synthetase leaf isozyme, chloroplastic [Glycine max]	GLNA2_PEA RecName: Full=Glutamine synthetase leaf isozyme, chloroplastic; EC=6.3.1.2; AltName: Full=GS2; AltName: Full=Glutamate--ammonia ligase; Flags: Precursor;	A0A5C7IRF1_9ROSI RecName: Full=Glutamine synthetase {ECO:0000256|ARBA:ARBA00012937, ECO:0000256|RuleBase:RU004356}; EC=6.3.1.2 {ECO:0000256|ARBA:ARBA00012937, ECO:0000256|RuleBase:RU004356};	At5g35630	GO:0009507,chloroplast; GO:0005524,ATP binding; GO:0004356,glutamate-ammonia ligase activity; GO:0006542,glutamine biosynthetic process; GO:0000166,nucleotide binding; GO:0003674,molecular_function; GO:0005488,binding; GO:0008144,drug binding; GO:0017076,purine nucleotide binding; GO:0030554,adenyl nucleotide binding; GO:0032553,ribonucleotide binding; GO:0032555,purine ribonucleotide binding; GO…	PF00120.24:Glutamine synthetase, catalytic domain	--	--	--
Apse001G0054900	0.87	0.85	0.77	1.15	1.17	1.21	1.01	1.01	0.94	2.22	1.31	1.79	0.4	0.48	0.49	55	58	57	76	77	78	57	65	62	146	69	106	23	23	28	GWHBECT00000001	6263865	6266467	-	gene-Apse001G0054900	--	--	--	hypothetical protein CICLE_v10004326mg [Citrus clementina]	--	A0A5C7IRY1_9ROSI SubName: Full=Uncharacterized protein {ECO:0000313|EMBL:TXG71888.1};	At5g18980	GO:0016021,integral component of membrane; GO:0005575,cellular_component; GO:0016020,membrane; GO:0031224,intrinsic component of membrane; GO:0044425,membrane part	--	--	--	--
Apse001G0055500	1.93	1.15	1.79	1.74	1.7	2	1.86	2.32	3.35	3.41	4.47	4.13	1.65	0.84	1.65	36	23	39	34	33	38	31	44	65	66	69	72	28	12	28	GWHBECT00000001	6363192	6366337	-	gene-Apse001G0055500	--	K13195 cold-inducible RNA-binding protein | (RefSeq) organelle RRM domain-containing protein 6, chloroplastic-like (A)	--	organelle RRM domain-containing protein 6, chloroplastic-like [Durio zibethinus]	ORRM6_ARATH RecName: Full=Organelle RRM domain-containing protein 6, chloroplastic {ECO:0000303|PubMed:28213559}; Flags: Precursor;	A0A5C7IR85_9ROSI RecName: Full=RRM domain-containing protein {ECO:0000259|PROSITE:PS50102};	At3g46020	GO:0009507,chloroplast; GO:0003729,mRNA binding; GO:0003723,RNA binding; GO:1900871,chloroplast mRNA modification; GO:0016554,cytidine to uridine editing; GO:0006397,mRNA processing; GO:0003674,molecular_function; GO:0003676,nucleic acid binding; GO:0005488,binding; GO:0097159,organic cyclic compound binding; GO:1901363,heterocyclic compound binding; GO:0008152,metabolic process; GO:0006139,nucle…	PF00076.22:RNA recognition motif. (a.k.a. RRM, RBD, or RNP domain)	--	--	--
Apse001G0055900	4.81	3.87	3.55	6.17	4.16	5.81	4.55	5.97	4.96	12.98	13.14	12.13	5.97	7.26	6.08	52	45	45	70	47	64	44	66	56	146	118	123	59	60	60	GWHBECT00000001	6690214	6692458	+	gene-Apse001G0055900	--	K17879 peroxisomal coenzyme A diphosphatase NUDT7 [EC:3.6.1.-] | (RefSeq) nudix hydrolase 15, mitochondrial-like (A)	ko04146: Peroxisome	hypothetical protein CCACVL1_15771 [Corchorus capsularis]	NUD15_ARATH RecName: Full=Nudix hydrolase 15, mitochondrial; Short=AtNUDT15; EC=3.6.1.-; AltName: Full=Coenzyme A diphosphatase NUDT15; Flags: Precursor;	A0A5C7GRY2_9ROSI RecName: Full=Nudix hydrolase domain-containing protein {ECO:0000259|PROSITE:PS51462};	At1g28960	GO:0005739,mitochondrion; GO:0003986,acetyl-CoA hydrolase activity; GO:0010945,CoA pyrophosphatase activity; GO:0008893,guanosine-3',5'-bis(diphosphate) 3'-diphosphatase activity; GO:0046872,metal ion binding; GO:0015937,coenzyme A biosynthetic process; GO:0015938,coenzyme A catabolic process; GO:0006753,nucleoside phosphate metabolic process; GO:0006104,succinyl-CoA metabolic process; GO:0003674…	--	--	--	--
Apse001G0056300	1.33	2.61	1.48	0.89	1.28	1.31	1.49	1.7	0.9	3.47	4.66	3.42	0.73	3.85	1.61	10	21	13	7	10	10	10	13	7	27	29	24	5	22	11	GWHBECT00000001	6962196	6963694	-	gene-Apse001G0056300	--	K13195 cold-inducible RNA-binding protein | (RefSeq) organelle RRM domain-containing protein 6, chloroplastic-like (A)	--	organelle RRM domain-containing protein 6, chloroplastic-like [Durio zibethinus]	ORRM6_ARATH RecName: Full=Organelle RRM domain-containing protein 6, chloroplastic {ECO:0000303|PubMed:28213559}; Flags: Precursor;	A0A5C7IRQ7_9ROSI RecName: Full=RRM domain-containing protein {ECO:0000259|PROSITE:PS50102};	At3g46020	GO:0009507,chloroplast; GO:0003729,mRNA binding; GO:0003723,RNA binding; GO:1900871,chloroplast mRNA modification; GO:0016554,cytidine to uridine editing; GO:0006397,mRNA processing; GO:0003674,molecular_function; GO:0003676,nucleic acid binding; GO:0005488,binding; GO:0097159,organic cyclic compound binding; GO:1901363,heterocyclic compound binding; GO:0008152,metabolic process; GO:0006139,nucle…	PF00076.22:RNA recognition motif. (a.k.a. RRM, RBD, or RNP domain)	--	--	--
Apse001G0056500	4.54	5.63	5.18	6.3	3.43	6.22	4.01	3.24	4.22	7.94	8.13	7.64	1.66	2.88	2.41	33	44	44	48	26	46	26	24	32	60	49	52	11	16	16	GWHBECT00000001	7066713	7068224	-	gene-Apse001G0056500	--	K13195 cold-inducible RNA-binding protein | (RefSeq) organelle RRM domain-containing protein 6, chloroplastic-like (A)	--	organelle RRM domain-containing protein 6, chloroplastic-like [Durio zibethinus]	RBP11_ARATH RecName: Full=Small RNA-binding protein 11, chloroplastic {ECO:0000303|PubMed:24413693}; Flags: Precursor;	A0A5C7IRQ7_9ROSI RecName: Full=RRM domain-containing protein {ECO:0000259|PROSITE:PS50102};	At3g46020	GO:0009507,chloroplast; GO:0003723,RNA binding; GO:1901002,positive regulation of response to salt stress; GO:0003674,molecular_function; GO:0003676,nucleic acid binding; GO:0005488,binding; GO:0097159,organic cyclic compound binding; GO:1901363,heterocyclic compound binding; GO:0006950,response to stress; GO:0006970,response to osmotic stress; GO:0008150,biological_process; GO:0009628,response t…	PF00076.22:RNA recognition motif. (a.k.a. RRM, RBD, or RNP domain)	--	--	--
Apse001G0057000	1255.36	1113.33	1129.89	1231.38	1518.48	1047.69	597.13	438.37	438.99	1236.66	1006.59	799.93	345.82	308.87	285.63	23274	22192	24508	23927	29401	19778	9888	8297	8489	23838	15486	13901	5851	4373	4832	GWHBECT00000001	7335830	7336564	-	gene-Apse001G0057000	--	--	--	--	--	--	--	--	--	--	--	--
Apse001G0057100	1.29	1.54	1.69	0.92	1.19	0.99	1.39	1.94	1.63	2.97	3.61	3.34	1.06	0.9	0.66	28	36	43	21	27	22	27	43	37	67	65	68	21	15	13	GWHBECT00000001	7366344	7371896	-	gene-Apse001G0057100	--	K11407 histone deacetylase 6 [EC:3.5.1.98] | (RefSeq) histone deacetylase 15 isoform X1 (A)	--	PREDICTED: histone deacetylase 15 isoform X3 [Citrus sinensis]	HDA15_ARATH RecName: Full=Histone deacetylase 15; EC=3.5.1.98;	A0A4S4DJP6_CAMSI RecName: Full=Histone deacetylase {ECO:0000256|ARBA:ARBA00012111}; EC=3.5.1.98 {ECO:0000256|ARBA:ARBA00012111};	At3g18520	GO:0005634,nucleus; GO:0046872,metal ion binding; GO:0032041,NAD-dependent histone deacetylase activity (H3-K14 specific); GO:0003674,molecular_function; GO:0005488,binding; GO:0043167,ion binding; GO:0043169,cation binding; GO:0003824,catalytic activity; GO:0004407,histone deacetylase activity; GO:0016787,hydrolase activity; GO:0016810,hydrolase activity, acting on carbon-nitrogen (but not pepti…	PF00850.19:Histone deacetylase domain	--	--	--
Apse001G0057800	3.06	2.91	3.04	3.04	2.78	2.38	2.64	2.94	2.7	4.3	4.74	4.59	1.93	1.73	1.79	148	151	172	154	140	117	114	145	136	216	190	208	85	64	79	GWHBECT00000001	7780368	7783513	+	gene-Apse001G0057800	--	K00895 diphosphate-dependent phosphofructokinase [EC:2.7.1.90] | (RefSeq) LOW QUALITY PROTEIN: uncharacterized protein LOC110656716 (A)	ko00010: Glycolysis / Gluconeogenesis; ko00030: Pentose phosphate pathway; ko00051: Fructose and mannose metabolism; ko01100: Metabolic pathways; ko01110: Biosynthesis of secondary metabolites	hypothetical protein CISIN_1g044420mg, partial [Citrus sinensis]	NPR4_ORYSJ RecName: Full=Ankyrin repeat-containing protein NPR4 {ECO:0000305}; Short=OsNPR4 {ECO:0000303|PubMed:17309686};	A0A067GPT7_CITSI RecName: Full=ANK_REP_REGION domain-containing protein {ECO:0000259|PROSITE:PS50297}; Flags: Fragment;	At3g54070	GO:0016021,integral component of membrane; GO:0016020,membrane; GO:0005886,plasma membrane; GO:0005575,cellular_component; GO:0031224,intrinsic component of membrane; GO:0044425,membrane part; GO:0005623,cell; GO:0044464,cell part; GO:0071944,cell periphery	PF13962.6:Domain of unknown function	--	--	--
Apse001G0058100	49.86	51.17	50.95	30.93	33.05	31.7	72.38	81.75	78.97	31.17	31.39	32.87	28.87	29.78	31.5	3681	4062	4401	2393	2548	2383	4773	6162	6081	2393	1923	2275	1945	1679	2122	GWHBECT00000001	7792261	7799067	-	gene-Apse001G0058100	--	K04371 mitogen-activated protein kinase 1/3 [EC:2.7.11.24] | (RefSeq) mitogen-activated protein kinase 15 isoform X2 (A)	--	hypothetical protein CISIN_1g0075411mg [Citrus sinensis]	MPK16_ARATH RecName: Full=Mitogen-activated protein kinase 16; Short=AtMPK16; Short=MAP kinase 16; EC=2.7.11.24;	A0A5C7IU45_9ROSI RecName: Full=Mitogen-activated protein kinase {ECO:0000256|ARBA:ARBA00012411}; EC=2.7.11.24 {ECO:0000256|ARBA:ARBA00012411};	At5g19010	GO:0005737,cytoplasm; GO:0005634,nucleus; GO:0005886,plasma membrane; GO:0005773,vacuole; GO:0005524,ATP binding; GO:0004707,MAP kinase activity; GO:0106310,NA; GO:0004674,protein serine/threonine kinase activity; GO:0106311,NA; GO:0035556,intracellular signal transduction; GO:0000166,nucleotide binding; GO:0003674,molecular_function; GO:0005488,binding; GO:0008144,drug binding; GO:0017076,purine…	PF00069.25:Protein kinase domain	--	--	--
Apse001G0058200	32.61	31.09	32.21	40.06	37.41	38.44	24.3	22.05	24.71	44.71	47.36	45.98	49.29	51.51	50.31	849	870	981	1093	1017	1019	565	586	671	1210	1023	1122	1171	1024	1195	GWHBECT00000001	7805464	7809201	-	gene-Apse001G0058200	--	K01061 carboxymethylenebutenolidase [EC:3.1.1.45] | (RefSeq) endo-1,3;1,4-beta-D-glucanase-like (A)	ko01100: Metabolic pathways	PREDICTED: endo-1,3;1,4-beta-D-glucanase-like [Citrus sinensis]	E134_MAIZE RecName: Full=Endo-1,3;1,4-beta-D-glucanase; EC=3.2.1.-; Flags: Precursor;	A0A5C7IRA6_9ROSI RecName: Full=DLH domain-containing protein {ECO:0000259|Pfam:PF01738};	At3g23600	GO:0005576,extracellular region; GO:0016787,hydrolase activity; GO:0003674,molecular_function; GO:0003824,catalytic activity; GO:0005575,cellular_component	PF01738.18:Dienelactone hydrolase family	--	--	--
Apse001G0058300	4.15	3.46	3.14	3.01	3.6	4.25	0.97	1.36	1.33	1.79	1.98	0.97	2.89	4.02	3.65	96	86	85	73	87	100	20	32	32	43	38	21	61	71	77	GWHBECT00000001	7822428	7826174	-	gene-Apse001G0058300	--	K01061 carboxymethylenebutenolidase [EC:3.1.1.45] | (RefSeq) endo-1,3;1,4-beta-D-glucanase-like (A)	ko01100: Metabolic pathways	PREDICTED: endo-1,3;1,4-beta-D-glucanase isoform X2 [Juglans regia]	E134_MAIZE RecName: Full=Endo-1,3;1,4-beta-D-glucanase; EC=3.2.1.-; Flags: Precursor;	A0A5C7IS61_9ROSI RecName: Full=DLH domain-containing protein {ECO:0000259|Pfam:PF01738};	At3g23600	GO:0005576,extracellular region; GO:0016787,hydrolase activity; GO:0003674,molecular_function; GO:0003824,catalytic activity; GO:0005575,cellular_component	PF01738.18:Dienelactone hydrolase family	--	--	--
Apse001G0058800	2.63	2.97	2.77	3.75	4.26	4.07	3.14	2.92	3.27	2.08	2.19	2.03	3.12	4.47	3.22	61	74	75	91	103	96	65	69	79	50	42	44	66	79	68	GWHBECT00000001	7942251	7943326	+	gene-Apse001G0058800	--	K10581 ubiquitin-conjugating enzyme E2 O [EC:2.3.2.24] | (RefSeq) putative ubiquitin-conjugating enzyme E2 38 (A)	ko04120: Ubiquitin mediated proteolysis	putative ubiquitin-conjugating enzyme E2 39 [Arachis ipaensis]	UBC23_ARATH RecName: Full=Probable ubiquitin-conjugating enzyme E2 23; EC=2.3.2.23; AltName: Full=E2 ubiquitin-conjugating enzyme 23; AltName: Full=Ubiquitin carrier protein 23;	A0A5C7IRK0_9ROSI RecName: Full=UBC core domain-containing protein {ECO:0000259|PROSITE:PS50127};	At2g16920	GO:0005829,cytosol; GO:0005524,ATP binding; GO:0061631,ubiquitin conjugating enzyme activity; GO:0000166,nucleotide binding; GO:0003674,molecular_function; GO:0005488,binding; GO:0008144,drug binding; GO:0017076,purine nucleotide binding; GO:0030554,adenyl nucleotide binding; GO:0032553,ribonucleotide binding; GO:0032555,purine ribonucleotide binding; GO:0032559,adenyl ribonucleotide binding; GO:…	PF00179.26:Ubiquitin-conjugating enzyme	--	--	--
Apse001G0059000	3.99	3.71	4.08	2.88	2.89	3.64	1.88	1.41	1.81	4.89	4.51	4.43	2.22	2.16	3.46	116	116	139	88	88	108	49	42	55	148	109	121	59	48	92	GWHBECT00000001	7967000	7970147	-	gene-Apse001G0059000	--	K01061 carboxymethylenebutenolidase [EC:3.1.1.45] | (RefSeq) endo-1,3;1,4-beta-D-glucanase-like (A)	ko01100: Metabolic pathways	endo-1,3;1,4-beta-D-glucanase-like [Manihot esculenta]	E134_MAIZE RecName: Full=Endo-1,3;1,4-beta-D-glucanase; EC=3.2.1.-; Flags: Precursor;	A0A5C7IU20_9ROSI RecName: Full=DLH domain-containing protein {ECO:0000259|Pfam:PF01738};	At3g23570	GO:0005576,extracellular region; GO:0016787,hydrolase activity; GO:0003674,molecular_function; GO:0003824,catalytic activity; GO:0005575,cellular_component	PF01738.18:Dienelactone hydrolase family	--	--	--
Apse001G0059100	2.69	1.87	2.04	0.95	0.95	1.4	2.71	1.87	2.11	1.14	1.39	1.49	1.41	1.13	1.5	100	75	89	37	37	53	90	71	82	44	43	52	48	32	51	GWHBECT00000001	7989056	7993901	+	gene-Apse001G0059100	--	K10808 ribonucleoside-diphosphate reductase subunit M2 [EC:1.17.4.1] | (RefSeq) ribonucleoside-diphosphate reductase small chain A (A)	ko00230: Purine metabolism; ko00240: Pyrimidine metabolism; ko00480: Glutathione metabolism; ko01100: Metabolic pathways	PREDICTED: ribonucleoside-diphosphate reductase small chain A [Citrus sinensis]	RIR2A_ARATH RecName: Full=Ribonucleoside-diphosphate reductase small chain A; EC=1.17.4.1; AltName: Full=Ribonucleoside-diphosphate reductase R2A subunit; Short=AtRNR2; Short=Protein R2at; AltName: Full=Ribonucleotide reductase small subunit A;	A0A5C7IRT6_9ROSI SubName: Full=Uncharacterized protein {ECO:0000313|EMBL:TXG71935.1};	At3g23580	GO:0005829,cytosol; GO:0005971,ribonucleoside-diphosphate reductase complex; GO:0046872,metal ion binding; GO:0004748,ribonucleoside-diphosphate reductase activity, thioredoxin disulfide as acceptor; GO:0009263,deoxyribonucleotide biosynthetic process; GO:0006281,DNA repair; GO:0006260,DNA replication; GO:0007275,multicellular organism development; GO:0051726,regulation of cell cycle; GO:0009259,…	PF00268.21:Ribonucleotide reductase, small chain	--	--	--
Apse001G0059300	0.53	0.45	0.4	0.46	0.38	0.44	0.52	0.55	0.53	0.74	0.78	0.55	0.11	0.15	0.35	32	29	28	29	24	27	28	34	33	46	39	31	6	7	19	GWHBECT00000001	8005769	8008148	-	gene-Apse001G0059300	--	K03798 cell division protease FtsH [EC:3.4.24.-] | (RefSeq) ATP-dependent zinc metalloprotease FTSH 6, chloroplastic (A)	--	PREDICTED: pentatricopeptide repeat-containing protein At5g19020, mitochondrial [Citrus sinensis]	PP394_ARATH RecName: Full=Pentatricopeptide repeat-containing protein At5g19020, mitochondrial; Flags: Precursor;	A0A5C7IRB6_9ROSI SubName: Full=Uncharacterized protein {ECO:0000313|EMBL:TXG71937.1};	At5g19020	GO:0005739,mitochondrion; GO:0080156,mitochondrial mRNA modification; GO:0000959,mitochondrial RNA metabolic process; GO:0008152,metabolic process; GO:0006139,nucleobase-containing compound metabolic process; GO:0006725,cellular aromatic compound metabolic process; GO:0006807,nitrogen compound metabolic process; GO:0008150,biological_process; GO:0009451,RNA modification; GO:0009987,cellular proce…	PF01535.20:PPR repeat	--	--	--
Apse001G0059600	17.58	17.15	17.83	4.13	3.47	4.79	18.2	16.46	18.28	0.86	0.94	0.62	3.2	2.71	3.16	451	473	535	111	93	125	417	431	489	23	20	15	75	53	74	GWHBECT00000001	8032651	8033667	+	gene-Apse001G0059600	--	K10760 adenylate dimethylallyltransferase (cytokinin synthase) [EC:2.5.1.27 2.5.1.112] | (RefSeq) adenylate isopentenyltransferase 5, chloroplastic (A)	ko00908: Zeatin biosynthesis; ko01100: Metabolic pathways; ko01110: Biosynthesis of secondary metabolites	hypothetical protein CUMW_214440 [Citrus unshiu]	IPT5_ARATH RecName: Full=Adenylate isopentenyltransferase 5, chloroplastic; Short=AtIPT5; EC=2.5.1.112; AltName: Full=Adenylate dimethylallyltransferase 5; AltName: Full=Cytokinin synthase 5; Flags: Precursor;	A0A5C7IS75_9ROSI SubName: Full=Uncharacterized protein {ECO:0000313|EMBL:TXG71939.1};	At5g19040	GO:0009507,chloroplast; GO:0005739,mitochondrion; GO:0009536,plastid; GO:0052623,ADP dimethylallyltransferase activity; GO:0009824,AMP dimethylallyltransferase activity; GO:0005524,ATP binding; GO:0052622,ATP dimethylallyltransferase activity; GO:0052381,tRNA dimethylallyltransferase activity; GO:0009691,cytokinin biosynthetic process; GO:0006400,tRNA modification; GO:0003674,molecular_function; …	PF01715.17:IPP transferase	--	--	--
Apse001G0060300	5.73	6.12	6.47	4.24	3.44	3.51	5.98	6.1	6.42	4.79	4.25	5.06	3.23	2.48	3.1	354	407	468	275	222	221	330	385	414	308	218	293	182	117	175	GWHBECT00000001	8116083	8118808	+	gene-Apse001G0060300	--	--	--	PREDICTED: uncharacterized protein LOC102628678 [Citrus sinensis]	--	A0A5C7IRU7_9ROSI SubName: Full=Uncharacterized protein {ECO:0000313|EMBL:TXG71945.1};	At3g06150	GO:0016021,integral component of membrane; GO:0005575,cellular_component; GO:0016020,membrane; GO:0031224,intrinsic component of membrane; GO:0044425,membrane part	--	--	--	--
Apse001G0060700	14.13	14.92	14.52	2.98	2.59	2.7	3.08	2.93	2.96	1.78	2.38	1.79	3.28	3.48	3.21	878	997	1056	194	168	171	171	186	192	115	123	104	186	165	182	GWHBECT00000001	8141659	8144548	+	gene-Apse001G0060700	--	K07213 copper chaperone | (RefSeq) copper transport protein ATX1-like isoform X1 (A)	--	hypothetical protein CICLE_v10004709mg [Citrus clementina]	HIP33_ARATH RecName: Full=Heavy metal-associated isoprenylated plant protein 33 {ECO:0000303|PubMed:21072340, ECO:0000303|PubMed:23368984}; Short=AtHIP33 {ECO:0000303|PubMed:21072340, ECO:0000303|PubMed:23368984}; Flags: Precursor;	A0A5C7IS46_9ROSI RecName: Full=HMA domain-containing protein {ECO:0000259|PROSITE:PS50846};	At5g19090	GO:0009506,plasmodesma; GO:0046872,metal ion binding; GO:0003674,molecular_function; GO:0005488,binding; GO:0043167,ion binding; GO:0043169,cation binding; GO:0005575,cellular_component; GO:0005911,cell-cell junction; GO:0030054,cell junction; GO:0055044,symplast	PF00403.26:Heavy-metal-associated domain	--	--	--
Apse001G0061200	132.15	145.2	148.16	74.2	76.38	82.02	144.45	137.7	137.75	50.97	55.06	52.23	79.64	86.35	79.01	4940	5836	6480	2907	2982	3122	4823	5255	5371	1981	1708	1830	2717	2465	2695	GWHBECT00000001	8196467	8197948	+	gene-Apse001G0061200	--	K22683 aspartyl protease family protein [EC:3.4.23.-] | (RefSeq) hypothetical protein (A)	--	hypothetical protein CICLE_v10005127mg [Citrus clementina]	GIP2_NICBE RecName: Full=Probable aspartic proteinase GIP2 {ECO:0000305}; EC=3.4.23.- {ECO:0000305}; AltName: Full=Glucanase inhibitor protein 2 {ECO:0000303|PubMed:28082413}; Short=NbGIP2 {ECO:0000303|PubMed:28082413}; Flags: Precursor;	A0A5C7ISY8_9ROSI SubName: Full=Uncharacterized protein {ECO:0000313|EMBL:TXG71954.1};	At5g19120	GO:0048046,apoplast; GO:0004190,aspartic-type endopeptidase activity; GO:0006952,defense response; GO:0003674,molecular_function; GO:0003824,catalytic activity; GO:0004175,endopeptidase activity; GO:0008233,peptidase activity; GO:0070011,peptidase activity, acting on L-amino acid peptides; GO:0016787,hydrolase activity; GO:0070001,aspartic-type peptidase activity; GO:0140096,catalytic activity, a…	PF14541.6:Xylanase inhibitor C-terminal	--	--	--
Apse001G0061300	18.22	17.98	19.29	15.29	14.66	18.04	12.86	10.68	9.56	2.85	1.64	2.57	13.6	14.15	15.33	590	626	731	519	496	595	372	353	323	96	44	78	402	350	453	GWHBECT00000001	8229589	8230872	+	gene-Apse001G0061300	--	K22683 aspartyl protease family protein [EC:3.4.23.-] | (RefSeq) aspartyl protease family protein 2 (A)	--	PREDICTED: basic 7S globulin [Vitis vinifera]	GIP2_NICBE RecName: Full=Probable aspartic proteinase GIP2 {ECO:0000305}; EC=3.4.23.- {ECO:0000305}; AltName: Full=Glucanase inhibitor protein 2 {ECO:0000303|PubMed:28082413}; Short=NbGIP2 {ECO:0000303|PubMed:28082413}; Flags: Precursor;	A0A5C7IRW0_9ROSI RecName: Full=Peptidase A1 domain-containing protein {ECO:0000259|PROSITE:PS51767};	At1g03220	GO:0048046,apoplast; GO:0004190,aspartic-type endopeptidase activity; GO:0006952,defense response; GO:0003674,molecular_function; GO:0003824,catalytic activity; GO:0004175,endopeptidase activity; GO:0008233,peptidase activity; GO:0070011,peptidase activity, acting on L-amino acid peptides; GO:0016787,hydrolase activity; GO:0070001,aspartic-type peptidase activity; GO:0140096,catalytic activity, a…	PF14541.6:Xylanase inhibitor C-terminal	--	--	--
Apse001G0061700	100.16	101.69	109.68	125.82	124.23	133.6	175.44	178.11	183.15	60.49	58.9	62.55	128.84	132.13	124.46	3244	3541	4156	4271	4202	4406	5075	5889	6187	2037	1583	1899	3808	3268	3678	GWHBECT00000001	8262776	8264059	+	gene-Apse001G0061700	--	K22683 aspartyl protease family protein [EC:3.4.23.-] | (RefSeq) aspartyl protease family protein 2 (A)	--	PREDICTED: basic 7S globulin [Vitis vinifera]	GIP2_NICBE RecName: Full=Probable aspartic proteinase GIP2 {ECO:0000305}; EC=3.4.23.- {ECO:0000305}; AltName: Full=Glucanase inhibitor protein 2 {ECO:0000303|PubMed:28082413}; Short=NbGIP2 {ECO:0000303|PubMed:28082413}; Flags: Precursor;	A0A5C7IRD6_9ROSI RecName: Full=Peptidase A1 domain-containing protein {ECO:0000259|PROSITE:PS51767};	At1g03220	GO:0048046,apoplast; GO:0004190,aspartic-type endopeptidase activity; GO:0006952,defense response; GO:0003674,molecular_function; GO:0003824,catalytic activity; GO:0004175,endopeptidase activity; GO:0008233,peptidase activity; GO:0070011,peptidase activity, acting on L-amino acid peptides; GO:0016787,hydrolase activity; GO:0070001,aspartic-type peptidase activity; GO:0140096,catalytic activity, a…	PF14541.6:Xylanase inhibitor C-terminal	--	--	--
Apse001G0061800	4.76	4.4	4.9	7.48	7.98	7.43	1.4	1.55	1.73	0.03	0.04	0	4.78	4.52	4.15	156	155	188	257	273	248	41	52	59	1	1	0	143	113	124	GWHBECT00000001	8267032	8268330	+	gene-Apse001G0061800	--	K22683 aspartyl protease family protein [EC:3.4.23.-] | (RefSeq) aspartyl protease family protein 2 (A)	--	hypothetical protein CISIN_1g036132mg [Citrus sinensis]	GIP2_NICBE RecName: Full=Probable aspartic proteinase GIP2 {ECO:0000305}; EC=3.4.23.- {ECO:0000305}; AltName: Full=Glucanase inhibitor protein 2 {ECO:0000303|PubMed:28082413}; Short=NbGIP2 {ECO:0000303|PubMed:28082413}; Flags: Precursor;	A0A5C7IS56_9ROSI RecName: Full=Peptidase A1 domain-containing protein {ECO:0000259|PROSITE:PS51767};	At1g03220	GO:0048046,apoplast; GO:0004190,aspartic-type endopeptidase activity; GO:0006952,defense response; GO:0003674,molecular_function; GO:0003824,catalytic activity; GO:0004175,endopeptidase activity; GO:0008233,peptidase activity; GO:0070011,peptidase activity, acting on L-amino acid peptides; GO:0016787,hydrolase activity; GO:0070001,aspartic-type peptidase activity; GO:0140096,catalytic activity, a…	PF14541.6:Xylanase inhibitor C-terminal	--	--	--
Apse001G0062000	18.38	20.88	21.17	15.53	15.07	16.74	8.94	8.64	8.51	3.11	2.72	2.44	11.84	12.25	11.98	619	756	834	548	530	574	269	297	299	109	76	77	364	315	368	GWHBECT00000001	8285478	8286812	-	gene-Apse001G0062000	--	K22683 aspartyl protease family protein [EC:3.4.23.-] | (Kazusa) Lj2g3v3085370.1; - (A)	--	basic 7S globulin [Jatropha curcas]	GIP2_NICBE RecName: Full=Probable aspartic proteinase GIP2 {ECO:0000305}; EC=3.4.23.- {ECO:0000305}; AltName: Full=Glucanase inhibitor protein 2 {ECO:0000303|PubMed:28082413}; Short=NbGIP2 {ECO:0000303|PubMed:28082413}; Flags: Precursor;	A0A5C7IRL4_9ROSI RecName: Full=Peptidase A1 domain-containing protein {ECO:0000259|PROSITE:PS51767};	At1g03220	GO:0048046,apoplast; GO:0004190,aspartic-type endopeptidase activity; GO:0006952,defense response; GO:0003674,molecular_function; GO:0003824,catalytic activity; GO:0004175,endopeptidase activity; GO:0008233,peptidase activity; GO:0070011,peptidase activity, acting on L-amino acid peptides; GO:0016787,hydrolase activity; GO:0070001,aspartic-type peptidase activity; GO:0140096,catalytic activity, a…	PF14541.6:Xylanase inhibitor C-terminal	--	--	--
Apse001G0062600	53.7	42.14	45.72	29.22	28.72	25.96	31.23	40.27	35.8	48.42	50.05	49.23	17.01	21.15	22.07	256	216	255	146	143	126	133	196	178	240	198	220	74	77	96	GWHBECT00000001	8373627	8373815	+	gene-Apse001G0062600	--	--	--	LOW QUALITY PROTEIN: hypothetical protein CFOL_v3_04436, partial [Cephalotus follicularis]	--	A0A6A6KG80_HEVBR RecName: Full=PMR5N domain-containing protein {ECO:0000259|Pfam:PF14416};	--	GO:0016021,integral component of membrane; GO:0005575,cellular_component; GO:0016020,membrane; GO:0031224,intrinsic component of membrane; GO:0044425,membrane part	--	--	--	--
Apse001G0062800	13.1	13.06	12.8	9.35	7.36	8.66	21.07	21.01	18.27	8.75	8.98	9.2	8.46	8.32	8.68	334	358	382	250	196	225	480	547	486	232	190	220	197	162	202	GWHBECT00000001	8383957	8387244	+	gene-Apse001G0062800	--	K23877 xyloglucan O-acetyltransferase | (Kazusa) Lj0g3v0194729.1; - (A)	--	Trichome birefringence-like 11 isoform 1 [Theobroma cacao]	TBL11_ARATH RecName: Full=Protein trichome birefringence-like 11;	A0A5C7IRS5_9ROSI RecName: Full=PMR5N domain-containing protein {ECO:0000259|Pfam:PF14416};	At5g19160	GO:0005794,Golgi apparatus; GO:0016021,integral component of membrane; GO:0016413,O-acetyltransferase activity; GO:0003674,molecular_function; GO:0003824,catalytic activity; GO:0008374,O-acyltransferase activity; GO:0016407,acetyltransferase activity; GO:0016740,transferase activity; GO:0016746,transferase activity, transferring acyl groups; GO:0016747,transferase activity, transferring acyl grou…	PF13839.6:GDSL/SGNH-like Acyl-Esterase family found in Pmr5 and Cas1p	--	--	--
Apse001G0063000	6.72	7.2	9.42	5.6	4.12	5.38	11.82	12.41	11.62	6.24	5.65	7.67	5.14	5.43	4.11	86	99	141	75	55	70	135	162	155	83	60	92	60	53	48	GWHBECT00000001	8395237	8396109	+	gene-Apse001G0063000	--	K23877 xyloglucan O-acetyltransferase | (RefSeq) protein ALTERED XYLOGLUCAN 4-like (A)	--	hypothetical protein CISIN_1g0483592mg, partial [Citrus sinensis]	TBL11_ARATH RecName: Full=Protein trichome birefringence-like 11;	A0A5C7IRS5_9ROSI RecName: Full=PMR5N domain-containing protein {ECO:0000259|Pfam:PF14416};	At5g19160	GO:0005794,Golgi apparatus; GO:0016021,integral component of membrane; GO:0016413,O-acetyltransferase activity; GO:0003674,molecular_function; GO:0003824,catalytic activity; GO:0008374,O-acyltransferase activity; GO:0016407,acetyltransferase activity; GO:0016740,transferase activity; GO:0016746,transferase activity, transferring acyl groups; GO:0016747,transferase activity, transferring acyl grou…	PF13839.6:GDSL/SGNH-like Acyl-Esterase family found in Pmr5 and Cas1p	--	--	--
Apse001G0063300	6.51	2.75	5.56	2.45	4.53	2.32	1.55	0.58	1.89	0	0	0	6.05	4.39	8.43	33	15	33	13	24	12	7	3	10	0	0	0	28	17	39	GWHBECT00000001	8447094	8447294	-	gene-Apse001G0063300	--	--	--	--	--	A0A5C7GY39_9ROSI SubName: Full=Uncharacterized protein {ECO:0000313|EMBL:TXG49491.1};	--	GO:0020037,heme binding; GO:0005506,iron ion binding; GO:0004497,monooxygenase activity; GO:0016705,oxidoreductase activity, acting on paired donors, with incorporation or reduction of molecular oxygen; GO:0003674,molecular_function; GO:0005488,binding; GO:0046906,tetrapyrrole binding; GO:0048037,cofactor binding; GO:0097159,organic cyclic compound binding; GO:1901363,heterocyclic compound bindin…	--	--	--	--
Apse001G0063500	3.19	3.28	2.73	4.52	5.06	3.79	1.23	0.97	1.16	2.97	3.72	3.52	4.83	2.16	2.78	29	32	29	43	48	35	10	9	11	28	28	30	40	15	23	GWHBECT00000001	8476234	8476970	+	gene-Apse001G0063500	--	K10686 NEDD8-activating enzyme E1 [EC:6.2.1.64] | (RefSeq) NEDD8-activating enzyme E1 catalytic subunit (A)	ko04120: Ubiquitin mediated proteolysis	E1 C-terminal related 1 isoform 1 [Theobroma cacao]	UBA3_ARATH RecName: Full=NEDD8-activating enzyme E1 catalytic subunit; EC=6.2.1.64; AltName: Full=RUB-activating enzyme; AltName: Full=Ubiquitin-activating enzyme E1-like protein;	A0A5C7IS80_9ROSI RecName: Full=NEDD8-activating enzyme E1 catalytic subunit {ECO:0000256|ARBA:ARBA00015203, ECO:0000256|RuleBase:RU368009}; EC=6.2.1.64 {ECO:0000256|ARBA:ARBA00023624, ECO:0000256|RuleBase:RU368009};	At5g19180	GO:0005737,cytoplasm; GO:0005829,cytosol; GO:0005634,nucleus; GO:0005524,ATP binding; GO:0019781,NEDD8 activating enzyme activity; GO:0046982,protein heterodimerization activity; GO:0032446,protein modification by small protein conjugation; GO:0045116,protein neddylation; GO:0000166,nucleotide binding; GO:0003674,molecular_function; GO:0005488,binding; GO:0008144,drug binding; GO:0017076,purine n…	PF00899.21:ThiF family	--	--	--
Apse001G0063600	1.5	1.04	0.98	0.77	0.43	0.52	0.37	0.19	0.21	0.11	0.09	0.08	1.49	1.37	1.59	63	47	48	34	19	22	14	8	9	5	3	3	57	44	61	GWHBECT00000001	8478442	8480199	-	gene-Apse001G0063600	--	K01193 beta-fructofuranosidase [EC:3.2.1.26] | (RefSeq) beta-fructofuranosidase, insoluble isoenzyme 3-like (A)	ko00052: Galactose metabolism; ko00500: Starch and sucrose metabolism; ko01100: Metabolic pathways; ko01110: Biosynthesis of secondary metabolites	hypothetical protein CUMW_251950, partial [Citrus unshiu]	Y3720_ARATH RecName: Full=UPF0481 protein At3g47200;	A0A5C7IT15_9ROSI SubName: Full=Uncharacterized protein {ECO:0000313|EMBL:TXG71974.1};	At2g44930	GO:0016021,integral component of membrane; GO:0005886,plasma membrane; GO:0005575,cellular_component; GO:0016020,membrane; GO:0031224,intrinsic component of membrane; GO:0044425,membrane part; GO:0005623,cell; GO:0044464,cell part; GO:0071944,cell periphery	PF03140.15:Plant protein of unknown function	--	--	--
Apse001G0063800	29.63	27.72	27.06	22.98	23	22.32	10.55	10.07	9.54	28.7	29.41	30.67	19.53	19.92	19.76	1009	1015	1078	820	818	774	321	350	339	1016	831	979	607	518	614	GWHBECT00000001	8516816	8522647	+	gene-Apse001G0063800	--	K10686 NEDD8-activating enzyme E1 [EC:6.2.1.64] | (RefSeq) NEDD8-activating enzyme E1 catalytic subunit (A)	ko04120: Ubiquitin mediated proteolysis	PREDICTED: NEDD8-activating enzyme E1 catalytic subunit [Citrus sinensis]	UBA3_ARATH RecName: Full=NEDD8-activating enzyme E1 catalytic subunit; EC=6.2.1.64; AltName: Full=RUB-activating enzyme; AltName: Full=Ubiquitin-activating enzyme E1-like protein;	A0A5C7IS80_9ROSI RecName: Full=NEDD8-activating enzyme E1 catalytic subunit {ECO:0000256|ARBA:ARBA00015203, ECO:0000256|RuleBase:RU368009}; EC=6.2.1.64 {ECO:0000256|ARBA:ARBA00023624, ECO:0000256|RuleBase:RU368009};	At5g19180	GO:0005737,cytoplasm; GO:0005829,cytosol; GO:0005634,nucleus; GO:0005524,ATP binding; GO:0019781,NEDD8 activating enzyme activity; GO:0046982,protein heterodimerization activity; GO:0032446,protein modification by small protein conjugation; GO:0045116,protein neddylation; GO:0000166,nucleotide binding; GO:0003674,molecular_function; GO:0005488,binding; GO:0008144,drug binding; GO:0017076,purine n…	PF00899.21:ThiF family	--	--	--
Apse001G0063900	2.2	2.19	2.11	1.16	1.06	1.34	7.28	8.53	7.73	2.49	2.15	3.37	1.08	1.14	1.17	58	62	65	32	29	36	171	229	212	68	47	83	26	23	28	GWHBECT00000001	8524331	8525495	+	gene-Apse001G0063900	--	--	--	Uncharacterized protein TCM_020542 [Theobroma cacao]	--	A0A5C7ISB1_9ROSI SubName: Full=Uncharacterized protein {ECO:0000313|EMBL:TXG71979.1};	At5g19190	--	--	--	--	--
Apse001G0064300	426.43	407.95	415.35	329.84	327.18	344.72	143.17	132.62	144.32	57.45	57.63	60.23	306.75	334.85	321.43	9487	9758	10811	7691	7602	7809	2845	3012	3349	1329	1064	1256	6228	5689	6525	GWHBECT00000001	8540447	8541769	+	gene-Apse001G0064300	--	K00059 3-oxoacyl-[acyl-carrier protein] reductase [EC:1.1.1.100] | (RefSeq) short chain dehydrogenase mdpC-like (A)	ko00061: Fatty acid biosynthesis; ko00780: Biotin metabolism; ko01100: Metabolic pathways; ko01110: Biosynthesis of secondary metabolites; ko01212: Fatty acid metabolism; ko01240: Biosynthesis of cofactors	PREDICTED: glucose and ribitol dehydrogenase [Nelumbo nucifera]	GRDH_DAUCA RecName: Full=Glucose and ribitol dehydrogenase; EC=1.1.1.-; AltName: Full=Carrot ABA-induced in somatic embryos 5 protein;	A0A1U8B9Y6_NELNU SubName: Full=glucose and ribitol dehydrogenase {ECO:0000313|RefSeq:XP_010278084.1};	At3g05260	GO:0016491,oxidoreductase activity; GO:0003674,molecular_function; GO:0003824,catalytic activity	PF13561.6:Enoyl-(Acyl carrier protein) reductase	--	--	--
Apse001G0064400	7.51	7.73	8.62	6.6	6.52	6.35	4.13	4.41	4.3	12.56	12.78	14.3	4.31	3.84	3.79	330	365	443	304	299	284	162	198	197	574	466	589	173	129	152	GWHBECT00000001	8542183	8545742	-	gene-Apse001G0064400	--	K19043 E3 ubiquitin-protein ligase RHF [EC:2.3.2.27] | (RefSeq) E3 ubiquitin-protein ligase RHF1A-like (A)	--	PREDICTED: E3 ubiquitin-protein ligase RHF1A-like [Citrus sinensis]	RHF1A_ARATH RecName: Full=E3 ubiquitin-protein ligase RHF1A {ECO:0000305}; EC=2.3.2.27; AltName: Full=RING-H2 finger F1a {ECO:0000303|PubMed:9781696}; AltName: Full=RING-H2 zinc finger protein RHF1a {ECO:0000305}; AltName: Full=RING-type E3 ubiquitin transferase RHF1A {ECO:0000305};	A0A5C7IRH7_9ROSI RecName: Full=RING-type domain-containing protein {ECO:0000259|PROSITE:PS50089};	At4g14220	GO:0046872,metal ion binding; GO:0004842,ubiquitin-protein transferase activity; GO:0009561,megagametogenesis; GO:0055046,microgametogenesis; GO:0010498,proteasomal protein catabolic process; GO:0016567,protein ubiquitination; GO:0051726,regulation of cell cycle; GO:0003674,molecular_function; GO:0005488,binding; GO:0043167,ion binding; GO:0043169,cation binding; GO:0003824,catalytic activity; GO…	PF13639.6:Ring finger domain	--	--	--
Apse001G0064500	4.35	4.7	4.85	2.85	2.58	2.53	1.05	1.08	1.01	5.09	4.87	5.88	2.87	2.46	2.58	181	210	236	124	112	107	39	46	44	220	168	229	109	78	98	GWHBECT00000001	8548482	8553086	+	gene-Apse001G0064500	--	K14777 ATP-dependent RNA helicase DDX47/RRP3 [EC:3.6.4.13] | (RefSeq) ATP-dependent rRNA helicase RRP3-like (A)	--	hypothetical protein CUMW_068070 [Citrus unshiu]	RH58_ARATH RecName: Full=DEAD-box ATP-dependent RNA helicase 58, chloroplastic; EC=3.6.4.13; Flags: Precursor;	A0A5C7IT25_9ROSI SubName: Full=Uncharacterized protein {ECO:0000313|EMBL:TXG71984.1};	At5g19210	GO:0009507,chloroplast; GO:0005681,spliceosomal complex; GO:0005524,ATP binding; GO:0003723,RNA binding; GO:0003724,RNA helicase activity; GO:0000398,mRNA splicing, via spliceosome; GO:0000166,nucleotide binding; GO:0003674,molecular_function; GO:0005488,binding; GO:0008144,drug binding; GO:0017076,purine nucleotide binding; GO:0030554,adenyl nucleotide binding; GO:0032553,ribonucleotide binding;…	PF00270.29:DEAD/DEAH box helicase	--	--	--
Apse001G0064600	4.88	4.37	4.76	1.76	2.09	1.44	0.97	1.33	1.07	1.91	1.75	2.54	2.66	2.33	2.86	219	211	250	83	98	66	39	61	50	89	65	107	109	80	117	GWHBECT00000001	8554006	8558366	-	gene-Apse001G0064600	--	K00975 glucose-1-phosphate adenylyltransferase [EC:2.7.7.27] | (RefSeq) glucose-1-phosphate adenylyltransferase large subunit 3, chloroplastic/amyloplastic (A)	ko00500: Starch and sucrose metabolism; ko00520: Amino sugar and nucleotide sugar metabolism; ko01100: Metabolic pathways; ko01110: Biosynthesis of secondary metabolites	Glucose-1-phosphate adenylyltransferase [Trema orientalis]	GLGL1_ARATH RecName: Full=Glucose-1-phosphate adenylyltransferase large subunit 1, chloroplastic; EC=2.7.7.27; AltName: Full=ADP-glucose pyrophosphorylase; AltName: Full=ADP-glucose synthase; AltName: Full=AGPase S; AltName: Full=Alpha-D-glucose-1-phosphate adenyl transferase; Flags: Precursor;	A0A5C7IS01_9ROSI RecName: Full=Glucose-1-phosphate adenylyltransferase {ECO:0000256|RuleBase:RU362093}; EC=2.7.7.27 {ECO:0000256|RuleBase:RU362093}; AltName: Full=ADP-glucose pyrophosphorylase {ECO:0000256|RuleBase:RU362093};	At5g19220	GO:0009507,chloroplast; GO:0009941,chloroplast envelope; GO:0009570,chloroplast stroma; GO:0005524,ATP binding; GO:0008878,glucose-1-phosphate adenylyltransferase activity; GO:0005978,glycogen biosynthetic process; GO:0019252,starch biosynthetic process; GO:0000166,nucleotide binding; GO:0003674,molecular_function; GO:0005488,binding; GO:0008144,drug binding; GO:0017076,purine nucleotide binding;…	PF00483.23:Nucleotidyl transferase	--	--	--
Apse001G0065000	1.74	1.09	1.11	0.34	0.37	0.4	1.58	1.33	1.24	0.37	0.25	0.28	0.23	0.35	0.35	59	40	44	12	13	14	48	46	44	13	7	9	7	9	11	GWHBECT00000001	8619910	8621257	-	gene-Apse001G0065000	--	--	--	hypothetical protein COLO4_05832 [Corchorus olitorius]	FAF3_ARATH RecName: Full=Protein FANTASTIC FOUR 3;	A0A5C7ISC1_9ROSI SubName: Full=Uncharacterized protein {ECO:0000313|EMBL:TXG71989.1};	At5g19260	--	PF11250.8:Fantastic Four meristem regulator	--	--	--
Apse001G0065900	8.11	8.16	7.8	8.98	9.08	8.04	27.43	25.87	24.17	7.68	8.23	6.85	6.76	7.11	7.12	318	344	358	369	372	321	961	1036	989	313	268	252	242	213	255	GWHBECT00000001	8744618	8746172	+	gene-Apse001G0065900	--	K14499 BRI1 kinase inhibitor 1 | (RefSeq) BRI1 kinase inhibitor 1 (A)	ko04075: Plant hormone signal transduction	probable membrane-associated kinase regulator 1 [Jatropha curcas]	MAKR1_ARATH RecName: Full=Probable membrane-associated kinase regulator 1;	A0A5C7IUA4_9ROSI SubName: Full=Uncharacterized protein {ECO:0000313|EMBL:TXG71996.1};	At5g26230	GO:0005829,cytosol; GO:0005886,plasma membrane; GO:0009536,plastid; GO:0019210,kinase inhibitor activity; GO:0009742,brassinosteroid mediated signaling pathway; GO:0006629,lipid metabolic process; GO:0009741,response to brassinosteroid; GO:0003674,molecular_function; GO:0004857,enzyme inhibitor activity; GO:0098772,molecular function regulator; GO:0019207,kinase regulator activity; GO:0030234,enz…	--	--	--	--
Apse001G0066500	1.58	1.51	1.87	0.7	0.99	0.72	0.08	0.05	0.07	0.16	0.09	0.08	1.6	1.14	1.7	67	69	93	31	44	31	3	2	3	7	3	3	62	37	66	GWHBECT00000001	8804469	8806418	+	gene-Apse001G0066500	--	K13258 2-hydroxyisoflavanone dehydratase [EC:4.2.1.105] | (RefSeq) 2-hydroxyisoflavanone dehydratase (A)	ko00943: Isoflavonoid biosynthesis; ko01100: Metabolic pathways; ko01110: Biosynthesis of secondary metabolites	2-hydroxyisoflavanone dehydratase [Quercus suber]	HIDM_GLYEC RecName: Full=2-hydroxyisoflavanone dehydratase; EC=3.1.1.1; EC=4.2.1.105; AltName: Full=Carboxylesterase HIDM;	A0A5C7IRW6_9ROSI RecName: Full=Abhydrolase_3 domain-containing protein {ECO:0000259|Pfam:PF07859};	At1g47480	GO:0033987,2-hydroxyisoflavanone dehydratase activity; GO:0052689,carboxylic ester hydrolase activity; GO:0080030,methyl indole-3-acetate esterase activity; GO:0009813,flavonoid biosynthetic process; GO:0009717,isoflavonoid biosynthetic process; GO:0046287,isoflavonoid metabolic process; GO:0003674,molecular_function; GO:0003824,catalytic activity; GO:0016829,lyase activity; GO:0016835,carbon-oxy…	PF07859.13:alpha/beta hydrolase fold	--	--	--
Apse001G0066600	20.2	18.9	20.23	24.66	22.76	23.79	36.68	32.98	31.47	17.61	15.96	15.03	27.68	26.28	28.75	622	626	729	796	732	746	1009	1037	1011	564	408	434	778	618	808	GWHBECT00000001	8811940	8813367	+	gene-Apse001G0066600	--	K13258 2-hydroxyisoflavanone dehydratase [EC:4.2.1.105] | (RefSeq) 2-hydroxyisoflavanone dehydratase-like (A)	ko00943: Isoflavonoid biosynthesis; ko01100: Metabolic pathways; ko01110: Biosynthesis of secondary metabolites	2-hydroxyisoflavanone dehydratase [Quercus suber]	HIDM_GLYEC RecName: Full=2-hydroxyisoflavanone dehydratase; EC=3.1.1.1; EC=4.2.1.105; AltName: Full=Carboxylesterase HIDM;	A0A5C7IRW6_9ROSI RecName: Full=Abhydrolase_3 domain-containing protein {ECO:0000259|Pfam:PF07859};	At3g48690	GO:0033987,2-hydroxyisoflavanone dehydratase activity; GO:0052689,carboxylic ester hydrolase activity; GO:0080030,methyl indole-3-acetate esterase activity; GO:0009813,flavonoid biosynthetic process; GO:0009717,isoflavonoid biosynthetic process; GO:0046287,isoflavonoid metabolic process; GO:0003674,molecular_function; GO:0003824,catalytic activity; GO:0016829,lyase activity; GO:0016835,carbon-oxy…	PF07859.13:alpha/beta hydrolase fold	--	--	--
Apse001G0066700	2.3	2.56	2.04	0.89	1.66	1.79	0.5	0.32	0.23	0.39	0.58	0.3	1.95	1.96	2.3	57	68	59	23	43	45	11	8	6	10	12	7	44	37	52	GWHBECT00000001	8822922	8825154	+	gene-Apse001G0066700	--	K13258 2-hydroxyisoflavanone dehydratase [EC:4.2.1.105] | (RefSeq) hypothetical protein (A)	ko00943: Isoflavonoid biosynthesis; ko01100: Metabolic pathways; ko01110: Biosynthesis of secondary metabolites	2-hydroxyisoflavanone dehydratase [Quercus suber]	HIDM_GLYEC RecName: Full=2-hydroxyisoflavanone dehydratase; EC=3.1.1.1; EC=4.2.1.105; AltName: Full=Carboxylesterase HIDM;	A0A5C7IRW6_9ROSI RecName: Full=Abhydrolase_3 domain-containing protein {ECO:0000259|Pfam:PF07859};	At3g48690	GO:0033987,2-hydroxyisoflavanone dehydratase activity; GO:0052689,carboxylic ester hydrolase activity; GO:0080030,methyl indole-3-acetate esterase activity; GO:0009813,flavonoid biosynthetic process; GO:0009717,isoflavonoid biosynthetic process; GO:0046287,isoflavonoid metabolic process; GO:0003674,molecular_function; GO:0003824,catalytic activity; GO:0016829,lyase activity; GO:0016835,carbon-oxy…	PF07859.13:alpha/beta hydrolase fold	--	--	--
Apse001G0066800	44.33	44.51	41.71	51.61	56.1	46.73	21.9	24.5	22.78	53.59	55.35	54.45	50.52	38.05	47.85	6224	6718	6852	7594	8225	6680	2746	3511	3336	7823	6448	7165	6473	4080	6130	GWHBECT00000001	8828703	8836426	+	gene-Apse001G0066800	--	K15188 cyclin T | (RefSeq) cyclin-T1-4-like isoform X2 (A)	--	PREDICTED: cyclin-T1-4-like isoform X1 [Ziziphus jujuba]	CCT13_ORYSJ RecName: Full=Cyclin-T1-3; Short=CycT1;3;	A0A5C7IU69_9ROSI RecName: Full=CYCLIN domain-containing protein {ECO:0000259|SMART:SM00385};	At5g45190	GO:0008024,cyclin/CDK positive transcription elongation factor complex; GO:0005634,nucleus; GO:0061575,cyclin-dependent protein serine/threonine kinase activator activity; GO:0016538,cyclin-dependent protein serine/threonine kinase regulator activity; GO:0007049,cell cycle; GO:0051301,cell division; GO:0032786,positive regulation of DNA-templated transcription, elongation; GO:0006357,regulation o…	PF00134.23:Cyclin, N-terminal domain	--	--	--
Apse001G0067600	77.56	77.58	80.44	42.57	40.03	44.84	106.68	104.43	107.44	33.48	34.65	34.57	35.09	38.28	39.29	3725	4006	4520	2143	2008	2193	4576	5120	5382	1672	1381	1556	1538	1404	1722	GWHBECT00000001	8922135	8927172	-	gene-Apse001G0067600	--	K24193 MFS transporter, SP family, sugar:H+ symporter | (RefSeq) LOW QUALITY PROTEIN: sugar transport protein 13-like (A)	--	LOW QUALITY PROTEIN: sugar transport protein 13-like [Durio zibethinus]	STP13_ARATH RecName: Full=Sugar transport protein 13; AltName: Full=Hexose transporter 13; AltName: Full=Multicopy suppressor of snf4 deficiency protein 1;	A0A5C7IUA9_9ROSI RecName: Full=MFS domain-containing protein {ECO:0000259|PROSITE:PS50850};	At5g26340	GO:0016021,integral component of membrane; GO:0005886,plasma membrane; GO:0009506,plasmodesma; GO:0009536,plastid; GO:0009679,hexose:proton symporter activity; GO:0005358,high-affinity glucose:proton symporter activity; GO:0015145,monosaccharide transmembrane transporter activity; GO:0015749,monosaccharide transmembrane transport; GO:0009737,response to abscisic acid; GO:0009651,response to salt …	PF00083.24:Sugar (and other) transporter	--	--	--
Apse001G0067700	175.21	182.86	182.54	117	139.94	118.79	216.49	219.07	201.75	100.25	99.36	93.54	128.98	107.54	130.57	23212	26046	28292	16245	19361	16024	25616	29628	27877	13809	10923	11615	15593	10880	15783	GWHBECT00000001	8947148	8953965	+	gene-Apse001G0067700	--	--	--	hypothetical protein CISIN_1g000350mg [Citrus sinensis]	TIC_ARATH RecName: Full=Protein TIME FOR COFFEE;	A0A5C7IRI9_9ROSI SubName: Full=Uncharacterized protein {ECO:0000313|EMBL:TXG72007.1};	At3g22390	GO:0005634,nucleus; GO:0042752,regulation of circadian rhythm; GO:0048511,rhythmic process; GO:0007623,circadian rhythm; GO:0008150,biological_process; GO:0050789,regulation of biological process; GO:0065007,biological regulation; GO:0005622,intracellular; GO:0005575,cellular_component; GO:0005623,cell; GO:0043231,intracellular membrane-bounded organelle; GO:0043226,organelle; GO:0043227,membrane…	--	--	--	--
Apse001G0067800	28.78	28.04	26.62	23.19	21.08	23.24	63.56	65	68.54	36.71	36.7	40.7	18.76	18.64	17.24	1306	1368	1413	1103	999	1074	2576	3011	3244	1732	1382	1731	777	646	714	GWHBECT00000001	8968066	8973727	-	gene-Apse001G0067800	--	K21248 vacuole membrane protein 1 | (RefSeq) LOW QUALITY PROTEIN: vacuole membrane protein KMS1 (A)	--	PREDICTED: LOW QUALITY PROTEIN: vacuole membrane protein KMS1-like [Citrus sinensis]	KMS1_ARATH RecName: Full=Vacuole membrane protein KMS1 {ECO:0000303|PubMed:21294794}; AltName: Full=Protein KILLING ME SLOWLY 1 {ECO:0000303|PubMed:21294794};	A0A5C7ISB9_9ROSI SubName: Full=Uncharacterized protein {ECO:0000313|EMBL:TXG72008.1};	At1g05360	GO:0012505,endomembrane system; GO:0005783,endoplasmic reticulum; GO:0005789,endoplasmic reticulum membrane; GO:0016021,integral component of membrane; GO:0016020,membrane; GO:0010256,endomembrane system organization; GO:0016192,vesicle-mediated transport; GO:0008150,biological_process; GO:0009987,cellular process; GO:0016043,cellular component organization; GO:0071840,cellular component organiza…	PF09335.11:SNARE associated Golgi protein	--	--	--
Apse001G0067900	1.44	1.51	1.35	0.81	0.92	0.74	1.24	1.08	1.09	0.2	0.25	0.35	0.41	0.38	0.47	105	118	115	62	70	55	81	80	83	15	15	24	27	21	31	GWHBECT00000001	9010356	9014712	+	gene-Apse001G0067900	--	K15718 linoleate 9S-lipoxygenase [EC:1.13.11.58] | (RefSeq) probable linoleate 9S-lipoxygenase 5 (A)	ko00591: Linoleic acid metabolism	hypothetical protein CICLE_v10004281mg [Citrus clementina]	LOX5_ARATH RecName: Full=Linoleate 9S-lipoxygenase 5 {ECO:0000303|PubMed:17369372}; EC=1.13.11.58 {ECO:0000269|PubMed:18949503}; AltName: Full=Lipoxygenase 5 {ECO:0000303|PubMed:17369372}; Short=AtLOX5 {ECO:0000303|PubMed:18949503};	A0A5C7IRR0_9ROSI RecName: Full=Lipoxygenase {ECO:0000256|RuleBase:RU003975}; EC=1.13.11.- {ECO:0000256|RuleBase:RU003975};	At3g22400	GO:1990136,linoleate 9S-lipoxygenase activity; GO:0046872,metal ion binding; GO:0016702,oxidoreductase activity, acting on single donors with incorporation of molecular oxygen, incorporation of two atoms of oxygen; GO:0006952,defense response; GO:0006633,fatty acid biosynthetic process; GO:0010311,lateral root formation; GO:0034440,lipid oxidation; GO:1900366,negative regulation of defense respon…	PF00305.19:Lipoxygenase	--	--	--
Apse001G0068000	50.98	46.31	48.96	39.27	37.33	40.48	75.94	79.95	80.14	26.25	29.41	31.4	28.72	30.58	31.57	1552	1516	1744	1253	1187	1255	2065	2485	2545	831	743	896	798	711	877	GWHBECT00000001	9021499	9024005	-	gene-Apse001G0068000	--	K07025 putative hydrolase of the HAD superfamily | (RefSeq) uncharacterized protein LOC112037410 (A)	--	hypothetical protein CUMW_067740 [Citrus unshiu]	--	A0A5C7IRX7_9ROSI SubName: Full=Uncharacterized protein {ECO:0000313|EMBL:TXG72011.1};	At2g32150	GO:0016787,hydrolase activity; GO:0003674,molecular_function; GO:0003824,catalytic activity	PF13419.6:Haloacid dehalogenase-like hydrolase	--	--	--
Apse001G0068100	2.14	2.45	2.08	0.71	0.95	1.05	0.83	0.81	0.75	1.5	1.59	1.49	0.68	0.27	0.41	52	64	59	18	24	26	18	20	19	38	32	34	15	5	9	GWHBECT00000001	9043624	9046604	-	gene-Apse001G0068100	--	K18787 thermospermine synthase [EC:2.5.1.79] | (RefSeq) thermospermine synthase ACAULIS5-like (A)	--	hypothetical protein CICLE_v10005374mg [Citrus clementina]	ACL5_ARATH RecName: Full=Thermospermine synthase ACAULIS5; EC=2.5.1.79;	A0A067G4S2_CITSI RecName: Full=PABS domain-containing protein {ECO:0000259|PROSITE:PS51006};	At5g19530	GO:0005737,cytoplasm; GO:0016768,spermine synthase activity; GO:0010487,thermospermine synthase activity; GO:0009926,auxin polar transport; GO:0010087,phloem or xylem histogenesis; GO:0006596,polyamine biosynthetic process; GO:0048759,xylem vessel member cell differentiation; GO:0003674,molecular_function; GO:0003824,catalytic activity; GO:0016740,transferase activity; GO:0016765,transferase acti…	PF01564.17:Spermine/spermidine synthase domain	--	--	--
Apse001G0068300	1.52	1.87	1.72	3.22	3.59	3.32	1.93	2.27	1.96	0	0.02	0	1.7	1.64	2.07	90	119	119	200	222	200	102	137	121	0	1	0	92	74	112	GWHBECT00000001	9132954	9135299	-	gene-Apse001G0068300	--	K13416 brassinosteroid insensitive 1-associated receptor kinase 1 [EC:2.7.10.1 2.7.11.1] | (RefSeq) BRASSINOSTEROID INSENSITIVE 1-associated receptor kinase 1-like isoform X1 (A)	ko04016: MAPK signaling pathway - plant; ko04075: Plant hormone signal transduction; ko04626: Plant-pathogen interaction	PREDICTED: G-type lectin S-receptor-like serine/threonine-protein kinase RLK1 [Citrus sinensis]	LERK3_ORYSI RecName: Full=G-type lectin S-receptor-like serine/threonine-protein kinase LECRK3 {ECO:0000305}; Short=OsLecRK3 {ECO:0000303|PubMed:25485617}; EC=2.7.11.1 {ECO:0000305}; AltName: Full=OsRLCK135 {ECO:0000305}; Flags: Precursor;	A0A067G7Q6_CITSI RecName: Full=Receptor-like serine/threonine-protein kinase {ECO:0000256|PIRNR:PIRNR000641}; EC=2.7.11.1 {ECO:0000256|PIRNR:PIRNR000641};	At5g60900	GO:0016021,integral component of membrane; GO:0005524,ATP binding; GO:0030246,carbohydrate binding; GO:0106310,NA; GO:0106311,NA; GO:0006952,defense response; GO:0000166,nucleotide binding; GO:0003674,molecular_function; GO:0005488,binding; GO:0008144,drug binding; GO:0017076,purine nucleotide binding; GO:0030554,adenyl nucleotide binding; GO:0032553,ribonucleotide binding; GO:0032555,purine ribo…	PF00069.25:Protein kinase domain	--	--	--
Apse001G0068400	0.5	0.59	0.53	0.66	0.63	0.78	0.45	0.33	0.29	0	0	0	0.17	0.35	0.15	30	38	37	41	39	47	24	20	18	0	0	0	9	16	8	GWHBECT00000001	9180528	9182885	-	gene-Apse001G0068400	--	K13416 brassinosteroid insensitive 1-associated receptor kinase 1 [EC:2.7.10.1 2.7.11.1] | (RefSeq) BRASSINOSTEROID INSENSITIVE 1-associated receptor kinase 1-like isoform X1 (A)	ko04016: MAPK signaling pathway - plant; ko04075: Plant hormone signal transduction; ko04626: Plant-pathogen interaction	PREDICTED: G-type lectin S-receptor-like serine/threonine-protein kinase RLK1 [Citrus sinensis]	LERK3_ORYSI RecName: Full=G-type lectin S-receptor-like serine/threonine-protein kinase LECRK3 {ECO:0000305}; Short=OsLecRK3 {ECO:0000303|PubMed:25485617}; EC=2.7.11.1 {ECO:0000305}; AltName: Full=OsRLCK135 {ECO:0000305}; Flags: Precursor;	A0A067G7Q6_CITSI RecName: Full=Receptor-like serine/threonine-protein kinase {ECO:0000256|PIRNR:PIRNR000641}; EC=2.7.11.1 {ECO:0000256|PIRNR:PIRNR000641};	At5g60900	GO:0016021,integral component of membrane; GO:0005524,ATP binding; GO:0030246,carbohydrate binding; GO:0106310,NA; GO:0106311,NA; GO:0006952,defense response; GO:0000166,nucleotide binding; GO:0003674,molecular_function; GO:0005488,binding; GO:0008144,drug binding; GO:0017076,purine nucleotide binding; GO:0030554,adenyl nucleotide binding; GO:0032553,ribonucleotide binding; GO:0032555,purine ribo…	PF00069.25:Protein kinase domain	--	--	--
Apse001G0068600	2.31	2.12	2.2	0.57	0.55	0.64	0.21	0.35	0.24	0.52	0.45	0.49	0.37	0.28	0.25	150	148	167	39	37	42	12	23	16	35	24	30	22	14	15	GWHBECT00000001	9212063	9214633	+	gene-Apse001G0068600	--	K13420 LRR receptor-like serine/threonine-protein kinase FLS2 [EC:2.7.11.1] | (RefSeq) LRR receptor-like serine/threonine-protein kinase FLS2 (A)	ko04016: MAPK signaling pathway - plant; ko04626: Plant-pathogen interaction	G-type lectin S-receptor-like serine/threonine-protein kinase LECRK4 [Hevea brasiliensis]	LERK4_ORYSI RecName: Full=G-type lectin S-receptor-like serine/threonine-protein kinase LECRK4 {ECO:0000305}; Short=OsLecRK4 {ECO:0000303|PubMed:25485617}; EC=2.7.11.1 {ECO:0000305}; AltName: Full=OsRLCK136 {ECO:0000305}; Flags: Precursor;	A0A2K1Y1P6_POPTR RecName: Full=Receptor-like serine/threonine-protein kinase {ECO:0000256|PIRNR:PIRNR000641}; EC=2.7.11.1 {ECO:0000256|PIRNR:PIRNR000641};	At5g60900	GO:0016021,integral component of membrane; GO:0005524,ATP binding; GO:0030246,carbohydrate binding; GO:0106310,NA; GO:0106311,NA; GO:0000166,nucleotide binding; GO:0003674,molecular_function; GO:0005488,binding; GO:0008144,drug binding; GO:0017076,purine nucleotide binding; GO:0030554,adenyl nucleotide binding; GO:0032553,ribonucleotide binding; GO:0032555,purine ribonucleotide binding; GO:003255…	PF00069.25:Protein kinase domain	--	--	--
Apse001G0069000	0.15	0.05	0.17	0.84	1.36	1.25	0.33	0.48	0.38	1.41	1.36	0.63	0.7	0.45	0.75	3	1	4	18	29	26	6	10	8	30	23	12	13	7	14	GWHBECT00000001	9251648	9252694	+	gene-Apse001G0069000	--	K25108 licheninase [EC:3.2.1.73] | (RefSeq) glucan endo-1,3-beta-glucosidase (A)	--	hypothetical protein POPTR_010G088500v3 [Populus trichocarpa]	E13C_MUSAC RecName: Full=Glucan endo-1,3-beta-glucosidase {ECO:0000305}; EC=3.2.1.39 {ECO:0000269|PubMed:10672030}; AltName: Full=Beta-1,3-glucanase {ECO:0000303|PubMed:10672030}; AltName: Allergen=Mus a 5 {ECO:0000305}; Flags: Precursor;	A0A5C7IRM1_9ROSI RecName: Full=Glucan endo-1,3-beta-D-glucosidase {ECO:0000256|ARBA:ARBA00012780}; EC=3.2.1.39 {ECO:0000256|ARBA:ARBA00012780};	At1g77780	GO:0042973,glucan endo-1,3-beta-D-glucosidase activity; GO:0005975,carbohydrate metabolic process; GO:0003674,molecular_function; GO:0003824,catalytic activity; GO:0004553,hydrolase activity, hydrolyzing O-glycosyl compounds; GO:0008422,beta-glucosidase activity; GO:0015926,glucosidase activity; GO:0016787,hydrolase activity; GO:0016798,hydrolase activity, acting on glycosyl bonds; GO:0008152,met…	PF00332.18:Glycosyl hydrolases family 17	--	--	--
Apse001G0069100	2.12	2.03	1.87	0.75	0.69	0.61	0.38	0.34	0.27	0.9	0.53	0.93	0.48	0.41	0.68	68	70	70	25	23	20	11	11	9	30	14	28	14	10	20	GWHBECT00000001	9255299	9258360	-	gene-Apse001G0069100	--	K14399 polyribonucleotide 5'-hydroxyl-kinase [EC:2.7.1.78] | (RefSeq) Clp1-domain-containing protein (A)	ko03015: mRNA surveillance pathway	hypothetical protein POPTR_0010s09860g [Populus trichocarpa]	--	A0A5C7ISF3_9ROSI RecName: Full=CRAL-TRIO domain-containing protein {ECO:0000259|PROSITE:PS50191};	At3g22410	--	PF00650.20:CRAL/TRIO domain	--	--	--
Apse001G0069400	37.01	37.72	36.73	10.64	11.39	10.89	12.71	14.47	13.12	7.81	8.85	9.64	10.3	10.49	10.44	2237	2451	2597	674	719	670	686	893	827	491	444	546	568	484	576	GWHBECT00000001	9304052	9307124	+	gene-Apse001G0069400	--	K08867 WNK lysine deficient protein kinase [EC:2.7.11.1] | (RefSeq) probable serine/threonine-protein kinase WNK9 isoform X1 (A)	--	hypothetical protein CICLE_v10004410mg [Citrus clementina]	WNK1_ARATH RecName: Full=Serine/threonine-protein kinase WNK1; Short=AtWNK1; EC=2.7.11.1; AltName: Full=Protein kinase with no lysine 1;	A0A5C7IS17_9ROSI RecName: Full=Non-specific serine/threonine protein kinase {ECO:0000256|ARBA:ARBA00012513}; EC=2.7.11.1 {ECO:0000256|ARBA:ARBA00012513};	At3g04910	GO:0005737,cytoplasm; GO:0005524,ATP binding; GO:0004672,protein kinase activity; GO:0106310,NA; GO:0004674,protein serine/threonine kinase activity; GO:0106311,NA; GO:0007623,circadian rhythm; GO:0035556,intracellular signal transduction; GO:0006468,protein phosphorylation; GO:0000166,nucleotide binding; GO:0003674,molecular_function; GO:0005488,binding; GO:0008144,drug binding; GO:0017076,purin…	PF00069.25:Protein kinase domain	--	--	--
Apse001G0070300	3.64	2.19	2.2	3.27	3.28	2.63	1.92	1.78	1.74	8.34	7.93	7.82	1.29	0.84	1.06	68	44	48	64	64	50	32	34	34	162	123	137	22	12	18	GWHBECT00000001	9403122	9404917	-	gene-Apse001G0070300	--	--	--	PREDICTED: photosystem II D1 precursor processing protein PSB27-H2, chloroplastic isoform X2 [Citrus sinensis]	PB27B_ARATH RecName: Full=Photosystem II D1 precursor processing protein PSB27-H2, chloroplastic; Short=Psb27-H2; AltName: Full=LOW PSII accumulation 19 protein; Short=LPA19; AltName: Full=Thylakoid lumenal protein PSB27-H2; Flags: Precursor;	A0A5C7IUE5_9ROSI SubName: Full=Uncharacterized protein {ECO:0000313|EMBL:TXG72056.1};	--	GO:0009507,chloroplast; GO:0009543,chloroplast thylakoid lumen; GO:0005829,cytosol; GO:0010207,photosystem II assembly; GO:0008152,metabolic process; GO:0006091,generation of precursor metabolites and energy; GO:0008150,biological_process; GO:0009987,cellular process; GO:0022607,cellular component assembly; GO:0015979,photosynthesis; GO:0016043,cellular component organization; GO:0019684,photosyn…	PF13326.6:Photosystem II Pbs27	--	--	--
Apse001G0071200	1.62	1.47	1.67	0.14	0.47	0.56	0.08	0.11	0.14	0.54	0.54	0.64	0.62	0.69	0.45	43	42	52	4	13	15	2	3	4	15	12	16	15	14	11	GWHBECT00000001	9470862	9471913	-	gene-Apse001G0071200	--	K14834 nucleolar complex protein 3 | (RefSeq) nucleolar complex protein 3 homolog isoform X1 (A)	--	hypothetical protein CICLE_v10006578mg [Citrus clementina]	OFP11_ARATH RecName: Full=Transcription repressor OFP11; AltName: Full=Ovate family protein 11; Short=AtOFP11;	A0A5C7IUB0_9ROSI RecName: Full=Transcription repressor {ECO:0000256|RuleBase:RU367028}; AltName: Full=Ovate family protein {ECO:0000256|RuleBase:RU367028};	At4g14860	GO:0005634,nucleus; GO:0045892,negative regulation of transcription, DNA-templated; GO:0008152,metabolic process; GO:0006139,nucleobase-containing compound metabolic process; GO:0006351,transcription, DNA-templated; GO:0006355,regulation of transcription, DNA-templated; GO:0006725,cellular aromatic compound metabolic process; GO:0006807,nitrogen compound metabolic process; GO:0008150,biological_p…	PF04844.13:Transcriptional repressor, ovate	OFP	TF	OFP
Apse001G0071300	11.27	11.67	13.09	12.07	10.54	11.77	14.16	11.74	12.33	4.98	5.68	6.23	28.46	27.63	26.61	220	245	299	247	215	234	247	234	251	101	92	114	507	412	474	GWHBECT00000001	9477002	9479013	-	gene-Apse001G0071300	--	K10779 transcriptional regulator ATRX [EC:3.6.4.12] | (RefSeq) hypothetical protein (A)	--	PREDICTED: late embryogenesis abundant protein D-34 [Gossypium raimondii]	LEA34_GOSHI RecName: Full=Late embryogenesis abundant protein D-34; Short=LEA D-34;	A0A5C7IRP9_9ROSI SubName: Full=Uncharacterized protein {ECO:0000313|EMBL:TXG72063.1};	At3g22490	--	PF04927.12:Seed maturation protein	--	--	--
Apse001G0071500	7.07	6.55	7	4.32	4.37	5.34	8.19	7	7.45	2.81	2.6	2.42	8.59	9.67	10.08	203	202	235	130	131	156	210	205	223	84	62	65	225	212	264	GWHBECT00000001	9508917	9510303	-	gene-Apse001G0071500	--	K10779 transcriptional regulator ATRX [EC:3.6.4.12] | (RefSeq) hypothetical protein (A)	--	hypothetical protein CICLE_v10005699mg [Citrus clementina]	LEA34_GOSHI RecName: Full=Late embryogenesis abundant protein D-34; Short=LEA D-34;	A0A5C7ITA3_9ROSI SubName: Full=Uncharacterized protein {ECO:0000313|EMBL:TXG72064.1};	At3g22490	--	PF04927.12:Seed maturation protein	--	--	--
Apse001G0072800	16	15.75	14.56	13.3	14.43	16.73	34.21	34.28	33.16	5.36	7.46	7.71	17.65	18.52	17.88	155	164	165	135	146	165	296	339	335	54	60	70	156	137	158	GWHBECT00000001	9610448	9610831	-	gene-Apse001G0072800	--	--	--	uncharacterized protein LOC111307332 [Durio zibethinus]	--	A0A5C7IUG3_9ROSI SubName: Full=Uncharacterized protein {ECO:0000313|EMBL:TXG72076.1};	At3g22540	--	PF07911.13:Protein of unknown function (DUF1677)	--	--	--
Apse001G0073200	26.5	26.23	22.77	21.17	17.32	17.35	3.4	2.49	3.12	3.53	3.66	3.69	13.32	11.38	13.86	375	399	377	314	256	250	43	36	46	52	43	49	172	123	179	GWHBECT00000001	9666959	9667519	+	gene-Apse001G0073200	--	--	--	hypothetical protein CCACVL1_02216 [Corchorus capsularis]	--	A0A5C7IRX6_9ROSI SubName: Full=Uncharacterized protein {ECO:0000313|EMBL:TXG72080.1};	At2g32030	GO:0008080,N-acetyltransferase activity; GO:0003674,molecular_function; GO:0003824,catalytic activity; GO:0016407,acetyltransferase activity; GO:0016410,N-acyltransferase activity; GO:0016740,transferase activity; GO:0016746,transferase activity, transferring acyl groups; GO:0016747,transferase activity, transferring acyl groups other than amino-acyl groups	PF13302.7:Acetyltransferase (GNAT) domain	GNAT	TR	GNAT
Apse001G0073500	19.7	19.07	16.15	10.61	9.4	9.34	1.11	0.91	1.66	0.59	1.19	0.59	6.63	8.73	7.85	319	332	306	180	159	154	16	15	28	10	16	9	98	108	116	GWHBECT00000001	9682969	9683610	+	gene-Apse001G0073500	--	--	--	hypothetical protein CCACVL1_12759 [Corchorus capsularis]	--	A0A5C7IRX6_9ROSI SubName: Full=Uncharacterized protein {ECO:0000313|EMBL:TXG72080.1};	At2g32030	GO:0008080,N-acetyltransferase activity; GO:0003674,molecular_function; GO:0003824,catalytic activity; GO:0016407,acetyltransferase activity; GO:0016410,N-acyltransferase activity; GO:0016740,transferase activity; GO:0016746,transferase activity, transferring acyl groups; GO:0016747,transferase activity, transferring acyl groups other than amino-acyl groups	PF13302.7:Acetyltransferase (GNAT) domain	GNAT	TR	GNAT
Apse001G0073800	79.43	77.45	77.87	51.11	52.54	53.75	16.58	16.43	17.79	12.3	13.5	13.1	41.85	45.1	42.47	1695	1777	1944	1143	1171	1168	316	358	396	273	239	262	815	735	827	GWHBECT00000001	9698932	9700059	-	gene-Apse001G0073800	--	--	--	hypothetical protein CICLE_v10006599mg [Citrus clementina]	LTPG5_ARATH RecName: Full=Non-specific lipid transfer protein GPI-anchored 5 {ECO:0000303|PubMed:23893219}; Short=AtLTPG-5 {ECO:0000303|PubMed:23893219}; Short=Protein LTP-GPI-ANCHORED 5 {ECO:0000303|PubMed:23893219}; AltName: Full=Xylogen like protein 12 {ECO:0000303|PubMed:21558309}; Short=AtXYLP12 {ECO:0000303|PubMed:21558309}; Short=AtXYP8 {ECO:0000303|PubMed:21558309}; Flags: Precursor;	V4RH01_CITCL RecName: Full=AAI domain-containing protein {ECO:0000259|SMART:SM00499};	At3g22600	GO:0031225,anchored component of membrane; GO:0005829,cytosol; GO:0005886,plasma membrane; GO:0008289,lipid binding; GO:0050832,defense response to fungus; GO:0006869,lipid transport; GO:0140426,NA; GO:0002237,response to molecule of bacterial origin; GO:0002240,response to molecule of oomycetes origin; GO:0003674,molecular_function; GO:0005488,binding; GO:0006952,defense response; GO:0006950,res…	PF14368.6:Probable lipid transfer	--	--	--
Apse001G0074000	0.67	0.84	1	1.67	1.68	1.59	0.4	0.31	0.35	0.22	0.38	0.24	0.2	0.47	0.54	15	20	26	39	39	36	8	7	8	5	7	5	4	8	11	GWHBECT00000001	9710344	9711406	+	gene-Apse001G0074000	--	--	--	Bifunctional inhibitor/lipid-transfer protein/seed storage 2S albumin superfamily protein, putative [Theobroma cacao]	LTG21_ARATH RecName: Full=Non-specific lipid transfer protein GPI-anchored 21 {ECO:0000303|PubMed:23893219}; Short=AtLTPG-21 {ECO:0000303|PubMed:23893219}; Short=Protein LTP-GPI-ANCHORED 21 {ECO:0000303|PubMed:23893219}; Flags: Precursor;	A0A5C7IUH0_9ROSI RecName: Full=AAI domain-containing protein {ECO:0000259|SMART:SM00499};	At1g05450	GO:0031225,anchored component of membrane; GO:0005886,plasma membrane; GO:0005575,cellular_component; GO:0016020,membrane; GO:0031224,intrinsic component of membrane; GO:0044425,membrane part; GO:0005623,cell; GO:0044464,cell part; GO:0071944,cell periphery	PF14368.6:Probable lipid transfer	--	--	--
Apse001G0074300	2.02	1.86	1.85	1.31	1.57	1.09	0.61	0.6	0.63	1.23	1.43	1.3	0.81	0.78	0.96	129	128	138	88	105	71	35	39	42	82	76	78	47	38	56	GWHBECT00000001	9714895	9718964	-	gene-Apse001G0074300	--	K18422 helicase MOV-10 [EC:3.6.4.13] | (RefSeq) probable RNA helicase SDE3 (A)	--	PREDICTED: probable RNA helicase SDE3 isoform X1 [Citrus sinensis]	SDE3_ARATH RecName: Full=Probable RNA helicase SDE3; EC=3.6.4.13; AltName: Full=Silencing defective protein 3;	A0A5C7ISL2_9ROSI SubName: Full=Uncharacterized protein {ECO:0000313|EMBL:TXG72089.1};	At1g05460	GO:0005829,cytosol; GO:0043186,P granule; GO:0005524,ATP binding; GO:0003723,RNA binding; GO:0003724,RNA helicase activity; GO:0035194,posttranscriptional gene silencing by RNA; GO:0009616,virus induced gene silencing; GO:0000166,nucleotide binding; GO:0003674,molecular_function; GO:0005488,binding; GO:0008144,drug binding; GO:0017076,purine nucleotide binding; GO:0030554,adenyl nucleotide bindin…	PF13087.6:AAA domain	--	--	--
Apse001G0074400	39.35	42.72	44.41	34.06	35.24	38.64	34.88	28.9	35.2	27.68	27.26	31.47	49.3	51.75	45.77	927	1082	1224	841	867	927	734	695	865	678	533	695	1060	931	984	GWHBECT00000001	9729857	9734429	-	gene-Apse001G0074400	--	K02734 20S proteasome subunit beta 4 [EC:3.4.25.1] | (RefSeq) proteasome subunit beta type-2-A (A)	ko03050: Proteasome	hypothetical protein CICLE_v10005907mg [Citrus clementina]	PSB2A_ARATH RecName: Full=Proteasome subunit beta type-2-A; AltName: Full=20S proteasome beta subunit D-1; AltName: Full=Proteasome component GB; AltName: Full=Proteasome subunit beta type-4;	V4U1X7_CITCL RecName: Full=Proteasome subunit beta {ECO:0000256|RuleBase:RU004203};	At3g22630	GO:0048046,apoplast; GO:0005737,cytoplasm; GO:0005829,cytosol; GO:0005634,nucleus; GO:0005886,plasma membrane; GO:0000502,proteasome complex; GO:0005839,proteasome core complex; GO:0019774,proteasome core complex, beta-subunit complex; GO:0099503,secretory vesicle; GO:0005774,vacuolar membrane; GO:0005773,vacuole; GO:0004175,endopeptidase activity; GO:0004298,threonine-type endopeptidase activity…	PF00227.26:Proteasome subunit	--	--	--
Apse001G0075100	2.78	3.05	2.8	0.72	0.63	0.62	1.19	1.34	1.36	0.45	0.57	0.58	0.15	0.22	0.28	118	139	139	32	28	27	45	58	60	20	20	23	6	7	11	GWHBECT00000001	9783739	9787989	-	gene-Apse001G0075100	--	K24221 type I inositol polyphosphate 5-phosphatase IP5P1/2 [EC:3.1.3.56] | (RefSeq) type I inositol polyphosphate 5-phosphatase 2 isoform X1 (A)	ko00562: Inositol phosphate metabolism; ko01100: Metabolic pathways	hypothetical protein JCGZ_02207 [Jatropha curcas]	IP5P7_ARATH RecName: Full=Type IV inositol polyphosphate 5-phosphatase 7 {ECO:0000303|PubMed:21677096}; Short=At5PTase7 {ECO:0000303|PubMed:21677096}; EC=3.1.3.36 {ECO:0000269|PubMed:19473324, ECO:0000269|PubMed:21677096, ECO:0000269|PubMed:23658066}; EC=3.1.3.86 {ECO:0000269|PubMed:19473324, ECO:0000269|PubMed:21677096, ECO:0000269|PubMed:23658066}; AltName: Full=Protein CVP2 LIKE 1 {ECO:0000303…	A0A5C7IUH5_9ROSI RecName: Full=IPPc domain-containing protein {ECO:0000259|SMART:SM00128};	At1g05470	GO:0005634,nucleus; GO:0005886,plasma membrane; GO:0034485,phosphatidylinositol-3,4,5-trisphosphate 5-phosphatase activity; GO:0004439,phosphatidylinositol-4,5-bisphosphate 5-phosphatase activity; GO:0071472,cellular response to salt stress; GO:0010305,leaf vascular tissue pattern formation; GO:0046856,phosphatidylinositol dephosphorylation; GO:2000377,regulation of reactive oxygen species metabo…	--	--	--	--
Apse001G0075700	2.37	2.69	2.51	2.11	1.83	2.05	1.31	1.26	1.15	3.07	3.24	2.97	1.84	2.23	1.49	103	126	128	96	83	91	51	56	52	139	117	121	73	74	59	GWHBECT00000001	9862001	9864478	+	gene-Apse001G0075700	--	--	--	PREDICTED: protein RDM1 [Prunus mume]	RDM1_ARATH RecName: Full=Protein RDM1; AltName: Full=Protein RNA-directed DNA methylation 1;	A0A5C7IS60_9ROSI SubName: Full=Uncharacterized protein {ECO:0000313|EMBL:TXG72101.1};	At3g22680	GO:0005654,nucleoplasm; GO:0005634,nucleus; GO:0000419,RNA polymerase V complex; GO:0003677,DNA binding; GO:0043621,protein self-association; GO:0006306,DNA methylation; GO:0070918,production of small RNA involved in gene silencing by RNA; GO:0044030,regulation of DNA methylation; GO:0003674,molecular_function; GO:0003676,nucleic acid binding; GO:0005488,binding; GO:0097159,organic cyclic compoun…	PF09187.10:RNA-directed DNA methylation 1	--	--	--
Apse001G0076000	195.99	199.43	203.45	167.97	165.93	176.17	164.45	168.48	171.8	109.72	110.36	107.19	241.16	269.24	248.14	7272	7956	8832	6532	6430	6656	5450	6382	6649	4233	3398	3728	8166	7629	8401	GWHBECT00000001	9874053	9878532	-	gene-Apse001G0076000	--	K00547 homocysteine S-methyltransferase [EC:2.1.1.10] | (RefSeq) homocysteine S-methyltransferase 3 (A)	ko00270: Cysteine and methionine metabolism; ko01100: Metabolic pathways; ko01110: Biosynthesis of secondary metabolites	PREDICTED: homocysteine S-methyltransferase 3 [Citrus sinensis]	HMT3_ARATH RecName: Full=Homocysteine S-methyltransferase 3; EC=2.1.1.10; AltName: Full=S-methylmethionine:homocysteine methyltransferase 3; Short=AtHMT-3; Short=SMM:Hcy S-methyltransferase 3;	A0A5C7ITE1_9ROSI RecName: Full=Hcy-binding domain-containing protein {ECO:0000259|PROSITE:PS50970};	At3g22740	GO:0005886,plasma membrane; GO:0047150,betaine-homocysteine S-methyltransferase activity; GO:0008898,S-adenosylmethionine-homocysteine S-methyltransferase activity; GO:0061627,S-methylmethionine-homocysteine S-methyltransferase activity; GO:0008270,zinc ion binding; GO:0009086,methionine biosynthetic process; GO:0032259,methylation; GO:0033528,S-methylmethionine cycle; GO:0003674,molecular_functi…	PF02574.16:Homocysteine S-methyltransferase	--	--	--
Apse001G0076300	5.58	5.68	5.52	3.72	4.01	3.17	1.81	1.84	1.56	4.93	5.24	4.67	2.23	1.75	2.12	864	947	1000	605	649	501	250	291	252	795	674	678	315	207	300	GWHBECT00000001	9923128	9930994	+	gene-Apse001G0076300	--	--	--	hypothetical protein CICLE_v10004130mg [Citrus clementina]	NET1A_ARATH RecName: Full=Protein NETWORKED 1A {ECO:0000303|PubMed:22840520};	A0A5C7IRS4_9ROSI RecName: Full=NAB domain-containing protein {ECO:0000259|PROSITE:PS51774};	At3g22790	GO:0005737,cytoplasm; GO:0005856,cytoskeleton; GO:0005886,plasma membrane; GO:0009506,plasmodesma; GO:0051015,actin filament binding; GO:0005515,protein binding; GO:0003674,molecular_function; GO:0003779,actin binding; GO:0005488,binding; GO:0008092,cytoskeletal protein binding; GO:0044877,protein-containing complex binding; GO:0005622,intracellular; GO:0005575,cellular_component; GO:0005623,cell…	PF07765.12:KIP1-like protein	--	--	--
Apse001G0076500	17.22	17.55	18.45	15.23	11.34	13.77	14.66	13.85	13.56	0.74	0.78	1.34	26.7	33.39	28.3	426	467	534	395	293	347	324	350	350	19	16	31	603	631	639	GWHBECT00000001	9951190	9953913	-	gene-Apse001G0076500	--	K02984 small subunit ribosomal protein S3Ae | (RefSeq) 40S ribosomal protein S3a (A)	ko03010: Ribosome	PREDICTED: 40S ribosomal protein S3a-like [Gossypium hirsutum]	RS3A_CICAR RecName: Full=40S ribosomal protein S3a {ECO:0000255|HAMAP-Rule:MF_03122};	A0A5C7ISL6_9ROSI RecName: Full=40S ribosomal protein S3a {ECO:0000256|HAMAP-Rule:MF_03122};	At3g04840	GO:0022627,cytosolic small ribosomal subunit; GO:0003735,structural constituent of ribosome; GO:0006412,translation; GO:0003674,molecular_function; GO:0005198,structural molecule activity; GO:0008152,metabolic process; GO:0006518,peptide metabolic process; GO:0006807,nitrogen compound metabolic process; GO:0008150,biological_process; GO:0009058,biosynthetic process; GO:0009059,macromolecule biosy…	PF01015.18:Ribosomal S3Ae family	--	--	--
Apse001G0076600	37.58	39.72	40.09	60.45	62.92	62.16	86.75	75.04	80.35	39.4	33.35	36.72	61.79	57.62	58.47	1165	1324	1454	1964	2037	1962	2402	2375	2598	1270	858	1067	1748	1364	1654	GWHBECT00000001	9964587	9966468	-	gene-Apse001G0076600	--	K08099 chlorophyllase [EC:3.1.1.14] | (RefSeq) chlorophyllase-2, chloroplastic (A)	ko00860: Porphyrin and chlorophyll metabolism; ko01100: Metabolic pathways; ko01110: Biosynthesis of secondary metabolites	PREDICTED: chlorophyllase-2, chloroplastic [Citrus sinensis]	CLH2_ARATH RecName: Full=Chlorophyllase-2 {ECO:0000303|PubMed:10611389}; Short=AtCLH2 {ECO:0000303|PubMed:10611389}; EC=3.1.1.14 {ECO:0000269|PubMed:10611389}; AltName: Full=Chlorophyll-chlorophyllido hydrolase 2 {ECO:0000305}; Short=Chlase 2 {ECO:0000303|PubMed:10611389};	A0A5C7IS70_9ROSI RecName: Full=Chlorophyllase {ECO:0000256|ARBA:ARBA00013226}; EC=3.1.1.14 {ECO:0000256|ARBA:ARBA00013226};	At5g43860	GO:0009507,chloroplast; GO:0005829,cytosol; GO:0047746,chlorophyllase activity; GO:0102293,pheophytinase b activity; GO:0015996,chlorophyll catabolic process; GO:0003674,molecular_function; GO:0003824,catalytic activity; GO:0016787,hydrolase activity; GO:0016788,hydrolase activity, acting on ester bonds; GO:0052689,carboxylic ester hydrolase activity; GO:0008152,metabolic process; GO:0006725,cell…	PF07224.11:Chlorophyllase	--	--	--
Apse001G0076800	4.96	4.73	4.92	4	3.53	4.67	3.91	4.56	4.4	7.39	6.41	7.49	1.71	2.31	2.15	149	153	173	126	111	143	105	140	138	231	160	211	47	53	59	GWHBECT00000001	9987154	9989465	-	gene-Apse001G0076800	--	--	--	PREDICTED: uncharacterized protein LOC8280862 [Ricinus communis]	--	A0A5C7IRU8_9ROSI SubName: Full=Uncharacterized protein {ECO:0000313|EMBL:TXG72113.1};	--	--	PF12661.7:Human growth factor-like EGF	--	--	--
Apse001G0076900	1.29	0.8	0.83	3.49	3.29	1.69	1.56	2.32	2.27	7.03	5.44	4.81	0.59	0.28	0.35	12	8	9	34	32	16	13	22	22	68	42	42	5	2	3	GWHBECT00000001	10075593	10076692	-	gene-Apse001G0076900	--	K11982 E3 ubiquitin-protein ligase RNF115/126 [EC:2.3.2.27] | (RefSeq) E3 ubiquitin-protein ligase EL5 (A)	--	hypothetical protein VITISV_025062 [Vitis vinifera]	SIRP1_ORYSJ RecName: Full=E3 ubiquitin-protein ligase SIRP1 {ECO:0000305}; EC=2.3.2.27 {ECO:0000269|PubMed:27118216}; AltName: Full=Salt-induced RING finger protein 1 {ECO:0000303|PubMed:27118216}; Short=OsSIRP1 {ECO:0000303|PubMed:27118216};	A0A5C7ITE8_9ROSI RecName: Full=RING-type domain-containing protein {ECO:0000259|PROSITE:PS50089};	At3g13430	GO:0005737,cytoplasm; GO:0046872,metal ion binding; GO:0061630,ubiquitin protein ligase activity; GO:0006511,ubiquitin-dependent protein catabolic process; GO:0003674,molecular_function; GO:0005488,binding; GO:0043167,ion binding; GO:0043169,cation binding; GO:0003824,catalytic activity; GO:0004842,ubiquitin-protein transferase activity; GO:0016740,transferase activity; GO:0019787,ubiquitin-like …	PF13639.6:Ring finger domain	--	--	--
Apse001G0077100	0.56	0.73	0.86	0.65	0.65	0.61	0.62	0.34	0.99	0.4	0.42	0.4	0.61	0.87	0.54	27	38	49	33	33	30	27	17	50	20	17	18	27	32	24	GWHBECT00000001	10095919	10100122	+	gene-Apse001G0077100	--	K17471 sulfate transporter 3 | (RefSeq) hypothetical protein (A)	--	hypothetical protein CISIN_1g006373mg [Citrus sinensis]	SUT31_ARATH RecName: Full=Sulfate transporter 3.1; AltName: Full=AST12; AltName: Full=AtST1;	A0A5C7IUJ2_9ROSI RecName: Full=STAS domain-containing protein {ECO:0000259|PROSITE:PS50801};	At3g51895	GO:0009507,chloroplast; GO:0005887,integral component of plasma membrane; GO:0015301,anion:anion antiporter activity; GO:0008271,secondary active sulfate transmembrane transporter activity; GO:0015116,sulfate transmembrane transporter activity; GO:0015293,symporter activity; GO:0008272,sulfate transport; GO:0003674,molecular_function; GO:0005215,transporter activity; GO:0022857,transmembrane tran…	PF00916.20:Sulfate permease family	--	--	--
Apse001G0077600	62.19	61.26	57.73	64.62	68.24	67.36	44.12	48.99	60.91	39.05	40.64	40.77	74.84	104.7	91.82	1302	1379	1414	1418	1492	1436	825	1047	1330	850	706	800	1430	1674	1754	GWHBECT00000001	10144564	10148762	+	gene-Apse001G0077600	--	K08967 1,2-dihydroxy-3-keto-5-methylthiopentene dioxygenase [EC:1.13.11.53 1.13.11.54] | (RefSeq) hypothetical protein (A)	ko00270: Cysteine and methionine metabolism; ko01100: Metabolic pathways	hypothetical protein CICLE_v10005931mg [Citrus clementina]	MTND2_VITVI RecName: Full=1,2-dihydroxy-3-keto-5-methylthiopentene dioxygenase 2 {ECO:0000255|HAMAP-Rule:MF_03154}; EC=1.13.11.54 {ECO:0000255|HAMAP-Rule:MF_03154}; AltName: Full=Acireductone dioxygenase (Fe(2+)-requiring) 2 {ECO:0000255|HAMAP-Rule:MF_03154}; Short=ARD 2 {ECO:0000255|HAMAP-Rule:MF_03154}; Short=Fe-ARD 2 {ECO:0000255|HAMAP-Rule:MF_03154};	A0A5C7IS16_9ROSI RecName: Full=1,2-dihydroxy-3-keto-5-methylthiopentene dioxygenase {ECO:0000256|HAMAP-Rule:MF_03154}; EC=1.13.11.54 {ECO:0000256|HAMAP-Rule:MF_03154}; AltName: Full=Acireductone dioxygenase (Fe(2+)-requiring) {ECO:0000256|HAMAP-Rule:MF_03154}; Short=ARD {ECO:0000256|HAMAP-Rule:MF_03154}; Short=Fe-ARD {ECO:0000256|HAMAP-Rule:MF_03154};	At2g26400	GO:0005737,cytoplasm; GO:0005634,nucleus; GO:0010309,acireductone dioxygenase [iron(II)-requiring] activity; GO:0005506,iron ion binding; GO:0019509,L-methionine salvage from methylthioadenosine; GO:0006555,methionine metabolic process; GO:0003674,molecular_function; GO:0003824,catalytic activity; GO:0016491,oxidoreductase activity; GO:0016701,oxidoreductase activity, acting on single donors with…	PF03079.14:ARD/ARD' family	--	--	--
Apse001G0077700	20.27	39.64	25.59	86.04	33.54	38.86	25.98	31.22	30.8	72.57	82.99	90.25	25.78	28.23	31.56	566	1190	836	2518	978	1105	648	890	897	2107	1923	2362	657	602	804	GWHBECT00000001	10189624	10192462	-	gene-Apse001G0077700	--	K02984 small subunit ribosomal protein S3Ae | (RefSeq) 40S ribosomal protein S3a (A)	ko03010: Ribosome	PREDICTED: 40S ribosomal protein S3a-like [Gossypium hirsutum]	RS3A_CICAR RecName: Full=40S ribosomal protein S3a {ECO:0000255|HAMAP-Rule:MF_03122};	A0A5C7ISL6_9ROSI RecName: Full=40S ribosomal protein S3a {ECO:0000256|HAMAP-Rule:MF_03122};	At3g04840	GO:0022627,cytosolic small ribosomal subunit; GO:0003735,structural constituent of ribosome; GO:0006412,translation; GO:0003674,molecular_function; GO:0005198,structural molecule activity; GO:0008152,metabolic process; GO:0006518,peptide metabolic process; GO:0006807,nitrogen compound metabolic process; GO:0008150,biological_process; GO:0009058,biosynthetic process; GO:0009059,macromolecule biosy…	PF01015.18:Ribosomal S3Ae family	--	--	--
Apse001G0077900	79.93	83.08	92.05	89.37	99.02	97.43	86.2	87	88.48	77.58	77.99	75.38	155.01	144.96	140.88	2853	3188	3844	3343	3691	3541	2748	3170	3294	2879	2310	2522	5049	3951	4588	GWHBECT00000001	10207190	10209257	-	gene-Apse001G0077900	--	K08099 chlorophyllase [EC:3.1.1.14] | (RefSeq) chlorophyllase-2, chloroplastic (A)	ko00860: Porphyrin and chlorophyll metabolism; ko01100: Metabolic pathways; ko01110: Biosynthesis of secondary metabolites	chlorophyllase-2, chloroplastic [Carica papaya]	CLH2_ARATH RecName: Full=Chlorophyllase-2 {ECO:0000303|PubMed:10611389}; Short=AtCLH2 {ECO:0000303|PubMed:10611389}; EC=3.1.1.14 {ECO:0000269|PubMed:10611389}; AltName: Full=Chlorophyll-chlorophyllido hydrolase 2 {ECO:0000305}; Short=Chlase 2 {ECO:0000303|PubMed:10611389};	A0A5C7IS70_9ROSI RecName: Full=Chlorophyllase {ECO:0000256|ARBA:ARBA00013226}; EC=3.1.1.14 {ECO:0000256|ARBA:ARBA00013226};	At5g43860	GO:0009507,chloroplast; GO:0005829,cytosol; GO:0047746,chlorophyllase activity; GO:0102293,pheophytinase b activity; GO:0015996,chlorophyll catabolic process; GO:0003674,molecular_function; GO:0003824,catalytic activity; GO:0016787,hydrolase activity; GO:0016788,hydrolase activity, acting on ester bonds; GO:0052689,carboxylic ester hydrolase activity; GO:0008152,metabolic process; GO:0006725,cell…	PF07224.11:Chlorophyllase	--	--	--
Apse001G0078000	5.65	3.22	4.24	1.75	1.88	1.95	1.23	1.73	1.56	1.01	1.29	1.91	2.2	1.23	1.4	253	155	222	82	88	89	49	79	73	47	48	80	90	42	57	GWHBECT00000001	10212243	10215856	-	gene-Apse001G0078000	--	--	--	PREDICTED: VAN3-binding protein isoform X2 [Citrus sinensis]	VAB_ARATH RecName: Full=VAN3-binding protein {ECO:0000303|PubMed:19363154}; AltName: Full=Protein FORKED 1;	A0A5C7IUE2_9ROSI SubName: Full=Uncharacterized protein {ECO:0000313|EMBL:TXG72112.1};	At3g22810	GO:0009734,auxin-activated signaling pathway; GO:0010305,leaf vascular tissue pattern formation; GO:0010087,phloem or xylem histogenesis; GO:0009733,response to auxin; GO:0007165,signal transduction; GO:0007154,cell communication; GO:0008150,biological_process; GO:0009719,response to endogenous stimulus; GO:0009725,response to hormone; GO:0009755,hormone-mediated signaling pathway; GO:0009987,cel…	PF05703.11:Auxin canalisation	--	--	--
Apse001G0078100	14.36	14.76	11.73	9.65	8.72	9.1	8.93	13.42	9.61	7.34	7.46	6.47	17	16.45	15.53	457	505	437	322	290	295	254	436	319	243	197	193	494	400	451	GWHBECT00000001	10228811	10230978	-	gene-Apse001G0078100	--	--	--	PREDICTED: uncharacterized protein LOC8280862 [Ricinus communis]	--	A0A5C7IRU8_9ROSI SubName: Full=Uncharacterized protein {ECO:0000313|EMBL:TXG72113.1};	--	--	PF12661.7:Human growth factor-like EGF	--	--	--
Apse001G0078400	1.25	1.38	1.05	1.36	0.99	1.24	0.87	1.13	0.85	0.16	0.2	0.39	1.31	1.3	1.41	69	82	68	79	57	70	43	64	49	9	9	20	66	55	71	GWHBECT00000001	10287891	10292376	+	gene-Apse001G0078400	--	K17471 sulfate transporter 3 | (RefSeq) hypothetical protein (A)	--	hypothetical protein CISIN_1g006373mg [Citrus sinensis]	SUT31_ARATH RecName: Full=Sulfate transporter 3.1; AltName: Full=AST12; AltName: Full=AtST1;	A0A5C7IUJ2_9ROSI RecName: Full=STAS domain-containing protein {ECO:0000259|PROSITE:PS50801};	At3g51895	GO:0009507,chloroplast; GO:0005887,integral component of plasma membrane; GO:0015301,anion:anion antiporter activity; GO:0008271,secondary active sulfate transmembrane transporter activity; GO:0015116,sulfate transmembrane transporter activity; GO:0015293,symporter activity; GO:0008272,sulfate transport; GO:0003674,molecular_function; GO:0005215,transporter activity; GO:0022857,transmembrane tran…	PF00916.20:Sulfate permease family	--	--	--
Apse001G0078500	6.57	6.93	6.53	7.2	6.22	7.69	7.6	7.09	8.01	3.4	3.4	3.54	7.41	8.48	8.66	277	314	322	318	274	330	286	305	352	149	119	140	285	273	333	GWHBECT00000001	10292896	10297618	-	gene-Apse001G0078500	--	K09553 stress-induced-phosphoprotein 1 | (RefSeq) hsp70-Hsp90 organizing protein (A)	--	Tetratricopeptide TPR-1 [Corchorus capsularis]	HSOP2_ARATH RecName: Full=Hsp70-Hsp90 organizing protein 2; Short=AtHop2;	A0A5C7GTE1_9ROSI RecName: Full=TPR_REGION domain-containing protein {ECO:0000259|PROSITE:PS50293};	At1g04190_3	GO:0005829,cytosol; GO:0005634,nucleus; GO:0005886,plasma membrane; GO:0051879,Hsp90 protein binding; GO:0070678,preprotein binding; GO:0051131,chaperone-mediated protein complex assembly; GO:0046686,response to cadmium ion; GO:0005515,protein binding; GO:0003674,molecular_function; GO:0005488,binding; GO:0031072,heat shock protein binding; GO:0008150,biological_process; GO:0009987,cellular proce…	PF00515.28:Tetratricopeptide repeat	--	--	--
Apse001G0078600	10.26	10.09	9.91	12.26	12.09	12.98	7.03	8.24	8.64	19.17	19.31	20.87	10.68	9.09	11.25	139	147	157	174	171	179	85	114	122	270	217	265	132	94	139	GWHBECT00000001	10303844	10306457	+	gene-Apse001G0078600	--	--	--	hypothetical protein CICLE_v10006087mg [Citrus clementina]	--	A0A5C7ISM5_9ROSI RecName: Full=DNA-directed RNA polymerase III subunit RPC9 {ECO:0000256|ARBA:ARBA00016672};	At5g62950	GO:0005666,RNA polymerase III complex; GO:0003899,DNA-directed 5'-3' RNA polymerase activity; GO:0000166,nucleotide binding; GO:0006384,transcription initiation from RNA polymerase III promoter; GO:0003674,molecular_function; GO:0003824,catalytic activity; GO:0016740,transferase activity; GO:0016772,transferase activity, transferring phosphorus-containing groups; GO:0016779,nucleotidyltransferase…	PF03874.16:RNA polymerase Rpb4	--	--	--
Apse001G0078800	1.76	2.07	1.67	1	1.05	0.86	1.02	0.94	1	2.62	3.48	3.37	0.78	0.94	1.11	64	81	71	38	40	32	33	35	38	99	105	115	26	26	37	GWHBECT00000001	10321667	10326116	+	gene-Apse001G0078800	--	K13464 jasmonate ZIM domain-containing protein | (RefSeq) protein TIFY 3B (A)	ko04075: Plant hormone signal transduction	hypothetical protein CUMW_154060 [Citrus unshiu]	TIF4B_ARATH RecName: Full=Protein TIFY 4B; AltName: Full=Protein PEAPOD 2;	A0A5C7ISN4_9ROSI RecName: Full=1,2-dihydroxy-3-keto-5-methylthiopentene dioxygenase {ECO:0000256|HAMAP-Rule:MF_03154}; EC=1.13.11.54 {ECO:0000256|HAMAP-Rule:MF_03154}; AltName: Full=Acireductone dioxygenase (Fe(2+)-requiring) {ECO:0000256|HAMAP-Rule:MF_03154}; Short=ARD {ECO:0000256|HAMAP-Rule:MF_03154}; Short=Fe-ARD {ECO:0000256|HAMAP-Rule:MF_03154};	At4g14720	GO:0005634,nucleus; GO:0048366,leaf development; GO:0031347,regulation of defense response; GO:2000022,regulation of jasmonic acid mediated signaling pathway; GO:1901371,regulation of leaf morphogenesis; GO:0009611,response to wounding; GO:0007275,multicellular organism development; GO:0008150,biological_process; GO:0032501,multicellular organismal process; GO:0032502,developmental process; GO:00…	PF06200.14:tify domain	Tify	TF	Tify
Apse001G0078900	14.44	21.37	25.02	21.78	32.31	24.22	29.17	19.34	15.89	26.15	13.57	26.04	42.68	25.92	30.89	291	463	590	460	680	497	525	398	334	548	227	492	785	399	568	GWHBECT00000001	10331583	10335750	+	gene-Apse001G0078900	--	K08967 1,2-dihydroxy-3-keto-5-methylthiopentene dioxygenase [EC:1.13.11.53 1.13.11.54] | (RefSeq) hypothetical protein (A)	ko00270: Cysteine and methionine metabolism; ko01100: Metabolic pathways	hypothetical protein CICLE_v10005931mg [Citrus clementina]	MTND2_VITVI RecName: Full=1,2-dihydroxy-3-keto-5-methylthiopentene dioxygenase 2 {ECO:0000255|HAMAP-Rule:MF_03154}; EC=1.13.11.54 {ECO:0000255|HAMAP-Rule:MF_03154}; AltName: Full=Acireductone dioxygenase (Fe(2+)-requiring) 2 {ECO:0000255|HAMAP-Rule:MF_03154}; Short=ARD 2 {ECO:0000255|HAMAP-Rule:MF_03154}; Short=Fe-ARD 2 {ECO:0000255|HAMAP-Rule:MF_03154};	A0A5C7IS16_9ROSI RecName: Full=1,2-dihydroxy-3-keto-5-methylthiopentene dioxygenase {ECO:0000256|HAMAP-Rule:MF_03154}; EC=1.13.11.54 {ECO:0000256|HAMAP-Rule:MF_03154}; AltName: Full=Acireductone dioxygenase (Fe(2+)-requiring) {ECO:0000256|HAMAP-Rule:MF_03154}; Short=ARD {ECO:0000256|HAMAP-Rule:MF_03154}; Short=Fe-ARD {ECO:0000256|HAMAP-Rule:MF_03154};	At2g26400	GO:0005737,cytoplasm; GO:0005634,nucleus; GO:0010309,acireductone dioxygenase [iron(II)-requiring] activity; GO:0005506,iron ion binding; GO:0019509,L-methionine salvage from methylthioadenosine; GO:0006555,methionine metabolic process; GO:0003674,molecular_function; GO:0003824,catalytic activity; GO:0016491,oxidoreductase activity; GO:0016701,oxidoreductase activity, acting on single donors with…	PF03079.14:ARD/ARD' family	--	--	--
Apse001G0079000	22.05	20.05	18.67	13.55	11.55	12.39	43.05	44.36	45.17	8.6	8.83	8.56	11.06	11.93	12.1	629	615	623	405	344	360	1097	1292	1344	255	209	229	288	260	315	GWHBECT00000001	10389745	10392426	+	gene-Apse001G0079000	--	K09419 heat shock transcription factor, other eukaryote | (RefSeq) heat stress transcription factor A-6b-like (A)	--	PREDICTED: heat stress transcription factor A-6b-like [Citrus sinensis]	HFA6B_ARATH RecName: Full=Heat stress transcription factor A-6b; Short=AtHsfA6b; AltName: Full=AtHsf-07;	A0A5C7IRV6_9ROSI RecName: Full=HSF_DOMAIN domain-containing protein {ECO:0000259|PROSITE:PS00434};	At3g22830	GO:0005737,cytoplasm; GO:0005634,nucleus; GO:0003700,DNA-binding transcription factor activity; GO:0000978,RNA polymerase II proximal promoter sequence-specific DNA binding; GO:0000976,transcription regulatory region sequence-specific DNA binding; GO:0034605,cellular response to heat; GO:0006357,regulation of transcription by RNA polymerase II; GO:0140110,transcription regulator activity; GO:0003…	PF00447.17:HSF-type DNA-binding	HSF	TF	HSF
Apse001G0079300	39.79	31.58	28.44	26.41	25.9	27.23	25.43	24.68	21.45	16.14	13.25	12.61	32.99	37.45	32.73	818	698	684	569	556	570	467	518	460	345	226	243	619	588	614	GWHBECT00000001	10427093	10431821	+	gene-Apse001G0079300	--	K08967 1,2-dihydroxy-3-keto-5-methylthiopentene dioxygenase [EC:1.13.11.53 1.13.11.54] | (RefSeq) hypothetical protein (A)	ko00270: Cysteine and methionine metabolism; ko01100: Metabolic pathways	hypothetical protein CICLE_v10005931mg [Citrus clementina]	MTND2_VITVI RecName: Full=1,2-dihydroxy-3-keto-5-methylthiopentene dioxygenase 2 {ECO:0000255|HAMAP-Rule:MF_03154}; EC=1.13.11.54 {ECO:0000255|HAMAP-Rule:MF_03154}; AltName: Full=Acireductone dioxygenase (Fe(2+)-requiring) 2 {ECO:0000255|HAMAP-Rule:MF_03154}; Short=ARD 2 {ECO:0000255|HAMAP-Rule:MF_03154}; Short=Fe-ARD 2 {ECO:0000255|HAMAP-Rule:MF_03154};	A0A5C7IS16_9ROSI RecName: Full=1,2-dihydroxy-3-keto-5-methylthiopentene dioxygenase {ECO:0000256|HAMAP-Rule:MF_03154}; EC=1.13.11.54 {ECO:0000256|HAMAP-Rule:MF_03154}; AltName: Full=Acireductone dioxygenase (Fe(2+)-requiring) {ECO:0000256|HAMAP-Rule:MF_03154}; Short=ARD {ECO:0000256|HAMAP-Rule:MF_03154}; Short=Fe-ARD {ECO:0000256|HAMAP-Rule:MF_03154};	At2g26400	GO:0005737,cytoplasm; GO:0005634,nucleus; GO:0010309,acireductone dioxygenase [iron(II)-requiring] activity; GO:0005506,iron ion binding; GO:0019509,L-methionine salvage from methylthioadenosine; GO:0006555,methionine metabolic process; GO:0003674,molecular_function; GO:0003824,catalytic activity; GO:0016491,oxidoreductase activity; GO:0016701,oxidoreductase activity, acting on single donors with…	PF03079.14:ARD/ARD' family	--	--	--
Apse001G0079400	22.36	21.98	20.55	25.91	23.85	23.72	98.39	104.05	99.92	9.73	9.76	9.91	24.09	23.91	24.16	1085	1147	1167	1318	1209	1172	4265	5155	5058	491	393	451	1067	886	1070	GWHBECT00000001	10441379	10444000	+	gene-Apse001G0079400	--	K09419 heat shock transcription factor, other eukaryote | (RefSeq) heat stress transcription factor A-6b-like (A)	--	PREDICTED: heat stress transcription factor A-6b-like [Citrus sinensis]	HFA6B_ARATH RecName: Full=Heat stress transcription factor A-6b; Short=AtHsfA6b; AltName: Full=AtHsf-07;	A0A5C7IRV6_9ROSI RecName: Full=HSF_DOMAIN domain-containing protein {ECO:0000259|PROSITE:PS00434};	At3g22830	GO:0005737,cytoplasm; GO:0005634,nucleus; GO:0003700,DNA-binding transcription factor activity; GO:0000978,RNA polymerase II proximal promoter sequence-specific DNA binding; GO:0000976,transcription regulatory region sequence-specific DNA binding; GO:0034605,cellular response to heat; GO:0006357,regulation of transcription by RNA polymerase II; GO:0140110,transcription regulator activity; GO:0003…	PF00447.17:HSF-type DNA-binding	HSF	TF	HSF
Apse001G0079600	531.77	538.59	549.48	904.03	907.3	982.64	1762.5	1735.73	1826.91	640.42	614.07	608.41	1089.52	1238.98	1129.92	10704	11656	12940	19072	19073	20140	31687	35668	38356	13403	10257	11479	20014	19045	20753	GWHBECT00000001	10458149	10459035	-	gene-Apse001G0079600	--	K17290 oxidoreductase [EC:1.1.1.-] | (RefSeq) Oxidoreductase HTATIP2 (A)	--	early light-induced protein, chloroplastic [Quercus suber]	ELIP1_ARATH RecName: Full=Early light-induced protein 1, chloroplastic {ECO:0000305}; Flags: Precursor;	A0A5C7ISE7_9ROSI SubName: Full=Uncharacterized protein {ECO:0000313|EMBL:TXG72125.1};	At3g22840	GO:0009535,chloroplast thylakoid membrane; GO:0016021,integral component of membrane; GO:0009522,photosystem I; GO:0009523,photosystem II; GO:0071483,cellular response to blue light; GO:0071490,cellular response to far red light; GO:0034605,cellular response to heat; GO:0071486,cellular response to high light intensity; GO:0071491,cellular response to red light; GO:0071492,cellular response to UV…	PF00504.21:Chlorophyll A-B binding protein	--	--	--
Apse001G0079900	135.3	150.22	139.91	357.34	309.22	314.28	511.45	630.6	508.73	550.43	578.82	480.07	470.45	474.6	398.36	1802	2151	2180	4988	4301	4262	6084	8574	7067	7622	6397	5993	5718	4827	4841	GWHBECT00000001	10521999	10522639	-	gene-Apse001G0079900	--	K17290 oxidoreductase [EC:1.1.1.-] | (RefSeq) Oxidoreductase HTATIP2 (A)	--	PREDICTED: early light-induced protein 1, chloroplastic isoform X3 [Eucalyptus grandis]	ELIP1_ARATH RecName: Full=Early light-induced protein 1, chloroplastic {ECO:0000305}; Flags: Precursor;	A0A5C7IRU3_9ROSI SubName: Full=Uncharacterized protein {ECO:0000313|EMBL:TXG72127.1};	At3g22840	GO:0009535,chloroplast thylakoid membrane; GO:0016021,integral component of membrane; GO:0009522,photosystem I; GO:0009523,photosystem II; GO:0071483,cellular response to blue light; GO:0071490,cellular response to far red light; GO:0034605,cellular response to heat; GO:0071486,cellular response to high light intensity; GO:0071491,cellular response to red light; GO:0071492,cellular response to UV…	PF00504.21:Chlorophyll A-B binding protein	--	--	--
Apse001G0080000	3455.91	3393.55	3303.23	5568.92	5217.74	5423.34	5824.06	5393.93	5948.34	8438.66	9064.21	8777.9	6419.73	7471.99	6734.79	67210	70957	75158	113510	105975	107395	101165	107091	120660	170632	146279	160011	113938	110970	119511	GWHBECT00000001	10538159	10539651	-	gene-Apse001G0080000	--	K17290 oxidoreductase [EC:1.1.1.-] | (RefSeq) Oxidoreductase HTATIP2 (A)	--	PREDICTED: early light-induced protein 1, chloroplastic isoform X3 [Eucalyptus grandis]	ELIP2_ARATH RecName: Full=Early light-induced protein 2, chloroplastic {ECO:0000305}; Flags: Precursor;	A0A5C7IRU3_9ROSI SubName: Full=Uncharacterized protein {ECO:0000313|EMBL:TXG72127.1};	At3g22840	GO:0009535,chloroplast thylakoid membrane; GO:0016021,integral component of membrane; GO:0009522,photosystem I; GO:0009523,photosystem II; GO:0071483,cellular response to blue light; GO:0071490,cellular response to far red light; GO:0034605,cellular response to heat; GO:0071486,cellular response to high light intensity; GO:0071491,cellular response to red light; GO:0071492,cellular response to UV…	PF00504.21:Chlorophyll A-B binding protein	--	--	--
Apse001G0080100	841.87	827.81	811.92	1552.21	1330.27	1567.33	2029.16	1758.59	1915.86	1796.78	1780.88	1769.9	1838.82	2101.49	2039.31	16139	17062	18210	31187	26633	30594	34744	34417	38308	35813	28330	31803	32170	30765	35672	GWHBECT00000001	10555924	10556774	-	gene-Apse001G0080100	--	K17290 oxidoreductase [EC:1.1.1.-] | (RefSeq) Oxidoreductase HTATIP2 (A)	--	early light-induced protein, chloroplastic [Quercus suber]	ELIP1_ARATH RecName: Full=Early light-induced protein 1, chloroplastic {ECO:0000305}; Flags: Precursor;	A0A5C7ISN6_9ROSI SubName: Full=Uncharacterized protein {ECO:0000313|EMBL:TXG72128.1};	At3g22840	GO:0009535,chloroplast thylakoid membrane; GO:0016021,integral component of membrane; GO:0009522,photosystem I; GO:0009523,photosystem II; GO:0071483,cellular response to blue light; GO:0071490,cellular response to far red light; GO:0034605,cellular response to heat; GO:0071486,cellular response to high light intensity; GO:0071491,cellular response to red light; GO:0071492,cellular response to UV…	PF00504.21:Chlorophyll A-B binding protein	--	--	--
Apse001G0080400	34.74	34.62	29.15	38.26	45.76	41.7	64.62	73.62	64.91	30.94	29.98	35.3	43.41	44.41	39.72	1134	1215	1113	1309	1560	1386	1884	2453	2210	1050	812	1080	1293	1107	1183	GWHBECT00000001	10601345	10604181	-	gene-Apse001G0080400	--	K01456 peptide-N4-(N-acetyl-beta-glucosaminyl)asparagine amidase [EC:3.5.1.52] | (RefSeq) peptide-N(4)-(N-acetyl-beta- glucosaminyl)asparagine amidase isoform X1 (A)	ko04141: Protein processing in endoplasmic reticulum	hypothetical protein CICLE_v10005337mg [Citrus clementina]	PERR_RAUSE RecName: Full=Perakine reductase; EC=1.1.1.317;	A0A5C7IS21_9ROSI SubName: Full=Uncharacterized protein {ECO:0000313|EMBL:TXG72130.1};	At1g60690	GO:0047834,D-threo-aldose 1-dehydrogenase activity; GO:0009820,alkaloid metabolic process; GO:0003674,molecular_function; GO:0003824,catalytic activity; GO:0016491,oxidoreductase activity; GO:0016614,oxidoreductase activity, acting on CH-OH group of donors; GO:0016616,oxidoreductase activity, acting on the CH-OH group of donors, NAD or NADP as acceptor; GO:0008152,metabolic process; GO:0006807,ni…	PF00248.21:Aldo/keto reductase family	--	--	--
Apse001G0080900	0.79	0.96	1.03	3	4.28	3.58	1.16	0.89	1.31	3.07	3	2.47	0.95	0.38	0.91	19	25	29	76	108	88	25	22	33	77	60	56	21	7	20	GWHBECT00000001	10643957	10646293	-	gene-Apse001G0080900	--	K10872 meiotic recombination protein DMC1 | (RefSeq) hypothetical protein (A)	--	hypothetical protein CICLE_v10006682mg [Citrus clementina]	DMC1_SOYBN RecName: Full=Meiotic recombination protein DMC1 homolog;	A0A5C7ITJ8_9ROSI SubName: Full=Uncharacterized protein {ECO:0000313|EMBL:TXG72134.1};	At3g22880	GO:0000794,condensed nuclear chromosome; GO:0005524,ATP binding; GO:0008094,DNA-dependent ATPase activity; GO:0003690,double-stranded DNA binding; GO:0000150,recombinase activity; GO:0003697,single-stranded DNA binding; GO:0070192,chromosome organization involved in meiotic cell cycle; GO:0000730,DNA recombinase assembly; GO:0006312,mitotic recombination; GO:0007131,reciprocal meiotic recombinati…	PF08423.11:Rad51	--	--	--
Apse001G0081300	96.2	101.59	101.51	102.42	104.13	111.23	77.35	82	80.44	62.3	61.85	61.66	140.36	137.46	139.87	4506	5116	5563	5028	5094	5305	3236	3921	3930	3034	2404	2707	6000	4917	5978	GWHBECT00000001	10743421	10747934	+	gene-Apse001G0081300	--	K13811 3'-phosphoadenosine 5'-phosphosulfate synthase [EC:2.7.7.4 2.7.1.25] | (RefSeq) ATP sulfurylase 1, chloroplastic-like (A)	ko00230: Purine metabolism; ko00261: Monobactam biosynthesis; ko00450: Selenocompound metabolism; ko00920: Sulfur metabolism; ko01100: Metabolic pathways; ko01110: Biosynthesis of secondary metabolites	ATP sulfurylase 1, chloroplastic-like [Hevea brasiliensis]	APS1_ARATH RecName: Full=ATP sulfurylase 1, chloroplastic; Short=AtPS1; EC=2.7.7.4; Flags: Precursor;	A0A5C7ISP6_9ROSI RecName: Full=Sulfate adenylyltransferase {ECO:0000256|ARBA:ARBA00012391}; EC=2.7.7.4 {ECO:0000256|ARBA:ARBA00012391};	At3g22890	GO:0009507,chloroplast; GO:0009570,chloroplast stroma; GO:0005886,plasma membrane; GO:0004020,adenylylsulfate kinase activity; GO:0005524,ATP binding; GO:0004781,sulfate adenylyltransferase (ATP) activity; GO:0070814,hydrogen sulfide biosynthetic process; GO:0046686,response to cadmium ion; GO:0001887,selenium compound metabolic process; GO:0000103,sulfate assimilation; GO:0003674,molecular_funct…	PF01747.17:ATP-sulfurylase	--	--	--
Apse001G0081500	0.27	0.38	0.26	0.29	0.38	0.33	0.24	0.22	0.37	0.03	0.06	0.03	0.1	0.14	0.22	20	31	23	23	30	25	16	17	29	2	4	2	7	8	15	GWHBECT00000001	10798261	10801242	+	gene-Apse001G0081500	--	K01537 P-type Ca2+ transporter type 2C [EC:7.2.2.10] | (RefSeq) putative calcium-transporting ATPase 13, plasma membrane-type (A)	--	hypothetical protein CUMW_153860 [Citrus unshiu]	ACA13_ARATH RecName: Full=Putative calcium-transporting ATPase 13, plasma membrane-type; EC=7.2.2.10; AltName: Full=Ca(2+)-ATPase isoform 13;	A0A2H5PNZ1_CITUN RecName: Full=Calcium-transporting ATPase {ECO:0000256|RuleBase:RU361146}; EC=7.2.2.10 {ECO:0000256|RuleBase:RU361146};	At3g22910	GO:0005887,integral component of plasma membrane; GO:0043231,intracellular membrane-bounded organelle; GO:0005524,ATP binding; GO:0019829,cation-transporting ATPase activity; GO:0005516,calmodulin binding; GO:0046872,metal ion binding; GO:0005388,calcium-transporting ATPase activity; GO:0000166,nucleotide binding; GO:0003674,molecular_function; GO:0005488,binding; GO:0008144,drug binding; GO:0017…	PF00689.21:Cation transporting ATPase, C-terminus	--	--	--
Apse001G0081600	15.02	13.1	17.41	7.81	5.8	6.26	9.34	7.17	7.47	0.83	0.66	0.76	18.62	23.59	19.66	191	179	259	104	77	81	106	93	99	11	7	9	216	229	228	GWHBECT00000001	10819885	10820997	+	gene-Apse001G0081600	--	K13811 3'-phosphoadenosine 5'-phosphosulfate synthase [EC:2.7.7.4 2.7.1.25] | (RefSeq) ATP sulfurylase 1, chloroplastic (A)	ko00230: Purine metabolism; ko00261: Monobactam biosynthesis; ko00450: Selenocompound metabolism; ko00920: Sulfur metabolism; ko01100: Metabolic pathways; ko01110: Biosynthesis of secondary metabolites	PREDICTED: ATP sulfurylase 1, chloroplastic [Eucalyptus grandis]	APS1_ARATH RecName: Full=ATP sulfurylase 1, chloroplastic; Short=AtPS1; EC=2.7.7.4; Flags: Precursor;	A0A5C7ISP6_9ROSI RecName: Full=Sulfate adenylyltransferase {ECO:0000256|ARBA:ARBA00012391}; EC=2.7.7.4 {ECO:0000256|ARBA:ARBA00012391};	At3g22890	GO:0009507,chloroplast; GO:0009570,chloroplast stroma; GO:0005886,plasma membrane; GO:0004020,adenylylsulfate kinase activity; GO:0005524,ATP binding; GO:0004781,sulfate adenylyltransferase (ATP) activity; GO:0070814,hydrogen sulfide biosynthetic process; GO:0046686,response to cadmium ion; GO:0001887,selenium compound metabolic process; GO:0000103,sulfate assimilation; GO:0003674,molecular_funct…	PF01747.17:ATP-sulfurylase	--	--	--
Apse001G0082000	1.66	1.21	1.17	1.68	1.72	2.11	1.5	1.69	1.55	0.34	0.3	0.45	1.12	0.37	0.73	47	37	39	50	51	61	38	49	46	10	7	12	29	8	19	GWHBECT00000001	10905102	10906517	+	gene-Apse001G0082000	--	K01537 P-type Ca2+ transporter type 2C [EC:7.2.2.10] | (RefSeq) putative calcium-transporting ATPase 13, plasma membrane-type (A)	--	hypothetical protein CICLE_v10006602mg [Citrus clementina]	ACA13_ARATH RecName: Full=Putative calcium-transporting ATPase 13, plasma membrane-type; EC=7.2.2.10; AltName: Full=Ca(2+)-ATPase isoform 13;	V4S3E0_CITCL RecName: Full=Calcium-transporting ATPase {ECO:0000256|RuleBase:RU361146}; EC=7.2.2.10 {ECO:0000256|RuleBase:RU361146};	At3g22910	GO:0005887,integral component of plasma membrane; GO:0043231,intracellular membrane-bounded organelle; GO:0005524,ATP binding; GO:0019829,cation-transporting ATPase activity; GO:0005516,calmodulin binding; GO:0046872,metal ion binding; GO:0005388,calcium-transporting ATPase activity; GO:0000166,nucleotide binding; GO:0003674,molecular_function; GO:0005488,binding; GO:0008144,drug binding; GO:0017…	PF00122.20:E1-E2 ATPase	--	--	--
Apse001G0082100	27.42	27.23	27.34	19.98	22.13	20.37	24.76	24.22	25.53	2.79	2.96	2.72	15.29	10.99	15	2108	2251	2459	1610	1777	1595	1700	1901	2047	223	189	196	1073	645	1052	GWHBECT00000001	10908239	10911286	-	gene-Apse001G0082100	--	K01537 P-type Ca2+ transporter type 2C [EC:7.2.2.10] | (RefSeq) putative calcium-transporting ATPase 13, plasma membrane-type (A)	--	hypothetical protein CUMW_153860 [Citrus unshiu]	ACA13_ARATH RecName: Full=Putative calcium-transporting ATPase 13, plasma membrane-type; EC=7.2.2.10; AltName: Full=Ca(2+)-ATPase isoform 13;	A0A2H5PNZ1_CITUN RecName: Full=Calcium-transporting ATPase {ECO:0000256|RuleBase:RU361146}; EC=7.2.2.10 {ECO:0000256|RuleBase:RU361146};	At3g22910	GO:0005887,integral component of plasma membrane; GO:0043231,intracellular membrane-bounded organelle; GO:0005524,ATP binding; GO:0019829,cation-transporting ATPase activity; GO:0005516,calmodulin binding; GO:0046872,metal ion binding; GO:0005388,calcium-transporting ATPase activity; GO:0000166,nucleotide binding; GO:0003674,molecular_function; GO:0005488,binding; GO:0008144,drug binding; GO:0017…	PF00689.21:Cation transporting ATPase, C-terminus	--	--	--
Apse001G0082200	1.53	1.32	1.31	1.25	1.27	1.28	0.73	0.8	0.72	0.05	0.15	0.14	0.62	0.65	0.59	124	115	124	106	108	106	53	66	61	4	10	11	46	40	44	GWHBECT00000001	10925949	10929165	-	gene-Apse001G0082200	--	K01537 P-type Ca2+ transporter type 2C [EC:7.2.2.10] | (RefSeq) putative calcium-transporting ATPase 13, plasma membrane-type (A)	--	hypothetical protein CUMW_153860 [Citrus unshiu]	ACA13_ARATH RecName: Full=Putative calcium-transporting ATPase 13, plasma membrane-type; EC=7.2.2.10; AltName: Full=Ca(2+)-ATPase isoform 13;	A0A2H5PNZ1_CITUN RecName: Full=Calcium-transporting ATPase {ECO:0000256|RuleBase:RU361146}; EC=7.2.2.10 {ECO:0000256|RuleBase:RU361146};	At3g22910	GO:0005887,integral component of plasma membrane; GO:0043231,intracellular membrane-bounded organelle; GO:0005524,ATP binding; GO:0019829,cation-transporting ATPase activity; GO:0005516,calmodulin binding; GO:0046872,metal ion binding; GO:0005388,calcium-transporting ATPase activity; GO:0000166,nucleotide binding; GO:0003674,molecular_function; GO:0005488,binding; GO:0008144,drug binding; GO:0017…	PF00689.21:Cation transporting ATPase, C-terminus	--	--	--
Apse001G0082300	2.47	2.62	2.39	2.44	2.41	2.26	1.71	1.55	1.8	0.55	0.49	0.67	1.56	1.42	1.37	189	216	214	196	193	176	117	121	144	44	31	48	109	83	96	GWHBECT00000001	10963780	10966815	-	gene-Apse001G0082300	--	K01537 P-type Ca2+ transporter type 2C [EC:7.2.2.10] | (RefSeq) putative calcium-transporting ATPase 13, plasma membrane-type (A)	--	hypothetical protein CUMW_153860 [Citrus unshiu]	ACA13_ARATH RecName: Full=Putative calcium-transporting ATPase 13, plasma membrane-type; EC=7.2.2.10; AltName: Full=Ca(2+)-ATPase isoform 13;	A0A2H5PNZ1_CITUN RecName: Full=Calcium-transporting ATPase {ECO:0000256|RuleBase:RU361146}; EC=7.2.2.10 {ECO:0000256|RuleBase:RU361146};	At3g22910	GO:0005887,integral component of plasma membrane; GO:0043231,intracellular membrane-bounded organelle; GO:0005524,ATP binding; GO:0019829,cation-transporting ATPase activity; GO:0005516,calmodulin binding; GO:0046872,metal ion binding; GO:0005388,calcium-transporting ATPase activity; GO:0000166,nucleotide binding; GO:0003674,molecular_function; GO:0005488,binding; GO:0008144,drug binding; GO:0017…	PF00689.21:Cation transporting ATPase, C-terminus	--	--	--
Apse001G0082400	5.37	5.93	5.78	4.59	5.27	4.46	1.1	0.94	1.12	1.19	1.07	1.36	2.05	1.66	1.6	437	519	551	392	448	370	80	78	95	101	72	104	152	103	119	GWHBECT00000001	10988880	10992107	-	gene-Apse001G0082400	--	K01537 P-type Ca2+ transporter type 2C [EC:7.2.2.10] | (RefSeq) putative calcium-transporting ATPase 13, plasma membrane-type (A)	--	hypothetical protein CUMW_153860 [Citrus unshiu]	ACA13_ARATH RecName: Full=Putative calcium-transporting ATPase 13, plasma membrane-type; EC=7.2.2.10; AltName: Full=Ca(2+)-ATPase isoform 13;	A0A2H5PNZ1_CITUN RecName: Full=Calcium-transporting ATPase {ECO:0000256|RuleBase:RU361146}; EC=7.2.2.10 {ECO:0000256|RuleBase:RU361146};	At3g22910	GO:0005887,integral component of plasma membrane; GO:0043231,intracellular membrane-bounded organelle; GO:0005524,ATP binding; GO:0019829,cation-transporting ATPase activity; GO:0005516,calmodulin binding; GO:0046872,metal ion binding; GO:0005388,calcium-transporting ATPase activity; GO:0000166,nucleotide binding; GO:0003674,molecular_function; GO:0005488,binding; GO:0008144,drug binding; GO:0017…	PF00689.21:Cation transporting ATPase, C-terminus	--	--	--
Apse001G0082500	1.14	1.27	1.12	1.27	1.28	1.42	0.69	0.49	0.57	0.22	0.15	0.16	0.46	0.59	0.61	93	111	107	108	109	118	50	41	48	19	10	12	34	37	45	GWHBECT00000001	11005078	11008306	-	gene-Apse001G0082500	--	K01537 P-type Ca2+ transporter type 2C [EC:7.2.2.10] | (RefSeq) putative calcium-transporting ATPase 13, plasma membrane-type (A)	--	hypothetical protein CUMW_153860 [Citrus unshiu]	ACA13_ARATH RecName: Full=Putative calcium-transporting ATPase 13, plasma membrane-type; EC=7.2.2.10; AltName: Full=Ca(2+)-ATPase isoform 13;	A0A2H5PNZ1_CITUN RecName: Full=Calcium-transporting ATPase {ECO:0000256|RuleBase:RU361146}; EC=7.2.2.10 {ECO:0000256|RuleBase:RU361146};	At3g22910	GO:0005887,integral component of plasma membrane; GO:0043231,intracellular membrane-bounded organelle; GO:0005524,ATP binding; GO:0019829,cation-transporting ATPase activity; GO:0005516,calmodulin binding; GO:0046872,metal ion binding; GO:0005388,calcium-transporting ATPase activity; GO:0000166,nucleotide binding; GO:0003674,molecular_function; GO:0005488,binding; GO:0008144,drug binding; GO:0017…	PF00689.21:Cation transporting ATPase, C-terminus	--	--	--
Apse001G0082600	0.51	0.45	0.56	0.66	0.69	0.69	0.22	0.32	0.28	0.01	0.06	0.04	0.37	0.35	0.39	42	40	54	57	59	58	16	27	24	1	4	3	28	22	29	GWHBECT00000001	11062753	11066019	-	gene-Apse001G0082600	--	K01537 P-type Ca2+ transporter type 2C [EC:7.2.2.10] | (RefSeq) putative calcium-transporting ATPase 13, plasma membrane-type (A)	--	hypothetical protein CUMW_153860 [Citrus unshiu]	ACA13_ARATH RecName: Full=Putative calcium-transporting ATPase 13, plasma membrane-type; EC=7.2.2.10; AltName: Full=Ca(2+)-ATPase isoform 13;	A0A2H5PNZ1_CITUN RecName: Full=Calcium-transporting ATPase {ECO:0000256|RuleBase:RU361146}; EC=7.2.2.10 {ECO:0000256|RuleBase:RU361146};	At3g22910	GO:0005887,integral component of plasma membrane; GO:0043231,intracellular membrane-bounded organelle; GO:0005524,ATP binding; GO:0019829,cation-transporting ATPase activity; GO:0005516,calmodulin binding; GO:0046872,metal ion binding; GO:0005388,calcium-transporting ATPase activity; GO:0000166,nucleotide binding; GO:0003674,molecular_function; GO:0005488,binding; GO:0008144,drug binding; GO:0017…	PF00689.21:Cation transporting ATPase, C-terminus	--	--	--
Apse001G0082800	28.17	25.71	26.11	15.24	13.63	16.16	12.47	13.32	12.76	23.98	23.28	23.08	8.38	7.48	8.43	582	571	631	330	294	340	230	281	275	515	399	447	158	118	159	GWHBECT00000001	11111957	11113400	-	gene-Apse001G0082800	--	K13448 calcium-binding protein CML | (RefSeq) calmodulin-like protein 8 (A)	ko04626: Plant-pathogen interaction	calmodulin-like protein 11 [Jatropha curcas]	CML11_ARATH RecName: Full=Calmodulin-like protein 11;	A0A067L860_JATCU SubName: Full=Uncharacterized protein {ECO:0000313|EMBL:KDP40249.1};	At3g22930	GO:0005509,calcium ion binding; GO:0003674,molecular_function; GO:0005488,binding; GO:0046872,metal ion binding; GO:0043167,ion binding; GO:0043169,cation binding	PF00036.32:EF hand	--	--	--
Apse001G0082900	2.54	1.65	1.56	2.18	1.65	2.65	0.8	1.84	2.29	4.2	4.47	4.45	2.06	1.93	2.01	50	35	36	45	34	53	14	37	47	86	73	82	37	29	36	GWHBECT00000001	11118614	11120423	+	gene-Apse001G0082900	--	--	--	hypothetical protein CICLE_v10023020mg [Citrus clementina]	--	A0A5C7IUG4_9ROSI SubName: Full=Uncharacterized protein {ECO:0000313|EMBL:TXG72142.1};	At3g60480	GO:0016021,integral component of membrane; GO:0005575,cellular_component; GO:0016020,membrane; GO:0031224,intrinsic component of membrane; GO:0044425,membrane part	--	--	--	--
Apse001G0083100	111.16	110.15	113.87	117.54	122	120.46	228.51	224.93	219	61.89	60.65	60.09	129.46	128.09	133.48	6637	7071	7954	7355	7607	7323	12186	13710	13638	3842	3005	3363	7054	5840	7272	GWHBECT00000001	11126470	11130431	-	gene-Apse001G0083100	--	--	--	hypothetical protein POPTR_008G159500v3 [Populus trichocarpa]	--	A0A5C7ITL0_9ROSI SubName: Full=Uncharacterized protein {ECO:0000313|EMBL:TXG72144.1};	At3g55760	--	--	--	--	--
Apse001G0083300	6.26	5.74	7.2	5.6	5.06	5.1	2.63	2.68	2.35	8.57	7.43	8.46	3.65	5	4.72	64	63	86	60	54	53	24	28	25	91	63	81	34	39	44	GWHBECT00000001	11141440	11141844	-	gene-Apse001G0083300	--	--	--	--	--	--	--	--	--	--	--	--
Apse001G0083700	2.19	2.8	2.68	1.7	1.47	1.55	1.21	0.98	1.33	2.5	1.85	2.49	0.83	0.43	0.63	107	147	153	87	75	77	53	49	68	127	75	114	37	16	28	GWHBECT00000001	11192964	11195124	+	gene-Apse001G0083700	--	--	--	hypothetical protein CICLE_v10005172mg [Citrus clementina]	--	A0A5C7ISQ4_9ROSI SubName: Full=Uncharacterized protein {ECO:0000313|EMBL:TXG72148.1};	At3g22970	--	PF04720.12:PDDEXK-like family of unknown function	--	--	--
Apse001G0083800	3.71	3.43	3.44	1.93	1.83	1.79	1.42	1.13	1.41	2.82	2.92	3.08	1.29	0.84	1.41	167	166	181	91	86	82	57	52	66	132	109	130	53	29	58	GWHBECT00000001	11210964	11215438	-	gene-Apse001G0083800	--	K10046 GDP-D-mannose 3', 5'-epimerase [EC:5.1.3.18 5.1.3.-] | (RefSeq) GDP-mannose 3,5-epimerase 2 (A)	ko00053: Ascorbate and aldarate metabolism; ko00520: Amino sugar and nucleotide sugar metabolism; ko01100: Metabolic pathways; ko01110: Biosynthesis of secondary metabolites; ko01240: Biosynthesis of cofactors	GDP-mannose 3,5-epimerase 1 isoform X1 [Amborella trichopoda]	GME1_ORYSJ RecName: Full=GDP-mannose 3,5-epimerase 1; Short=GDP-Man 3,5-epimerase 1; EC=5.1.3.18 {ECO:0000269|PubMed:16413588}; AltName: Full=OsGME-1;	A0A3S3Q925_9MAGN SubName: Full=GDP-mannose 3,5-epimerase 1 {ECO:0000313|EMBL:RWR80969.1};	At5g28840	GO:0047918,GDP-mannose 3,5-epimerase activity; GO:0051287,NAD binding; GO:0019853,L-ascorbic acid biosynthetic process; GO:0003674,molecular_function; GO:0003824,catalytic activity; GO:0016853,isomerase activity; GO:0016854,racemase and epimerase activity; GO:0016857,racemase and epimerase activity, acting on carbohydrates and derivatives; GO:0000166,nucleotide binding; GO:0005488,binding; GO:003…	PF01370.21:NAD dependent epimerase/dehydratase family	--	--	--
Apse001G0084000	1.16	1.08	0.96	0.17	0.21	0.18	0.2	0.46	0.31	0.14	0.22	0.35	0.32	0.29	0.16	32	32	31	5	6	5	5	13	9	4	5	9	8	6	4	GWHBECT00000001	11258194	11260148	-	gene-Apse001G0084000	--	K15397 3-ketoacyl-CoA synthase [EC:2.3.1.199] | (RefSeq) 3-ketoacyl-CoA synthase 11-like (A)	ko00062: Fatty acid elongation; ko01100: Metabolic pathways; ko01110: Biosynthesis of secondary metabolites; ko04626: Plant-pathogen interaction	PREDICTED: 3-ketoacyl-CoA synthase 11-like [Gossypium arboreum]	KCS20_ARATH RecName: Full=3-ketoacyl-CoA synthase 20 {ECO:0000303|PubMed:18465198}; Short=KCS-20 {ECO:0000303|PubMed:18465198}; EC=2.3.1.199 {ECO:0000305}; AltName: Full=Very long-chain fatty acid condensing enzyme 20 {ECO:0000303|PubMed:18465198}; Short=VLCFA condensing enzyme 20 {ECO:0000303|PubMed:18465198};	A0A5C7ISC7_9ROSI RecName: Full=3-ketoacyl-CoA synthase {ECO:0000256|PIRNR:PIRNR036417}; EC=2.3.1.- {ECO:0000256|PIRNR:PIRNR036417};	At5g43760	GO:0016021,integral component of membrane; GO:0102336,3-oxo-arachidoyl-CoA synthase activity; GO:0102337,3-oxo-cerotoyl-CoA synthase activity; GO:0102338,3-oxo-lignoceronyl-CoA synthase activity; GO:0009922,fatty acid elongase activity; GO:0102756,very-long-chain 3-ketoacyl-CoA synthase activity; GO:0006633,fatty acid biosynthetic process; GO:0009409,response to cold; GO:0009416,response to light…	PF08392.12:FAE1/Type III polyketide synthase-like protein	--	--	--
Apse001G0084200	2.49	2.7	2.13	1.64	1.68	1.8	0.92	0.72	0.63	0.08	0	0.06	2.37	2.11	1.95	91	106	91	63	64	67	30	27	24	3	0	2	79	59	65	GWHBECT00000001	11319733	11321286	+	gene-Apse001G0084200	--	K23452 UDP-glucosyltransferase 85A [EC:2.4.1.-] | (RefSeq) UDP-glycosyltransferase 85A2 (A)	ko00908: Zeatin biosynthesis; ko01110: Biosynthesis of secondary metabolites	hypothetical protein CICLE_v10000958mg [Citrus clementina]	UGT6_CATRO RecName: Full=7-deoxyloganetin glucosyltransferase; EC=2.4.1.324; AltName: Full=Iridoid 1-O-glucosyltransferase; AltName: Full=UDP-glucose glucosyltransferase 6; Short=CrUGT6; AltName: Full=UDP-glycosyltransferase 85A23;	A0A5C7H6V0_9ROSI RecName: Full=Glycosyltransferase {ECO:0000256|RuleBase:RU362057}; EC=2.4.1.- {ECO:0000256|RuleBase:RU362057};	At1g22360	GO:0035251,UDP-glucosyltransferase activity; GO:1900994,(-)-secologanin biosynthetic process; GO:0003674,molecular_function; GO:0003824,catalytic activity; GO:0008194,UDP-glycosyltransferase activity; GO:0016740,transferase activity; GO:0016757,transferase activity, transferring glycosyl groups; GO:0016758,transferase activity, transferring hexosyl groups; GO:0046527,glucosyltransferase activity;…	PF00201.18:UDP-glucoronosyl and UDP-glucosyl transferase	--	--	--
Apse001G0084800	208.75	211.88	213.84	109.61	110.53	114.26	397.62	415.06	406.84	43.26	43.86	44.47	165.71	182.24	178.96	9831	10728	11782	5410	5436	5479	16725	19955	19984	2118	1714	1963	7122	6554	7690	GWHBECT00000001	11390119	11391985	+	gene-Apse001G0084800	--	K15397 3-ketoacyl-CoA synthase [EC:2.3.1.199] | (RefSeq) 3-ketoacyl-CoA synthase 11-like (A)	ko00062: Fatty acid elongation; ko01100: Metabolic pathways; ko01110: Biosynthesis of secondary metabolites; ko04626: Plant-pathogen interaction	PREDICTED: 3-ketoacyl-CoA synthase 11-like [Gossypium arboreum]	KCS20_ARATH RecName: Full=3-ketoacyl-CoA synthase 20 {ECO:0000303|PubMed:18465198}; Short=KCS-20 {ECO:0000303|PubMed:18465198}; EC=2.3.1.199 {ECO:0000305}; AltName: Full=Very long-chain fatty acid condensing enzyme 20 {ECO:0000303|PubMed:18465198}; Short=VLCFA condensing enzyme 20 {ECO:0000303|PubMed:18465198};	A0A5C7IUN0_9ROSI RecName: Full=3-ketoacyl-CoA synthase {ECO:0000256|PIRNR:PIRNR036417}; EC=2.3.1.- {ECO:0000256|PIRNR:PIRNR036417};	At5g43760	GO:0016021,integral component of membrane; GO:0102336,3-oxo-arachidoyl-CoA synthase activity; GO:0102337,3-oxo-cerotoyl-CoA synthase activity; GO:0102338,3-oxo-lignoceronyl-CoA synthase activity; GO:0009922,fatty acid elongase activity; GO:0102756,very-long-chain 3-ketoacyl-CoA synthase activity; GO:0006633,fatty acid biosynthetic process; GO:0009409,response to cold; GO:0009416,response to light…	PF08392.12:FAE1/Type III polyketide synthase-like protein	--	--	--
Apse001G0084900	8.1	8.79	8.19	1.41	1.37	1.43	2.78	2.41	3.02	1.34	1.52	1.85	1.27	1.21	0.92	378	441	447	69	67	68	116	115	147	65	59	81	54	43	39	GWHBECT00000001	11408027	11410256	-	gene-Apse001G0084900	--	K15397 3-ketoacyl-CoA synthase [EC:2.3.1.199] | (RefSeq) 3-ketoacyl-CoA synthase 11-like (A)	ko00062: Fatty acid elongation; ko01100: Metabolic pathways; ko01110: Biosynthesis of secondary metabolites; ko04626: Plant-pathogen interaction	PREDICTED: 3-ketoacyl-CoA synthase 11-like [Gossypium arboreum]	KCS20_ARATH RecName: Full=3-ketoacyl-CoA synthase 20 {ECO:0000303|PubMed:18465198}; Short=KCS-20 {ECO:0000303|PubMed:18465198}; EC=2.3.1.199 {ECO:0000305}; AltName: Full=Very long-chain fatty acid condensing enzyme 20 {ECO:0000303|PubMed:18465198}; Short=VLCFA condensing enzyme 20 {ECO:0000303|PubMed:18465198};	A0A0B0P5E5_GOSAR RecName: Full=3-ketoacyl-CoA synthase {ECO:0000256|PIRNR:PIRNR036417}; EC=2.3.1.- {ECO:0000256|PIRNR:PIRNR036417};	At5g43760	GO:0016021,integral component of membrane; GO:0102336,3-oxo-arachidoyl-CoA synthase activity; GO:0102337,3-oxo-cerotoyl-CoA synthase activity; GO:0102338,3-oxo-lignoceronyl-CoA synthase activity; GO:0009922,fatty acid elongase activity; GO:0102756,very-long-chain 3-ketoacyl-CoA synthase activity; GO:0006633,fatty acid biosynthetic process; GO:0009409,response to cold; GO:0009416,response to light…	PF08392.12:FAE1/Type III polyketide synthase-like protein	--	--	--
Apse001G0085800	3.11	2.91	2.75	2.14	2.57	2.31	3.1	3.11	2.85	5.43	6	5.96	1.38	0.91	1.33	205	206	212	148	177	155	182	209	196	372	328	368	83	46	80	GWHBECT00000001	11516457	11532277	+	gene-Apse001G0085800	--	K21866 ion channel POLLUX/CASTOR | (RefSeq) ion channel CASTOR-like isoform X1 (A)	--	PREDICTED: putative ion channel POLLUX-like 2 isoform X1 [Citrus sinensis]	POLL2_ARATH RecName: Full=Putative ion channel POLLUX-like 2;	A0A5C7IRY0_9ROSI SubName: Full=Uncharacterized protein {ECO:0000313|EMBL:TXG72167.1};	At5g02940	GO:0009507,chloroplast; GO:0009941,chloroplast envelope; GO:0016021,integral component of membrane; GO:0009536,plastid; GO:0005622,intracellular; GO:0005575,cellular_component; GO:0005623,cell; GO:0005737,cytoplasm; GO:0043231,intracellular membrane-bounded organelle; GO:0043226,organelle; GO:0043227,membrane-bounded organelle; GO:0043229,intracellular organelle; GO:0044424,intracellular part; GO…	PF06241.12:Castor and Pollux, part of voltage-gated ion channel	--	--	--
Apse001G0086400	28.81	30.35	28.77	23.15	23.16	23.89	52.05	50.58	52.09	19.94	21.18	22.76	12.67	12.31	12.56	867	982	1013	730	728	732	1399	1554	1635	624	529	642	348	283	345	GWHBECT00000001	11738028	11739345	-	gene-Apse001G0086400	--	K14484 auxin-responsive protein IAA | (RefSeq) auxin-responsive protein IAA4-like (A)	ko04075: Plant hormone signal transduction	auxin-induced protein 22b [Quercus suber]	AX22D_VIGRR RecName: Full=Auxin-induced protein 22D; AltName: Full=Indole-3-acetic acid-induced protein ARG13;	A0A5C7ISF0_9ROSI RecName: Full=Auxin-responsive protein {ECO:0000256|RuleBase:RU004549};	At1g04240	GO:0005634,nucleus; GO:0009734,auxin-activated signaling pathway; GO:0006355,regulation of transcription, DNA-templated; GO:0007165,signal transduction; GO:0007154,cell communication; GO:0008150,biological_process; GO:0009719,response to endogenous stimulus; GO:0009725,response to hormone; GO:0009733,response to auxin; GO:0009755,hormone-mediated signaling pathway; GO:0009987,cellular process; GO…	PF02309.16:AUX/IAA family	AUX/IAA	TR	AUX/IAA
Apse001G0086800	5.66	4.07	5.71	5.2	4.97	5.04	5.09	4.18	3.92	9.69	7.77	8.47	2.42	2.54	2.54	300	232	354	289	275	272	241	226	217	534	342	421	117	103	123	GWHBECT00000001	11834383	11839496	-	gene-Apse001G0086800	--	K01695 tryptophan synthase alpha chain [EC:4.2.1.20] | (RefSeq) uncharacterized protein LOC104236222 (A)	ko00260: Glycine, serine and threonine metabolism; ko00400: Phenylalanine, tyrosine and tryptophan biosynthesis; ko01100: Metabolic pathways; ko01110: Biosynthesis of secondary metabolites; ko01230: Biosynthesis of amino acids	PREDICTED: sec-independent protein translocase protein TatB [Citrus sinensis]	PURU1_ARATH RecName: Full=Formyltetrahydrofolate deformylase 1, mitochondrial; EC=3.5.1.10; Flags: Precursor;	A0A5C7IRZ0_9ROSI SubName: Full=Uncharacterized protein {ECO:0000313|EMBL:TXG72177.1};	At5g43680	GO:0005739,mitochondrion; GO:0008864,formyltetrahydrofolate deformylase activity; GO:0016742,hydroxymethyl-, formyl- and related transferase activity; GO:0006189,'de novo' IMP biosynthetic process; GO:0006730,one-carbon metabolic process; GO:0009853,photorespiration; GO:0046653,tetrahydrofolate metabolic process; GO:0003674,molecular_function; GO:0003824,catalytic activity; GO:0016787,hydrolase a…	--	--	--	--
Apse001G0087300	35.06	36.25	38.95	35.51	34.74	33.07	15.38	14.38	14.98	48.19	43.72	35.97	34.98	37.45	36.31	781	868	1015	829	808	750	306	327	348	1116	808	751	711	637	738	GWHBECT00000001	11873642	11874524	-	gene-Apse001G0087300	--	K20359 PRA1 family protein 1 | (RefSeq) hypothetical protein (A)	--	hypothetical protein CICLE_v10005568mg [Citrus clementina]	PRA1D_ARATH RecName: Full=PRA1 family protein D; Short=AtPRA1.D; AltName: Full=CAMV MOVEMENT PROTEIN-INTERACTING PROTEIN 7; AltName: Full=Prenylated Rab acceptor 5;	A0A5C7IS11_9ROSI RecName: Full=PRA1 family protein {ECO:0000256|RuleBase:RU363107};	At1g04260	GO:0005737,cytoplasm; GO:0005783,endoplasmic reticulum; GO:0010008,endosome membrane; GO:0005794,Golgi apparatus; GO:0016021,integral component of membrane; GO:0016020,membrane; GO:0046739,transport of virus in multicellular host; GO:0016192,vesicle-mediated transport; GO:0006810,transport; GO:0008150,biological_process; GO:0016032,viral process; GO:0044403,symbiont process; GO:0040011,locomotion…	PF03208.19:PRA1 family protein	--	--	--
Apse001G0087600	0.74	0.69	0.84	0.23	0.51	0.47	0.51	0.55	0.59	0.18	0.22	0.26	0.09	0.03	0.15	28	28	37	9	20	18	17	21	23	7	7	9	3	1	5	GWHBECT00000001	11921359	11922849	+	gene-Apse001G0087600	--	K12829 splicing factor 3B subunit 2 | (RefSeq) hypothetical protein (A)	ko03040: Spliceosome	hypothetical protein CICLE_v10014734mg [Citrus clementina]	--	A0A5C7ISV0_9ROSI RecName: Full=PSP domain-containing protein {ECO:0000259|SMART:SM00581};	At4g21660	GO:0005634,nucleus; GO:0005622,intracellular; GO:0005575,cellular_component; GO:0005623,cell; GO:0043231,intracellular membrane-bounded organelle; GO:0043226,organelle; GO:0043227,membrane-bounded organelle; GO:0043229,intracellular organelle; GO:0044424,intracellular part; GO:0044464,cell part	PF04037.13:Domain of unknown function (DUF382)	--	--	--
Apse001G0087800	8.05	7.03	8.05	5.48	5.5	5.3	4.23	3.41	4	11.33	10.58	10.99	4.68	5.4	6.02	164	154	192	117	117	110	77	71	85	240	179	210	87	84	112	GWHBECT00000001	11931701	11933132	-	gene-Apse001G0087800	--	K16253 DNA-directed RNA polymerase IV and V subunit 7 | (RefSeq) DNA-directed RNA polymerase V subunit 7-like (A)	--	DNA-directed RNA polymerase V subunit 7-like [Hevea brasiliensis]	NRPE7_ARATH RecName: Full=DNA-directed RNA polymerase V subunit 7;	A0A5C7ISG9_9ROSI SubName: Full=Uncharacterized protein {ECO:0000313|EMBL:TXG72191.1};	At4g14660	GO:0000419,RNA polymerase V complex; GO:0003899,DNA-directed 5'-3' RNA polymerase activity; GO:0003697,single-stranded DNA binding; GO:0003727,single-stranded RNA binding; GO:0006351,transcription, DNA-templated; GO:0003674,molecular_function; GO:0003824,catalytic activity; GO:0016740,transferase activity; GO:0016772,transferase activity, transferring phosphorus-containing groups; GO:0016779,nucl…	PF03876.17:SHS2 domain found in N terminus of Rpb7p/Rpc25p/MJ0397	--	--	--
Apse001G0088100	9.42	8.82	6.54	1.81	1.13	1.03	0.15	0.13	0.06	0	0.08	0.14	0.79	0.77	0.65	144	145	117	29	18	16	2	2	1	0	1	2	11	9	9	GWHBECT00000001	11968105	11968809	+	gene-Apse001G0088100	--	--	--	hypothetical protein CICLE_v10005777mg [Citrus clementina]	BH092_ARATH RecName: Full=Transcription factor bHLH92; AltName: Full=Basic helix-loop-helix protein 92; Short=AtbHLH92; Short=bHLH 92; AltName: Full=Transcription factor EN 22; AltName: Full=bHLH transcription factor bHLH092;	A0A5C7ISP2_9ROSI RecName: Full=BHLH domain-containing protein {ECO:0000259|PROSITE:PS50888};	At5g43650	GO:0005634,nucleus; GO:0003700,DNA-binding transcription factor activity; GO:0046983,protein dimerization activity; GO:0000976,transcription regulatory region sequence-specific DNA binding; GO:0006355,regulation of transcription, DNA-templated; GO:0140110,transcription regulator activity; GO:0003674,molecular_function; GO:0005515,protein binding; GO:0005488,binding; GO:0001067,regulatory region n…	PF00010.26:Helix-loop-helix DNA-binding domain	bHLH	TF	bHLH
Apse001G0088200	9.96	10.33	10.64	2.38	2.02	2.26	0	0	0.18	0.18	0	0	1.26	0.5	0.42	52	58	65	13	11	12	0	0	1	1	0	0	6	2	2	GWHBECT00000001	11970023	11970716	+	gene-Apse001G0088200	--	--	--	--	--	--	--	--	--	--	--	--
Apse001G0088300	2.3	2.69	2.52	0.11	0.34	1.04	0.07	0	0	0	0	0.13	0.32	0	0.13	39	49	50	2	6	18	1	0	0	0	0	2	5	0	2	GWHBECT00000001	11987164	11989269	+	gene-Apse001G0088300	--	--	--	hypothetical protein CICLE_v10005777mg [Citrus clementina]	BH092_ARATH RecName: Full=Transcription factor bHLH92; AltName: Full=Basic helix-loop-helix protein 92; Short=AtbHLH92; Short=bHLH 92; AltName: Full=Transcription factor EN 22; AltName: Full=bHLH transcription factor bHLH092;	A0A5C7ISP2_9ROSI RecName: Full=BHLH domain-containing protein {ECO:0000259|PROSITE:PS50888};	At5g43650	GO:0005634,nucleus; GO:0003700,DNA-binding transcription factor activity; GO:0046983,protein dimerization activity; GO:0000976,transcription regulatory region sequence-specific DNA binding; GO:0006355,regulation of transcription, DNA-templated; GO:0140110,transcription regulator activity; GO:0003674,molecular_function; GO:0005515,protein binding; GO:0005488,binding; GO:0001067,regulatory region n…	PF00010.26:Helix-loop-helix DNA-binding domain	bHLH	TF	bHLH
Apse001G0088600	1.69	1.92	1.58	0.97	1.5	1.43	1.26	0.87	1.1	0.33	0.31	0.23	1.57	1.42	1.43	78	95	85	47	72	67	52	41	53	16	12	10	66	50	60	GWHBECT00000001	12012563	12017925	-	gene-Apse001G0088600	--	--	--	hypothetical protein CICLE_v10004749mg [Citrus clementina]	NADKC_ARATH RecName: Full=Calmodulin calcium-dependent NAD kinase {ECO:0000305}; EC=2.7.1.23 {ECO:0000269|PubMed:31554701}; AltName: Full=NAD kinase-CaM dependent protein {ECO:0000303|PubMed:31554701}; Short=NADKc {ECO:0000303|PubMed:31554701};	A0A5C7IUR9_9ROSI RecName: Full=Zeta_toxin domain-containing protein {ECO:0000259|Pfam:PF06414};	At1g04280	GO:0005741,mitochondrial outer membrane; GO:0005524,ATP binding; GO:0005516,calmodulin binding; GO:0003951,NAD+ kinase activity; GO:0000166,nucleotide binding; GO:0003674,molecular_function; GO:0005488,binding; GO:0008144,drug binding; GO:0017076,purine nucleotide binding; GO:0030554,adenyl nucleotide binding; GO:0032553,ribonucleotide binding; GO:0032555,purine ribonucleotide binding; GO:0032559…	PF06414.12:Zeta toxin	--	--	--
Apse001G0088900	1.07	1.41	0.94	1.11	1.16	0.99	0.98	0.84	1.05	0.33	0.4	0.48	1.22	1.19	1.04	87	123	90	95	99	82	71	70	89	28	27	37	91	74	77	GWHBECT00000001	12063173	12067645	-	gene-Apse001G0088900	--	K21596 calmodulin-binding transcription activator | (RefSeq) protein WVD2-like 2 isoform X1 (A)	--	hypothetical protein CICLE_v10005113mg [Citrus clementina]	WDL3_ARATH RecName: Full=Protein WVD2-like 3 {ECO:0000305}; AltName: Full=Protein WAVE-DAMPENED 2-LIKE3 {ECO:0000303|PubMed:23653471};	A0A5C7ISA4_9ROSI RecName: Full=TPX2 domain-containing protein {ECO:0000259|Pfam:PF06886};	At3g23090	GO:0055028,cortical microtubule; GO:0008017,microtubule binding; GO:0043622,cortical microtubule organization; GO:0051511,negative regulation of unidimensional cell growth; GO:0009826,unidimensional cell growth; GO:0005515,protein binding; GO:0003674,molecular_function; GO:0005488,binding; GO:0008092,cytoskeletal protein binding; GO:0015631,tubulin binding; GO:0007017,microtubule-based process; G…	PF06886.11:Targeting protein for Xklp2 (TPX2)	--	--	--
Apse001G0089200	3.51	3.27	4.19	8.73	7.7	7.81	3	4.25	4.25	3.29	2.78	3.06	7.8	7.02	5.57	38	38	53	99	87	86	29	47	48	37	25	31	77	58	55	GWHBECT00000001	12096772	12097344	+	gene-Apse001G0089200	--	K10886 DNA-repair protein XRCC4 | (RefSeq) hypothetical protein (A)	ko03450: Non-homologous end-joining	DNA repair protein XRCC4 [Corchorus capsularis]	XRCC4_ARATH RecName: Full=DNA repair protein XRCC4;	A0A5C7ISR3_9ROSI SubName: Full=Uncharacterized protein {ECO:0000313|EMBL:TXG72215.1};	At3g23100	GO:0032807,DNA ligase IV complex; GO:0005958,DNA-dependent protein kinase-DNA ligase 4 complex; GO:0005524,ATP binding; GO:0003677,DNA binding; GO:0051103,DNA ligation involved in DNA repair; GO:0006310,DNA recombination; GO:0006303,double-strand break repair via nonhomologous end joining; GO:0051351,positive regulation of ligase activity; GO:0010165,response to X-ray; GO:0000166,nucleotide bindi…	--	--	--	--
Apse001G0089300	2.94	2.35	2.26	4.71	4.61	4.9	1.38	2.36	2.03	2.03	3.47	3.2	4.44	4.77	4.44	50	43	45	84	82	85	21	41	36	36	49	51	69	62	69	GWHBECT00000001	12098950	12099718	-	gene-Apse001G0089300	--	K23452 UDP-glucosyltransferase 85A [EC:2.4.1.-] | (RefSeq) hypothetical protein (A)	ko00908: Zeatin biosynthesis; ko01110: Biosynthesis of secondary metabolites	PREDICTED: UDP-glycosyltransferase 83A1 [Vitis vinifera]	U83A1_ARATH RecName: Full=UDP-glycosyltransferase 83A1; EC=2.4.1.-;	A0A5C7ITR5_9ROSI SubName: Full=Uncharacterized protein {ECO:0000313|EMBL:TXG72214.1};	At3g02100	GO:0043231,intracellular membrane-bounded organelle; GO:0008194,UDP-glycosyltransferase activity; GO:0003674,molecular_function; GO:0003824,catalytic activity; GO:0016740,transferase activity; GO:0016757,transferase activity, transferring glycosyl groups; GO:0005622,intracellular; GO:0005575,cellular_component; GO:0005623,cell; GO:0043226,organelle; GO:0043227,membrane-bounded organelle; GO:00432…	--	--	--	--
Apse001G0092100	15.86	16.09	16.58	11.28	11.93	11.68	29.3	32.47	30.17	5.93	5.72	5.74	12.8	11.12	11.83	970	1058	1186	723	762	727	1600	2027	1924	377	290	329	714	519	660	GWHBECT00000001	12629839	12635634	+	gene-Apse001G0092100	--	K10999 cellulose synthase A [EC:2.4.1.12] | (RefSeq) cellulose synthase A catalytic subunit 8 [UDP-forming] (A)	--	hypothetical protein CICLE_v10004394mg [Citrus clementina]	CSLG3_ARATH RecName: Full=Cellulose synthase-like protein G3; Short=AtCslG3; EC=2.4.1.-;	A0A5C7ISZ8_9ROSI SubName: Full=Uncharacterized protein {ECO:0000313|EMBL:TXG72239.1};	At4g24000	GO:0000139,Golgi membrane; GO:0016021,integral component of membrane; GO:0005886,plasma membrane; GO:0005802,trans-Golgi network; GO:0016760,cellulose synthase (UDP-forming) activity; GO:0051753,mannan synthase activity; GO:0071555,cell wall organization; GO:0030244,cellulose biosynthetic process; GO:0009833,plant-type primary cell wall biogenesis; GO:0003674,molecular_function; GO:0003824,cataly…	PF03552.14:Cellulose synthase	--	--	--
Apse001G0092300	1.79	2.08	1.95	1.19	0.81	1.17	1.11	0.68	1.14	0.24	0	0.16	0.54	1.04	0.54	36	45	46	25	17	24	20	14	24	5	0	3	10	16	10	GWHBECT00000001	12652374	12656981	+	gene-Apse001G0092300	--	K10999 cellulose synthase A [EC:2.4.1.12] | (RefSeq) LOW QUALITY PROTEIN: cellulose synthase A catalytic subunit 1 [UDP-forming]-like (A)	--	hypothetical protein CICLE_v10004394mg [Citrus clementina]	CSLG2_ARATH RecName: Full=Cellulose synthase-like protein G2; Short=AtCslG2; EC=2.4.1.-;	A0A5C7ISE0_9ROSI SubName: Full=Uncharacterized protein {ECO:0000313|EMBL:TXG72250.1};	At4g24000	GO:0000139,Golgi membrane; GO:0016021,integral component of membrane; GO:0005886,plasma membrane; GO:0005802,trans-Golgi network; GO:0016760,cellulose synthase (UDP-forming) activity; GO:0051753,mannan synthase activity; GO:0071555,cell wall organization; GO:0030244,cellulose biosynthetic process; GO:0009833,plant-type primary cell wall biogenesis; GO:0003674,molecular_function; GO:0003824,cataly…	PF03552.14:Cellulose synthase	--	--	--
Apse001G0092700	28.93	30.37	30.1	20.18	20.98	22.5	16.75	17.27	17.79	12.83	13.62	13.9	19.44	18.78	19.8	1874	2115	2281	1370	1419	1484	969	1142	1202	864	732	844	1149	929	1170	GWHBECT00000001	12714197	12735852	+	gene-Apse001G0092700	--	K10999 cellulose synthase A [EC:2.4.1.12] | (RefSeq) cellulose synthase A catalytic subunit 7 [UDP-forming] (A)	--	hypothetical protein CUMW_143220 [Citrus unshiu]	CSLG2_ARATH RecName: Full=Cellulose synthase-like protein G2; Short=AtCslG2; EC=2.4.1.-;	A0A4U5Q5A2_POPAL SubName: Full=Cellulose synthase-like protein G2 {ECO:0000313|EMBL:TKS03767.1};	At4g24000	GO:0000139,Golgi membrane; GO:0016021,integral component of membrane; GO:0005886,plasma membrane; GO:0005802,trans-Golgi network; GO:0016760,cellulose synthase (UDP-forming) activity; GO:0051753,mannan synthase activity; GO:0071555,cell wall organization; GO:0030244,cellulose biosynthetic process; GO:0009833,plant-type primary cell wall biogenesis; GO:0003674,molecular_function; GO:0003824,cataly…	PF03552.14:Cellulose synthase	--	--	--
Apse001G0092800	0.52	0.48	0.31	0.43	0.63	0.36	1.22	1.31	0.8	1.09	1.26	0.85	0.17	0.09	0.17	23	23	16	20	29	16	48	59	37	50	46	35	7	3	7	GWHBECT00000001	12740813	12742562	+	gene-Apse001G0092800	--	K08835 serine/threonine-protein kinase OSR1/STK39 [EC:2.7.11.1] | (RefSeq) serine/threonine-protein kinase BLUS1 (A)	--	serine/threonine-protein kinase BLUS1-like [Hevea brasiliensis]	BLUS1_ARATH RecName: Full=Serine/threonine-protein kinase BLUS1; EC=2.7.11.1; AltName: Full=Protein BLUE LIGHT SIGNALING 1;	A0A5C7IS77_9ROSI RecName: Full=Protein kinase domain-containing protein {ECO:0000259|PROSITE:PS50011};	At4g14480	GO:0005829,cytosol; GO:0005524,ATP binding; GO:0046872,metal ion binding; GO:0106310,NA; GO:0106311,NA; GO:1902456,regulation of stomatal opening; GO:0000166,nucleotide binding; GO:0003674,molecular_function; GO:0005488,binding; GO:0008144,drug binding; GO:0017076,purine nucleotide binding; GO:0030554,adenyl nucleotide binding; GO:0032553,ribonucleotide binding; GO:0032555,purine ribonucleotide b…	PF00069.25:Protein kinase domain	--	--	--
Apse001G0093200	31.17	35.39	35.76	72.58	77.77	73.35	67.56	70.52	68.54	60.44	60.92	61.6	71.34	72.92	75.07	2303	2811	3091	5620	6001	5518	4458	5319	5282	4643	3735	4266	4810	4114	5061	GWHBECT00000001	12835484	12839441	+	gene-Apse001G0093200	--	K14509 ethylene receptor [EC:2.7.13.-] | (RefSeq) hypothetical protein (A)	ko04016: MAPK signaling pathway - plant; ko04075: Plant hormone signal transduction	hypothetical protein CUMW_143150 [Citrus unshiu]	ETR2_ARATH RecName: Full=Ethylene receptor 2 {ECO:0000303|PubMed:9576967}; Short=AtETR2 {ECO:0000303|PubMed:9576967}; EC=2.7.11.-; AltName: Full=Protein ETHYLENE RESPONSE 2 {ECO:0000303|PubMed:9576967}; AltName: Full=Protein ETR2 {ECO:0000303|PubMed:9576967};	A0A5C7ISN8_9ROSI RecName: Full=Ethylene receptor {ECO:0000256|PIRNR:PIRNR026389};	At3g23150	GO:0005783,endoplasmic reticulum; GO:0005789,endoplasmic reticulum membrane; GO:0016021,integral component of membrane; GO:0005524,ATP binding; GO:0051740,ethylene binding; GO:0038199,ethylene receptor activity; GO:0046872,metal ion binding; GO:0000155,phosphorelay sensor kinase activity; GO:0004674,protein serine/threonine kinase activity; GO:0071456,cellular response to hypoxia; GO:0010105,nega…	PF00072.24:Response regulator receiver domain	Others	TR	Others
Apse001G0093500	4.47	3.87	3.88	2.92	2.93	3.05	1.39	1.83	1.4	6.39	5.36	6.2	2.38	1.85	2.62	187	174	190	128	128	130	52	78	61	278	186	243	91	59	100	GWHBECT00000001	12900706	12902363	-	gene-Apse001G0093500	--	--	--	uncharacterized protein LOC110609255 [Manihot esculenta]	--	A0A5C7IS87_9ROSI SubName: Full=Uncharacterized protein {ECO:0000313|EMBL:TXG72263.1};	At1g64350	GO:0016021,integral component of membrane; GO:0005575,cellular_component; GO:0016020,membrane; GO:0031224,intrinsic component of membrane; GO:0044425,membrane part	PF12159.8:Protein of unknown function (DUF3593)	--	--	--
Apse001G0093600	11.61	13.91	12.09	14.52	13.8	14.42	4.63	3.92	5.25	40.57	34.42	44	10.68	9.61	11.85	87	112	106	114	108	110	31	30	41	316	214	309	73	55	81	GWHBECT00000001	12903868	12906619	-	gene-Apse001G0093600	--	K08504 blocked early in transport 1 | (RefSeq) bet1-like SNARE 1-2 isoform X1 (A)	ko04130: SNARE interactions in vesicular transport	hypothetical protein CICLE_v10006204mg [Citrus clementina]	BET12_ARATH RecName: Full=Bet1-like SNARE 1-2; Short=AtBET12; AltName: Full=Bet1/Sft1-like SNARE 14b; Short=AtBS14b;	A0A5C7ITX2_9ROSI RecName: Full=t-SNARE coiled-coil homology domain-containing protein {ECO:0000259|PROSITE:PS50192};	At3g58170	GO:0005789,endoplasmic reticulum membrane; GO:0030173,integral component of Golgi membrane; GO:0005484,SNAP receptor activity; GO:0006888,ER to Golgi vesicle-mediated transport; GO:0015031,protein transport; GO:0005515,protein binding; GO:0003674,molecular_function; GO:0005488,binding; GO:0016192,vesicle-mediated transport; GO:0006810,transport; GO:0008150,biological_process; GO:0046907,intracell…	--	--	--	--
Apse001G0093700	4.05	3.9	4.97	1.13	0.86	1.08	1.05	1.35	0.85	0.61	0.79	0.49	1.12	1	1.32	229	237	329	67	51	62	53	78	50	36	37	26	58	43	68	GWHBECT00000001	12909203	12911443	-	gene-Apse001G0093700	--	K18081 myotubularin-related protein 1/2 [EC:3.1.3.64 3.1.3.95] | (RefSeq) phosphatidylinositol-3-phosphatase myotubularin-2-like (A)	ko00562: Inositol phosphate metabolism; ko01100: Metabolic pathways; ko04070: Phosphatidylinositol signaling system	hypothetical protein CUMW_143120 [Citrus unshiu]	PSI1_ARATH RecName: Full=Protein PSK SIMULATOR 1 {ECO:0000303|PubMed:25062973}; Short=AtPSI1 {ECO:0000303|PubMed:25062973};	A0A5C7ISV2_9ROSI SubName: Full=Uncharacterized protein {ECO:0000313|EMBL:TXG72265.1};	At3g23160	GO:0005634,nucleus; GO:0005886,plasma membrane; GO:0007275,multicellular organism development; GO:0045927,positive regulation of growth; GO:0006109,regulation of carbohydrate metabolic process; GO:0043434,response to peptide hormone; GO:0008150,biological_process; GO:0032501,multicellular organismal process; GO:0032502,developmental process; GO:0048856,anatomical structure development; GO:0040007…	PF05003.12:Protein of unknown function (DUF668)	--	--	--
Apse001G0093800	6.7	8.54	8.41	24.61	22.75	26.27	6.69	6.07	7.2	43.04	36.71	44.32	15.33	19.85	18.13	92	126	135	354	326	367	82	85	103	614	418	570	192	208	227	GWHBECT00000001	12953114	12953657	-	gene-Apse001G0093800	--	--	--	hypothetical protein CICLE_v10006290mg [Citrus clementina]	Y4445_ARATH RecName: Full=Uncharacterized protein At4g14450, chloroplastic; Flags: Precursor;	A0A5C7IUX7_9ROSI SubName: Full=Uncharacterized protein {ECO:0000313|EMBL:TXG72266.1};	At3g23170	GO:0009507,chloroplast; GO:0005737,cytoplasm; GO:0005634,nucleus; GO:0005622,intracellular; GO:0005575,cellular_component; GO:0005623,cell; GO:0043231,intracellular membrane-bounded organelle; GO:0009536,plastid; GO:0043226,organelle; GO:0043227,membrane-bounded organelle; GO:0043229,intracellular organelle; GO:0044424,intracellular part; GO:0044444,cytoplasmic part; GO:0044464,cell part	--	--	--	--
Apse001G0094200	20.39	18.5	19.54	11.63	11.55	12.3	10.79	11.68	10.51	9.34	8.92	10.53	9.85	8.43	9.52	1159	1131	1300	693	686	712	548	678	623	552	421	561	511	366	494	GWHBECT00000001	12995685	13005439	-	gene-Apse001G0094200	--	K11673 actin-related protein 8 | (RefSeq) hypothetical protein (A)	--	hypothetical protein CISIN_1g007563mg [Citrus sinensis]	ARP9_ARATH RecName: Full=Actin-related protein 9;	A0A6B9S1I0_ACEPM SubName: Full=Actin-related protein 9 {ECO:0000313|EMBL:QHI08405.1};	At5g43500	GO:0031011,Ino80 complex; GO:0043044,ATP-dependent chromatin remodeling; GO:0006302,double-strand break repair; GO:0006355,regulation of transcription, DNA-templated; GO:0051276,chromosome organization; GO:0006325,chromatin organization; GO:0006338,chromatin remodeling; GO:0006996,organelle organization; GO:0008150,biological_process; GO:0009987,cellular process; GO:0016043,cellular component org…	PF00022.19:Actin	--	--	--
Apse001G0094600	2.59	2.35	2.56	2.87	2.52	2.71	2.38	2.01	3.16	5.53	7.3	8.02	2.19	2.59	2.82	135	132	156	157	137	144	111	107	172	300	316	392	104	103	134	GWHBECT00000001	13042248	13090797	+	gene-Apse001G0094600	--	K13229 2,4-dihydroxy-1,4-benzoxazin-3-one-glucoside dioxygenase [EC:1.14.11.59] | (RefSeq) DIBOA-glucoside dioxygenase BX6 (A)	ko00402: Benzoxazinoid biosynthesis	uncharacterized protein LOC110932635 [Helianthus annuus]	ACCH1_ARATH RecName: Full=1-aminocyclopropane-1-carboxylate oxidase homolog 1;	A0A6J1AUS7_9ROSI SubName: Full=LOW QUALITY PROTEIN: uncharacterized protein LOC110421487 {ECO:0000313|RefSeq:XP_021290758.1};	At1g06620	GO:0046872,metal ion binding; GO:0016491,oxidoreductase activity; GO:0003674,molecular_function; GO:0005488,binding; GO:0043167,ion binding; GO:0043169,cation binding; GO:0003824,catalytic activity	PF03171.20:2OG-Fe(II) oxygenase superfamily	--	--	--
Apse001G0094900	6.35	5.85	6.08	3.94	4.15	3.9	10.57	12.84	12.07	9.28	8.3	10.46	5.2	4.53	4.64	246	244	276	160	168	154	366	508	488	374	267	380	184	134	164	GWHBECT00000001	13133443	13135331	+	gene-Apse001G0094900	--	K13229 2,4-dihydroxy-1,4-benzoxazin-3-one-glucoside dioxygenase [EC:1.14.11.59] | (RefSeq) DIBOA-glucoside dioxygenase BX6 (A)	ko00402: Benzoxazinoid biosynthesis	hypothetical protein CICLE_v10005201mg [Citrus clementina]	DV4H_CATRO RecName: Full=Deacetoxyvindoline 4-hydroxylase {ECO:0000303|PubMed:9290645}; EC=1.14.11.20 {ECO:0000269|PubMed:8449913, ECO:0000269|PubMed:9290645};	V4S1L6_CITCL RecName: Full=Fe2OG dioxygenase domain-containing protein {ECO:0000259|PROSITE:PS51471};	At2g30840	GO:0005737,cytoplasm; GO:0005634,nucleus; GO:0050590,desacetoxyvindoline 4-hydroxylase activity; GO:0031418,L-ascorbic acid binding; GO:0046872,metal ion binding; GO:0009820,alkaloid metabolic process; GO:0003674,molecular_function; GO:0003824,catalytic activity; GO:0016491,oxidoreductase activity; GO:0016705,oxidoreductase activity, acting on paired donors, with incorporation or reduction of mol…	PF03171.20:2OG-Fe(II) oxygenase superfamily	--	--	--
Apse001G0095100	1.98	1.25	2.05	2.26	2.29	2.35	2.95	3.64	4.82	4.06	4.22	4.63	2.26	2.35	2.66	66	45	80	79	80	80	88	124	168	141	117	145	69	60	81	GWHBECT00000001	13168976	13170508	+	gene-Apse001G0095100	--	K13229 2,4-dihydroxy-1,4-benzoxazin-3-one-glucoside dioxygenase [EC:1.14.11.59] | (RefSeq) DIBOA-glucoside dioxygenase BX6 (A)	ko00402: Benzoxazinoid biosynthesis	PREDICTED: 1-aminocyclopropane-1-carboxylate oxidase homolog 1-like [Citrus sinensis]	ACCH1_ARATH RecName: Full=1-aminocyclopropane-1-carboxylate oxidase homolog 1;	A0A5C7ISH7_9ROSI RecName: Full=Fe2OG dioxygenase domain-containing protein {ECO:0000259|PROSITE:PS51471};	At1g06650	GO:0046872,metal ion binding; GO:0016491,oxidoreductase activity; GO:0003674,molecular_function; GO:0005488,binding; GO:0043167,ion binding; GO:0043169,cation binding; GO:0003824,catalytic activity	PF03171.20:2OG-Fe(II) oxygenase superfamily	--	--	--
Apse001G0095400	1.69	1.67	2.01	1.2	1.11	1.31	1.81	1.61	1.79	1.8	2.1	1.94	0.69	0.43	0.47	67	71	93	50	46	53	64	65	74	74	69	72	25	13	17	GWHBECT00000001	13233619	13235635	+	gene-Apse001G0095400	--	K13229 2,4-dihydroxy-1,4-benzoxazin-3-one-glucoside dioxygenase [EC:1.14.11.59] | (RefSeq) DIBOA-glucoside dioxygenase BX6 (A)	ko00402: Benzoxazinoid biosynthesis	hypothetical protein CICLE_v10005211mg [Citrus clementina]	ACCH1_ARATH RecName: Full=1-aminocyclopropane-1-carboxylate oxidase homolog 1;	A0A5C7ITZ6_9ROSI RecName: Full=Fe2OG dioxygenase domain-containing protein {ECO:0000259|PROSITE:PS51471};	At5g59540	GO:0046872,metal ion binding; GO:0016491,oxidoreductase activity; GO:0003674,molecular_function; GO:0005488,binding; GO:0043167,ion binding; GO:0043169,cation binding; GO:0003824,catalytic activity	PF03171.20:2OG-Fe(II) oxygenase superfamily	--	--	--
Apse001G0096200	9.37	8.56	8.26	15.25	14.54	14	7.1	6.74	6.21	16.77	17.49	18.52	14.07	13.62	14.09	470	462	485	802	762	715	318	345	325	875	728	871	644	522	645	GWHBECT00000001	13467324	13469360	+	gene-Apse001G0096200	--	K07456 DNA mismatch repair protein MutS2 | (RefSeq) uncharacterized protein LOC110766748 (A)	ko03430: Mismatch repair	LOW QUALITY PROTEIN: DUF2828 domain-containing protein, partial [Cephalotus follicularis]	--	A0A5C7ISS4_9ROSI SubName: Full=Uncharacterized protein {ECO:0000313|EMBL:TXG72301.1};	At5g43400	--	PF11443.8:Domain of unknown function (DUF2828)	--	--	--
Apse001G0096400	2.73	1.7	2.18	3.13	4.19	4.12	7.14	6.16	5.59	3.07	4.39	3.5	3	5.01	4.89	30	20	28	36	48	46	70	69	64	35	40	36	30	42	49	GWHBECT00000001	13477490	13478611	+	gene-Apse001G0096400	--	K00288 methylenetetrahydrofolate dehydrogenase (NADP+) / methenyltetrahydrofolate cyclohydrolase / formyltetrahydrofolate synthetase [EC:1.5.1.5 3.5.4.9 6.3.4.3] | (RefSeq) C-1-tetrahydrofolate synthase, cytoplasmic-like (A)	ko00670: One carbon pool by folate; ko01100: Metabolic pathways; ko01240: Biosynthesis of cofactors	PREDICTED: bifunctional protein FolD 2 [Citrus sinensis]	FOLD2_ARATH RecName: Full=Bifunctional protein FolD 2; AltName: Full=Tetrahydrofolate dehydrogenase/cyclohydrolase 2; Includes: RecName: Full=Methylenetetrahydrofolate dehydrogenase; EC=1.5.1.5; Includes: RecName: Full=Methenyltetrahydrofolate cyclohydrolase; EC=3.5.4.9;	A0A5C7INR9_9ROSI RecName: Full=Methenyltetrahydrofolate cyclohydrolase {ECO:0000256|ARBA:ARBA00013842}; EC=3.5.4.9 {ECO:0000256|ARBA:ARBA00012776};	At3g12290	GO:0009507,chloroplast; GO:0005737,cytoplasm; GO:0005829,cytosol; GO:0004477,methenyltetrahydrofolate cyclohydrolase activity; GO:0004488,methylenetetrahydrofolate dehydrogenase (NADP+) activity; GO:0009853,photorespiration; GO:0044030,regulation of DNA methylation; GO:0035999,tetrahydrofolate interconversion; GO:0046653,tetrahydrofolate metabolic process; GO:0003674,molecular_function; GO:000382…	PF00763.23:Tetrahydrofolate dehydrogenase/cyclohydrolase, catalytic domain	--	--	--
Apse001G0096500	3.19	2.64	2.94	1.74	2.04	1.19	0.85	0.25	0.39	1.46	1.46	0.86	2.11	1.52	1.72	63	56	68	36	42	24	15	5	8	30	24	16	38	23	31	GWHBECT00000001	13483775	13484557	-	gene-Apse001G0096500	--	--	--	--	--	A0A5C7IUT5_9ROSI SubName: Full=Uncharacterized protein {ECO:0000313|EMBL:TXG72302.1};	--	--	--	--	--	--
Apse001G0096600	8119.6	7948.97	6439.87	8657.82	8411.84	6016.24	3240.09	2822.63	2575.91	4676.1	4894.57	3762.16	7089.83	6442.99	6128.07	229797	241875	213232	256809	248628	173373	81903	81553	76039	137597	114949	99801	183116	139250	158251	GWHBECT00000001	13534822	13535943	-	gene-Apse001G0096600	--	--	--	--	--	--	--	--	--	--	--	--
Apse001G0096700	1290.62	1252.61	1342.06	293.32	312.92	330.23	410.96	361.51	374.8	190.35	193.03	188.08	541.11	559.64	537.38	41898	43720	50972	9980	10609	10916	11916	11981	12691	6425	5200	5723	16031	13874	15918	GWHBECT00000001	13630871	13632157	+	gene-Apse001G0096700	--	--	--	--	--	A0A5C7ISD7_9ROSI SubName: Full=Uncharacterized protein {ECO:0000313|EMBL:TXG72307.1};	--	--	--	--	--	--
Apse001G0096800	4.82	4.74	5.29	0.33	0.13	0.07	0.08	0.07	0	0.79	0.83	0.73	0.23	0.09	0.3	70	74	90	5	2	1	1	1	0	12	10	10	3	1	4	GWHBECT00000001	13637393	13637968	+	gene-Apse001G0096800	--	--	--	--	--	A0A5C7IDZ5_9ROSI SubName: Full=Uncharacterized protein {ECO:0000313|EMBL:TXG66616.1};	--	--	--	--	--	--
Apse001G0097000	1532.59	1361.61	1492.58	346.09	370.51	366.35	401.54	357.87	369.68	150.11	138.8	121.98	766.21	740.2	667.53	41635	39770	47439	9854	10512	10134	9743	9925	10475	4240	3129	3106	18996	15356	16547	GWHBECT00000001	13667069	13668145	-	gene-Apse001G0097000	--	--	--	--	--	A0A5C7ISD7_9ROSI SubName: Full=Uncharacterized protein {ECO:0000313|EMBL:TXG72307.1};	--	--	--	--	--	--
Apse001G0097500	2.48	2.47	2.62	2.43	1.98	2.33	4.2	3.24	3.96	1.72	1.7	1.54	2.79	3.02	2.42	72	77	89	74	60	69	109	96	120	52	41	42	74	67	64	GWHBECT00000001	13782774	13784091	-	gene-Apse001G0097500	--	K08794 calcium/calmodulin-dependent protein kinase I [EC:2.7.11.17] | (RefSeq) phosphoenolpyruvate carboxylase kinase 1-like (A)	--	hypothetical protein CICLE_v10005624mg [Citrus clementina]	PPCK1_ARATH RecName: Full=Phosphoenolpyruvate carboxylase kinase 1; Short=AtPPCK1; EC=2.7.11.1;	A0A5C7IUW1_9ROSI RecName: Full=Protein kinase domain-containing protein {ECO:0000259|PROSITE:PS50011};	At1g08650	GO:0005737,cytoplasm; GO:0005634,nucleus; GO:0005524,ATP binding; GO:0009931,calcium-dependent protein serine/threonine kinase activity; GO:0005516,calmodulin binding; GO:0004683,calmodulin-dependent protein kinase activity; GO:0106310,NA; GO:0004674,protein serine/threonine kinase activity; GO:0106311,NA; GO:0035556,intracellular signal transduction; GO:0018105,peptidyl-serine phosphorylation; G…	PF00069.25:Protein kinase domain	--	--	--
Apse001G0097600	18.3	17.72	18.68	6.91	5.99	10.41	7.95	8.19	8.28	4.4	6.19	4.88	5.99	4.28	3.68	392	408	468	155	134	227	152	179	185	98	110	98	117	70	72	GWHBECT00000001	13817902	13819009	+	gene-Apse001G0097600	--	K09422 transcription factor MYB, plant | (RefSeq) myb-related protein Myb4 (A)	--	transcription factor MYB14-like [Herrania umbratica]	MYB15_ARATH RecName: Full=Transcription factor MYB15 {ECO:0000305}; AltName: Full=Myb-related protein 15 {ECO:0000305}; Short=AtMYB15 {ECO:0000312|EMBL:CAA74603.1}; AltName: Full=Myb-related protein Y19 {ECO:0000305}; Short=AtY19 {ECO:0000303|PubMed:8980549};	A0A5C7ISE8_9ROSI SubName: Full=Uncharacterized protein {ECO:0000313|EMBL:TXG72317.1};	At3g23250	GO:0005634,nucleus; GO:0003677,DNA binding; GO:0003700,DNA-binding transcription factor activity; GO:0010200,response to chitin; GO:0009409,response to cold; GO:0009651,response to salt stress; GO:0009414,response to water deprivation; GO:0003674,molecular_function; GO:0003676,nucleic acid binding; GO:0005488,binding; GO:0097159,organic cyclic compound binding; GO:1901363,heterocyclic compound bi…	PF00249.31:Myb-like DNA-binding domain	MYB	TF	MYB->MYB
Apse001G0097700	53.53	45.94	47	37.68	36.12	41.28	53.38	51.73	59.13	37.88	42.03	40.86	18.17	23.01	23.74	1033	953	1061	762	728	811	920	1019	1190	760	673	739	320	339	418	GWHBECT00000001	13856692	13857787	+	gene-Apse001G0097700	--	K09422 transcription factor MYB, plant | (RefSeq) transcription factor MYB15-like (A)	--	transcription factor MYB14-like [Herrania umbratica]	MYB15_ARATH RecName: Full=Transcription factor MYB15 {ECO:0000305}; AltName: Full=Myb-related protein 15 {ECO:0000305}; Short=AtMYB15 {ECO:0000312|EMBL:CAA74603.1}; AltName: Full=Myb-related protein Y19 {ECO:0000305}; Short=AtY19 {ECO:0000303|PubMed:8980549};	A0A5C7ISE8_9ROSI SubName: Full=Uncharacterized protein {ECO:0000313|EMBL:TXG72317.1};	At3g23250	GO:0005634,nucleus; GO:0003677,DNA binding; GO:0003700,DNA-binding transcription factor activity; GO:0010200,response to chitin; GO:0009409,response to cold; GO:0009651,response to salt stress; GO:0009414,response to water deprivation; GO:0003674,molecular_function; GO:0003676,nucleic acid binding; GO:0005488,binding; GO:0097159,organic cyclic compound binding; GO:1901363,heterocyclic compound bi…	PF00249.31:Myb-like DNA-binding domain	MYB	TF	MYB->MYB
Apse001G0097900	8.53	8.78	8.25	13.11	13.43	13.62	6.26	5.1	6.09	23.07	23.57	26.06	12.17	11.38	11.57	328	363	371	528	539	533	215	200	244	922	752	939	427	334	406	GWHBECT00000001	13879157	13882456	+	gene-Apse001G0097900	--	K12819 pre-mRNA-processing factor SLU7 | (RefSeq) hypothetical protein (A)	ko03040: Spliceosome	hypothetical protein CICLE_v10004803mg [Citrus clementina]	SLU7_ORYSI RecName: Full=Pre-mRNA-splicing factor SLU7;	A0A5C7IT88_9ROSI RecName: Full=Pre-mRNA-splicing factor SLU7 {ECO:0000256|RuleBase:RU367071};	At1g65660	GO:0005681,spliceosomal complex; GO:0046872,metal ion binding; GO:0030628,pre-mRNA 3'-splice site binding; GO:0000386,second spliceosomal transesterification activity; GO:0000398,mRNA splicing, via spliceosome; GO:0003674,molecular_function; GO:0005488,binding; GO:0043167,ion binding; GO:0043169,cation binding; GO:0003676,nucleic acid binding; GO:0003723,RNA binding; GO:0036002,pre-mRNA binding; …	PF11708.8:Pre-mRNA splicing Prp18-interacting factor	--	--	--
Apse001G0098100	28.4	25.58	33.37	14.04	10.89	11	9.66	10.38	10.57	3.96	3.72	3.48	6.68	10.62	9.73	662	641	910	343	265	261	201	247	257	96	72	76	142	189	207	GWHBECT00000001	13924071	13925157	+	gene-Apse001G0098100	--	K00799 glutathione S-transferase [EC:2.5.1.18] | (RefSeq) glutathione transferase GST 23 (A)	ko00480: Glutathione metabolism; ko01100: Metabolic pathways	glutathione transferase, partial [Dimocarpus longan]	GSTX6_SOYBN RecName: Full=Probable glutathione S-transferase; EC=2.5.1.18; AltName: Full=G2-4; AltName: Full=Heat shock protein 26A;	A0A5C7IUW5_9ROSI SubName: Full=Uncharacterized protein {ECO:0000313|EMBL:TXG72322.1};	At2g29420	GO:0005737,cytoplasm; GO:0004364,glutathione transferase activity; GO:0006749,glutathione metabolic process; GO:0009737,response to abscisic acid; GO:0009733,response to auxin; GO:0009735,response to cytokinin; GO:0009739,response to gibberellin; GO:0009408,response to heat; GO:0010038,response to metal ion; GO:0003674,molecular_function; GO:0003824,catalytic activity; GO:0016740,transferase acti…	PF02798.20:Glutathione S-transferase, N-terminal domain	--	--	--
Apse001G0098200	16.25	14.66	13.78	9.23	6.76	7.22	4.53	4.6	5.01	5.1	4.13	3.35	3.31	4.28	4.3	398	386	395	237	173	180	99	115	128	130	84	77	74	80	96	GWHBECT00000001	13979937	13981066	+	gene-Apse001G0098200	--	K00799 glutathione S-transferase [EC:2.5.1.18] | (RefSeq) glutathione transferase GST 23 (A)	ko00480: Glutathione metabolism; ko01100: Metabolic pathways	glutathione transferase, partial [Dimocarpus longan]	GSTX6_SOYBN RecName: Full=Probable glutathione S-transferase; EC=2.5.1.18; AltName: Full=G2-4; AltName: Full=Heat shock protein 26A;	A0A5C7IUW5_9ROSI SubName: Full=Uncharacterized protein {ECO:0000313|EMBL:TXG72322.1};	At2g29420	GO:0005737,cytoplasm; GO:0004364,glutathione transferase activity; GO:0006749,glutathione metabolic process; GO:0009737,response to abscisic acid; GO:0009733,response to auxin; GO:0009735,response to cytokinin; GO:0009739,response to gibberellin; GO:0009408,response to heat; GO:0010038,response to metal ion; GO:0003674,molecular_function; GO:0003824,catalytic activity; GO:0016740,transferase acti…	PF02798.20:Glutathione S-transferase, N-terminal domain	--	--	--
Apse001G0098300	18.82	15.98	15.28	6.95	6.11	5.83	5.63	5.85	6.12	2.05	1.53	1.75	2.56	3.59	3.45	460	420	437	178	156	145	123	146	156	52	31	40	57	67	77	GWHBECT00000001	13995876	13997180	+	gene-Apse001G0098300	--	K00799 glutathione S-transferase [EC:2.5.1.18] | (RefSeq) glutathione transferase GST 23 (A)	ko00480: Glutathione metabolism; ko01100: Metabolic pathways	glutathione transferase, partial [Dimocarpus longan]	GSTX6_SOYBN RecName: Full=Probable glutathione S-transferase; EC=2.5.1.18; AltName: Full=G2-4; AltName: Full=Heat shock protein 26A;	A0A5C7IUW5_9ROSI SubName: Full=Uncharacterized protein {ECO:0000313|EMBL:TXG72322.1};	At2g29420	GO:0005737,cytoplasm; GO:0004364,glutathione transferase activity; GO:0006749,glutathione metabolic process; GO:0009737,response to abscisic acid; GO:0009733,response to auxin; GO:0009735,response to cytokinin; GO:0009739,response to gibberellin; GO:0009408,response to heat; GO:0010038,response to metal ion; GO:0003674,molecular_function; GO:0003824,catalytic activity; GO:0016740,transferase acti…	PF02798.20:Glutathione S-transferase, N-terminal domain	--	--	--
Apse001G0098500	26.08	26.03	24.66	54.67	46.8	49.65	3.81	4.41	5.26	56.17	63.07	61.01	9.86	12.24	12.46	452	485	500	993	847	876	59	78	95	1012	907	991	156	162	197	GWHBECT00000001	14020326	14021171	+	gene-Apse001G0098500	--	K00799 glutathione S-transferase [EC:2.5.1.18] | (RefSeq) glutathione transferase GST 23 (A)	ko00480: Glutathione metabolism; ko01100: Metabolic pathways	glutathione transferase, partial [Dimocarpus longan]	GSTX6_SOYBN RecName: Full=Probable glutathione S-transferase; EC=2.5.1.18; AltName: Full=G2-4; AltName: Full=Heat shock protein 26A;	A0A5C7IUW5_9ROSI SubName: Full=Uncharacterized protein {ECO:0000313|EMBL:TXG72322.1};	At3g09270	GO:0005737,cytoplasm; GO:0004364,glutathione transferase activity; GO:0006749,glutathione metabolic process; GO:0009737,response to abscisic acid; GO:0009733,response to auxin; GO:0009735,response to cytokinin; GO:0009739,response to gibberellin; GO:0009408,response to heat; GO:0010038,response to metal ion; GO:0003674,molecular_function; GO:0003824,catalytic activity; GO:0016740,transferase acti…	PF02798.20:Glutathione S-transferase, N-terminal domain	--	--	--
Apse001G0098600	12.19	8.94	11.1	6.99	6.52	5.67	5.25	5.1	4.5	3.03	3.58	3.48	4.76	3.75	5.71	213	168	227	128	119	101	82	91	82	55	52	57	76	50	91	GWHBECT00000001	14040106	14041184	+	gene-Apse001G0098600	--	K00799 glutathione S-transferase [EC:2.5.1.18] | (RefSeq) glutathione transferase GST 23 (A)	ko00480: Glutathione metabolism; ko01100: Metabolic pathways	glutathione transferase, partial [Dimocarpus longan]	GSTX6_SOYBN RecName: Full=Probable glutathione S-transferase; EC=2.5.1.18; AltName: Full=G2-4; AltName: Full=Heat shock protein 26A;	A0A5C7ISU2_9ROSI SubName: Full=Uncharacterized protein {ECO:0000313|EMBL:TXG72321.1};	At2g29420	GO:0005737,cytoplasm; GO:0004364,glutathione transferase activity; GO:0006749,glutathione metabolic process; GO:0009737,response to abscisic acid; GO:0009733,response to auxin; GO:0009735,response to cytokinin; GO:0009739,response to gibberellin; GO:0009408,response to heat; GO:0010038,response to metal ion; GO:0003674,molecular_function; GO:0003824,catalytic activity; GO:0016740,transferase acti…	PF02798.20:Glutathione S-transferase, N-terminal domain	--	--	--
Apse001G0099000	69.33	62.11	68.22	32.13	32.45	33.55	40.66	40.12	41.98	32.63	28.66	34.1	52.55	57.46	55.25	6224	5995	7165	3023	3042	3067	3260	3677	3931	3046	2135	2869	4305	3939	4526	GWHBECT00000001	14067638	14102261	-	gene-Apse001G0099000	--	--	--	11S globulin [Pistacia vera]	LEGB_GOSHI RecName: Full=Legumin B; AltName: Full=Beta-globulin B; AltName: Full=LEGB-C134; Contains: RecName: Full=Legumin B acidic chain; Contains: RecName: Full=Legumin B basic chain; Flags: Precursor;	A0A5C7ISF6_9ROSI SubName: Full=Uncharacterized protein {ECO:0000313|EMBL:TXG72327.1};	At5g44120	GO:0045735,nutrient reservoir activity; GO:0003674,molecular_function	PF00190.22:Cupin	--	--	--
Apse001G0099500	29.94	27.39	29.47	47.39	44.1	47.84	55.88	58.78	57.55	57.92	64.3	62.77	37.68	31.59	34.62	1275	1254	1468	2115	1961	2074	2125	2555	2556	2564	2272	2505	1464	1027	1345	GWHBECT00000001	14215413	14221722	+	gene-Apse001G0099500	--	K14521 N-acetyltransferase 10 [EC:2.3.1.-] | (RefSeq) hypothetical protein (A)	ko03008: Ribosome biogenesis in eukaryotes	hypothetical protein CICLE_v10005068mg [Citrus clementina]	KCAB_ARATH RecName: Full=Probable voltage-gated potassium channel subunit beta; AltName: Full=K(+) channel subunit beta; AltName: Full=Potassium voltage beta 1; Short=KV-beta1;	A0A5C7IT74_9ROSI SubName: Full=Uncharacterized protein {ECO:0000313|EMBL:TXG72328.1};	At1g04420	GO:0005576,extracellular region; GO:0005886,plasma membrane; GO:0009506,plasmodesma; GO:0047834,D-threo-aldose 1-dehydrogenase activity; GO:0005244,voltage-gated ion channel activity; GO:0006813,potassium ion transport; GO:0034765,regulation of ion transmembrane transport; GO:0003674,molecular_function; GO:0003824,catalytic activity; GO:0016491,oxidoreductase activity; GO:0016614,oxidoreductase a…	PF00248.21:Aldo/keto reductase family	--	--	--
Apse001G0099600	5.43	4.97	5.78	4.45	4.63	4.19	11.01	11.48	11.51	4.56	5.08	4.88	4.25	3.52	3.85	448	441	558	385	399	352	811	967	990	391	348	377	320	222	290	GWHBECT00000001	14222746	14229252	+	gene-Apse001G0099600	--	K10615 E3 ubiquitin-protein ligase HERC4 [EC:2.3.2.26] | (RefSeq) probable E3 ubiquitin-protein ligase HERC4 isoform X1 (A)	ko04120: Ubiquitin mediated proteolysis	PREDICTED: uncharacterized protein LOC109007178 [Juglans regia]	PRAF1_ARATH RecName: Full=PH, RCC1 and FYVE domains-containing protein 1 {ECO:0000303|PubMed:11563980}; AltName: Full=Protein Praf4 {ECO:0000303|PubMed:15358268};	A0A5C7IT74_9ROSI SubName: Full=Uncharacterized protein {ECO:0000313|EMBL:TXG72328.1};	At3g23270	GO:0005085,guanyl-nucleotide exchange factor activity; GO:0046872,metal ion binding; GO:0070300,phosphatidic acid binding; GO:0035091,phosphatidylinositol binding; GO:0005515,protein binding; GO:0003674,molecular_function; GO:0005488,binding; GO:0098772,molecular function regulator; GO:0019899,enzyme binding; GO:0051020,GTPase binding; GO:0043167,ion binding; GO:0043169,cation binding; GO:0005543…	PF00415.18:Regulator of chromosome condensation (RCC1) repeat	--	--	--
Apse001G0099800	18.7	18.62	18.63	10.83	13.74	11.75	10.59	10.99	9.3	6.4	6.03	5.57	21.75	21.92	21.84	680	728	793	413	522	435	344	408	353	242	182	190	722	609	725	GWHBECT00000001	14265205	14266646	+	gene-Apse001G0099800	--	K13413 mitogen-activated protein kinase kinase 4/5 [EC:2.7.12.2] | (RefSeq) mitogen-activated protein kinase kinase 5-like (A)	ko04016: MAPK signaling pathway - plant; ko04075: Plant hormone signal transduction; ko04626: Plant-pathogen interaction	PREDICTED: protein LIGHT-DEPENDENT SHORT HYPOCOTYLS 4-like [Gossypium raimondii]	LSH4_ARATH RecName: Full=Protein LIGHT-DEPENDENT SHORT HYPOCOTYLS 4; AltName: Full=Protein ORGAN BOUNDARY 4;	A0A5C7ISM3_9ROSI RecName: Full=ALOG domain-containing protein {ECO:0000259|PROSITE:PS51697};	At2g31160	GO:0005634,nucleus; GO:0003677,DNA binding; GO:0009299,mRNA transcription; GO:0007275,multicellular organism development; GO:0090698,post-embryonic plant morphogenesis; GO:0009416,response to light stimulus; GO:0003674,molecular_function; GO:0003676,nucleic acid binding; GO:0005488,binding; GO:0097159,organic cyclic compound binding; GO:1901363,heterocyclic compound binding; GO:0008152,metabolic …	PF04852.12:Protein of unknown function (DUF640)	--	--	--
Apse001G0101100	2.64	2.41	2.05	2.43	2.62	2.55	5.7	6.14	6.38	0.94	1.06	1.31	0.86	1.15	0.64	54	53	49	52	56	53	104	128	136	20	18	25	16	18	12	GWHBECT00000001	14454917	14456525	-	gene-Apse001G0101100	--	K19704 protein phosphatase PTC1 [EC:3.1.3.16] | (RefSeq) putative protein phosphatase 2C-like protein 44 (A)	--	PREDICTED: putative protein phosphatase 2C-like protein 44 [Ricinus communis]	P2C44_ARATH RecName: Full=Putative protein phosphatase 2C-like protein 44; Short=AtPP2C44;	A0A5C7IV32_9ROSI RecName: Full=PPM-type phosphatase domain-containing protein {ECO:0000259|PROSITE:PS51746};	At3g23360	GO:0005829,cytosol; GO:0005634,nucleus; GO:0016791,phosphatase activity; GO:0003674,molecular_function; GO:0003824,catalytic activity; GO:0016787,hydrolase activity; GO:0016788,hydrolase activity, acting on ester bonds; GO:0042578,phosphoric ester hydrolase activity; GO:0005622,intracellular; GO:0005575,cellular_component; GO:0005623,cell; GO:0005737,cytoplasm; GO:0044424,intracellular part; GO:0…	PF00481.21:Protein phosphatase 2C	--	--	--
Apse001G0101300	1.44	1.72	1.58	2.87	1.9	2.22	0.46	0.6	0.53	0.46	1.07	0.73	1.73	2.33	2.4	21	27	27	44	29	33	6	9	8	7	13	10	23	26	32	GWHBECT00000001	14474602	14476032	+	gene-Apse001G0101300	--	K16904 dCTP diphosphatase [EC:3.6.1.12] | (RefSeq) dCTP pyrophosphatase 1-like (A)	ko00240: Pyrimidine metabolism; ko01100: Metabolic pathways	dCTP pyrophosphatase 1-like [Hevea brasiliensis]	--	A0A5C7IT92_9ROSI RecName: Full=dCTP pyrophosphatase 1 {ECO:0000256|PIRNR:PIRNR029826}; EC=3.6.1.12 {ECO:0000256|PIRNR:PIRNR029826};	At3g25400	GO:0005829,cytosol; GO:0047840,dCTP diphosphatase activity; GO:0000287,magnesium ion binding; GO:0006253,dCTP catabolic process; GO:0042262,DNA protection; GO:0003674,molecular_function; GO:0003824,catalytic activity; GO:0016462,pyrophosphatase activity; GO:0016787,hydrolase activity; GO:0016817,hydrolase activity, acting on acid anhydrides; GO:0016818,hydrolase activity, acting on acid anhydride…	PF12643.7:MazG-like family	--	--	--
Apse001G0102200	13.49	13.73	12.8	9.82	8.98	9.36	5.96	5.33	5.99	15.79	15.51	16.6	5.97	5.81	5.58	456	499	506	348	317	322	180	184	211	555	435	526	184	150	172	GWHBECT00000001	14682193	14685320	-	gene-Apse001G0102200	--	K08770 ubiquitin C | (RefSeq) polyubiquitin-like (A)	ko04120: Ubiquitin mediated proteolysis	polyubiquitin-B-like [Hevea brasiliensis]	UBIQP_ACEPE RecName: Full=Polyubiquitin; Contains: RecName: Full=Ubiquitin; Contains: RecName: Full=Ubiquitin-related 1; Contains: RecName: Full=Ubiquitin-related 2; Flags: Precursor; Fragment;	A0A6A6K9P2_HEVBR SubName: Full=Uncharacterized protein {ECO:0000313|EMBL:KAF2285517.1};	At4g02890	GO:0005737,cytoplasm; GO:0005634,nucleus; GO:0005622,intracellular; GO:0005575,cellular_component; GO:0005623,cell; GO:0044424,intracellular part; GO:0044464,cell part; GO:0043231,intracellular membrane-bounded organelle; GO:0043226,organelle; GO:0043227,membrane-bounded organelle; GO:0043229,intracellular organelle	PF00240.23:Ubiquitin family	--	--	--
Apse001G0102400	2.62	2.53	2.53	2.18	2.19	1.91	0.49	0.57	0.47	0.51	0.59	0.31	3.46	3.5	2.88	54	56	61	47	47	40	9	12	10	11	10	6	65	55	54	GWHBECT00000001	14725394	14728909	-	gene-Apse001G0102400	--	K08770 ubiquitin C | (RefSeq) polyubiquitin-like (A)	ko04120: Ubiquitin mediated proteolysis	polyubiquitin-like [Manihot esculenta]	UBI1P_NICSY RecName: Full=Polyubiquitin; Contains: RecName: Full=Ubiquitin; Flags: Precursor;	A0A5C7ISY3_9ROSI SubName: Full=Uncharacterized protein {ECO:0000313|EMBL:TXG72371.1};	At4g02890	GO:0005737,cytoplasm; GO:0005634,nucleus; GO:0005622,intracellular; GO:0005575,cellular_component; GO:0005623,cell; GO:0044424,intracellular part; GO:0044464,cell part; GO:0043231,intracellular membrane-bounded organelle; GO:0043226,organelle; GO:0043227,membrane-bounded organelle; GO:0043229,intracellular organelle	PF00240.23:Ubiquitin family	--	--	--
Apse001G0102500	0.63	0.81	0.47	0.61	0.77	0.77	0.57	0.47	0.53	0.1	0.07	0.06	0.69	0.44	0.82	43	60	38	44	55	54	35	33	38	7	4	4	43	23	51	GWHBECT00000001	14739192	14743384	-	gene-Apse001G0102500	--	K10398 kinesin family member 11 | (RefSeq) kinesin-like protein KIN-10A (A)	--	PREDICTED: kinesin-like protein KIN-10A [Vitis vinifera]	KN10A_ARATH RecName: Full=Kinesin-like protein KIN-10A {ECO:0000305}; AltName: Full=Phragmoplast-associated kinesin-related protein 2 {ECO:0000303|PubMed:11701879}; Short=AtPAKRP2 {ECO:0000303|PubMed:11701879};	A0A5C7ISK0_9ROSI RecName: Full=Kinesin motor domain-containing protein {ECO:0000259|PROSITE:PS50067};	At4g14330	GO:0005737,cytoplasm; GO:0005871,kinesin complex; GO:0005874,microtubule; GO:0009524,phragmoplast; GO:0005524,ATP binding; GO:1990939,ATP-dependent microtubule motor activity; GO:0016887,ATPase activity; GO:0008017,microtubule binding; GO:0003777,microtubule motor activity; GO:0007018,microtubule-based movement; GO:0031535,plus-end directed microtubule sliding; GO:0047496,vesicle transport along …	PF00225.23:Kinesin motor domain	--	--	--
Apse001G0102600	27.25	25.28	28.2	26.03	25.9	26.53	11.62	11.73	13.39	23.32	20.92	24.26	33.5	32.6	29.68	835	833	1011	836	829	828	318	367	428	743	532	697	937	763	830	GWHBECT00000001	14743914	14748220	-	gene-Apse001G0102600	--	--	--	PREDICTED: probable plastid-lipid-associated protein 6, chloroplastic isoform X1 [Juglans regia]	PAP6_ARATH RecName: Full=Plastid-lipid-associated protein 6, chloroplastic {ECO:0000303|PubMed:16850419}; AltName: Full=Fibrillin-4 {ECO:0000303|PubMed:16461379}; AltName: Full=Fibrillin-6 {ECO:0000303|PubMed:18455927}; AltName: Full=Harpin-binding protein 1 {ECO:0000303|Ref.1}; Short=HrBP1 {ECO:0000303|Ref.1}; AltName: Full=Plastoglobulin 30.4 {ECO:0000303|PubMed:16414959}; Short=AtPGL30.4 {ECO:…	A0A5C7IU58_9ROSI RecName: Full=PAP_fibrillin domain-containing protein {ECO:0000259|Pfam:PF04755};	At3g23400	GO:0009507,chloroplast; GO:0009941,chloroplast envelope; GO:0009534,chloroplast thylakoid; GO:0009535,chloroplast thylakoid membrane; GO:0005829,cytosol; GO:0005634,nucleus; GO:0005886,plasma membrane; GO:0010287,plastoglobule; GO:0009579,thylakoid; GO:0031977,thylakoid lumen; GO:0009658,chloroplast organization; GO:0042742,defense response to bacterium; GO:0010193,response to ozone; GO:0006996,o…	PF04755.12:PAP_fibrillin	--	--	--
Apse001G0102800	1.19	1.09	1.17	0.55	0.55	0.45	0.44	0.51	0.44	1.22	1.3	1.15	0.29	0.28	0.14	73	72	84	35	35	28	24	32	28	78	66	66	16	13	8	GWHBECT00000001	14781087	14786296	+	gene-Apse001G0102800	--	K17756 long-chain-alcohol oxidase [EC:1.1.3.20] | (RefSeq) hypothetical protein (A)	--	hypothetical protein CICLE_v10004405mg [Citrus clementina]	FAO1_LOTJA RecName: Full=Long-chain-alcohol oxidase FAO1; EC=1.1.3.20; AltName: Full=Long-chain fatty alcohol oxidase 1;	A0A5C7ITE0_9ROSI RecName: Full=Long-chain-alcohol oxidase {ECO:0000256|ARBA:ARBA00013125, ECO:0000256|PIRNR:PIRNR028937}; EC=1.1.3.20 {ECO:0000256|ARBA:ARBA00013125, ECO:0000256|PIRNR:PIRNR028937};	At3g23410	GO:0016021,integral component of membrane; GO:0050660,flavin adenine dinucleotide binding; GO:0046577,long-chain-alcohol oxidase activity; GO:0006066,alcohol metabolic process; GO:0009409,response to cold; GO:0000166,nucleotide binding; GO:0003674,molecular_function; GO:0005488,binding; GO:0036094,small molecule binding; GO:0043167,ion binding; GO:0043168,anion binding; GO:0048037,cofactor bindin…	PF00732.19:GMC oxidoreductase	--	--	--
Apse001G0102900	6	5.7	5.97	3.42	3.36	3.6	6.63	6.79	6.92	3.69	4.12	3.14	4.06	3.78	3.68	316	323	368	189	185	193	312	365	380	202	180	155	195	152	177	GWHBECT00000001	14786545	14793413	-	gene-Apse001G0102900	--	K24195 xenotropic and polytropic retrovirus receptor 1 | (RefSeq) phosphate transporter PHO1 isoform X1 (A)	--	PREDICTED: phosphate transporter PHO1 isoform X2 [Citrus sinensis]	PHO1_ARATH RecName: Full=Phosphate transporter PHO1 {ECO:0000303|PubMed:11971143}; AltName: Full=Protein PHO1 {ECO:0000303|PubMed:11971143}; Short=AtPHO1 {ECO:0000303|PubMed:11971143};	A0A5C7ISR8_9ROSI SubName: Full=Uncharacterized protein {ECO:0000313|EMBL:TXG72380.1};	At3g23430	GO:0005737,cytoplasm; GO:0005789,endoplasmic reticulum membrane; GO:0005794,Golgi apparatus; GO:0000139,Golgi membrane; GO:0016021,integral component of membrane; GO:0005886,plasma membrane; GO:0005802,trans-Golgi network; GO:0000822,inositol hexakisphosphate binding; GO:0015114,phosphate ion transmembrane transporter activity; GO:0016036,cellular response to phosphate starvation; GO:0048016,inos…	PF03105.19:SPX domain	--	--	--
Apse001G0103200	4.34	4.31	3.86	2.76	3.11	2.73	6.44	5.38	5.01	3.89	4.52	4.85	1.65	1.86	1.78	147	157	153	98	110	94	195	186	177	137	127	154	51	48	55	GWHBECT00000001	14884039	14885381	-	gene-Apse001G0103200	--	--	--	uncharacterized protein LOC111298550 [Durio zibethinus]	--	A0A5C7IV41_9ROSI SubName: Full=Uncharacterized protein {ECO:0000313|EMBL:TXG72382.1};	At5g44060	--	--	--	--	--
Apse001G0104500	3.84	4.76	5.68	3.84	3.37	2.89	6.59	6.01	6.5	5.47	4.47	5.12	4.83	4.77	4.48	60	80	104	63	55	46	92	96	106	89	58	75	69	57	64	GWHBECT00000001	15190738	15191972	+	gene-Apse001G0104500	--	--	--	--	--	A0A5C7IG75_9ROSI SubName: Full=Uncharacterized protein {ECO:0000313|EMBL:TXG68253.1};	--	GO:0006364,rRNA processing; GO:0042254,ribosome biogenesis; GO:0008152,metabolic process; GO:0006139,nucleobase-containing compound metabolic process; GO:0006396,RNA processing; GO:0006725,cellular aromatic compound metabolic process; GO:0006807,nitrogen compound metabolic process; GO:0008150,biological_process; GO:0009987,cellular process; GO:0010467,gene expression; GO:0016070,RNA metabolic pro…	--	--	--	--
Apse001G0104800	1.17	1.26	1.28	0.77	0.52	0.72	1.35	1.04	0.7	1.09	1.19	0.82	0.36	0.38	0.48	32	37	41	22	15	20	33	29	20	31	27	21	9	8	12	GWHBECT00000001	15269866	15270951	+	gene-Apse001G0104800	--	K20716 mitogen-activated protein kinase kinase kinase 17/18 | (RefSeq) mitogen-activated protein kinase kinase kinase 17-like (A)	ko04016: MAPK signaling pathway - plant	PREDICTED: mitogen-activated protein kinase kinase kinase 2-like [Juglans regia]	M3K20_ARATH RecName: Full=Mitogen-activated protein kinase kinase kinase 20 {ECO:0000303|PubMed:21969089}; Short=MAPKK kinase 20 {ECO:0000303|PubMed:21969089}; EC=2.7.11.25 {ECO:0000255|PROSITE-ProRule:PRU00159, ECO:0000269|PubMed:27913741, ECO:0000269|PubMed:28848569}; AltName: Full=Protein ABA-INSENSITIVE PROTEIN KINASE 1 {ECO:0000303|PubMed:27913741};	A0A5C7ITE9_9ROSI RecName: Full=Protein kinase domain-containing protein {ECO:0000259|PROSITE:PS50011};	At5g67080	GO:0005737,cytoplasm; GO:0005634,nucleus; GO:0005524,ATP binding; GO:0004708,MAP kinase kinase activity; GO:0004709,MAP kinase kinase kinase activity; GO:0004672,protein kinase activity; GO:0019901,protein kinase binding; GO:0106310,NA; GO:0106311,NA; GO:0009738,abscisic acid-activated signaling pathway; GO:0051301,cell division; GO:0048235,pollen sperm cell differentiation; GO:0046777,protein au…	PF00069.25:Protein kinase domain	--	--	--
Apse001G0104900	35.1	33.04	37.81	36.93	35.76	37.65	20.36	20.06	21.12	52.6	49.86	49.69	20.33	23.5	24.19	749	758	944	826	797	818	388	437	470	1167	883	994	396	383	471	GWHBECT00000001	15271232	15273911	-	gene-Apse001G0104900	--	K01725 cyanate lyase [EC:4.2.1.104] | (RefSeq) cyanate hydratase-like isoform X1 (A)	ko00910: Nitrogen metabolism; ko01100: Metabolic pathways	PREDICTED: cyanate hydratase-like [Citrus sinensis]	CYNS_VITVI RecName: Full=Cyanate hydratase {ECO:0000255|HAMAP-Rule:MF_03139}; Short=Cyanase {ECO:0000255|HAMAP-Rule:MF_03139}; EC=4.2.1.104 {ECO:0000255|HAMAP-Rule:MF_03139}; AltName: Full=Cyanate hydrolase {ECO:0000255|HAMAP-Rule:MF_03139}; AltName: Full=Cyanate lyase {ECO:0000255|HAMAP-Rule:MF_03139};	A0A5C7ISL3_9ROSI RecName: Full=Cyanate hydratase {ECO:0000256|HAMAP-Rule:MF_03139}; Short=Cyanase {ECO:0000256|HAMAP-Rule:MF_03139}; EC=4.2.1.104 {ECO:0000256|HAMAP-Rule:MF_03139}; AltName: Full=Cyanate hydrolase {ECO:0000256|HAMAP-Rule:MF_03139}; AltName: Full=Cyanate lyase {ECO:0000256|HAMAP-Rule:MF_03139};	At3g23490	GO:0008824,cyanate hydratase activity; GO:0003677,DNA binding; GO:0009439,cyanate metabolic process; GO:0003674,molecular_function; GO:0003824,catalytic activity; GO:0016829,lyase activity; GO:0016840,carbon-nitrogen lyase activity; GO:0003676,nucleic acid binding; GO:0005488,binding; GO:0097159,organic cyclic compound binding; GO:1901363,heterocyclic compound binding; GO:0008152,metabolic proces…	PF02560.14:Cyanate lyase C-terminal domain	--	--	--
Apse001G0105000	11.98	12.75	11.9	6.93	7.62	7.82	10.29	12.22	10.94	2.53	2.3	2.59	6.1	5.92	5.55	641	734	745	389	426	426	492	668	611	141	102	130	298	242	271	GWHBECT00000001	15308652	15313027	+	gene-Apse001G0105000	--	K14638 solute carrier family 15 (peptide/histidine transporter), member 3/4 | (RefSeq) protein NRT1/ PTR FAMILY 5.2-like (A)	--	PREDICTED: protein NRT1/ PTR FAMILY 5.2-like [Gossypium arboreum]	PTR3_ARATH RecName: Full=Protein NRT1/ PTR FAMILY 5.2; Short=AtNPF5.2; AltName: Full=Peptide transporter PTR3-A; Short=AtPTR3;	A0A5C7IU73_9ROSI SubName: Full=Uncharacterized protein {ECO:0000313|EMBL:TXG72394.1};	At5g46050	GO:0016021,integral component of membrane; GO:0071916,dipeptide transmembrane transporter activity; GO:0042937,tripeptide transmembrane transporter activity; GO:0042742,defense response to bacterium; GO:0042938,dipeptide transport; GO:0042538,hyperosmotic salinity response; GO:0009737,response to abscisic acid; GO:0080052,response to histidine; GO:0009753,response to jasmonic acid; GO:0043201,res…	PF00854.21:POT family	--	--	--
Apse001G0105100	13.02	14.8	12.47	12.54	12.27	12.44	11.15	12.04	14.2	6.91	5.58	7.84	15.95	13.35	13.73	719	879	806	726	708	700	550	679	818	397	256	406	804	563	692	GWHBECT00000001	15313667	15318061	+	gene-Apse001G0105100	--	K14638 solute carrier family 15 (peptide/histidine transporter), member 3/4 | (RefSeq) protein NRT1/ PTR FAMILY 5.2-like (A)	--	PREDICTED: protein NRT1/ PTR FAMILY 5.2-like [Gossypium arboreum]	PTR3_ARATH RecName: Full=Protein NRT1/ PTR FAMILY 5.2; Short=AtNPF5.2; AltName: Full=Peptide transporter PTR3-A; Short=AtPTR3;	A0A5C7IT73_9ROSI SubName: Full=Uncharacterized protein {ECO:0000313|EMBL:TXG72395.1};	At5g46050	GO:0016021,integral component of membrane; GO:0071916,dipeptide transmembrane transporter activity; GO:0042937,tripeptide transmembrane transporter activity; GO:0042742,defense response to bacterium; GO:0042938,dipeptide transport; GO:0042538,hyperosmotic salinity response; GO:0009737,response to abscisic acid; GO:0080052,response to histidine; GO:0009753,response to jasmonic acid; GO:0043201,res…	PF00854.21:POT family	--	--	--
Apse001G0105300	43.3	42.81	45.58	30.26	32.47	32.75	53.6	61.61	53.27	20.09	21.35	21.22	40.92	37.91	36.75	2332	2479	2872	1708	1826	1796	2578	3387	2992	1125	954	1071	2011	1559	1806	GWHBECT00000001	15373731	15378616	+	gene-Apse001G0105300	--	K14638 solute carrier family 15 (peptide/histidine transporter), member 3/4 | (RefSeq) protein NRT1/ PTR FAMILY 5.2-like (A)	--	protein NRT1/ PTR FAMILY 5.2-like isoform X1 [Herrania umbratica]	PTR3_ARATH RecName: Full=Protein NRT1/ PTR FAMILY 5.2; Short=AtNPF5.2; AltName: Full=Peptide transporter PTR3-A; Short=AtPTR3;	A0A5C7IT73_9ROSI SubName: Full=Uncharacterized protein {ECO:0000313|EMBL:TXG72395.1};	At5g46050	GO:0016021,integral component of membrane; GO:0071916,dipeptide transmembrane transporter activity; GO:0042937,tripeptide transmembrane transporter activity; GO:0042742,defense response to bacterium; GO:0042938,dipeptide transport; GO:0042538,hyperosmotic salinity response; GO:0009737,response to abscisic acid; GO:0080052,response to histidine; GO:0009753,response to jasmonic acid; GO:0043201,res…	PF00854.21:POT family	--	--	--
Apse001G0106000	4.32	4.21	4.24	5.75	5.98	5.51	8.75	8.5	9	7.81	6.89	7.94	3.5	3.23	4.1	319	334	366	445	461	414	577	641	693	600	422	550	236	182	276	GWHBECT00000001	15631170	15645933	+	gene-Apse001G0106000	--	K00574 cyclopropane-fatty-acyl-phospholipid synthase [EC:2.1.1.79] | (RefSeq) uncharacterized protein LOC102615883 (A)	--	PREDICTED: uncharacterized protein LOC102615883 [Citrus sinensis]	TNMT2_PAPBR RecName: Full=Probable (S)-tetrahydroprotoberberine N-methyltransferase 2; Short=PbTNMT2; EC=2.1.1.122;	A0A346D9Y8_LITCN SubName: Full=Cyclopropane synthase isoform 1 {ECO:0000313|EMBL:AXM43879.1};	At3g23510	GO:0005737,cytoplasm; GO:0030782,(S)-tetrahydroprotoberberine N-methyltransferase activity; GO:0032259,methylation; GO:0003674,molecular_function; GO:0003824,catalytic activity; GO:0008168,methyltransferase activity; GO:0008757,S-adenosylmethionine-dependent methyltransferase activity; GO:0016740,transferase activity; GO:0016741,transferase activity, transferring one-carbon groups; GO:0008152,met…	PF02353.20:Mycolic acid cyclopropane synthetase	--	--	--
Apse001G0106100	2.61	2.42	2.59	4.9	4.84	5.08	3.83	3.95	3.93	3.66	4	3.81	3.14	2.15	2.54	208	208	242	410	403	413	273	322	327	304	265	285	229	131	185	GWHBECT00000001	15658638	15670534	+	gene-Apse001G0106100	--	K00574 cyclopropane-fatty-acyl-phospholipid synthase [EC:2.1.1.79] | (RefSeq) uncharacterized protein LOC102615883 (A)	--	PREDICTED: uncharacterized protein LOC102615883 [Citrus sinensis]	TNMT2_PAPBR RecName: Full=Probable (S)-tetrahydroprotoberberine N-methyltransferase 2; Short=PbTNMT2; EC=2.1.1.122;	A0A5C7IU82_9ROSI RecName: Full=Amino_oxidase domain-containing protein {ECO:0000259|Pfam:PF01593};	At3g23510	GO:0005737,cytoplasm; GO:0030782,(S)-tetrahydroprotoberberine N-methyltransferase activity; GO:0032259,methylation; GO:0003674,molecular_function; GO:0003824,catalytic activity; GO:0008168,methyltransferase activity; GO:0008757,S-adenosylmethionine-dependent methyltransferase activity; GO:0016740,transferase activity; GO:0016741,transferase activity, transferring one-carbon groups; GO:0008152,met…	PF02353.20:Mycolic acid cyclopropane synthetase	--	--	--
Apse001G0106200	10.72	11.24	10.42	16.4	12.44	14.93	39.37	42.72	43.56	12.16	10.32	12.46	17.03	16.64	17.16	189	213	215	303	229	268	620	769	801	223	151	206	274	224	276	GWHBECT00000001	15671436	15672329	+	gene-Apse001G0106200	--	--	--	Proton gradient regulation 5 [Theobroma cacao]	PGR5_ARATH RecName: Full=Protein PROTON GRADIENT REGULATION 5, chloroplastic; Flags: Precursor;	A0A5C7IT82_9ROSI SubName: Full=Uncharacterized protein {ECO:0000313|EMBL:TXG72405.1};	At2g05620	GO:0009507,chloroplast; GO:0009534,chloroplast thylakoid; GO:0009535,chloroplast thylakoid membrane; GO:0009055,electron transfer activity; GO:0071484,cellular response to light intensity; GO:0010117,photoprotection; GO:0009773,photosynthetic electron transport in photosystem I; GO:0009644,response to high light intensity; GO:0009414,response to water deprivation; GO:0003674,molecular_function; G…	--	--	--	--
Apse001G0106400	3.78	3.47	3.65	11.92	11.49	11.74	4.88	3.66	4.34	9.06	10.41	8.72	6.96	5.93	7.05	91	90	103	301	289	288	105	90	109	227	208	197	153	109	155	GWHBECT00000001	15676866	15677820	+	gene-Apse001G0106400	--	--	--	hypothetical protein CUMW_098770 [Citrus unshiu]	--	A0A5C7IST5_9ROSI SubName: Full=Uncharacterized protein {ECO:0000313|EMBL:TXG72407.1};	At5g13890	GO:0016021,integral component of membrane; GO:0005575,cellular_component; GO:0016020,membrane; GO:0031224,intrinsic component of membrane; GO:0044425,membrane part	PF04819.12:Family of unknown function (DUF716)	--	--	--
Apse001G0106500	2.06	2.24	1.6	4.35	3.68	3.28	1.43	1.31	1.77	5.1	4.78	5	2.84	2.04	2.6	66	77	60	146	123	107	41	43	59	170	127	150	83	50	76	GWHBECT00000001	15680577	15685592	-	gene-Apse001G0106500	--	K05758 actin related protein 2/3 complex, subunit 2 | (RefSeq) actin-related protein 2/3 complex subunit 2B isoform X1 (A)	ko04144: Endocytosis	PREDICTED: actin-related protein 2/3 complex subunit 2B isoform X1 [Citrus sinensis]	ARC2B_ARATH RecName: Full=Actin-related protein 2/3 complex subunit 2B; AltName: Full=Actin-related protein C2B; AltName: Full=Arp2/3 complex 34 kDa subunit; Short=p34-ARC;	A0A5C7ITJ7_9ROSI RecName: Full=Arp2/3 complex 34 kDa subunit {ECO:0000256|RuleBase:RU364015};	7298678	GO:0005885,Arp2/3 protein complex; GO:0042995,cell projection; GO:0005737,cytoplasm; GO:0051015,actin filament binding; GO:0005200,structural constituent of cytoskeleton; GO:0007015,actin filament organization; GO:0030041,actin filament polymerization; GO:0034314,Arp2/3 complex-mediated actin nucleation; GO:0005515,protein binding; GO:0003674,molecular_function; GO:0003779,actin binding; GO:00054…	PF04045.14:Arp2/3 complex, 34 kD subunit p34-Arc	--	--	--
Apse001G0106700	13.95	13.81	14.95	11.41	11.71	11.34	30.19	31.09	31.64	18.14	19.58	20.67	10.44	10.88	10.5	517	550	648	443	453	428	999	1176	1223	699	602	718	353	308	355	GWHBECT00000001	15703631	15707243	+	gene-Apse001G0106700	--	--	--	PREDICTED: uncharacterized protein LOC100252766 [Vitis vinifera]	--	A0A5C7ITG1_9ROSI SubName: Full=Uncharacterized protein {ECO:0000313|EMBL:TXG72409.1};	At2g33390	--	--	--	--	--
Apse001G0107400	0.57	0.6	0.59	0.72	0.68	0.94	0.36	0.3	0.31	0.92	0.98	0.8	0.13	0.08	0.04	28	32	34	37	35	47	16	15	16	47	40	37	6	3	2	GWHBECT00000001	15782381	15785236	-	gene-Apse001G0107400	--	K22377 E3 ubiquitin-protein ligase listerin [EC:2.3.2.27] | (RefSeq) hypothetical protein (A)	--	PREDICTED: uncharacterized protein DDB_G0271670 isoform X3 [Citrus sinensis]	CO3_ORYSJ RecName: Full=Zinc finger protein CO3 {ECO:0000305}; AltName: Full=Protein CONSTANS-like CO3; Short=OsCO3 {ECO:0000303|PubMed:18449564};	A0A5C7IT91_9ROSI RecName: Full=CCT domain-containing protein {ECO:0000259|PROSITE:PS51017};	At2g33350	GO:0005634,nucleus; GO:0003677,DNA binding; GO:0008270,zinc ion binding; GO:0009908,flower development; GO:0048577,negative regulation of short-day photoperiodism, flowering; GO:0009909,regulation of flower development; GO:0003674,molecular_function; GO:0003676,nucleic acid binding; GO:0005488,binding; GO:0097159,organic cyclic compound binding; GO:1901363,heterocyclic compound binding; GO:004687…	PF06203.14:CCT motif	Others	TR	Others
Apse001G0107800	12.78	12.37	12.03	14.44	14.02	14.22	24.19	23.88	24.41	23.92	23.86	25.18	10.25	9.29	10.64	474	493	522	561	543	537	801	904	944	922	734	875	347	263	360	GWHBECT00000001	15861033	15865244	-	gene-Apse001G0107800	--	--	--	hypothetical protein CICLE_v10005395mg [Citrus clementina]	--	A0A5C7ITK5_9ROSI RecName: Full=TLDc domain-containing protein {ECO:0000259|PROSITE:PS51886};	At4g39870	--	PF07534.16:TLD	--	--	--
Apse001G0108000	9.65	10.45	9.62	6.86	6.42	6.75	5.58	5.29	5.25	20.35	18.78	18.26	4.92	5.64	3.57	486	566	567	362	338	346	251	272	276	1066	785	862	226	217	164	GWHBECT00000001	15886341	15888646	+	gene-Apse001G0108000	--	--	--	hypothetical protein CICLE_v10005547mg [Citrus clementina]	PDLP2_ARATH RecName: Full=Plasmodesmata-located protein 2; Short=PD-located protein 2 {ECO:0000303|PubMed:20886105}; AltName: Full=Cysteine-rich repeat secretory protein 3 {ECO:0000303|PubMed:11402176}; Flags: Precursor;	A0A5C7ITG7_9ROSI SubName: Full=Uncharacterized protein {ECO:0000313|EMBL:TXG72419.1};	At1g04520	GO:0016021,integral component of membrane; GO:0005886,plasma membrane; GO:0009506,plasmodesma; GO:0010497,plasmodesmata-mediated intercellular transport; GO:0046739,transport of virus in multicellular host; GO:0010496,intercellular transport; GO:0006810,transport; GO:0008150,biological_process; GO:0009987,cellular process; GO:0051179,localization; GO:0051234,establishment of localization; GO:0016…	PF01657.17:Salt stress response/antifungal	--	--	--
Apse001G0108200	9.39	6.86	8.18	4.81	4.56	4.63	0.63	0.87	0.85	1.21	1.13	1.35	1.59	1.65	1.74	201	158	205	108	102	101	12	19	19	27	20	27	31	27	34	GWHBECT00000001	15917337	15920124	+	gene-Apse001G0108200	--	--	--	PREDICTED: uncharacterized protein LOC102627113 [Citrus sinensis]	--	A0A5C7IU97_9ROSI SubName: Full=Uncharacterized protein {ECO:0000313|EMBL:TXG72424.1};	At4g21860	--	--	--	--	--
Apse001G0108500	90	88.42	88.39	97.44	96.73	99.86	136.14	145.27	145.83	59.73	65.12	61.39	95.21	90.03	95.41	4808	5079	5525	5456	5397	5432	6496	7923	8126	3318	2887	3074	4642	3673	4651	GWHBECT00000001	15940028	15944628	-	gene-Apse001G0108500	--	--	--	hypothetical protein CICLE_v10004771mg [Citrus clementina]	--	A0A5C7ITL1_9ROSI SubName: Full=Uncharacterized protein {ECO:0000313|EMBL:TXG72428.1};	At1g04530	GO:0006396,RNA processing; GO:0008152,metabolic process; GO:0006139,nucleobase-containing compound metabolic process; GO:0006725,cellular aromatic compound metabolic process; GO:0006807,nitrogen compound metabolic process; GO:0008150,biological_process; GO:0009987,cellular process; GO:0010467,gene expression; GO:0016070,RNA metabolic process; GO:0034641,cellular nitrogen compound metabolic proces…	PF13428.6:Tetratricopeptide repeat	--	--	--
Apse001G0108700	3.79	3.47	3.49	1.38	1.18	0.9	0.84	0.82	0.64	0.65	0.55	0.57	0.68	0.42	0.65	141	139	152	54	46	34	28	31	25	25	17	20	23	12	22	GWHBECT00000001	15960425	15962966	+	gene-Apse001G0108700	--	K14484 auxin-responsive protein IAA | (RefSeq) hypothetical protein (A)	ko04075: Plant hormone signal transduction	hypothetical protein CICLE_v10005544mg [Citrus clementina]	IAA13_ARATH RecName: Full=Auxin-responsive protein IAA13; AltName: Full=Indoleacetic acid-induced protein 13;	A0A5C7ISX8_9ROSI RecName: Full=Auxin-responsive protein {ECO:0000256|RuleBase:RU004549};	At2g33310	GO:0005634,nucleus; GO:0003700,DNA-binding transcription factor activity; GO:0042802,identical protein binding; GO:0009734,auxin-activated signaling pathway; GO:0009733,response to auxin; GO:0140110,transcription regulator activity; GO:0003674,molecular_function; GO:0005515,protein binding; GO:0005488,binding; GO:0007165,signal transduction; GO:0007154,cell communication; GO:0008150,biological_pr…	PF02309.16:AUX/IAA family	AUX/IAA	TR	AUX/IAA
Apse001G0109000	2.68	2.78	2.7	1.91	1.55	1.37	2.11	1.91	2.27	5.76	5.09	5.87	2.43	2.15	2.54	111	124	131	83	67	58	78	81	98	248	175	228	92	68	96	GWHBECT00000001	15992791	15999938	-	gene-Apse001G0109000	--	K01703 3-isopropylmalate/(R)-2-methylmalate dehydratase large subunit [EC:4.2.1.33 4.2.1.35] | (RefSeq) 3-isopropylmalate dehydratase large subunit, chloroplastic-like isoform X1 (A)	ko00290: Valine, leucine and isoleucine biosynthesis; ko00660: C5-Branched dibasic acid metabolism; ko00966: Glucosinolate biosynthesis; ko01100: Metabolic pathways; ko01110: Biosynthesis of secondary metabolites; ko01210: 2-Oxocarboxylic acid metabolism; ko01230: Biosynthesis of amino acids	Aconitase/3-isopropylmalate dehydratase large subunit, alpha/beta/alpha [Corchorus olitorius]	LEUC_ARATH RecName: Full=3-isopropylmalate dehydratase large subunit, chloroplastic {ECO:0000305}; EC=4.2.1.33 {ECO:0000269|PubMed:19597944}; AltName: Full=2-(omega-methylthio)alkylmalate dehydratase large subunit {ECO:0000305}; EC=4.2.1.170 {ECO:0000269|PubMed:19597944}; AltName: Full=AtLEUC {ECO:0000303|PubMed:20663849}; AltName: Full=Isopropylmalate isomerase large subunit 1 {ECO:0000303|PubMe…	A0A1R3JKE9_9ROSI RecName: Full=3-isopropylmalate dehydratase {ECO:0000256|ARBA:ARBA00011998}; EC=4.2.1.33 {ECO:0000256|ARBA:ARBA00011998};	At4g13430	GO:0009507,chloroplast; GO:0009570,chloroplast stroma; GO:0009536,plastid; GO:0003861,3-isopropylmalate dehydratase activity; GO:0051539,4 iron, 4 sulfur cluster binding; GO:0050486,intramolecular transferase activity, transferring hydroxy groups; GO:0046872,metal ion binding; GO:0009082,branched-chain amino acid biosynthetic process; GO:0019761,glucosinolate biosynthetic process; GO:0009098,leuc…	PF00330.20:Aconitase family (aconitate hydratase)	--	--	--
Apse001G0109300	4.01	5.29	4.97	1.6	0.87	1.65	1.11	1.14	1.36	1.49	1.3	1.24	2.46	2.09	2.31	93	132	135	39	21	39	23	27	33	36	25	27	52	37	49	GWHBECT00000001	16009982	16013842	+	gene-Apse001G0109300	--	K11722 bromodomain-containing protein 4 | (RefSeq) hypothetical protein (A)	--	hypothetical protein COLO4_35678 [Corchorus olitorius]	--	A0A5C7ITA6_9ROSI RecName: Full=ANK_REP_REGION domain-containing protein {ECO:0000259|PROSITE:PS50297};	--	GO:0016021,integral component of membrane; GO:0005575,cellular_component; GO:0016020,membrane; GO:0031224,intrinsic component of membrane; GO:0044425,membrane part	PF13637.6:Ankyrin repeats (many copies)	--	--	--
Apse001G0109600	4.06	3.96	5.01	2.4	2.28	3.04	3.83	3.91	4.2	1.43	1.63	1.72	3.04	3.55	2.83	63	66	91	39	37	48	53	62	68	23	21	25	43	42	40	GWHBECT00000001	16067840	16068685	-	gene-Apse001G0109600	--	--	--	hypothetical protein CICLE_v10006525mg [Citrus clementina]	--	A0A5C7IT47_9ROSI RecName: Full=Glutamyl-tRNA(Gln) amidotransferase subunit B, chloroplastic/mitochondrial {ECO:0000256|HAMAP-Rule:MF_03147}; Short=Glu-AdT subunit B {ECO:0000256|HAMAP-Rule:MF_03147}; EC=6.3.5.- {ECO:0000256|HAMAP-Rule:MF_03147};	At4g13450	GO:0009507,chloroplast; GO:0030956,glutamyl-tRNA(Gln) amidotransferase complex; GO:0005739,mitochondrion; GO:0050566,asparaginyl-tRNA synthase (glutamine-hydrolyzing) activity; GO:0005524,ATP binding; GO:0050567,glutaminyl-tRNA synthase (glutamine-hydrolyzing) activity; GO:0070681,glutaminyl-tRNAGln biosynthesis via transamidation; GO:0032543,mitochondrial translation; GO:0003674,molecular_functi…	PF00582.26:Universal stress protein family	--	--	--
Apse001G0109900	13.34	10.91	11.22	12.11	11.59	13.21	8.94	8.34	9.04	24.01	24.27	24.06	11.27	11.72	10.45	249	219	245	237	226	251	149	159	176	466	376	421	192	167	178	GWHBECT00000001	16082237	16084694	+	gene-Apse001G0109900	--	--	--	hypothetical protein CICLE_v10006126mg [Citrus clementina]	--	A0A5C7IV76_9ROSI SubName: Full=Uncharacterized protein {ECO:0000313|EMBL:TXG72442.1};	--	GO:0016021,integral component of membrane; GO:0005575,cellular_component; GO:0016020,membrane; GO:0031224,intrinsic component of membrane; GO:0044425,membrane part	--	--	--	--
Apse001G0110100	422.98	405.26	410.57	327.85	308.57	316.82	241.52	228.15	231.93	149.9	151.71	141.81	294.52	305.64	292.7	11192	11529	12710	9092	8527	8536	5708	6163	6401	4124	3331	3517	7112	6176	7067	GWHBECT00000001	16153740	16154984	+	gene-Apse001G0110100	--	--	--	uncharacterized protein LOC107468036 [Arachis duranensis]	PM19L_ORYSJ RecName: Full=Membrane protein PM19L {ECO:0000305}; AltName: Full=PM19-like protein 1 {ECO:0000303|PubMed:26505346}; Short=OsPM19L1 {ECO:0000303|PubMed:26505346};	A0A7N2LY03_QUELO SubName: Full=Uncharacterized protein {ECO:0000313|EnsemblPlants:QL06p021785:mrna};	At1g04560	GO:0016021,integral component of membrane; GO:0005575,cellular_component; GO:0016020,membrane; GO:0031224,intrinsic component of membrane; GO:0044425,membrane part	PF05512.11:AWPM-19-like family	--	--	--
Apse001G0110200	3.17	3.32	3.2	2.52	3.03	3.11	4.13	4.27	4.2	4.26	4.42	4.37	1.98	1.9	2.06	133	150	157	111	133	133	155	183	184	186	154	172	76	61	79	GWHBECT00000001	16158592	16161610	+	gene-Apse001G0110200	--	--	--	PREDICTED: BTB/POZ domain-containing protein At3g49900 [Citrus sinensis]	Y3990_ARATH RecName: Full=BTB/POZ domain-containing protein At3g49900;	A0A5C7IVA4_9ROSI SubName: Full=Uncharacterized protein {ECO:0000313|EMBL:TXG72446.1};	At3g49900	GO:0016567,protein ubiquitination; GO:0008152,metabolic process; GO:0006464,cellular protein modification process; GO:0006807,nitrogen compound metabolic process; GO:0008150,biological_process; GO:0009987,cellular process; GO:0019538,protein metabolic process; GO:0032446,protein modification by small protein conjugation; GO:0036211,protein modification process; GO:0043170,macromolecule metabolic …	PF03000.14:NPH3 family	--	--	--
Apse001G0110300	15.85	17.38	15.19	15.12	16.09	16.31	31.96	31.36	31.62	20.04	19.53	22.75	15.92	15.68	13.56	397	468	445	397	421	416	715	802	826	522	406	534	364	300	310	GWHBECT00000001	16162383	16164736	-	gene-Apse001G0110300	--	K23460 Rab proteins geranylgeranyltransferase component A | (RefSeq) uncharacterized LOC101497150 (A)	--	RWP-RK domain containing protein [Citrus trifoliata]	RKD5_ARATH RecName: Full=Protein RKD5; Short=AtRKD5; AltName: Full=RWP-RK domain-containing protein 5;	A0A5C7ISX1_9ROSI RecName: Full=RWP-RK domain-containing protein {ECO:0000259|PROSITE:PS51519};	At4g35590	GO:0005634,nucleus; GO:0003677,DNA binding; GO:0003700,DNA-binding transcription factor activity; GO:0006355,regulation of transcription, DNA-templated; GO:0003674,molecular_function; GO:0003676,nucleic acid binding; GO:0005488,binding; GO:0097159,organic cyclic compound binding; GO:1901363,heterocyclic compound binding; GO:0140110,transcription regulator activity; GO:0008152,metabolic process; G…	PF02042.15:RWP-RK domain	RWP-RK	TF	RWP-RK
Apse001G0110900	3.14	3.41	2.81	2.59	2.62	2.44	2.67	3.3	3.13	5.63	6.66	5.9	1.93	1.61	2.4	125	146	131	108	109	99	95	134	130	233	220	220	70	49	87	GWHBECT00000001	16233494	16238709	-	gene-Apse001G0110900	--	K01184 polygalacturonase [EC:3.2.1.15] | (RefSeq) polygalacturonase (A)	ko00040: Pentose and glucuronate interconversions; ko01100: Metabolic pathways	hypothetical protein CICLE_v10011445mg [Citrus clementina]	Y5262_ARATH RecName: Full=Ankyrin repeat-containing protein At5g02620;	A0A5C7HQM0_9ROSI RecName: Full=ANK_REP_REGION domain-containing protein {ECO:0000259|PROSITE:PS50297};	At5g02620	GO:0005783,endoplasmic reticulum; GO:0016021,integral component of membrane; GO:0005886,plasma membrane; GO:0008157,protein phosphatase 1 binding; GO:0019888,protein phosphatase regulator activity; GO:0035304,regulation of protein dephosphorylation; GO:0005515,protein binding; GO:0003674,molecular_function; GO:0005488,binding; GO:0019899,enzyme binding; GO:0019902,phosphatase binding; GO:0019903,…	PF12796.7:Ankyrin repeats (3 copies)	--	--	--
Apse001G0111000	0.59	0.37	0.47	0.25	0.23	0.26	0.02	0.02	0	0.04	0.08	0.02	0.7	0.98	0.53	27	18	25	12	11	12	1	1	0	2	3	1	29	34	22	GWHBECT00000001	16243351	16245955	+	gene-Apse001G0111000	--	K14494 DELLA protein | (RefSeq) uncharacterized protein LOC107943687 isoform X1 (A)	ko04075: Plant hormone signal transduction	PREDICTED: zinc finger BED domain-containing protein RICESLEEPER 1-like [Citrus sinensis]	TRA1_MAIZE RecName: Full=Putative AC transposase; AltName: Full=ORFA;	A0A5C7IT58_9ROSI SubName: Full=Uncharacterized protein {ECO:0000313|EMBL:TXG72451.1};	At1g69950	GO:0003677,DNA binding; GO:0046983,protein dimerization activity; GO:0006310,DNA recombination; GO:0032196,transposition; GO:0003674,molecular_function; GO:0003676,nucleic acid binding; GO:0005488,binding; GO:0097159,organic cyclic compound binding; GO:1901363,heterocyclic compound binding; GO:0005515,protein binding; GO:0008152,metabolic process; GO:0006139,nucleobase-containing compound metabol…	PF14372.6:Domain of unknown function (DUF4413)	--	--	--
Apse001G0111200	4.07	3.97	3.86	3.53	3.6	3.57	6.92	6.86	7.22	4.98	4.76	5.09	3.69	3.07	3.03	259	271	287	235	239	231	393	445	479	329	251	303	214	149	176	GWHBECT00000001	16251015	16254839	+	gene-Apse001G0111200	--	K01230 mannosyl-oligosaccharide alpha-1,2-mannosidase [EC:3.2.1.113] | (RefSeq) mannosyl-oligosaccharide 1,2-alpha-mannosidase MNS1 (A)	ko00510: N-Glycan biosynthesis; ko00513: Various types of N-glycan biosynthesis; ko01100: Metabolic pathways; ko04141: Protein processing in endoplasmic reticulum	uncharacterized protein LOC110757307 [Prunus avium]	--	A0A5C7IV82_9ROSI RecName: Full=BED-type domain-containing protein {ECO:0000259|PROSITE:PS50808};	At3g17450	GO:0003677,DNA binding; GO:0046872,metal ion binding; GO:0003674,molecular_function; GO:0003676,nucleic acid binding; GO:0005488,binding; GO:0097159,organic cyclic compound binding; GO:1901363,heterocyclic compound binding; GO:0043167,ion binding; GO:0043169,cation binding	PF04937.15:Protein of unknown function (DUF 659)	--	--	--
Apse001G0111400	2.94	3.46	2.8	4.6	4.41	4.43	1.28	1.39	1.46	5.54	5.46	5.37	2.91	2.92	3.54	124	157	138	203	194	190	48	60	64	243	191	212	112	94	136	GWHBECT00000001	16258241	16260264	-	gene-Apse001G0111400	--	--	--	PREDICTED: probable folate-biopterin transporter 8, chloroplastic [Citrus sinensis]	FBT8_ARATH RecName: Full=Probable folate-biopterin transporter 8, chloroplastic; Flags: Precursor;	A0A5C7ISQ8_9ROSI SubName: Full=Uncharacterized protein {ECO:0000313|EMBL:TXG72453.1};	At1g04570	GO:0031969,chloroplast membrane; GO:0016021,integral component of membrane; GO:0005622,intracellular; GO:0005575,cellular_component; GO:0016020,membrane; GO:0005623,cell; GO:0005737,cytoplasm; GO:0043231,intracellular membrane-bounded organelle; GO:0009507,chloroplast; GO:0009526,plastid envelope; GO:0009536,plastid; GO:0009941,chloroplast envelope; GO:0031090,organelle membrane; GO:0031967,organ…	PF03092.16:BT1 family	--	--	--
Apse001G0111500	7.19	8.04	8.08	5.86	5.3	5.56	3.12	2.61	3.56	4.04	3.65	4.44	3.45	4.23	4.52	178	214	234	152	137	140	69	66	92	104	75	103	78	80	102	GWHBECT00000001	16264433	16267437	-	gene-Apse001G0111500	--	--	--	PREDICTED: haloacid dehalogenase-like hydrolase domain-containing protein At2g33255 [Citrus sinensis]	GPPL3_ARATH RecName: Full=Haloacid dehalogenase-like hydrolase domain-containing protein At2g33255; EC=3.1.3.-;	A0A5C7ITC1_9ROSI SubName: Full=Uncharacterized protein {ECO:0000313|EMBL:TXG72455.1};	At2g33250	GO:0009507,chloroplast; GO:0005829,cytosol; GO:0005783,endoplasmic reticulum; GO:0046872,metal ion binding; GO:0016791,phosphatase activity; GO:0016311,dephosphorylation; GO:0003674,molecular_function; GO:0005488,binding; GO:0043167,ion binding; GO:0043169,cation binding; GO:0003824,catalytic activity; GO:0016787,hydrolase activity; GO:0016788,hydrolase activity, acting on ester bonds; GO:0042578…	PF13419.6:Haloacid dehalogenase-like hydrolase	--	--	--
Apse001G0111800	0.44	0.45	0.53	0.24	0.27	0.43	0.17	0.18	0.18	0.47	0.45	0.52	0.15	0.15	0.28	26	29	37	15	17	26	9	11	11	29	22	29	8	7	15	GWHBECT00000001	16303971	16311543	-	gene-Apse001G0111800	--	K16569 gamma-tubulin complex component 2 | (RefSeq) gamma-tubulin complex component 2 isoform X1 (A)	--	PREDICTED: gamma-tubulin complex component 2 isoform X1 [Citrus sinensis]	GACP2_ARATH RecName: Full=Gamma-tubulin complex component 2; Short=AtGCP2; Short=GCP-2; AltName: Full=Protein SPIRAL 3; AltName: Full=Spindle pole body protein Spc97 homolog; Short=AtSpc97;	A0A5C7ISY0_9ROSI RecName: Full=Gamma-tubulin complex component {ECO:0000256|RuleBase:RU363050};	At5g17410	GO:0005938,cell cortex; GO:0055028,cortical microtubule; GO:0005737,cytoplasm; GO:0000923,equatorial microtubule organizing center; GO:0000930,gamma-tubulin complex; GO:0008275,gamma-tubulin small complex; GO:0005635,nuclear envelope; GO:0000922,spindle pole; GO:0043015,gamma-tubulin binding; GO:0031122,cytoplasmic microtubule organization; GO:0048229,gametophyte development; GO:0033566,gamma-tub…	PF17681.1:Gamma tubulin complex component N-terminal	--	--	--
Apse001G0111900	24.79	26.36	28.79	11.98	12.82	12.12	14.72	12.53	11.48	2.83	2.51	2.94	12.18	11.67	11.37	1035	1183	1406	524	559	515	549	534	500	123	87	115	464	372	433	GWHBECT00000001	16321684	16323338	+	gene-Apse001G0111900	--	K03320 ammonium transporter, Amt family | (RefSeq) ammonium transporter 1 member 1-like (A)	--	PREDICTED: ammonium transporter 1 member 1-like [Juglans regia]	AMT11_ARATH RecName: Full=Ammonium transporter 1 member 1; Short=AtAMT1;1;	A0A5C7ITN4_9ROSI RecName: Full=Ammonium transporter {ECO:0000256|RuleBase:RU362002};	At4g13510	GO:0005887,integral component of plasma membrane; GO:0005634,nucleus; GO:0005886,plasma membrane; GO:0009506,plasmodesma; GO:0008519,ammonium transmembrane transporter activity; GO:0043621,protein self-association; GO:0072488,ammonium transmembrane transport; GO:0015696,ammonium transport; GO:0080181,lateral root branching; GO:0010311,lateral root formation; GO:0051258,protein polymerization; GO:…	PF00909.21:Ammonium Transporter Family	--	--	--
Apse001G0112100	13.55	12.63	12.66	19.1	16.94	17.55	15.07	13.93	14.76	31.63	33.57	30.91	13.65	14.08	14.91	461	462	504	681	602	608	458	484	524	1119	948	986	424	366	463	GWHBECT00000001	16356795	16359035	-	gene-Apse001G0112100	--	--	--	PREDICTED: uncharacterized protein LOC107422740 isoform X1 [Ziziphus jujuba]	--	A0A5C7IT07_9ROSI SubName: Full=Uncharacterized protein {ECO:0000313|EMBL:TXG72460.1};	At2g33250	GO:0016021,integral component of membrane; GO:0005575,cellular_component; GO:0016020,membrane; GO:0031224,intrinsic component of membrane; GO:0044425,membrane part	--	--	--	--
Apse001G0112300	31.45	30.79	30.16	39.77	39.17	39.72	20.37	20.7	19.97	52.25	54.53	54.75	30.28	28.12	30.66	2390	2516	2682	3168	3109	3074	1383	1606	1583	4129	3439	3900	2100	1632	2126	GWHBECT00000001	16376259	16384886	-	gene-Apse001G0112300	--	K16818 phospholipase A1 [EC:3.1.1.32] | (RefSeq) phospholipase A(1) DAD1, chloroplastic-like (A)	ko00564: Glycerophospholipid metabolism; ko00592: alpha-Linolenic acid metabolism; ko01100: Metabolic pathways; ko01110: Biosynthesis of secondary metabolites	hypothetical protein CICLE_v10004289mg [Citrus clementina]	PLA1_ORYSI RecName: Full=Phospholipase A1-II 1; EC=3.1.1.-;	A0A5C7IV90_9ROSI SubName: Full=Uncharacterized protein {ECO:0000313|EMBL:TXG72462.1};	At4g13550	GO:0005737,cytoplasm; GO:0008970,phospholipase A1 activity; GO:0016042,lipid catabolic process; GO:0003674,molecular_function; GO:0003824,catalytic activity; GO:0004620,phospholipase activity; GO:0016298,lipase activity; GO:0016787,hydrolase activity; GO:0016788,hydrolase activity, acting on ester bonds; GO:0052689,carboxylic ester hydrolase activity; GO:0008152,metabolic process; GO:0006629,lipi…	PF01764.25:Lipase (class 3)	--	--	--
Apse001G0112500	428.9	432.57	446.02	399.65	417.66	429.48	871.85	851.43	858.34	363.56	328.98	345.45	388.11	373.59	391.46	22860	24788	27812	22325	23248	23308	41504	46328	47717	20147	14550	17258	18878	15206	19038	GWHBECT00000001	16398559	16401113	-	gene-Apse001G0112500	--	K01177 beta-amylase [EC:3.2.1.2] | (RefSeq) beta-amylase 1, chloroplastic-like (A)	ko00500: Starch and sucrose metabolism; ko01100: Metabolic pathways; ko01110: Biosynthesis of secondary metabolites	PREDICTED: beta-amylase 1, chloroplastic-like [Juglans regia]	BAM1_ARATH RecName: Full=Beta-amylase 1, chloroplastic; EC=3.2.1.2; AltName: Full=1,4-alpha-D-glucan maltohydrolase; AltName: Full=Beta-amylase 7; AltName: Full=Thioredoxin-regulated beta-amylase; Short=TR-BAMY; Flags: Precursor;	A0A5C7IVC6_9ROSI RecName: Full=Beta-amylase {ECO:0000256|RuleBase:RU000509}; EC=3.2.1.2 {ECO:0000256|RuleBase:RU000509};	At3g23920	GO:0009507,chloroplast; GO:0005829,cytosol; GO:0005634,nucleus; GO:0102229,amylopectin maltohydrolase activity; GO:0016161,beta-amylase activity; GO:0009414,response to water deprivation; GO:0005983,starch catabolic process; GO:0003674,molecular_function; GO:0003824,catalytic activity; GO:0004553,hydrolase activity, hydrolyzing O-glycosyl compounds; GO:0016787,hydrolase activity; GO:0016798,hydro…	PF01373.17:Glycosyl hydrolase family 14	--	--	--
Apse001G0112800	9.88	9.22	9.19	8.45	8.98	8.73	4.92	4.93	5.11	16.53	15.98	17.38	5.82	4.93	5.65	662	664	720	593	628	595	294	337	357	1151	888	1091	356	252	345	GWHBECT00000001	16438696	16446318	+	gene-Apse001G0112800	--	K17985 activating molecule in BECN1-regulated autophagy protein 1 | (RefSeq) uncharacterized protein LOC110750876 (A)	--	PREDICTED: uncharacterized protein LOC100263178 isoform X2 [Vitis vinifera]	SWA1_ARATH RecName: Full=Protein SLOW WALKER 1 {ECO:0000303|PubMed:15980260}; AltName: Full=Protein EMBRYO SAC DEVELOPMENT ARREST 13 {ECO:0000303|PubMed:15634699}; AltName: Full=Protein EMBRYO SAC DEVELOPMENT ARREST 19 {ECO:0000303|PubMed:15634699};	A0A5C7IT14_9ROSI RecName: Full=WD_REPEATS_REGION domain-containing protein {ECO:0000259|PROSITE:PS50294};	At5g43930	GO:0080008,Cul4-RING E3 ubiquitin ligase complex; GO:0005730,nucleolus; GO:0003729,mRNA binding; GO:0007049,cell cycle; GO:0051301,cell division; GO:0009553,embryo sac development; GO:0009561,megagametogenesis; GO:0045943,positive regulation of transcription by RNA polymerase I; GO:0006364,rRNA processing; GO:0003674,molecular_function; GO:0003676,nucleic acid binding; GO:0003723,RNA binding; GO:…	PF00400.32:WD domain, G-beta repeat	--	--	--
Apse001G0112900	7.44	6.04	6.68	3.68	3.26	3.99	4.4	3.37	4.8	5.65	5.02	5.15	2.36	2.32	2.63	214	187	225	111	98	117	113	99	144	169	120	139	62	51	69	GWHBECT00000001	16448295	16449757	-	gene-Apse001G0112900	--	--	--	hypothetical protein CFP56_28943 [Quercus suber]	--	A0A5C7IT75_9ROSI SubName: Full=Uncharacterized protein {ECO:0000313|EMBL:TXG72471.1};	At4g13540	--	PF14389.6:Leucine-zipper of ternary complex factor MIP1	--	--	--
Apse001G0114800	0.6	0.61	0.31	0.51	0.57	0.29	1.73	2.1	2.17	0.52	0.36	0.83	0.72	0.31	0.78	10	11	6	9	10	5	26	36	38	9	5	13	11	4	12	GWHBECT00000001	17035483	17036690	+	gene-Apse001G0114800	--	K00799 glutathione S-transferase [EC:2.5.1.18] | (RefSeq) probable glutathione S-transferase (A)	ko00480: Glutathione metabolism; ko01100: Metabolic pathways	S-crystallin [Parasponia andersonii]	GSTX1_TOBAC RecName: Full=Probable glutathione S-transferase; EC=2.5.1.18; AltName: Full=Auxin-induced protein PGNT1/PCNT110;	A0A5C7IVE0_9ROSI SubName: Full=Uncharacterized protein {ECO:0000313|EMBL:TXG72486.1};	At3g09270	GO:0005737,cytoplasm; GO:0004364,glutathione transferase activity; GO:0009734,auxin-activated signaling pathway; GO:0006749,glutathione metabolic process; GO:0003674,molecular_function; GO:0003824,catalytic activity; GO:0016740,transferase activity; GO:0016765,transferase activity, transferring alkyl or aryl (other than methyl) groups; GO:0007165,signal transduction; GO:0007154,cell communication…	PF02798.20:Glutathione S-transferase, N-terminal domain	--	--	--
Apse001G0114900	1.06	1.2	1.33	1.48	1.44	1.57	0.74	0.39	0.64	0.73	0.8	0.9	0.83	0.29	0.78	24	29	35	35	34	36	15	9	15	17	15	19	17	5	16	GWHBECT00000001	17048993	17050008	+	gene-Apse001G0114900	--	K00799 glutathione S-transferase [EC:2.5.1.18] | (RefSeq) hypothetical protein (A)	ko00480: Glutathione metabolism; ko01100: Metabolic pathways	glutathione transferase, partial [Dimocarpus longan]	GSTX3_TOBAC RecName: Full=Probable glutathione S-transferase; EC=2.5.1.18; AltName: Full=Auxin-induced protein PCNT103;	A0A5C7ITE6_9ROSI SubName: Full=Uncharacterized protein {ECO:0000313|EMBL:TXG72485.1};	At3g09270	GO:0005737,cytoplasm; GO:0004364,glutathione transferase activity; GO:0009734,auxin-activated signaling pathway; GO:0006749,glutathione metabolic process; GO:0003674,molecular_function; GO:0003824,catalytic activity; GO:0016740,transferase activity; GO:0016765,transferase activity, transferring alkyl or aryl (other than methyl) groups; GO:0007165,signal transduction; GO:0007154,cell communication…	PF02798.20:Glutathione S-transferase, N-terminal domain	--	--	--
Apse001G0115300	5.26	5.9	5.23	8.56	7.84	6.93	20.93	19.53	20.48	14.41	14.48	15.26	4.98	5.11	4.69	140	169	163	239	218	188	498	531	569	399	320	381	121	104	114	GWHBECT00000001	17198016	17203654	+	gene-Apse001G0115300	--	--	--	F-box family protein [Theobroma cacao]	--	A0A5C7IT93_9ROSI SubName: Full=Uncharacterized protein {ECO:0000313|EMBL:TXG72491.1};	--	--	PF12937.7:F-box-like	--	--	--
Apse001G0115800	9.44	8.16	8.53	11.18	8.91	11.58	7.72	8.46	9.57	16.68	18.56	19.43	9.39	11.14	11.23	141	131	149	175	139	176	103	129	149	259	230	272	128	127	153	GWHBECT00000001	17238340	17240879	+	gene-Apse001G0115800	--	--	--	uncharacterized protein LOC111278087 [Durio zibethinus]	--	A0A5C7IVE9_9ROSI RecName: Full=Sm domain-containing protein {ECO:0000259|SMART:SM00651};	Hs4507135	GO:0031417,NatC complex; GO:0005622,intracellular; GO:0005575,cellular_component; GO:0005623,cell; GO:0005737,cytoplasm; GO:0031248,protein acetyltransferase complex; GO:0031414,N-terminal protein acetyltransferase complex; GO:0032991,protein-containing complex; GO:0044424,intracellular part; GO:0044444,cytoplasmic part; GO:0044464,cell part; GO:1902493,acetyltransferase complex; GO:1902494,catal…	PF01423.22:LSM domain	--	--	--
Apse001G0116400	3.03	3.21	3.31	4.3	4.42	3.54	2.91	2.29	3.21	7.71	7.1	7.47	4.13	6.46	3.2	57	65	73	85	87	68	49	44	63	151	111	132	71	93	55	GWHBECT00000001	17281507	17282411	-	gene-Apse001G0116400	--	--	--	hypothetical protein CICLE_v10006014mg [Citrus clementina]	--	A0A067DVJ4_CITSI SubName: Full=Uncharacterized protein {ECO:0000313|EMBL:KDO43047.1};	At2g33180	--	--	--	--	--
Apse001G0116600	21.53	23.54	23.44	27.24	26.01	28.23	23.71	24.01	25.75	45.47	47.16	46.38	22.37	22.52	23.22	1219	1433	1553	1617	1538	1628	1199	1388	1521	2677	2216	2462	1156	974	1200	GWHBECT00000001	17288525	17295840	-	gene-Apse001G0116600	--	K23541 Ca2+/H+ antiporter, TMEM165/GDT1 family | (RefSeq) GDT1-like protein 3 (A)	--	PREDICTED: GDT1-like protein 2, chloroplastic [Vitis vinifera]	PA71H_ARATH RecName: Full=Protein PAM71-homolog, chloroplastic {ECO:0000303|PubMed:27020959}; AltName: Full=GDT1-like protein 2 {ECO:0000305}; AltName: Full=PHOTOSYNTHESIS AFFECTED MUTANT71-homolog {ECO:0000303|PubMed:27020959}; Flags: Precursor;	A0A5C7ITA2_9ROSI SubName: Full=Uncharacterized protein {ECO:0000313|EMBL:TXG72501.1};	At4g13590	GO:0009507,chloroplast; GO:0009941,chloroplast envelope; GO:0009706,chloroplast inner membrane; GO:0005794,Golgi apparatus; GO:0016021,integral component of membrane; GO:0015085,calcium ion transmembrane transporter activity; GO:0005384,manganese ion transmembrane transporter activity; GO:0046873,metal ion transmembrane transporter activity; GO:0070588,calcium ion transmembrane transport; GO:0032…	PF01169.19:Uncharacterized protein family UPF0016	--	--	--
Apse001G0116900	10.14	11.58	10.86	4.94	5.21	5.4	6.82	6.85	6.89	4.26	4.45	4.16	4.74	4.16	4.46	1050	1289	1315	536	563	569	631	724	744	459	382	404	448	329	421	GWHBECT00000001	17330984	17335945	+	gene-Apse001G0116900	--	K00924 kinase [EC:2.7.1.-] | (RefSeq) receptor protein kinase CLAVATA1 (A)	--	PREDICTED: probable leucine-rich repeat receptor-like protein kinase At2g33170 [Citrus sinensis]	Y5639_ARATH RecName: Full=Probable leucine-rich repeat receptor-like protein kinase At5g63930; EC=2.7.11.1; Flags: Precursor;	V4U3H7_CITCL RecName: Full=Protein kinase domain-containing protein {ECO:0000259|PROSITE:PS50011};	At5g63930	GO:0016021,integral component of membrane; GO:0005886,plasma membrane; GO:0005524,ATP binding; GO:0106310,NA; GO:0106311,NA; GO:0000166,nucleotide binding; GO:0003674,molecular_function; GO:0005488,binding; GO:0008144,drug binding; GO:0017076,purine nucleotide binding; GO:0030554,adenyl nucleotide binding; GO:0032553,ribonucleotide binding; GO:0032555,purine ribonucleotide binding; GO:0032559,ade…	PF00069.25:Protein kinase domain	--	--	--
Apse001G0117400	0.47	0.59	0.59	0.69	0.53	0.39	0.87	1.3	1.08	0.59	0.46	0.46	0.47	0.48	0.39	36	48	53	55	42	30	59	101	86	47	29	33	33	28	27	GWHBECT00000001	17403441	17409646	-	gene-Apse001G0117400	--	--	--	PREDICTED: uncharacterized protein LOC102606907 [Citrus sinensis]	--	A0A5C7ITT1_9ROSI SubName: Full=Uncharacterized protein {ECO:0000313|EMBL:TXG72508.1};	At1g04650	--	PF14868.6:Domain of unknown function (DUF4487)	--	--	--
Apse001G0118100	0.77	0.81	0.85	1.57	1.3	1.52	2.11	1.88	2.4	2.95	2.54	2.61	1.46	1.3	1.12	25	28	32	53	44	50	61	62	81	99	68	79	43	32	33	GWHBECT00000001	17468124	17471343	-	gene-Apse001G0118100	--	K01728 pectate lyase [EC:4.2.2.2] | (RefSeq) probable pectate lyase 8 (A)	ko00040: Pentose and glucuronate interconversions; ko01100: Metabolic pathways	putative pectate lyase 15 [Quercus suber]	PLY1_ARATH RecName: Full=Probable pectate lyase 1; EC=4.2.2.2; AltName: Full=Pectate lyase A1; Flags: Precursor;	A0A5C7IUI0_9ROSI RecName: Full=Pectate lyase {ECO:0000256|ARBA:ARBA00012272, ECO:0000256|RuleBase:RU361123}; EC=4.2.2.2 {ECO:0000256|ARBA:ARBA00012272, ECO:0000256|RuleBase:RU361123};	At1g04680	GO:0046872,metal ion binding; GO:0030570,pectate lyase activity; GO:0045490,pectin catabolic process; GO:0003674,molecular_function; GO:0005488,binding; GO:0043167,ion binding; GO:0043169,cation binding; GO:0003824,catalytic activity; GO:0016829,lyase activity; GO:0016835,carbon-oxygen lyase activity; GO:0016837,carbon-oxygen lyase activity, acting on polysaccharides; GO:0000272,polysaccharide ca…	PF00544.19:Pectate lyase	--	--	--
Apse001G0118400	0.03	0.14	0.15	1.64	1.67	1.11	1.04	0.94	1.62	2.52	2.84	2.89	0.96	0.88	1.15	1	5	6	59	60	39	32	33	58	90	81	93	30	23	36	GWHBECT00000001	17554537	17555898	+	gene-Apse001G0118400	--	--	--	PREDICTED: uncharacterized protein LOC108995167 [Juglans regia]	--	A0A5C7HBH1_9ROSI SubName: Full=Uncharacterized protein {ECO:0000313|EMBL:TXG53882.1};	--	--	--	--	--	--
Apse001G0119000	17.4	19.88	20.24	6.62	6.68	6.77	27.37	26.36	27.05	4.15	3.76	3.33	5.97	5.2	5.26	798	980	1086	318	320	316	1121	1234	1294	198	143	143	250	182	220	GWHBECT00000001	17648557	17650374	-	gene-Apse001G0119000	--	K09840 9-cis-epoxycarotenoid dioxygenase [EC:1.13.11.51] | (RefSeq) 9-cis-epoxycarotenoid dioxygenase NCED6, chloroplastic (A)	ko00906: Carotenoid biosynthesis; ko01100: Metabolic pathways; ko01110: Biosynthesis of secondary metabolites	hypothetical protein CICLE_v10006710mg [Citrus clementina]	NCED6_ARATH RecName: Full=9-cis-epoxycarotenoid dioxygenase NCED6, chloroplastic; Short=AtNCED6; EC=1.13.11.51; Flags: Precursor;	A0A5C7IVE8_9ROSI SubName: Full=Uncharacterized protein {ECO:0000313|EMBL:TXG72522.1};	At3g24220	GO:0009570,chloroplast stroma; GO:0009535,chloroplast thylakoid membrane; GO:0045549,9-cis-epoxycarotenoid dioxygenase activity; GO:0010436,carotenoid dioxygenase activity; GO:0046872,metal ion binding; GO:0009688,abscisic acid biosynthetic process; GO:0016121,carotene catabolic process; GO:0010114,response to red light; GO:0009639,response to red or far red light; GO:0003674,molecular_function; …	PF03055.15:Retinal pigment epithelial membrane protein	--	--	--
Apse001G0119200	11.71	11.81	12.96	38.73	39.57	40.31	9.2	10.46	10.83	26.36	27.38	29.45	22.46	21.95	21.07	285	309	369	988	1006	999	200	260	275	667	553	672	499	408	468	GWHBECT00000001	17781342	17782484	+	gene-Apse001G0119200	--	K14504 xyloglucan:xyloglucosyl transferase TCH4 [EC:2.4.1.207] | (RefSeq) probable xyloglucan endotransglucosylase/hydrolase protein 23 (A)	ko04075: Plant hormone signal transduction	probable xyloglucan endotransglucosylase/hydrolase protein 23 [Manihot esculenta]	XTH23_ARATH RecName: Full=Probable xyloglucan endotransglucosylase/hydrolase protein 23; Short=At-XTH23; Short=XTH-23; EC=2.4.1.207; Flags: Precursor;	A0A6A1UUZ7_9ROSI RecName: Full=Xyloglucan endotransglucosylase/hydrolase {ECO:0000256|RuleBase:RU361120}; EC=2.4.1.207 {ECO:0000256|RuleBase:RU361120};	At4g25810	GO:0048046,apoplast; GO:0005618,cell wall; GO:0005794,Golgi apparatus; GO:0004553,hydrolase activity, hydrolyzing O-glycosyl compounds; GO:0016762,xyloglucan:xyloglucosyl transferase activity; GO:0042546,cell wall biogenesis; GO:0071555,cell wall organization; GO:0010411,xyloglucan metabolic process; GO:0003674,molecular_function; GO:0003824,catalytic activity; GO:0016787,hydrolase activity; GO:0…	PF00722.21:Glycosyl hydrolases family 16	--	--	--
Apse001G0119500	6.48	6.28	5.97	3.99	4.01	4.37	1.39	1.2	1.39	3.63	3.02	2.76	4.77	4.75	4.88	313	326	337	202	202	215	60	59	70	182	121	125	210	175	215	GWHBECT00000001	17852665	17858007	-	gene-Apse001G0119500	--	K00297 methylenetetrahydrofolate reductase (NADH) [EC:1.5.1.54] | (RefSeq) methylenetetrahydrofolate reductase 2-like (A)	ko00670: One carbon pool by folate; ko01100: Metabolic pathways; ko01200: Carbon metabolism	PREDICTED: methylenetetrahydrofolate reductase 2-like [Citrus sinensis]	MTHR2_ARATH RecName: Full=Methylenetetrahydrofolate reductase 2; Short=AtMTHFR2; EC=1.5.1.20;	A0A5C7IXS6_9ROSI RecName: Full=Methylenetetrahydrofolate reductase {ECO:0000256|RuleBase:RU003862}; EC=1.5.1.20 {ECO:0000256|RuleBase:RU003862};	At2g44160	GO:0005829,cytosol; GO:0071949,FAD binding; GO:0004489,methylenetetrahydrofolate reductase (NAD(P)H) activity; GO:0106312,NA; GO:0106313,NA; GO:0009086,methionine biosynthetic process; GO:0035999,tetrahydrofolate interconversion; GO:0000166,nucleotide binding; GO:0003674,molecular_function; GO:0005488,binding; GO:0036094,small molecule binding; GO:0043167,ion binding; GO:0043168,anion binding; GO…	PF02219.17:Methylenetetrahydrofolate reductase	--	--	--
Apse001G0120000	90.07	95.13	95.46	78.47	71.22	79.77	36.98	34.87	35.67	82.89	89.76	88.8	80.03	82.82	84.03	3542	4022	4392	3234	2925	3194	1299	1400	1463	3389	2929	3273	2872	2487	3015	GWHBECT00000001	17950705	17953241	+	gene-Apse001G0120000	--	K00660 chalcone synthase [EC:2.3.1.74] | (RefSeq) chalcone synthase 1-like (A)	ko00941: Flavonoid biosynthesis; ko01100: Metabolic pathways; ko01110: Biosynthesis of secondary metabolites; ko04712: Circadian rhythm - plant	type III polyketide synthase [Acer maximowiczianum]	CHSH4_HUMLU RecName: Full=Chalcone synthase H3 {ECO:0000305}; Short=CHS_H1-211 {ECO:0000303|PubMed:17002429}; EC=2.3.1.74 {ECO:0000255|PROSITE-ProRule:PRU10023}; AltName: Full=Naringenin-chalcone synthase CHS_H1-211 {ECO:0000303|PubMed:17002429};	A0A2U8UVN3_ACEPM SubName: Full=Chalcone synthase {ECO:0000313|EMBL:AWN08245.1};	At5g13930	GO:0016210,naringenin-chalcone synthase activity; GO:0009058,biosynthetic process; GO:0003674,molecular_function; GO:0003824,catalytic activity; GO:0016740,transferase activity; GO:0016746,transferase activity, transferring acyl groups; GO:0016747,transferase activity, transferring acyl groups other than amino-acyl groups; GO:0008152,metabolic process; GO:0008150,biological_process	PF00195.19:Chalcone and stilbene synthases, N-terminal domain	--	--	--
Apse001G0120300	34.38	33.12	33.02	34.04	35.42	33.05	52.49	52.01	47.68	25.57	25.81	24.01	29.25	25.4	29.1	2808	2908	3155	2914	3021	2749	3829	4337	4062	2171	1749	1838	2180	1584	2169	GWHBECT00000001	17996425	18004586	+	gene-Apse001G0120300	--	K21437 ankyrin repeat domain-containing protein 13 | (RefSeq) ankyrin repeat domain-containing protein 13C (A)	--	hypothetical protein CUMW_126100 [Citrus unshiu]	--	A0A5C7IT72_9ROSI RecName: Full=ANK_REP_REGION domain-containing protein {ECO:0000259|PROSITE:PS50297};	At1g04780	GO:0016020,membrane; GO:0005575,cellular_component	PF11904.8:GPCR-chaperone	--	--	--
Apse001G0120600	74.18	76.39	75.11	73.4	74.21	73.84	74.7	81.68	77.64	46.96	47.99	49.28	87.93	83.25	89.81	4485	4966	5313	4651	4686	4546	4034	5042	4896	2952	2408	2793	4852	3844	4955	GWHBECT00000001	18016654	18028066	-	gene-Apse001G0120600	--	K08869 aarF domain-containing kinase | (RefSeq) uncharacterized protein LOC110813961 (A)	--	uncharacterized protein LOC110813961 [Carica papaya]	AB1K3_ARATH RecName: Full=Protein ACTIVITY OF BC1 COMPLEX KINASE 3, chloroplastic {ECO:0000303|PubMed:23673981}; Short=ABC1-LIKE KINASE 3 {ECO:0000303|PubMed:23673981}; EC=2.7.-.- {ECO:0000255|PROSITE-ProRule:PRU00159}; EC=2.7.11.1 {ECO:0000269|PubMed:23632854}; AltName: Full=Protein REPRESSOR OF BDR1 {ECO:0000303|PubMed:25882344}; Flags: Precursor;	A0A5C7IT77_9ROSI RecName: Full=Protein kinase domain-containing protein {ECO:0000259|PROSITE:PS50011};	At3g24190	GO:0009507,chloroplast; GO:0005739,mitochondrion; GO:0010287,plastoglobule; GO:0005524,ATP binding; GO:0004672,protein kinase activity; GO:0106310,NA; GO:0106311,NA; GO:0006995,cellular response to nitrogen starvation; GO:0009658,chloroplast organization; GO:0080177,plastoglobule organization; GO:0050821,protein stabilization; GO:1902171,regulation of tocopherol cyclase activity; GO:0009644,respo…	PF03109.16:ABC1 family	--	--	--
Apse001G0120700	69.53	68.85	70.22	64.84	63.77	67.86	118.35	121.88	124.18	29.35	29.07	26.73	96.96	92.66	97.41	2087	2222	2466	2040	1999	2074	3173	3735	3888	916	724	752	2656	2124	2668	GWHBECT00000001	18063529	18064924	+	gene-Apse001G0120700	--	K13066 caffeic acid 3-O-methyltransferase / acetylserotonin O-methyltransferase [EC:2.1.1.68 2.1.1.4] | (RefSeq) caffeic acid 3-O-methyltransferase (A)	ko00380: Tryptophan metabolism; ko00940: Phenylpropanoid biosynthesis; ko01100: Metabolic pathways; ko01110: Biosynthesis of secondary metabolites	PREDICTED: caffeic acid 3-O-methyltransferase [Fragaria vesca subsp. vesca]	COMT1_MEDSA RecName: Full=Caffeic acid 3-O-methyltransferase {ECO:0000303|PubMed:1898010}; Short=CAOMT {ECO:0000305}; Short=COMT {ECO:0000303|PubMed:1898010}; EC=2.1.1.68 {ECO:0000269|PubMed:1898010}; AltName: Full=S-adenosysl-L-methionine:caffeic acid 3-O-methyltransferase {ECO:0000305};	A0A5C7H2Q4_9ROSI SubName: Full=Uncharacterized protein {ECO:0000313|EMBL:TXG50792.1};	At1g33030	GO:0047763,caffeate O-methyltransferase activity; GO:0046983,protein dimerization activity; GO:0008757,S-adenosylmethionine-dependent methyltransferase activity; GO:0009809,lignin biosynthetic process; GO:0032259,methylation; GO:0009699,phenylpropanoid biosynthetic process; GO:0003674,molecular_function; GO:0003824,catalytic activity; GO:0008168,methyltransferase activity; GO:0008171,O-methyltran…	PF00891.18:O-methyltransferase domain	--	--	--
Apse001G0120800	5.28	5.74	4.98	9.5	9.84	8.34	28.36	24.81	26.26	6.06	7.4	6.92	12.87	10.67	11.16	166	194	183	313	323	267	796	796	861	198	193	204	369	256	320	GWHBECT00000001	18067739	18070461	+	gene-Apse001G0120800	--	K14152 phosphoribosyl-ATP pyrophosphohydrolase / phosphoribosyl-AMP cyclohydrolase / histidinol dehydrogenase [EC:3.6.1.31 3.5.4.19 1.1.1.23] | (RefSeq) uncharacterized protein LOC111783531 (A)	ko00340: Histidine metabolism; ko01100: Metabolic pathways; ko01110: Biosynthesis of secondary metabolites; ko01230: Biosynthesis of amino acids	Tetratricopeptide TPR-1 [Corchorus olitorius]	SDI2_ARATH RecName: Full=Protein SULFUR DEFICIENCY-INDUCED 2 {ECO:0000305};	A0A5C7IT00_9ROSI SubName: Full=Uncharacterized protein {ECO:0000313|EMBL:TXG72543.1};	At1g04770	GO:0005634,nucleus; GO:0010438,cellular response to sulfur starvation; GO:0009658,chloroplast organization; GO:0010439,regulation of glucosinolate biosynthetic process; GO:0006950,response to stress; GO:0007154,cell communication; GO:0008150,biological_process; GO:0009267,cellular response to starvation; GO:0009605,response to external stimulus; GO:0009987,cellular process; GO:0009991,response to…	PF00515.28:Tetratricopeptide repeat	--	--	--
Apse001G0121000	5.29	6.1	5.77	6.91	5.69	6.73	11.98	9.14	10.57	3.95	4.29	4.35	6.08	6.15	6.08	162	201	207	222	182	210	328	286	338	126	109	125	170	144	170	GWHBECT00000001	18101711	18105610	-	gene-Apse001G0121000	--	K08511 vesicle-associated membrane protein 72 | (RefSeq) putative vesicle-associated membrane protein 726 (A)	--	hypothetical protein EUGRSUZ_H00084 [Eucalyptus grandis]	VA725_ARATH RecName: Full=Vesicle-associated membrane protein 725 {ECO:0000303|PubMed:11115874}; Short=AtVAMP725 {ECO:0000303|PubMed:11115874};	A0A5C7ITK8_9ROSI SubName: Full=Uncharacterized protein {ECO:0000313|EMBL:TXG72545.1};	At2g32670	GO:0031901,early endosome membrane; GO:0005768,endosome; GO:0016021,integral component of membrane; GO:0005886,plasma membrane; GO:0015031,protein transport; GO:0016192,vesicle-mediated transport; GO:0008104,protein localization; GO:0006810,transport; GO:0008150,biological_process; GO:0015833,peptide transport; GO:0033036,macromolecule localization; GO:0042886,amide transport; GO:0045184,establis…	PF00957.21:Synaptobrevin	--	--	--
[truncated: 11,148 more rows]

## Sheet: Sheet3
	ID	APCK-1_fpkm	APCK-2_fpkm	APCK-3_fpkm	APA-1_fpkm	APA-2_fpkm	APA-3_fpkm	APB-1_fpkm	APB-2_fpkm	APB-3_fpkm	APC-1_fpkm	APC-2_fpkm	APC-3_fpkm	APD-1_fpkm	APD-2_fpkm	APD-3_fpkm	APCK-1_count	APCK-2_count	APCK-3_count	APA-1_count	APA-2_count	APA-3_count	APB-1_count	APB-2_count	APB-3_count	APC-1_count	APC-2_count	APC-3_count	APD-1_count	APD-2_count	APD-3_count	chr	start	end	strand	gene_name	gene_description	KEGG	KEGG pathway	NR	Swissprot	Tremble	KOG	GO	Pfam	TF-Family	TF-Category	TF-Classification
[truncated: 45 more rows]

## Sheet: Sheet2
ID	APCK	APA	APB	APC	APD	APA-2_fpkm	APA-3_fpkm	APA	APB-1_fpkm	APB-2_fpkm	APB-3_fpkm	APB	APC-1_fpkm	APC-2_fpkm	APC-3_fpkm	APC	APD-1_fpkm	APD-2_fpkm	APD-3_fpkm	APD				APCK-1_count	APCK-2_count	APCK-3_count	APA-1_count	APA-2_count	APA-3_count	APC-1_count	APC-2_count	APC-3_count	APB-1_count	APB-2_count	APB-3_count	APD-1_count	APD-2_count	APD-3_count	chr	start	end	strand	gene_name	gene_description	KEGG	KEGG pathway	NR	Swissprot	Tremble
[truncated: 11 more rows]
[truncated: 6 more columns]

[truncated: 1 more sheets: 提取指定区域-结果]
