# Supplementary material for: Transcriptomics Profiling of Acer pseudosieboldianum Molecular Mechanism against Freezing Stress
Source: Int J Mol Sci. 2022 Nov 24;23(23):14676. doi: 10.3390/ijms232314676 (PMC9737005; doi:10.3390/ijms232314676)
Supplement: Supplementary file 1 [file ijms-23-14676-s001.zip › ijms-1987053-supplementary/Supplementary Tables/Table S3 Statistics of differentially expressed genes involved in Sugar metabolism.xlsx]

## Sheet: Sheet1
	ID	APCK-1_fpkm	APCK-2_fpkm	APCK-3_fpkm	APA-1_fpkm	APA-2_fpkm	APA-3_fpkm	APB-1_fpkm	APB-2_fpkm	APB-3_fpkm	APC-1_fpkm	APC-2_fpkm	APC-3_fpkm	APD-1_fpkm	APD-2_fpkm	APD-3_fpkm	APCK-1_count	APCK-2_count	APCK-3_count	APA-1_count	APA-2_count	APA-3_count	APB-1_count	APB-2_count	APB-3_count	APC-1_count	APC-2_count	APC-3_count	APD-1_count	APD-2_count	APD-3_count	chr	start	end	strand	gene_name	gene_description	KEGG	KEGG pathway	NR	Swissprot	Tremble	KOG	GO	Pfam	TF-Family	TF-Category	TF-Classification
2.4.1.123	Apse001G0009300	46.35	51.05	50.45	49.63	51.75	51.4	12.49	12.27	12.93	58.63	58.15	58.97	54.4	54.45	50.13	1603	1898	2041	1799	1869	1810	449	352	419	1811	2053	2127	1717	1438	1582	GWHBECT00000001	807497	809677	+	gene-Apse001G0009300	--	K18819 inositol 3-alpha-galactosyltransferase [EC:2.4.1.123] | (RefSeq) hypothetical protein (A)	ko00052: Galactose metabolism; ko01100: Metabolic pathways	hypothetical protein CICLE_v10005406mg [Citrus clementina]	GOLS2_ARATH RecName: Full=Galactinol synthase 2; Short=AtGolS2; Short=GolS-2; EC=2.4.1.123;	A0A5C7IQ71_9ROSI RecName: Full=Hexosyltransferase {ECO:0000256|RuleBase:RU362027}; EC=2.4.1.- {ECO:0000256|RuleBase:RU362027};	At1g56600	GO:0005737,cytoplasm; GO:0047216,inositol 3-alpha-galactosyltransferase activity; GO:0046872,metal ion binding; GO:0016757,transferase activity, transferring glycosyl groups; GO:0006012,galactose metabolic process; GO:0009737,response to abscisic acid; GO:0009409,response to cold; GO:0006979,response to oxidative stress; GO:0009651,response to salt stress; GO:0009414,response to water deprivation…	PF01501.20:Glycosyl transferase family 8	--	--	--
	Apse003G0025200	10.71	8.93	10.01	25.54	27.29	26.48	19.26	17.14	18.01	39.78	39.78	39.46	24.32	31.31	26.8	375	336	410	937	998	944	701	498	591	1244	1422	1441	777	837	856	GWHBECT00000003	5105294	5107636	-	gene-Apse003G0025200	--	K18819 inositol 3-alpha-galactosyltransferase [EC:2.4.1.123] | (RefSeq) galactinol synthase 2-like (A)	ko00052: Galactose metabolism; ko01100: Metabolic pathways	PREDICTED: galactinol synthase 2-like [Citrus sinensis]	GOLS2_SOLLC RecName: Full=Galactinol synthase 2; Short=GolS-2; Short=SlGolS2; EC=2.4.1.123;	A0A5C7I8G7_9ROSI RecName: Full=Hexosyltransferase {ECO:0000256|RuleBase:RU362027}; EC=2.4.1.- {ECO:0000256|RuleBase:RU362027};	At1g56600	GO:0005737,cytoplasm; GO:0047216,inositol 3-alpha-galactosyltransferase activity; GO:0046872,metal ion binding; GO:0016757,transferase activity, transferring glycosyl groups; GO:0006012,galactose metabolic process; GO:0003674,molecular_function; GO:0003824,catalytic activity; GO:0008194,UDP-glycosyltransferase activity; GO:0008378,galactosyltransferase activity; GO:0016740,transferase activity; G…	PF01501.20:Glycosyl transferase family 8	--	--	--
	Apse008G0059400	57.99	52.53	56.71	51.65	54.57	57.09	28.05	29.32	28.68	31.47	32.83	33.43	54.86	57.5	56.47	2026	1973	2318	1891	1991	2031	1019	850	939	982	1171	1218	1749	1534	1800	GWHBECT00000008	7503308	7505674	+	gene-Apse008G0059400	--	K18819 inositol 3-alpha-galactosyltransferase [EC:2.4.1.123] | (RefSeq) galactinol synthase 1 (A)	ko00052: Galactose metabolism; ko01100: Metabolic pathways	PREDICTED: galactinol synthase 1 [Citrus sinensis]	GOLS4_ARATH RecName: Full=Galactinol synthase 4; Short=AtGolS4; Short=GolS-4; EC=2.4.1.123;	A0A5C7HIU1_9ROSI RecName: Full=Hexosyltransferase {ECO:0000256|RuleBase:RU362027}; EC=2.4.1.- {ECO:0000256|RuleBase:RU362027};	At1g60470	GO:0005737,cytoplasm; GO:0047216,inositol 3-alpha-galactosyltransferase activity; GO:0046872,metal ion binding; GO:0016757,transferase activity, transferring glycosyl groups; GO:0006012,galactose metabolic process; GO:0006979,response to oxidative stress; GO:0003674,molecular_function; GO:0003824,catalytic activity; GO:0008194,UDP-glycosyltransferase activity; GO:0008378,galactosyltransferase act…	PF01501.20:Glycosyl transferase family 8	--	--	--
	Apse012G0040500	0.75	0.74	0.61	1.04	0.92	1.02	0.23	0.24	0.18	1.3	1.32	1.12	0.74	0.8	0.55	105	111	100	153	134	145	34	28	24	163	188	163	95	86	70	GWHBECT00000012	12561225	12570079	+	gene-Apse012G0040500	--	K18819 inositol 3-alpha-galactosyltransferase [EC:2.4.1.123] | (RefSeq) uncharacterized protein LOC105135748 (A)	ko00052: Galactose metabolism; ko01100: Metabolic pathways	PREDICTED: brassinosteroid LRR receptor kinase-like isoform X1 [Citrus sinensis]	RLP1_ARATH RecName: Full=Receptor-like protein 1 {ECO:0000303|PubMed:18434605}; Short=AtRLP1 {ECO:0000303|PubMed:18434605}; AltName: Full=Receptor of eMax {ECO:0000303|PubMed:23898033}; Flags: Precursor;	A0A5C7GWB1_9ROSI SubName: Full=Uncharacterized protein {ECO:0000313|EMBL:TXG48861.1};	At1g74170	GO:0016021,integral component of membrane; GO:0005886,plasma membrane; GO:0042742,defense response to bacterium; GO:0045087,innate immune response; GO:0006952,defense response; GO:0006950,response to stress; GO:0008150,biological_process; GO:0009605,response to external stimulus; GO:0009607,response to biotic stimulus; GO:0051707,response to other organism; GO:0009617,response to bacterium; GO:00…	PF13855.6:Leucine rich repeat	--	--	--
	Apse012G0042300	10.13	9.49	8.88	5.55	6.04	6.19	1.22	1.09	1.16	11.67	10.61	11.71	4.3	5.18	4.62	625	629	641	359	389	389	78	56	67	643	668	753	242	244	260	GWHBECT00000012	13217760	13221237	+	gene-Apse012G0042300	--	K18819 inositol 3-alpha-galactosyltransferase [EC:2.4.1.123] | (RefSeq) uncharacterized protein LOC105135748 (A)	ko00052: Galactose metabolism; ko01100: Metabolic pathways	PREDICTED: brassinosteroid LRR receptor kinase-like isoform X1 [Citrus sinensis]	RLP1_ARATH RecName: Full=Receptor-like protein 1 {ECO:0000303|PubMed:18434605}; Short=AtRLP1 {ECO:0000303|PubMed:18434605}; AltName: Full=Receptor of eMax {ECO:0000303|PubMed:23898033}; Flags: Precursor;	A0A5C7GWB1_9ROSI SubName: Full=Uncharacterized protein {ECO:0000313|EMBL:TXG48861.1};	At1g74170	GO:0016021,integral component of membrane; GO:0005886,plasma membrane; GO:0042742,defense response to bacterium; GO:0045087,innate immune response; GO:0006952,defense response; GO:0006950,response to stress; GO:0008150,biological_process; GO:0009605,response to external stimulus; GO:0009607,response to biotic stimulus; GO:0051707,response to other organism; GO:0009617,response to bacterium; GO:00…	PF13855.6:Leucine rich repeat	--	--	--
	Apse012G0044800	3.12	3.4	3.34	3.63	3.63	3.29	4.68	4.33	4.77	5.45	6.25	5.54	2.18	2.32	1.88	206	241	258	251	250	221	321	237	295	321	421	381	131	117	113	GWHBECT00000012	13957702	13961218	-	gene-Apse012G0044800	--	K18819 inositol 3-alpha-galactosyltransferase [EC:2.4.1.123] | (RefSeq) uncharacterized protein LOC105135748 (A)	ko00052: Galactose metabolism; ko01100: Metabolic pathways	PREDICTED: brassinosteroid LRR receptor kinase-like isoform X1 [Citrus sinensis]	RLP1_ARATH RecName: Full=Receptor-like protein 1 {ECO:0000303|PubMed:18434605}; Short=AtRLP1 {ECO:0000303|PubMed:18434605}; AltName: Full=Receptor of eMax {ECO:0000303|PubMed:23898033}; Flags: Precursor;	A0A5C7GWB1_9ROSI SubName: Full=Uncharacterized protein {ECO:0000313|EMBL:TXG48861.1};	At3g53240	GO:0016021,integral component of membrane; GO:0005886,plasma membrane; GO:0042742,defense response to bacterium; GO:0045087,innate immune response; GO:0006952,defense response; GO:0006950,response to stress; GO:0008150,biological_process; GO:0009605,response to external stimulus; GO:0009607,response to biotic stimulus; GO:0051707,response to other organism; GO:0009617,response to bacterium; GO:00…	PF13855.6:Leucine rich repeat	--	--	--
	Apse012G0075700	1.45	1.24	1.52	0.27	0.51	0.36	0.91	0.47	0.3	0.06	0.05	0.03	0.52	0.33	0.49	52	48	64	10	19	13	34	14	10	2	2	1	17	9	16	GWHBECT00000012	20988449	20990671	+	gene-Apse012G0075700	--	K18819 inositol 3-alpha-galactosyltransferase [EC:2.4.1.123] | (RefSeq) uncharacterized protein LOC105135748 (A)	ko00052: Galactose metabolism; ko01100: Metabolic pathways	hypothetical protein CISIN_1g046382mg [Citrus sinensis]	RLP13_ARATH RecName: Full=Receptor-like protein 13 {ECO:0000303|PubMed:18434605}; Short=AtRLP13 {ECO:0000303|PubMed:18434605}; Flags: Precursor;	A0A5C7GUX4_9ROSI RecName: Full=LRRNT_2 domain-containing protein {ECO:0000259|Pfam:PF08263};	At1g74170	GO:0016021,integral component of membrane; GO:0005886,plasma membrane; GO:0005575,cellular_component; GO:0016020,membrane; GO:0031224,intrinsic component of membrane; GO:0044425,membrane part; GO:0005623,cell; GO:0044464,cell part; GO:0071944,cell periphery	PF13855.6:Leucine rich repeat	--	--	--
2.4.1.82	Apse002G0205400	205.25	214.3	222.55	276.57	291.7	290.56	307.04	301.58	306.77	450.66	482.29	472.01	253.59	263.19	253.64	16122	18098	20452	22768	23929	23239	25075	19657	22586	31617	38674	38671	18178	15787	18179	GWHBECT00000002	56046145	56054284	-	gene-Apse002G0205400	--	K06617 raffinose synthase [EC:2.4.1.82] | (RefSeq) probable galactinol--sucrose galactosyltransferase 2 (A)	ko00052: Galactose metabolism; ko01100: Metabolic pathways	PREDICTED: probable galactinol--sucrose galactosyltransferase 2 [Citrus sinensis]	RFS2_ARATH RecName: Full=Probable galactinol--sucrose galactosyltransferase 2; EC=2.4.1.82; AltName: Full=Protein SEED IMBIBITION 2; AltName: Full=Raffinose synthase 2;	A0A5C7IPW8_9ROSI RecName: Full=Galactinol--sucrose galactosyltransferase {ECO:0000256|ARBA:ARBA00012708}; EC=2.4.1.82 {ECO:0000256|ARBA:ARBA00012708};	At3g57520	GO:0009506,plasmodesma; GO:0052692,raffinose alpha-galactosidase activity; GO:0016757,transferase activity, transferring glycosyl groups; GO:0034484,raffinose catabolic process; GO:0080167,response to karrikin; GO:0006979,response to oxidative stress; GO:0003674,molecular_function; GO:0003824,catalytic activity; GO:0004553,hydrolase activity, hydrolyzing O-glycosyl compounds; GO:0004557,alpha-gal…	PF05691.12:Raffinose synthase or seed imbibition protein Sip1	--	--	--
	Apse004G0095100	14.11	14.25	16.09	5.94	7.21	6.97	5.14	5.66	5.01	15.16	17.59	15.62	8.53	9.23	9.81	785	852	1047	346	419	395	297	261	261	753	999	906	433	392	498	GWHBECT00000004	11370374	11373335	-	gene-Apse004G0095100	--	K06611 stachyose synthetase [EC:2.4.1.67] | (RefSeq) hypothetical protein (A)	ko00052: Galactose metabolism; ko01100: Metabolic pathways	hypothetical protein CICLE_v10018822mg [Citrus clementina]	STSYN_PEA RecName: Full=Stachyose synthase; EC=2.4.1.67; AltName: Full=Galactinol--raffinose galactosyltransferase; Flags: Precursor;	A0A5C7I3Y0_9ROSI RecName: Full=Galactinol--sucrose galactosyltransferase {ECO:0000256|ARBA:ARBA00012708}; EC=2.4.1.82 {ECO:0000256|ARBA:ARBA00012708};	At4g01970	GO:0005737,cytoplasm; GO:0047268,galactinol-raffinose galactosyltransferase activity; GO:0009312,oligosaccharide biosynthetic process; GO:0033532,stachyose biosynthetic process; GO:0003674,molecular_function; GO:0003824,catalytic activity; GO:0008378,galactosyltransferase activity; GO:0016740,transferase activity; GO:0016757,transferase activity, transferring glycosyl groups; GO:0016758,transfera…	PF05691.12:Raffinose synthase or seed imbibition protein Sip1	--	--	--
	Apse005G0132200	4.75	5.15	4.98	3.9	4.05	3.38	5.24	5.35	4.78	1.67	1.66	1.87	2.17	2.23	2.57	338	394	415	291	301	245	388	316	319	106	121	139	141	121	167	GWHBECT00000005	36051174	36054538	-	gene-Apse005G0132200	--	K06617 raffinose synthase [EC:2.4.1.82] | (RefSeq) probable galactinol--sucrose galactosyltransferase 6 isoform X2 (A)	ko00052: Galactose metabolism; ko01100: Metabolic pathways	hypothetical protein CUMW_028860 [Citrus unshiu]	RFS6_ARATH RecName: Full=Probable galactinol--sucrose galactosyltransferase 6; EC=2.4.1.82; AltName: Full=Protein DARK INDUCIBLE 10; AltName: Full=Raffinose synthase 6;	A0A5C7HYI4_9ROSI RecName: Full=Galactinol--sucrose galactosyltransferase {ECO:0000256|ARBA:ARBA00012708}; EC=2.4.1.82 {ECO:0000256|ARBA:ARBA00012708};	At5g20250	GO:0047274,galactinol-sucrose galactosyltransferase activity; GO:0005975,carbohydrate metabolic process; GO:0003674,molecular_function; GO:0003824,catalytic activity; GO:0008378,galactosyltransferase activity; GO:0016740,transferase activity; GO:0016757,transferase activity, transferring glycosyl groups; GO:0016758,transferase activity, transferring hexosyl groups; GO:0008152,metabolic process; G…	PF05691.12:Raffinose synthase or seed imbibition protein Sip1	--	--	--
	Apse009G0126400	8.54	9.73	10.11	19.03	21.23	20.82	75.37	69.59	73.72	10.42	11.73	11.99	11.88	12.17	11.87	572	700	792	1335	1484	1419	5246	3866	4626	623	802	837	726	622	725	GWHBECT00000009	34345078	34349107	+	gene-Apse009G0126400	--	K06617 raffinose synthase [EC:2.4.1.82] | (RefSeq) probable galactinol--sucrose galactosyltransferase 5 (A)	ko00052: Galactose metabolism; ko01100: Metabolic pathways	probable galactinol--sucrose galactosyltransferase 5 [Herrania umbratica]	RFS5_ARATH RecName: Full=Probable galactinol--sucrose galactosyltransferase 5; EC=2.4.1.82; AltName: Full=Protein SEED IMBIBITION 1-LIKE; AltName: Full=Raffinose synthase 5;	A0A5C7HC91_9ROSI RecName: Full=Galactinol--sucrose galactosyltransferase {ECO:0000256|ARBA:ARBA00012708}; EC=2.4.1.82 {ECO:0000256|ARBA:ARBA00012708};	At5g40390	GO:0009507,chloroplast; GO:0047274,galactinol-sucrose galactosyltransferase activity; GO:0005975,carbohydrate metabolic process; GO:0009737,response to abscisic acid; GO:0006979,response to oxidative stress; GO:0009414,response to water deprivation; GO:0003674,molecular_function; GO:0003824,catalytic activity; GO:0008378,galactosyltransferase activity; GO:0016740,transferase activity; GO:0016757,…	PF05691.12:Raffinose synthase or seed imbibition protein Sip1	--	--	--
	Apse011G0007100	10.81	11.98	12.49	19.03	19.95	18.8	17.15	18.05	19.2	3.76	3.65	3.7	10.43	10.25	11.34	644	767	870	1188	1241	1140	1062	892	1072	200	222	230	567	466	616	GWHBECT00000011	1175224	1178747	-	gene-Apse011G0007100	--	K06617 raffinose synthase [EC:2.4.1.82] | (RefSeq) galactinol--sucrose galactosyltransferase-like (A)	ko00052: Galactose metabolism; ko01100: Metabolic pathways	PREDICTED: galactinol--sucrose galactosyltransferase-like [Citrus sinensis]	RFS_PEA RecName: Full=Galactinol--sucrose galactosyltransferase; EC=2.4.1.82; AltName: Full=Raffinose synthase;	A0A5C7H0E9_9ROSI RecName: Full=Galactinol--sucrose galactosyltransferase {ECO:0000256|ARBA:ARBA00012708}; EC=2.4.1.82 {ECO:0000256|ARBA:ARBA00012708};	At5g40390	GO:0047274,galactinol-sucrose galactosyltransferase activity; GO:0005975,carbohydrate metabolic process; GO:0003674,molecular_function; GO:0003824,catalytic activity; GO:0008378,galactosyltransferase activity; GO:0016740,transferase activity; GO:0016757,transferase activity, transferring glycosyl groups; GO:0016758,transferase activity, transferring hexosyl groups; GO:0008152,metabolic process; G…	PF05691.12:Raffinose synthase or seed imbibition protein Sip1	--	--	--
3.2.1.26	Apse001G0008800	26.35	25.36	27.21	19.45	21.46	20.2	15.27	15.59	15.67	42.06	40.75	43.24	13.89	13.99	13.46	1613	1669	1949	1248	1372	1259	972	792	899	2300	2547	2761	776	654	752	GWHBECT00000001	730520	734035	-	gene-Apse001G0008800	--	K03884 NADH-ubiquinone oxidoreductase chain 6 [EC:7.1.1.2] | (RefSeq) uncharacterized protein LOC109243048 (A)	ko00190: Oxidative phosphorylation; ko01100: Metabolic pathways	alkaline/neutral invertase [Dimocarpus longan]	INVC_ARATH RecName: Full=Alkaline/neutral invertase C, mitochondrial {ECO:0000305}; Short=A/N-INVC {ECO:0000303|PubMed:21441406}; EC=3.2.1.26 {ECO:0000269|PubMed:23135328}; Flags: Precursor;	A0A5C7IQC3_9ROSI RecName: Full=Alkaline/neutral invertase {ECO:0000256|RuleBase:RU367047}; EC=3.2.1.26 {ECO:0000256|RuleBase:RU367047};	At1g56560	GO:0005739,mitochondrion; GO:0033926,glycopeptide alpha-N-acetylgalactosaminidase activity; GO:0004575,sucrose alpha-glucosidase activity; GO:0007623,circadian rhythm; GO:0010029,regulation of seed germination; GO:0048510,regulation of timing of transition from vegetative to reproductive phase; GO:0005987,sucrose catabolic process; GO:0003674,molecular_function; GO:0003824,catalytic activity; GO:…	PF12899.7:Alkaline and neutral invertase	--	--	--
	Apse001G0024600	39.77	38.02	37.07	41.64	40.51	42.47	74.53	78.38	80.04	41.68	43.28	45.62	18.07	18.37	18.24	1613	1658	1759	1770	1716	1754	3143	2638	3043	1510	1792	1930	669	569	675	GWHBECT00000001	2821014	2822740	+	gene-Apse001G0024600	--	K01193 beta-fructofuranosidase [EC:3.2.1.26] | (RefSeq) beta-fructofuranosidase, insoluble isoenzyme 3-like (A)	ko00052: Galactose metabolism; ko00500: Starch and sucrose metabolism; ko01100: Metabolic pathways; ko01110: Biosynthesis of secondary metabolites	hypothetical protein CICLE_v10015331mg [Citrus clementina]	Y3720_ARATH RecName: Full=UPF0481 protein At3g47200;	A0A5C7H9B5_9ROSI SubName: Full=Uncharacterized protein {ECO:0000313|EMBL:TXG53588.1};	At4g31980_2	GO:0016021,integral component of membrane; GO:0005886,plasma membrane; GO:0005575,cellular_component; GO:0016020,membrane; GO:0031224,intrinsic component of membrane; GO:0044425,membrane part; GO:0005623,cell; GO:0044464,cell part; GO:0071944,cell periphery	PF03140.15:Plant protein of unknown function	--	--	--
	Apse001G0063600	1.5	1.04	0.98	0.77	0.43	0.52	0.11	0.09	0.08	0.37	0.19	0.21	1.49	1.37	1.59	63	47	48	34	19	22	5	3	3	14	8	9	57	44	61	GWHBECT00000001	8478442	8480199	-	gene-Apse001G0063600	--	K01193 beta-fructofuranosidase [EC:3.2.1.26] | (RefSeq) beta-fructofuranosidase, insoluble isoenzyme 3-like (A)	ko00052: Galactose metabolism; ko00500: Starch and sucrose metabolism; ko01100: Metabolic pathways; ko01110: Biosynthesis of secondary metabolites	hypothetical protein CUMW_251950, partial [Citrus unshiu]	Y3720_ARATH RecName: Full=UPF0481 protein At3g47200;	A0A5C7IT15_9ROSI SubName: Full=Uncharacterized protein {ECO:0000313|EMBL:TXG71974.1};	At2g44930	GO:0016021,integral component of membrane; GO:0005886,plasma membrane; GO:0005575,cellular_component; GO:0016020,membrane; GO:0031224,intrinsic component of membrane; GO:0044425,membrane part; GO:0005623,cell; GO:0044464,cell part; GO:0071944,cell periphery	PF03140.15:Plant protein of unknown function	--	--	--
	Apse002G0037200	0.41	0.53	0.29	1.27	1.1	1.22	0	0	0	0.49	0.54	0.53	1.56	1.38	1.89	18	25	15	58	50	54	0	0	0	19	24	24	62	46	75	GWHBECT00000002	8754272	8757834	+	gene-Apse002G0037200	--	K01193 beta-fructofuranosidase [EC:3.2.1.26] | (RefSeq) beta-fructofuranosidase, insoluble isoenzyme CWINV1 (A)	ko00052: Galactose metabolism; ko00500: Starch and sucrose metabolism; ko01100: Metabolic pathways; ko01110: Biosynthesis of secondary metabolites	beta-fructofuranosidase, insoluble isoenzyme CWINV5 [Litchi chinensis]	INV1_ARATH RecName: Full=Beta-fructofuranosidase, insoluble isoenzyme CWINV1; EC=3.2.1.26; AltName: Full=Cell wall beta-fructosidase 1; Short=AtbetaFRUCT1; AltName: Full=Cell wall invertase 1; Short=AtcwINV1; AltName: Full=Sucrose hydrolase 1; Flags: Precursor;	A0A5C7H9J0_9ROSI SubName: Full=Uncharacterized protein {ECO:0000313|EMBL:TXG53648.1};	At3g13790	GO:0048046,apoplast; GO:0005618,cell wall; GO:0005886,plasma membrane; GO:0004564,beta-fructofuranosidase activity; GO:0005975,carbohydrate metabolic process; GO:0050832,defense response to fungus; GO:0080167,response to karrikin; GO:0009611,response to wounding; GO:0003674,molecular_function; GO:0003824,catalytic activity; GO:0004553,hydrolase activity, hydrolyzing O-glycosyl compounds; GO:00167…	PF00251.20:Glycosyl hydrolases family 32 N-terminal domain	--	--	--
	Apse003G0026000	19.95	20.37	18.51	19.04	19.8	20.1	23.05	24.13	23.89	36	39.19	38.47	15.45	14.36	14.7	1159	1272	1258	1159	1201	1189	1392	1163	1301	1868	2324	2331	819	637	779	GWHBECT00000003	5238844	5242828	+	gene-Apse003G0026000	--	K03884 NADH-ubiquinone oxidoreductase chain 6 [EC:7.1.1.2] | (RefSeq) uncharacterized protein LOC109243048 (A)	ko00190: Oxidative phosphorylation; ko01100: Metabolic pathways	alkaline/neutral invertase [Dimocarpus longan]	INVA_ARATH RecName: Full=Alkaline/neutral invertase A, mitochondrial {ECO:0000305}; Short=A/N-INVA {ECO:0000303|PubMed:21441406}; EC=3.2.1.26 {ECO:0000269|PubMed:21441406}; Flags: Precursor;	A0A5C7I887_9ROSI RecName: Full=Alkaline/neutral invertase {ECO:0000256|RuleBase:RU367047}; EC=3.2.1.26 {ECO:0000256|RuleBase:RU367047};	At1g56560	GO:0005739,mitochondrion; GO:0033926,glycopeptide alpha-N-acetylgalactosaminidase activity; GO:0004575,sucrose alpha-glucosidase activity; GO:0042542,response to hydrogen peroxide; GO:0048364,root development; GO:0005987,sucrose catabolic process; GO:0003674,molecular_function; GO:0003824,catalytic activity; GO:0004553,hydrolase activity, hydrolyzing O-glycosyl compounds; GO:0016787,hydrolase act…	PF12899.7:Alkaline and neutral invertase	--	--	--
	Apse004G0014100	3.48	3.43	2.84	2.43	2.03	2.14	1.12	0.99	1.05	1.34	1.2	1.35	1.72	1.39	1.92	131	139	125	96	80	82	44	31	37	45	46	53	59	40	66	GWHBECT00000004	1666740	1668587	+	gene-Apse004G0014100	--	K01193 beta-fructofuranosidase [EC:3.2.1.26] | (RefSeq) beta-fructofuranosidase, insoluble isoenzyme 3-like (A)	ko00052: Galactose metabolism; ko00500: Starch and sucrose metabolism; ko01100: Metabolic pathways; ko01110: Biosynthesis of secondary metabolites	hypothetical protein CUMW_005880 [Citrus unshiu]	Y3720_ARATH RecName: Full=UPF0481 protein At3g47200;	A0A5C7HZI0_9ROSI SubName: Full=Uncharacterized protein {ECO:0000313|EMBL:TXG62547.1};	At2g44930	GO:0016021,integral component of membrane; GO:0005886,plasma membrane; GO:0005575,cellular_component; GO:0016020,membrane; GO:0031224,intrinsic component of membrane; GO:0044425,membrane part; GO:0005623,cell; GO:0044464,cell part; GO:0071944,cell periphery	PF03140.15:Plant protein of unknown function	--	--	--
	Apse004G0014200	7.3	6.34	6.85	3.85	3.61	4.29	1.09	1.69	1.37	4.15	4.04	3.5	3.11	3.29	2.92	244	228	268	135	126	146	38	47	43	124	138	122	95	84	89	GWHBECT00000004	1678205	1679530	+	gene-Apse004G0014200	--	K01193 beta-fructofuranosidase [EC:3.2.1.26] | (RefSeq) beta-fructofuranosidase, insoluble isoenzyme 3-like (A)	ko00052: Galactose metabolism; ko00500: Starch and sucrose metabolism; ko01100: Metabolic pathways; ko01110: Biosynthesis of secondary metabolites	hypothetical protein CUMW_005880 [Citrus unshiu]	Y3720_ARATH RecName: Full=UPF0481 protein At3g47200;	A0A5C7HZI0_9ROSI SubName: Full=Uncharacterized protein {ECO:0000313|EMBL:TXG62547.1};	At2g44930	GO:0016021,integral component of membrane; GO:0005886,plasma membrane; GO:0005575,cellular_component; GO:0016020,membrane; GO:0031224,intrinsic component of membrane; GO:0044425,membrane part; GO:0005623,cell; GO:0044464,cell part; GO:0071944,cell periphery	PF03140.15:Plant protein of unknown function	--	--	--
	Apse004G0015500	2.94	2.36	2.2	2.24	2.64	2.34	0	0	0	1.64	2.41	1.94	3.22	3.56	3.26	80	69	70	64	75	65	0	0	0	40	67	55	80	74	81	GWHBECT00000004	2054160	2055239	-	gene-Apse004G0015500	--	K01193 beta-fructofuranosidase [EC:3.2.1.26] | (RefSeq) beta-fructofuranosidase, insoluble isoenzyme 3-like (A)	ko00052: Galactose metabolism; ko00500: Starch and sucrose metabolism; ko01100: Metabolic pathways; ko01110: Biosynthesis of secondary metabolites	hypothetical protein CUMW_005880 [Citrus unshiu]	Y3720_ARATH RecName: Full=UPF0481 protein At3g47200;	A0A5C7I0J0_9ROSI SubName: Full=Uncharacterized protein {ECO:0000313|EMBL:TXG62554.1};	At2g44930	GO:0016021,integral component of membrane; GO:0005886,plasma membrane; GO:0005575,cellular_component; GO:0016020,membrane; GO:0031224,intrinsic component of membrane; GO:0044425,membrane part; GO:0005623,cell; GO:0044464,cell part; GO:0071944,cell periphery	PF03140.15:Plant protein of unknown function	--	--	--
	Apse005G0056400	9.12	8.27	7.95	3.87	4.66	4.65	3.56	4.44	4.37	4.71	5.02	4.82	5.25	4.13	4.68	512	499	522	228	273	266	208	207	230	236	288	282	269	177	240	GWHBECT00000005	24643125	24646329	+	gene-Apse005G0056400	--	K01193 beta-fructofuranosidase [EC:3.2.1.26] | (RefSeq) hypothetical protein (A)	ko00052: Galactose metabolism; ko00500: Starch and sucrose metabolism; ko01100: Metabolic pathways; ko01110: Biosynthesis of secondary metabolites	beta-fructofuranosidase, insoluble isoenzyme CWINV1 [Litchi chinensis]	INV1_ARATH RecName: Full=Beta-fructofuranosidase, insoluble isoenzyme CWINV1; EC=3.2.1.26; AltName: Full=Cell wall beta-fructosidase 1; Short=AtbetaFRUCT1; AltName: Full=Cell wall invertase 1; Short=AtcwINV1; AltName: Full=Sucrose hydrolase 1; Flags: Precursor;	A0A5C7HWP0_9ROSI SubName: Full=Uncharacterized protein {ECO:0000313|EMBL:TXG61215.1};	At3g13790	GO:0048046,apoplast; GO:0005618,cell wall; GO:0005886,plasma membrane; GO:0004564,beta-fructofuranosidase activity; GO:0005975,carbohydrate metabolic process; GO:0050832,defense response to fungus; GO:0080167,response to karrikin; GO:0009611,response to wounding; GO:0003674,molecular_function; GO:0003824,catalytic activity; GO:0004553,hydrolase activity, hydrolyzing O-glycosyl compounds; GO:00167…	PF00251.20:Glycosyl hydrolases family 32 N-terminal domain	--	--	--
	Apse006G0017200	1.07	1.11	0.97	0.43	0.53	0.61	0.73	0.32	0.22	0.95	0.61	0.83	1.47	1.6	1.61	52	58	55	22	27	30	37	13	10	41	30	42	65	59	71	GWHBECT00000006	1990798	1998717	-	gene-Apse006G0017200	--	K01193 beta-fructofuranosidase [EC:3.2.1.26] | (RefSeq) beta-fructofuranosidase, insoluble isoenzyme 3-like (A)	ko00052: Galactose metabolism; ko00500: Starch and sucrose metabolism; ko01100: Metabolic pathways; ko01110: Biosynthesis of secondary metabolites	hypothetical protein CICLE_v10025336mg [Citrus clementina]	Y3720_ARATH RecName: Full=UPF0481 protein At3g47200;	A0A5C7HRE9_9ROSI RecName: Full=Pept_C1 domain-containing protein {ECO:0000259|Pfam:PF00112};	At3g50120	GO:0016021,integral component of membrane; GO:0005886,plasma membrane; GO:0005575,cellular_component; GO:0016020,membrane; GO:0031224,intrinsic component of membrane; GO:0044425,membrane part; GO:0005623,cell; GO:0044464,cell part; GO:0071944,cell periphery	PF03140.15:Plant protein of unknown function	--	--	--
	Apse010G0171900	11.92	13.51	12.91	10.83	11.5	11.83	17.72	19.45	19.73	13.65	13.06	12.51	7.59	7.61	7.65	654	797	829	623	659	661	1011	886	1015	669	732	716	380	319	383	GWHBECT00000010	37020263	37023815	-	gene-Apse010G0171900	--	K03884 NADH-ubiquinone oxidoreductase chain 6 [EC:7.1.1.2] | (RefSeq) uncharacterized protein LOC109243048 (A)	ko00190: Oxidative phosphorylation; ko01100: Metabolic pathways	PREDICTED: probable alkaline/neutral invertase D [Citrus sinensis]	CINV2_ARATH RecName: Full=Alkaline/neutral invertase CINV2 {ECO:0000305}; EC=3.2.1.26 {ECO:0000269|PubMed:19470642}; AltName: Full=Alkaline/neutral invertase I {ECO:0000305}; Short=A/N-INVI {ECO:0000303|PubMed:21441406}; AltName: Full=Cytosolic invertase 2 {ECO:0000303|PubMed:19470642};	A0A5C7HAB3_9ROSI RecName: Full=Alkaline/neutral invertase {ECO:0000256|RuleBase:RU367047}; EC=3.2.1.26 {ECO:0000256|RuleBase:RU367047};	At4g09510	GO:0009507,chloroplast; GO:0005829,cytosol; GO:0004564,beta-fructofuranosidase activity; GO:0033926,glycopeptide alpha-N-acetylgalactosaminidase activity; GO:0004575,sucrose alpha-glucosidase activity; GO:0048364,root development; GO:0005987,sucrose catabolic process; GO:0003674,molecular_function; GO:0003824,catalytic activity; GO:0004553,hydrolase activity, hydrolyzing O-glycosyl compounds; GO:…	PF12899.7:Alkaline and neutral invertase	--	--	--
	Apse011G0111700	18.41	18.05	17.16	28.37	28.75	28.59	3.08	2.83	3.28	66.13	65.7	63.45	20.6	20.73	20.74	1035	1091	1129	1672	1688	1637	180	132	173	3321	3771	3721	1057	890	1064	GWHBECT00000011	15377384	15381238	-	gene-Apse011G0111700	--	K01193 beta-fructofuranosidase [EC:3.2.1.26] | (RefSeq) acid beta-fructofuranosidase-like (A)	ko00052: Galactose metabolism; ko00500: Starch and sucrose metabolism; ko01100: Metabolic pathways; ko01110: Biosynthesis of secondary metabolites	acid invertase [Dimocarpus longan]	INVA_VIGRR RecName: Full=Acid beta-fructofuranosidase {ECO:0000303|Ref.1}; EC=3.2.1.26 {ECO:0000255|PROSITE-ProRule:PRU10067}; AltName: Full=Acid invertase {ECO:0000303|Ref.1}; Short=AI {ECO:0000303|Ref.1}; AltName: Full=Acid sucrose hydrolase; AltName: Full=Vacuolar invertase; Contains: RecName: Full=Acid beta-fructofuranosidase 30 kDa subunit {ECO:0000303|Ref.1}; Contains: RecName: Full=Acid be…	A0A5C7H2C0_9ROSI RecName: Full=Beta-fructofuranosidase {ECO:0000256|ARBA:ARBA00012758}; EC=3.2.1.26 {ECO:0000256|ARBA:ARBA00012758};	At1g62660	GO:0016021,integral component of membrane; GO:0005775,vacuolar lumen; GO:0004575,sucrose alpha-glucosidase activity; GO:0005985,sucrose metabolic process; GO:0003674,molecular_function; GO:0003824,catalytic activity; GO:0004553,hydrolase activity, hydrolyzing O-glycosyl compounds; GO:0004564,beta-fructofuranosidase activity; GO:0015926,glucosidase activity; GO:0016787,hydrolase activity; GO:00167…	PF00251.20:Glycosyl hydrolases family 32 N-terminal domain	--	--	--
	Apse012G0102300	17.11	18.04	17.42	18.84	18.42	19.18	25.4	26.21	27.58	27.91	31.65	31.3	16.27	16.17	16.36	1068	1211	1272	1233	1201	1219	1649	1358	1614	1556	2017	2038	927	771	932	GWHBECT00000012	25314464	25320807	-	gene-Apse012G0102300	--	K03884 NADH-ubiquinone oxidoreductase chain 6 [EC:7.1.1.2] | (RefSeq) uncharacterized protein LOC109243048 (A)	ko00190: Oxidative phosphorylation; ko01100: Metabolic pathways	neutral invertase [Litchi chinensis]	INVE_ARATH RecName: Full=Alkaline/neutral invertase E, chloroplastic {ECO:0000305}; Short=A/N-INVE {ECO:0000303|PubMed:21441406}; EC=3.2.1.26 {ECO:0000269|PubMed:20304912}; Flags: Precursor;	A0A5C7GXN9_9ROSI RecName: Full=Alkaline/neutral invertase {ECO:0000256|RuleBase:RU367047}; EC=3.2.1.26 {ECO:0000256|RuleBase:RU367047};	At5g22510	GO:0009507,chloroplast; GO:0033926,glycopeptide alpha-N-acetylgalactosaminidase activity; GO:0004575,sucrose alpha-glucosidase activity; GO:0048825,cotyledon development; GO:0005982,starch metabolic process; GO:0005987,sucrose catabolic process; GO:0003674,molecular_function; GO:0003824,catalytic activity; GO:0004553,hydrolase activity, hydrolyzing O-glycosyl compounds; GO:0016787,hydrolase activ…	PF12899.7:Alkaline and neutral invertase	--	--	--
2.4.1.13	Apse001G0029900	5.54	5.45	5.97	5.71	5.64	5.56	10.53	10.71	10.9	7.46	7.91	8.25	3.63	4.76	4.5	271	287	342	293	288	277	536	435	500	326	395	421	162	178	201	GWHBECT00000001	3308268	3312046	+	gene-Apse001G0029900	--	K00695 sucrose synthase [EC:2.4.1.13] | (RefSeq) sucrose synthase 2-like (A)	ko00500: Starch and sucrose metabolism; ko01100: Metabolic pathways; ko01110: Biosynthesis of secondary metabolites	hypothetical protein CICLE_v10004341mg [Citrus clementina]	SUS2_ARATH RecName: Full=Sucrose synthase 2; Short=AtSUS2; EC=2.4.1.13; AltName: Full=Sucrose-UDP glucosyltransferase 2;	A0A5C7IRH3_9ROSI RecName: Full=Sucrose synthase {ECO:0000256|ARBA:ARBA00012540, ECO:0000256|RuleBase:RU280817}; EC=2.4.1.13 {ECO:0000256|ARBA:ARBA00012540, ECO:0000256|RuleBase:RU280817};	At5g49190	GO:0005829,cytosol; GO:0009505,plant-type cell wall; GO:0042170,plastid membrane; GO:0016157,sucrose synthase activity; GO:0001666,response to hypoxia; GO:0010431,seed maturation; GO:0005982,starch metabolic process; GO:0005985,sucrose metabolic process; GO:0003674,molecular_function; GO:0003824,catalytic activity; GO:0008194,UDP-glycosyltransferase activity; GO:0016740,transferase activity; GO:0…	PF00862.19:Sucrose synthase	--	--	--
	Apse004G0195200	82.84	81.17	82.54	99.38	99.66	99.22	185.52	193.04	185.66	184.78	185.55	189.2	83.64	80.82	80.56	4484	4724	5227	5638	5634	5469	10441	8671	9420	8934	10254	10682	4132	3341	3979	GWHBECT00000004	38291206	38293502	-	gene-Apse004G0195200	--	K23279 gallate 1-beta-glucosyltransferase [EC:2.4.1.136] | (RefSeq) GT2, RGT; cinnamate beta-D-glucosyltransferase-like (A)	--	resveratrol/hydroxycinnamic acid O-glucosyltransferase [Vitis labrusca]	GGT_QUERO RecName: Full=Gallate 1-beta-glucosyltransferase {ECO:0000303|PubMed:24412325}; EC=2.4.1.136 {ECO:0000269|PubMed:24412325}; AltName: Full=UDP-glucose:gallate glucosyltransferase {ECO:0000303|PubMed:24412325}; AltName: Full=Vanillate 1-beta-glucosyltransferase {ECO:0000305};	A0A5C7I5T2_9ROSI SubName: Full=Uncharacterized protein {ECO:0000313|EMBL:TXG64209.1};	At4g15480	GO:0047913,gallate 1-beta-glucosyltransferase activity; GO:0003674,molecular_function; GO:0003824,catalytic activity; GO:0008194,UDP-glycosyltransferase activity; GO:0016740,transferase activity; GO:0016757,transferase activity, transferring glycosyl groups; GO:0016758,transferase activity, transferring hexosyl groups; GO:0035251,UDP-glucosyltransferase activity; GO:0046527,glucosyltransferase ac…	PF00201.18:UDP-glucoronosyl and UDP-glucosyl transferase	--	--	--
	Apse004G0268300	0.33	0.35	0.35	0.54	0.41	0.31	0.27	0.19	0.22	0.54	0.53	0.68	0.45	0.21	0.21	31	35	38	53	40	29	26	15	19	45	50	66	38	15	18	GWHBECT00000004	50035972	50040327	+	gene-Apse004G0268300	--	K00695 sucrose synthase [EC:2.4.1.13] | (GenBank) sucrose synthase (A)	ko00500: Starch and sucrose metabolism; ko01100: Metabolic pathways; ko01110: Biosynthesis of secondary metabolites	PREDICTED: TMV resistance protein N-like isoform X2 [Citrus sinensis]	RPV1_VITRO RecName: Full=Disease resistance protein RPV1 {ECO:0000305}; AltName: Full=NAD(+) hydrolase RPV1; EC=3.2.2.6 {ECO:0000305|PubMed:31439792}; AltName: Full=Resistance to Plasmopara viticola protein {ECO:0000303|PubMed:24033846}; Short=MrRVP1 {ECO:0000303|PubMed:24033846};	A0A5C7I0M0_9ROSI RecName: Full=AAA domain-containing protein {ECO:0000259|SMART:SM00382};	At5g17680	GO:0005737,cytoplasm; GO:0005634,nucleus; GO:0043531,ADP binding; GO:0050135,NAD(P)+ nucleosidase activity; GO:0061809,NAD+ nucleotidase, cyclic ADP-ribose generating; GO:0042803,protein homodimerization activity; GO:0050832,defense response to fungus; GO:0043068,positive regulation of programmed cell death; GO:0007165,signal transduction; GO:0000166,nucleotide binding; GO:0003674,molecular_funct…	PF01582.20:TIR domain	--	--	--
	Apse005G0114500	0.97	1.16	0.92	1	1.33	1.27	3.56	3.32	2.81	1.49	1.6	1.76	0.86	0.81	0.79	59	76	66	64	85	79	226	168	161	81	100	112	48	38	44	GWHBECT00000005	33917244	33920948	-	gene-Apse005G0114500	--	K00695 sucrose synthase [EC:2.4.1.13] | (RefSeq) hypothetical protein (A)	ko00500: Starch and sucrose metabolism; ko01100: Metabolic pathways; ko01110: Biosynthesis of secondary metabolites	hypothetical protein CICLE_v10007483mg [Citrus clementina]	SUS_SOYBN RecName: Full=Sucrose synthase; EC=2.4.1.13; AltName: Full=Nodulin-100; Short=N-100; AltName: Full=Sucrose-UDP glucosyltransferase;	A0A5C7HXY9_9ROSI RecName: Full=Sucrose synthase {ECO:0000256|ARBA:ARBA00012540, ECO:0000256|RuleBase:RU280817}; EC=2.4.1.13 {ECO:0000256|ARBA:ARBA00012540, ECO:0000256|RuleBase:RU280817};	At5g20830	GO:0016157,sucrose synthase activity; GO:0009877,nodulation; GO:0005985,sucrose metabolic process; GO:0003674,molecular_function; GO:0003824,catalytic activity; GO:0008194,UDP-glycosyltransferase activity; GO:0016740,transferase activity; GO:0016757,transferase activity, transferring glycosyl groups; GO:0016758,transferase activity, transferring hexosyl groups; GO:0035251,UDP-glucosyltransferase …	PF00862.19:Sucrose synthase	--	--	--
	Apse006G0005100	0.59	0.6	0.63	0.3	0.32	0.38	0.1	0.2	0.1	0.12	0.16	0.18	0.2	0.21	0.21	60	65	74	32	34	39	11	17	9	11	16	19	18	16	19	GWHBECT00000006	615583	621175	+	gene-Apse006G0005100	--	K00695 sucrose synthase [EC:2.4.1.13] | (GenBank) sucrose synthase (A)	ko00500: Starch and sucrose metabolism; ko01100: Metabolic pathways; ko01110: Biosynthesis of secondary metabolites	PREDICTED: TMV resistance protein N-like isoform X2 [Citrus sinensis]	TMVRN_NICGU RecName: Full=TMV resistance protein N; EC=3.2.2.6 {ECO:0000255|PROSITE-ProRule:PRU00204};	A0A5C7HQB6_9ROSI SubName: Full=Uncharacterized protein {ECO:0000313|EMBL:TXG59257.1};	At5g36930	GO:0005737,cytoplasm; GO:0043531,ADP binding; GO:0005524,ATP binding; GO:0050135,NAD(P)+ nucleosidase activity; GO:0061809,NAD+ nucleotidase, cyclic ADP-ribose generating; GO:0009626,plant-type hypersensitive response; GO:0007165,signal transduction; GO:0000166,nucleotide binding; GO:0003674,molecular_function; GO:0005488,binding; GO:0017076,purine nucleotide binding; GO:0030554,adenyl nucleotide…	PF01582.20:TIR domain	--	--	--
	Apse006G0052400	54.98	54.89	52.92	46.66	44.91	47.66	36.3	37.64	35.87	61.27	61.17	63.71	59.55	59.87	63.07	2804	3010	3158	2494	2392	2475	1925	1593	1715	2791	3185	3389	2772	2332	2935	GWHBECT00000006	7244864	7250016	-	gene-Apse006G0052400	--	K03843 alpha-1,3/alpha-1,6-mannosyltransferase [EC:2.4.1.132 2.4.1.257] | (RefSeq) alpha-1,3/1,6-mannosyltransferase ALG2-like (A)	ko00510: N-Glycan biosynthesis; ko00513: Various types of N-glycan biosynthesis; ko01100: Metabolic pathways	PREDICTED: uncharacterized protein LOC102619440 isoform X4 [Citrus sinensis]	--	A0A5C7HU52_9ROSI SubName: Full=Uncharacterized protein {ECO:0000313|EMBL:TXG59722.1};	At1g75420	GO:0016021,integral component of membrane; GO:0016757,transferase activity, transferring glycosyl groups; GO:0008270,zinc ion binding; GO:0003674,molecular_function; GO:0003824,catalytic activity; GO:0016740,transferase activity; GO:0005488,binding; GO:0046872,metal ion binding; GO:0043167,ion binding; GO:0043169,cation binding; GO:0046914,transition metal ion binding; GO:0005575,cellular_compone…	PF16994.5:Glycosyl-transferase family 4	--	--	--
	Apse010G0036700	5.32	5.36	5.47	3.43	3.45	3.47	4.35	4.76	4.69	1.43	1.41	1.55	3.17	3.47	3.65	241	261	290	163	163	160	205	179	199	58	65	73	131	120	151	GWHBECT00000010	3590632	3595105	+	gene-Apse010G0036700	--	K03843 alpha-1,3/alpha-1,6-mannosyltransferase [EC:2.4.1.132 2.4.1.257] | (RefSeq) Glycosyl transferase, family 1 (A)	ko00510: N-Glycan biosynthesis; ko00513: Various types of N-glycan biosynthesis; ko01100: Metabolic pathways	hypothetical protein CICLE_v10001031mg [Citrus clementina]	--	A0A5C7H6W7_9ROSI RecName: Full=Glycos_transf_1 domain-containing protein {ECO:0000259|Pfam:PF00534};	At1g75420	GO:0016021,integral component of membrane; GO:0016757,transferase activity, transferring glycosyl groups; GO:0003674,molecular_function; GO:0003824,catalytic activity; GO:0016740,transferase activity; GO:0005575,cellular_component; GO:0016020,membrane; GO:0031224,intrinsic component of membrane; GO:0044425,membrane part	PF16994.5:Glycosyl-transferase family 4	--	--	--
	Apse011G0026600	0.59	0.74	0.62	1.82	1.88	1.88	3.38	3.18	3.75	0.33	0.49	0.33	0.31	0.29	0.35	74	100	92	240	247	241	443	332	443	37	63	44	36	28	40	GWHBECT00000011	3354723	3359917	+	gene-Apse011G0026600	--	K00695 sucrose synthase [EC:2.4.1.13] | (GenBank) sucrose synthase (A)	ko00500: Starch and sucrose metabolism; ko01100: Metabolic pathways; ko01110: Biosynthesis of secondary metabolites	hypothetical protein CISIN_1g044535mg, partial [Citrus sinensis]	RUN1_VITRO RecName: Full=Disease resistance protein RUN1 {ECO:0000305}; AltName: Full=NAD(+) hydrolase RUN1; EC=3.2.2.6 {ECO:0000269|PubMed:31439792}; AltName: Full=NADP(+) hydrolase RUN1 {ECO:0000305}; EC=3.2.2.- {ECO:0000269|PubMed:31439792}; AltName: Full=Resistance to Uncinula necator protein {ECO:0000303|PubMed:24033846}; Short=MrRUN1 {ECO:0000303|PubMed:24033846};	A0A5C7GZZ7_9ROSI SubName: Full=Uncharacterized protein {ECO:0000313|EMBL:TXG50360.1};	At5g17680	GO:0005737,cytoplasm; GO:0005634,nucleus; GO:0043531,ADP binding; GO:0050135,NAD(P)+ nucleosidase activity; GO:0003953,NAD+ nucleosidase activity; GO:0061809,NAD+ nucleotidase, cyclic ADP-ribose generating; GO:0050832,defense response to fungus; GO:0019677,NAD catabolic process; GO:0043068,positive regulation of programmed cell death; GO:0007165,signal transduction; GO:0000166,nucleotide binding;…	PF00931.22:NB-ARC domain	--	--	--
	Apse012G0099500	27.08	96.77	68.14	29.84	24.89	69.22	46.78	92.3	90.49	44.79	19.9	29.04	21.78	100.78	48.4	744	2858	2190	859	714	1936	1336	2104	2330	1099	558	832	546	2114	1213	GWHBECT00000012	24954787	24960477	-	gene-Apse012G0099500	--	K03844 alpha-1,2-mannosyltransferase [EC:2.4.1.131] | (RefSeq) alpha-1,2-mannosyltransferase (A)	ko00510: N-Glycan biosynthesis; ko00513: Various types of N-glycan biosynthesis; ko01100: Metabolic pathways	hypothetical protein CISIN_1g022480mg [Citrus sinensis]	ACR12_ARATH RecName: Full=ACT domain-containing protein ACR12 {ECO:0000305}; AltName: Full=Protein ACT DOMAIN REPEATS 12 {ECO:0000303|PubMed:21861936}; Flags: Precursor;	A0A5C7GXS7_9ROSI SubName: Full=Uncharacterized protein {ECO:0000313|EMBL:TXG49329.1};	At5g04740	GO:0009507,chloroplast; GO:0009570,chloroplast stroma; GO:0009535,chloroplast thylakoid membrane; GO:0005886,plasma membrane; GO:0005622,intracellular; GO:0005575,cellular_component; GO:0005623,cell; GO:0005737,cytoplasm; GO:0043231,intracellular membrane-bounded organelle; GO:0009536,plastid; GO:0043226,organelle; GO:0043227,membrane-bounded organelle; GO:0043229,intracellular organelle; GO:0044…	PF01842.25:ACT domain	--	--	--
	Apse012G0187700	11.07	11.61	11.24	12.44	13.15	11.5	19.37	20.02	19.63	6.21	7	8.23	10.32	8.96	9.43	477	538	567	562	592	505	868	716	793	239	308	370	406	295	371	GWHBECT00000012	37210885	37214094	-	gene-Apse012G0187700	--	K03844 alpha-1,2-mannosyltransferase [EC:2.4.1.131] | (RefSeq) GDP-Man:Man(3)GlcNAc(2)-PP-Dol alpha-1,2-mannosyltransferase (A)	ko00510: N-Glycan biosynthesis; ko00513: Various types of N-glycan biosynthesis; ko01100: Metabolic pathways	hypothetical protein CICLE_v10031450mg [Citrus clementina]	ALG11_ARATH RecName: Full=GDP-Man:Man(3)GlcNAc(2)-PP-Dol alpha-1,2-mannosyltransferase; EC=2.4.1.131; AltName: Full=Alpha-1,2-mannosyltransferase ALG11; AltName: Full=Asparagine-linked glycosylation protein 11; AltName: Full=Protein LEAF WILTING 3;	A0A5C7GZ99_9ROSI RecName: Full=GDP-Man:Man(3)GlcNAc(2)-PP-Dol alpha-1,2-mannosyltransferase {ECO:0000256|ARBA:ARBA00022018, ECO:0000256|RuleBase:RU367051}; EC=2.4.1.131 {ECO:0000256|ARBA:ARBA00012645, ECO:0000256|RuleBase:RU367051};	7296469	GO:0005783,endoplasmic reticulum; GO:0005789,endoplasmic reticulum membrane; GO:0016021,integral component of membrane; GO:0016020,membrane; GO:0004377,GDP-Man:Man3GlcNAc2-PP-Dol alpha-1,2-mannosyltransferase activity; GO:0006490,oligosaccharide-lipid intermediate biosynthetic process; GO:0009832,plant-type cell wall biogenesis; GO:0006487,protein N-linked glycosylation; GO:0009737,response to ab…	PF15924.5:ALG11 mannosyltransferase N-terminus	--	--	--
2.4.1.242	Apse004G0076300	1.75	1.86	2.72	0.65	0.95	1.1	0.54	0.38	0.27	0.91	0.31	0.66	1.37	0.41	0.55	28	32	51	11	16	18	9	5	4	13	5	11	20	5	8	GWHBECT00000004	8992369	8993445	-	gene-Apse004G0076300	--	K13679 granule-bound starch synthase [EC:2.4.1.242] | (RefSeq) granule-bound starch synthase 1, chloroplastic/amyloplastic (A)	ko00500: Starch and sucrose metabolism; ko01100: Metabolic pathways; ko01110: Biosynthesis of secondary metabolites	hypothetical protein CICLE_v10019346mg [Citrus clementina]	SSG1_ANTMA RecName: Full=Granule-bound starch synthase 1, chloroplastic/amyloplastic; EC=2.4.1.21; AltName: Full=Granule-bound starch synthase I; Short=GBSS-I; Flags: Precursor;	A0A5C7I3S5_9ROSI RecName: Full=Starch synthase, chloroplastic/amyloplastic {ECO:0000256|RuleBase:RU361232}; EC=2.4.1.- {ECO:0000256|RuleBase:RU361232};	At1g32900	GO:0009501,amyloplast; GO:0009507,chloroplast; GO:0033201,alpha-1,4-glucan synthase activity; GO:0004373,glycogen (starch) synthase activity; GO:0009011,starch synthase activity; GO:0019252,starch biosynthetic process; GO:0003674,molecular_function; GO:0003824,catalytic activity; GO:0016740,transferase activity; GO:0016757,transferase activity, transferring glycosyl groups; GO:0016758,transferase…	PF08323.11:Starch synthase catalytic domain	--	--	--
	Apse004G0076600	9.48	10.12	9.18	5.12	5.06	4.62	3.28	3.65	3.66	3.29	3.52	2.72	4.69	4.46	5.11	899	1032	1019	509	501	446	323	287	325	279	341	269	406	323	442	GWHBECT00000004	9011957	9016358	+	gene-Apse004G0076600	--	K13679 granule-bound starch synthase [EC:2.4.1.242] | (RefSeq) granule-bound starch synthase 1, chloroplastic/amyloplastic-like (A)	ko00500: Starch and sucrose metabolism; ko01100: Metabolic pathways; ko01110: Biosynthesis of secondary metabolites	hypothetical protein CUMW_092180 [Citrus unshiu]	PPR11_ARATH RecName: Full=Pentatricopeptide repeat-containing protein At1g05600;	A0A5C7I1Q9_9ROSI SubName: Full=Uncharacterized protein {ECO:0000313|EMBL:TXG63100.1};	At1g05600	--	PF13041.6:PPR repeat family	--	--	--
	Apse004G0076700	54.41	51	51.2	51.56	48.38	57.26	23.45	23.27	25.65	45.05	46.09	49.62	40.51	43.35	39.97	2930	2953	3226	2910	2721	3140	1313	1040	1295	2167	2534	2787	1991	1783	1964	GWHBECT00000004	9016931	9020321	-	gene-Apse004G0076700	--	K13679 granule-bound starch synthase [EC:2.4.1.242] | (RefSeq) granule-bound starch synthase 1, chloroplastic/amyloplastic-like (A)	ko00500: Starch and sucrose metabolism; ko01100: Metabolic pathways; ko01110: Biosynthesis of secondary metabolites	granule-bound starch synthase 1, chloroplastic/amyloplastic [Quercus suber]	SSG1_ANTMA RecName: Full=Granule-bound starch synthase 1, chloroplastic/amyloplastic; EC=2.4.1.21; AltName: Full=Granule-bound starch synthase I; Short=GBSS-I; Flags: Precursor;	A0A5C7I3S5_9ROSI RecName: Full=Starch synthase, chloroplastic/amyloplastic {ECO:0000256|RuleBase:RU361232}; EC=2.4.1.- {ECO:0000256|RuleBase:RU361232};	At1g32900	GO:0009501,amyloplast; GO:0009507,chloroplast; GO:0033201,alpha-1,4-glucan synthase activity; GO:0004373,glycogen (starch) synthase activity; GO:0009011,starch synthase activity; GO:0019252,starch biosynthetic process; GO:0003674,molecular_function; GO:0003824,catalytic activity; GO:0016740,transferase activity; GO:0016757,transferase activity, transferring glycosyl groups; GO:0016758,transferase…	PF08323.11:Starch synthase catalytic domain	--	--	--
3.2.1.39	Apse001G0069000	0.15	0.05	0.17	0.84	1.36	1.25	1.41	1.36	0.63	0.33	0.48	0.38	0.7	0.45	0.75	3	1	4	18	29	26	30	23	12	6	10	8	13	7	14	GWHBECT00000001	9251648	9252694	+	gene-Apse001G0069000	--	K25108 licheninase [EC:3.2.1.73] | (RefSeq) glucan endo-1,3-beta-glucosidase (A)	--	hypothetical protein POPTR_010G088500v3 [Populus trichocarpa]	E13C_MUSAC RecName: Full=Glucan endo-1,3-beta-glucosidase {ECO:0000305}; EC=3.2.1.39 {ECO:0000269|PubMed:10672030}; AltName: Full=Beta-1,3-glucanase {ECO:0000303|PubMed:10672030}; AltName: Allergen=Mus a 5 {ECO:0000305}; Flags: Precursor;	A0A5C7IRM1_9ROSI RecName: Full=Glucan endo-1,3-beta-D-glucosidase {ECO:0000256|ARBA:ARBA00012780}; EC=3.2.1.39 {ECO:0000256|ARBA:ARBA00012780};	At1g77780	GO:0042973,glucan endo-1,3-beta-D-glucosidase activity; GO:0005975,carbohydrate metabolic process; GO:0003674,molecular_function; GO:0003824,catalytic activity; GO:0004553,hydrolase activity, hydrolyzing O-glycosyl compounds; GO:0008422,beta-glucosidase activity; GO:0015926,glucosidase activity; GO:0016787,hydrolase activity; GO:0016798,hydrolase activity, acting on glycosyl bonds; GO:0008152,met…	PF00332.18:Glycosyl hydrolases family 17	--	--	--
	Apse001G0122700	16.11	16.21	16.32	16.68	17.57	16.06	23.21	24.58	25.18	16.9	20.28	18.72	10.65	8.62	8.88	945	1022	1120	1025	1076	959	1415	1196	1384	885	1214	1145	570	386	475	GWHBECT00000001	18387754	18400020	-	gene-Apse001G0122700	--	K19891 glucan endo-1,3-beta-glucosidase 1/2/3 [EC:3.2.1.39] | (RefSeq) glucan endo-1,3-beta-glucosidase 1 (A)	ko00500: Starch and sucrose metabolism; ko01100: Metabolic pathways	hypothetical protein CISIN_1g001658mg [Citrus sinensis]	Y1561_ARATH RecName: Full=Probable LRR receptor-like serine/threonine-protein kinase At1g56130; EC=2.7.11.1; Flags: Precursor;	A0A5C7IT95_9ROSI RecName: Full=Non-specific serine/threonine protein kinase {ECO:0000256|ARBA:ARBA00012513}; EC=2.7.11.1 {ECO:0000256|ARBA:ARBA00012513};	At1g56130	GO:0016021,integral component of membrane; GO:0005886,plasma membrane; GO:0005524,ATP binding; GO:0106310,NA; GO:0004674,protein serine/threonine kinase activity; GO:0106311,NA; GO:0046777,protein autophosphorylation; GO:0000166,nucleotide binding; GO:0003674,molecular_function; GO:0005488,binding; GO:0008144,drug binding; GO:0017076,purine nucleotide binding; GO:0030554,adenyl nucleotide binding…	PF11721.8:Malectin domain	--	--	--
	Apse001G0233800	12.32	12.83	11.97	3.87	3.52	3.8	0.75	0.71	0.94	2.89	3.13	3	1.64	1.68	1.96	586	656	666	193	175	184	37	28	42	123	152	149	71	61	85	GWHBECT00000001	57818763	57820945	-	gene-Apse001G0233800	--	K19891 glucan endo-1,3-beta-glucosidase 1/2/3 [EC:3.2.1.39] | (RefSeq) hypothetical protein (A)	ko00500: Starch and sucrose metabolism; ko01100: Metabolic pathways	glucan endo-1,3-beta-glucosidase 14 isoform X1 [Jatropha curcas]	E1314_ARATH RecName: Full=Glucan endo-1,3-beta-glucosidase 14; EC=3.2.1.39; AltName: Full=(1->3)-beta-glucan endohydrolase 14; Short=(1->3)-beta-glucanase 14; AltName: Full=Beta-1,3-endoglucanase 14; Short=Beta-1,3-glucanase 14; Flags: Precursor;	A0A5C7IXF3_9ROSI RecName: Full=Glucan endo-1,3-beta-D-glucosidase {ECO:0000256|ARBA:ARBA00012780}; EC=3.2.1.39 {ECO:0000256|ARBA:ARBA00012780};	At2g27500	GO:0046658,anchored component of plasma membrane; GO:0005618,cell wall; GO:0005737,cytoplasm; GO:0005576,extracellular region; GO:0005634,nucleus; GO:0042973,glucan endo-1,3-beta-D-glucosidase activity; GO:0005975,carbohydrate metabolic process; GO:0071555,cell wall organization; GO:0006952,defense response; GO:0003674,molecular_function; GO:0003824,catalytic activity; GO:0004553,hydrolase activi…	PF00332.18:Glycosyl hydrolases family 17	--	--	--
	Apse002G0147000	3.56	3.24	3.66	1.43	1.14	1.09	1.71	1.92	1.6	1.33	1.49	1.41	1.32	1.14	1.42	192	188	231	81	64	60	96	86	81	64	82	79	65	47	70	GWHBECT00000002	36837708	36839844	-	gene-Apse002G0147000	--	K19893 glucan endo-1,3-beta-glucosidase 5/6 [EC:3.2.1.39] | (RefSeq) glucan endo-1,3-beta-glucosidase 6 (A)	ko00500: Starch and sucrose metabolism; ko01100: Metabolic pathways	hypothetical protein CICLE_v10014935mg [Citrus clementina]	E135_ARATH RecName: Full=Glucan endo-1,3-beta-glucosidase 5; EC=3.2.1.39; AltName: Full=(1->3)-beta-glucan endohydrolase 5; Short=(1->3)-beta-glucanase 5; AltName: Full=Beta-1,3-endoglucanase 5; Short=Beta-1,3-glucanase 5; Flags: Precursor;	A0A5C7IKZ4_9ROSI RecName: Full=Glucan endo-1,3-beta-D-glucosidase {ECO:0000256|ARBA:ARBA00012780}; EC=3.2.1.39 {ECO:0000256|ARBA:ARBA00012780};	At4g17180	GO:0031225,anchored component of membrane; GO:0046658,anchored component of plasma membrane; GO:0005886,plasma membrane; GO:0009506,plasmodesma; GO:0005773,vacuole; GO:0042973,glucan endo-1,3-beta-D-glucosidase activity; GO:0005975,carbohydrate metabolic process; GO:0006952,defense response; GO:0003674,molecular_function; GO:0003824,catalytic activity; GO:0004553,hydrolase activity, hydrolyzing O…	PF00332.18:Glycosyl hydrolases family 17	--	--	--
	Apse002G0196800	5.64	5.46	5.27	1.42	1.49	1.49	2.78	3	2.69	1.33	1.45	1.17	1.87	2.24	1.87	152	158	166	40	42	41	78	67	68	32	40	33	46	46	46	GWHBECT00000002	54232774	54234179	-	gene-Apse002G0196800	--	K25108 licheninase [EC:3.2.1.73] | (RefSeq) glucan endo-1,3-beta-glucosidase-like (A)	--	glucan endo-1,3-beta-glucosidase, basic isoform [Quercus suber]	E13B_PRUPE RecName: Full=Glucan endo-1,3-beta-glucosidase, basic isoform; EC=3.2.1.39; AltName: Full=(1->3)-beta-glucan endohydrolase; Short=(1->3)-beta-glucanase; AltName: Full=Beta-1,3-endoglucanase; AltName: Full=PpGns1; Flags: Precursor;	A0A5C7IM53_9ROSI RecName: Full=Glucan endo-1,3-beta-D-glucosidase {ECO:0000256|ARBA:ARBA00012780}; EC=3.2.1.39 {ECO:0000256|ARBA:ARBA00012780};	At3g57270	GO:0042973,glucan endo-1,3-beta-D-glucosidase activity; GO:0005975,carbohydrate metabolic process; GO:0006952,defense response; GO:0009607,response to biotic stimulus; GO:0003674,molecular_function; GO:0003824,catalytic activity; GO:0004553,hydrolase activity, hydrolyzing O-glycosyl compounds; GO:0008422,beta-glucosidase activity; GO:0015926,glucosidase activity; GO:0016787,hydrolase activity; GO…	PF00332.18:Glycosyl hydrolases family 17	--	--	--
	Apse002G0197000	4.98	3.92	4.56	7.18	6.9	7	1.49	1.1	1.15	1.16	1.01	1.11	8.85	6.93	6.98	125	106	134	189	181	179	39	23	27	26	26	29	203	133	160	GWHBECT00000002	54317777	54319182	-	gene-Apse002G0197000	--	K25108 licheninase [EC:3.2.1.73] | (RefSeq) glucan endo-1,3-beta-glucosidase-like (A)	--	glucan endo-1,3-beta-glucosidase, basic isoform-like [Hevea brasiliensis]	E13B_PRUPE RecName: Full=Glucan endo-1,3-beta-glucosidase, basic isoform; EC=3.2.1.39; AltName: Full=(1->3)-beta-glucan endohydrolase; Short=(1->3)-beta-glucanase; AltName: Full=Beta-1,3-endoglucanase; AltName: Full=PpGns1; Flags: Precursor;	A0A5C7ING5_9ROSI RecName: Full=Glucan endo-1,3-beta-D-glucosidase {ECO:0000256|ARBA:ARBA00012780}; EC=3.2.1.39 {ECO:0000256|ARBA:ARBA00012780};	At3g57270	GO:0042973,glucan endo-1,3-beta-D-glucosidase activity; GO:0005975,carbohydrate metabolic process; GO:0006952,defense response; GO:0009607,response to biotic stimulus; GO:0003674,molecular_function; GO:0003824,catalytic activity; GO:0004553,hydrolase activity, hydrolyzing O-glycosyl compounds; GO:0008422,beta-glucosidase activity; GO:0015926,glucosidase activity; GO:0016787,hydrolase activity; GO…	PF00332.18:Glycosyl hydrolases family 17	--	--	--
	Apse002G0197100	2.73	3.14	3.02	2.36	2.11	2.39	1.57	1.56	2.15	0.51	0.56	0.47	1.04	0.9	0.87	72	89	93	65	58	64	43	34	53	12	15	13	25	18	21	GWHBECT00000002	54348357	54350447	-	gene-Apse002G0197100	--	K25108 licheninase [EC:3.2.1.73] | (RefSeq) glucan endo-1,3-beta-glucosidase-like (A)	--	pathogenesis-related gene 2-like protein PR2-1 [Dimocarpus longan]	E13A_SOYBN RecName: Full=Glucan endo-1,3-beta-glucosidase; EC=3.2.1.39; AltName: Full=(1->3)-beta-glucan endohydrolase; Short=(1->3)-beta-glucanase; AltName: Full=Beta-1,3-endoglucanase; Flags: Precursor;	A0A5C7ILW8_9ROSI RecName: Full=Glucan endo-1,3-beta-D-glucosidase {ECO:0000256|ARBA:ARBA00012780}; EC=3.2.1.39 {ECO:0000256|ARBA:ARBA00012780};	At3g57270	GO:0046658,anchored component of plasma membrane; GO:0005618,cell wall; GO:0005773,vacuole; GO:0042973,glucan endo-1,3-beta-D-glucosidase activity; GO:0005975,carbohydrate metabolic process; GO:0006952,defense response; GO:0003674,molecular_function; GO:0003824,catalytic activity; GO:0004553,hydrolase activity, hydrolyzing O-glycosyl compounds; GO:0008422,beta-glucosidase activity; GO:0015926,glu…	PF00332.18:Glycosyl hydrolases family 17	--	--	--
	Apse002G0197200	56.81	50.57	52	118.26	112.68	123.79	77.01	80.45	84.92	23.35	23.84	24.77	116.63	118.86	117.17	1678	1606	1797	3661	3476	3723	2365	1972	2351	616	719	763	3144	2681	3158	GWHBECT00000002	54373705	54375419	-	gene-Apse002G0197200	--	K25108 licheninase [EC:3.2.1.73] | (RefSeq) glucan endo-1,3-beta-glucosidase-like (A)	--	glucan endo-1,3-beta-glucosidase, basic isoform [Quercus suber]	E13B_PRUPE RecName: Full=Glucan endo-1,3-beta-glucosidase, basic isoform; EC=3.2.1.39; AltName: Full=(1->3)-beta-glucan endohydrolase; Short=(1->3)-beta-glucanase; AltName: Full=Beta-1,3-endoglucanase; AltName: Full=PpGns1; Flags: Precursor;	A0A5C7ING5_9ROSI RecName: Full=Glucan endo-1,3-beta-D-glucosidase {ECO:0000256|ARBA:ARBA00012780}; EC=3.2.1.39 {ECO:0000256|ARBA:ARBA00012780};	At3g57270	GO:0042973,glucan endo-1,3-beta-D-glucosidase activity; GO:0005975,carbohydrate metabolic process; GO:0006952,defense response; GO:0009607,response to biotic stimulus; GO:0003674,molecular_function; GO:0003824,catalytic activity; GO:0004553,hydrolase activity, hydrolyzing O-glycosyl compounds; GO:0008422,beta-glucosidase activity; GO:0015926,glucosidase activity; GO:0016787,hydrolase activity; GO…	PF00332.18:Glycosyl hydrolases family 17	--	--	--
	Apse002G0277600	2.01	2.16	2.03	3.1	3.36	3.35	0.55	0.68	0.72	1.44	2.17	2.13	2.77	2.7	3.68	39	45	46	63	68	66	11	11	13	25	43	43	49	40	65	GWHBECT00000002	70255907	70257419	-	gene-Apse002G0277600	--	K19891 glucan endo-1,3-beta-glucosidase 1/2/3 [EC:3.2.1.39] | (RefSeq) glucan endo-1,3-beta-glucosidase 1 (A)	ko00500: Starch and sucrose metabolism; ko01100: Metabolic pathways	hypothetical protein CISIN_1g001658mg [Citrus sinensis]	Y1561_ARATH RecName: Full=Probable LRR receptor-like serine/threonine-protein kinase At1g56130; EC=2.7.11.1; Flags: Precursor;	A0A5C7IS98_9ROSI RecName: Full=Non-specific serine/threonine protein kinase {ECO:0000256|ARBA:ARBA00012513}; EC=2.7.11.1 {ECO:0000256|ARBA:ARBA00012513};	At1g56120	GO:0016021,integral component of membrane; GO:0005886,plasma membrane; GO:0005524,ATP binding; GO:0106310,NA; GO:0004674,protein serine/threonine kinase activity; GO:0106311,NA; GO:0046777,protein autophosphorylation; GO:0000166,nucleotide binding; GO:0003674,molecular_function; GO:0005488,binding; GO:0008144,drug binding; GO:0017076,purine nucleotide binding; GO:0030554,adenyl nucleotide binding…	PF11721.8:Malectin domain	--	--	--
	Apse002G0278000	0.97	0.83	0.73	0.54	0.49	0.58	0.18	0.1	0.26	0.39	0.42	0.31	0.24	0.32	0.27	48	44	42	28	25	29	9	4	12	17	21	16	11	12	12	GWHBECT00000002	70282892	70296680	-	gene-Apse002G0278000	--	K19891 glucan endo-1,3-beta-glucosidase 1/2/3 [EC:3.2.1.39] | (RefSeq) glucan endo-1,3-beta-glucosidase 1 (A)	ko00500: Starch and sucrose metabolism; ko01100: Metabolic pathways	hypothetical protein CISIN_1g001658mg [Citrus sinensis]	Y1561_ARATH RecName: Full=Probable LRR receptor-like serine/threonine-protein kinase At1g56130; EC=2.7.11.1; Flags: Precursor;	A0A5C7IS98_9ROSI RecName: Full=Non-specific serine/threonine protein kinase {ECO:0000256|ARBA:ARBA00012513}; EC=2.7.11.1 {ECO:0000256|ARBA:ARBA00012513};	At1g56130	GO:0016021,integral component of membrane; GO:0005886,plasma membrane; GO:0005524,ATP binding; GO:0106310,NA; GO:0004674,protein serine/threonine kinase activity; GO:0106311,NA; GO:0046777,protein autophosphorylation; GO:0000166,nucleotide binding; GO:0003674,molecular_function; GO:0005488,binding; GO:0008144,drug binding; GO:0017076,purine nucleotide binding; GO:0030554,adenyl nucleotide binding…	PF11721.8:Malectin domain	--	--	--
	Apse002G0278100	0.69	1.14	0.93	0.72	0.55	0.7	0.59	0.55	0.19	0.82	1.04	1.12	0.69	0.91	0.56	35	62	55	38	29	36	31	23	9	37	54	59	32	35	26	GWHBECT00000002	70298052	70333498	-	gene-Apse002G0278100	--	K19891 glucan endo-1,3-beta-glucosidase 1/2/3 [EC:3.2.1.39] | (RefSeq) glucan endo-1,3-beta-glucosidase 1 (A)	ko00500: Starch and sucrose metabolism; ko01100: Metabolic pathways	probable LRR receptor-like serine/threonine-protein kinase At1g56130 [Herrania umbratica]	Y1561_ARATH RecName: Full=Probable LRR receptor-like serine/threonine-protein kinase At1g56130; EC=2.7.11.1; Flags: Precursor;	A0A5C7IS98_9ROSI RecName: Full=Non-specific serine/threonine protein kinase {ECO:0000256|ARBA:ARBA00012513}; EC=2.7.11.1 {ECO:0000256|ARBA:ARBA00012513};	At1g56130	GO:0016021,integral component of membrane; GO:0005886,plasma membrane; GO:0005524,ATP binding; GO:0106310,NA; GO:0004674,protein serine/threonine kinase activity; GO:0106311,NA; GO:0046777,protein autophosphorylation; GO:0000166,nucleotide binding; GO:0003674,molecular_function; GO:0005488,binding; GO:0008144,drug binding; GO:0017076,purine nucleotide binding; GO:0030554,adenyl nucleotide binding…	PF11721.8:Malectin domain	--	--	--
	Apse002G0282100	3.17	3.42	3.03	1.47	1.19	1.04	1.76	2.07	1.87	0.55	0.52	0.34	0.21	0.15	0.35	168	195	188	82	66	56	97	91	93	26	28	19	10	6	17	GWHBECT00000002	70981869	70990872	+	gene-Apse002G0282100	--	K19891 glucan endo-1,3-beta-glucosidase 1/2/3 [EC:3.2.1.39] | (RefSeq) glucan endo-1,3-beta-glucosidase 1 (A)	ko00500: Starch and sucrose metabolism; ko01100: Metabolic pathways	probable LRR receptor-like serine/threonine-protein kinase At1g56130 [Herrania umbratica]	Y1561_ARATH RecName: Full=Probable LRR receptor-like serine/threonine-protein kinase At1g56130; EC=2.7.11.1; Flags: Precursor;	A0A5C7IPS3_9ROSI RecName: Full=Non-specific serine/threonine protein kinase {ECO:0000256|ARBA:ARBA00012513}; EC=2.7.11.1 {ECO:0000256|ARBA:ARBA00012513};	At1g56120	GO:0016021,integral component of membrane; GO:0005886,plasma membrane; GO:0005524,ATP binding; GO:0106310,NA; GO:0004674,protein serine/threonine kinase activity; GO:0106311,NA; GO:0046777,protein autophosphorylation; GO:0000166,nucleotide binding; GO:0003674,molecular_function; GO:0005488,binding; GO:0008144,drug binding; GO:0017076,purine nucleotide binding; GO:0030554,adenyl nucleotide binding…	PF11721.8:Malectin domain	--	--	--
	Apse002G0282700	4.48	4.56	4.46	1.02	1.02	0.81	1.67	2.19	1.83	0.71	0.74	0.95	0.52	0.8	1.19	227	248	264	54	54	42	88	92	87	32	38	50	24	31	55	GWHBECT00000002	71166008	71174796	+	gene-Apse002G0282700	--	K19891 glucan endo-1,3-beta-glucosidase 1/2/3 [EC:3.2.1.39] | (RefSeq) glucan endo-1,3-beta-glucosidase 1 (A)	ko00500: Starch and sucrose metabolism; ko01100: Metabolic pathways	probable LRR receptor-like serine/threonine-protein kinase At1g56130 [Herrania umbratica]	Y1561_ARATH RecName: Full=Probable LRR receptor-like serine/threonine-protein kinase At1g56130; EC=2.7.11.1; Flags: Precursor;	A0A5C7IPH3_9ROSI RecName: Full=Non-specific serine/threonine protein kinase {ECO:0000256|ARBA:ARBA00012513}; EC=2.7.11.1 {ECO:0000256|ARBA:ARBA00012513};	At1g56130	GO:0016021,integral component of membrane; GO:0005886,plasma membrane; GO:0005524,ATP binding; GO:0106310,NA; GO:0004674,protein serine/threonine kinase activity; GO:0106311,NA; GO:0046777,protein autophosphorylation; GO:0000166,nucleotide binding; GO:0003674,molecular_function; GO:0005488,binding; GO:0008144,drug binding; GO:0017076,purine nucleotide binding; GO:0030554,adenyl nucleotide binding…	PF11721.8:Malectin domain	--	--	--
	Apse002G0282800	6.47	6.95	7.05	1.67	1.43	1.37	9.59	9.06	10.66	0.23	0.2	0.17	0.08	0.03	0.06	251	290	320	68	58	54	387	292	388	8	8	7	3	1	2	GWHBECT00000002	71205260	71211238	+	gene-Apse002G0282800	--	K19891 glucan endo-1,3-beta-glucosidase 1/2/3 [EC:3.2.1.39] | (RefSeq) glucan endo-1,3-beta-glucosidase 1 (A)	ko00500: Starch and sucrose metabolism; ko01100: Metabolic pathways	PREDICTED: probable LRR receptor-like serine/threonine-protein kinase At1g56140 isoform X1 [Theobroma cacao]	Y1561_ARATH RecName: Full=Probable LRR receptor-like serine/threonine-protein kinase At1g56130; EC=2.7.11.1; Flags: Precursor;	A0A5C7IPH3_9ROSI RecName: Full=Non-specific serine/threonine protein kinase {ECO:0000256|ARBA:ARBA00012513}; EC=2.7.11.1 {ECO:0000256|ARBA:ARBA00012513};	At1g56120	GO:0016021,integral component of membrane; GO:0005886,plasma membrane; GO:0005524,ATP binding; GO:0106310,NA; GO:0004674,protein serine/threonine kinase activity; GO:0106311,NA; GO:0046777,protein autophosphorylation; GO:0000166,nucleotide binding; GO:0003674,molecular_function; GO:0005488,binding; GO:0008144,drug binding; GO:0017076,purine nucleotide binding; GO:0030554,adenyl nucleotide binding…	PF11721.8:Malectin domain	--	--	--
	Apse003G0105700	110.35	111.4	111.84	79.07	85.12	79.88	63.18	65.26	65.61	224.68	240.21	233.86	73.02	72.86	73.37	6160	6686	7304	4626	4962	4540	3667	3023	3433	11202	13689	13616	3720	3106	3737	GWHBECT00000003	26989154	26992769	+	gene-Apse003G0105700	--	K15429 tRNA (guanine37-N1)-methyltransferase [EC:2.1.1.228] | (RefSeq) hypothetical protein (A)	--	hypothetical protein CISIN_1g011532mg [Citrus sinensis]	E138_ARATH RecName: Full=Glucan endo-1,3-beta-glucosidase 8; EC=3.2.1.39; AltName: Full=(1->3)-beta-glucan endohydrolase 8; Short=(1->3)-beta-glucanase 8; AltName: Full=Beta-1,3-endoglucanase 8; Short=Beta-1,3-glucanase 8; Flags: Precursor;	A0A5C7ICW6_9ROSI RecName: Full=Glucan endo-1,3-beta-D-glucosidase {ECO:0000256|ARBA:ARBA00012780}; EC=3.2.1.39 {ECO:0000256|ARBA:ARBA00012780};	At1g64760	GO:0031225,anchored component of membrane; GO:0046658,anchored component of plasma membrane; GO:0048046,apoplast; GO:0005618,cell wall; GO:0005634,nucleus; GO:0005886,plasma membrane; GO:0009506,plasmodesma; GO:0042973,glucan endo-1,3-beta-D-glucosidase activity; GO:0005975,carbohydrate metabolic process; GO:0006952,defense response; GO:0009664,plant-type cell wall organization; GO:0003674,molecu…	PF00332.18:Glycosyl hydrolases family 17	--	--	--
	Apse003G0246300	82.98	86.15	87.77	17.63	18.34	18.1	7.63	6.54	7.62	17.57	17.37	18.72	21.62	21.77	23.15	3579	3995	4429	797	826	795	342	234	308	677	765	842	851	717	911	GWHBECT00000003	66725551	66727999	+	gene-Apse003G0246300	--	K19891 glucan endo-1,3-beta-glucosidase 1/2/3 [EC:3.2.1.39] | (RefSeq) hypothetical protein (A)	ko00500: Starch and sucrose metabolism; ko01100: Metabolic pathways	glucan endo-1,3-beta-glucosidase 14-like [Hevea brasiliensis]	E1312_ARATH RecName: Full=Glucan endo-1,3-beta-glucosidase 12; EC=3.2.1.39; AltName: Full=(1->3)-beta-glucan endohydrolase 12; Short=(1->3)-beta-glucanase 12; AltName: Full=Beta-1,3-endoglucanase 12; Short=Beta-1,3-glucanase 12; Flags: Precursor;	A0A5C7IER6_9ROSI RecName: Full=Glucan endo-1,3-beta-D-glucosidase {ECO:0000256|ARBA:ARBA00012780}; EC=3.2.1.39 {ECO:0000256|ARBA:ARBA00012780};	At5g55180	GO:0031225,anchored component of membrane; GO:0046658,anchored component of plasma membrane; GO:0005618,cell wall; GO:0005576,extracellular region; GO:0042973,glucan endo-1,3-beta-D-glucosidase activity; GO:0005975,carbohydrate metabolic process; GO:0071555,cell wall organization; GO:0006952,defense response; GO:0003674,molecular_function; GO:0003824,catalytic activity; GO:0004553,hydrolase activ…	PF00332.18:Glycosyl hydrolases family 17	--	--	--
	Apse004G0227900	82.27	84.73	98.49	53.14	53.33	60.05	33.99	33.6	30.69	35.45	39.8	38.14	110.42	112.63	109.87	4090	4529	5729	2769	2769	3040	1757	1386	1430	1574	2020	1978	5010	4276	4984	GWHBECT00000004	44355745	44360861	-	gene-Apse004G0227900	--	K19891 glucan endo-1,3-beta-glucosidase 1/2/3 [EC:3.2.1.39] | (RefSeq) hypothetical protein (A)	ko00500: Starch and sucrose metabolism; ko01100: Metabolic pathways	hypothetical protein CICLE_v10028372mg [Citrus clementina]	E137_ARATH RecName: Full=Glucan endo-1,3-beta-glucosidase 7; EC=3.2.1.39; AltName: Full=(1->3)-beta-glucan endohydrolase 7; Short=(1->3)-beta-glucanase 7; AltName: Full=Beta-1,3-endoglucanase 7; Short=Beta-1,3-glucanase 7; Flags: Precursor;	A0A5C7I605_9ROSI RecName: Full=Glucan endo-1,3-beta-D-glucosidase {ECO:0000256|ARBA:ARBA00012780}; EC=3.2.1.39 {ECO:0000256|ARBA:ARBA00012780};	At2g16230	GO:0046658,anchored component of plasma membrane; GO:0005618,cell wall; GO:0005576,extracellular region; GO:0042973,glucan endo-1,3-beta-D-glucosidase activity; GO:0005975,carbohydrate metabolic process; GO:0071555,cell wall organization; GO:0003674,molecular_function; GO:0003824,catalytic activity; GO:0004553,hydrolase activity, hydrolyzing O-glycosyl compounds; GO:0008422,beta-glucosidase activ…	PF00332.18:Glycosyl hydrolases family 17	--	--	--
	Apse004G0228000	5.41	5.51	5.08	3.78	3.95	4.34	2.58	2.23	2.71	2.13	1.83	1.85	4.76	4.09	5.12	494	541	543	362	377	404	245	169	232	174	171	176	397	285	427	GWHBECT00000004	44363121	44407904	-	gene-Apse004G0228000	--	K19892 glucan endo-1,3-beta-glucosidase 4 [EC:3.2.1.39] | (RefSeq) glucan endo-1,3-beta-glucosidase 4 (A)	ko00500: Starch and sucrose metabolism; ko01100: Metabolic pathways	hypothetical protein CUMW_178400 [Citrus unshiu]	E137_ARATH RecName: Full=Glucan endo-1,3-beta-glucosidase 7; EC=3.2.1.39; AltName: Full=(1->3)-beta-glucan endohydrolase 7; Short=(1->3)-beta-glucanase 7; AltName: Full=Beta-1,3-endoglucanase 7; Short=Beta-1,3-glucanase 7; Flags: Precursor;	A0A5C7I605_9ROSI RecName: Full=Glucan endo-1,3-beta-D-glucosidase {ECO:0000256|ARBA:ARBA00012780}; EC=3.2.1.39 {ECO:0000256|ARBA:ARBA00012780};	At2g16230	GO:0046658,anchored component of plasma membrane; GO:0005618,cell wall; GO:0005576,extracellular region; GO:0042973,glucan endo-1,3-beta-D-glucosidase activity; GO:0005975,carbohydrate metabolic process; GO:0071555,cell wall organization; GO:0003674,molecular_function; GO:0003824,catalytic activity; GO:0004553,hydrolase activity, hydrolyzing O-glycosyl compounds; GO:0008422,beta-glucosidase activ…	PF00332.18:Glycosyl hydrolases family 17	--	--	--
	Apse005G0059200	13.79	12.58	12.5	9.77	9.59	10.07	8.7	10.12	11.02	36.11	38.03	37.13	10.07	9.6	10.89	726	712	770	539	527	540	476	442	544	1698	2044	2039	484	386	523	GWHBECT00000005	25192671	25196855	-	gene-Apse005G0059200	--	K19891 glucan endo-1,3-beta-glucosidase 1/2/3 [EC:3.2.1.39] | (RefSeq) hypothetical protein (A)	ko00500: Starch and sucrose metabolism; ko01100: Metabolic pathways	hypothetical protein CICLE_v10008555mg [Citrus clementina]	E1311_ARATH RecName: Full=Glucan endo-1,3-beta-glucosidase 11; EC=3.2.1.39; AltName: Full=(1->3)-beta-glucan endohydrolase 11; Short=(1->3)-beta-glucanase 11; AltName: Full=Beta-1,3-endoglucanase 11; Short=Beta-1,3-glucanase 11; Flags: Precursor;	A0A5C7HX27_9ROSI RecName: Full=Glucan endo-1,3-beta-D-glucosidase {ECO:0000256|ARBA:ARBA00012780}; EC=3.2.1.39 {ECO:0000256|ARBA:ARBA00012780};	At2g26600	GO:0031225,anchored component of membrane; GO:0046658,anchored component of plasma membrane; GO:0005618,cell wall; GO:0005576,extracellular region; GO:0005886,plasma membrane; GO:0042973,glucan endo-1,3-beta-D-glucosidase activity; GO:0005975,carbohydrate metabolic process; GO:0071555,cell wall organization; GO:0006952,defense response; GO:0003674,molecular_function; GO:0003824,catalytic activity…	PF00332.18:Glycosyl hydrolases family 17	--	--	--
	Apse005G0088700	7.77	7.83	8.12	3.83	4.55	4.48	3.48	4.26	3.28	3.36	3.2	3.15	5.41	4.88	4.4	404	438	494	209	247	237	188	184	160	156	170	171	257	194	209	GWHBECT00000005	30547444	30551116	+	gene-Apse005G0088700	--	K19891 glucan endo-1,3-beta-glucosidase 1/2/3 [EC:3.2.1.39] | (RefSeq) glucan endo-1,3-beta-glucosidase 3 (A)	ko00500: Starch and sucrose metabolism; ko01100: Metabolic pathways	Glyco_hydro_17 domain-containing protein/X8 domain-containing protein [Cephalotus follicularis]	E1313_ARATH RecName: Full=Glucan endo-1,3-beta-glucosidase 13; EC=3.2.1.39; AltName: Full=(1->3)-beta-glucan endohydrolase 13; Short=(1->3)-beta-glucanase 13; AltName: Full=Beta-1,3-endoglucanase 13; Short=Beta-1,3-glucanase 13; Flags: Precursor;	A0A5C7HYQ2_9ROSI RecName: Full=Glucan endo-1,3-beta-D-glucosidase {ECO:0000256|ARBA:ARBA00012780}; EC=3.2.1.39 {ECO:0000256|ARBA:ARBA00012780};	At5g56590	GO:0031225,anchored component of membrane; GO:0046658,anchored component of plasma membrane; GO:0005618,cell wall; GO:0005576,extracellular region; GO:0005886,plasma membrane; GO:0009536,plastid; GO:0042973,glucan endo-1,3-beta-D-glucosidase activity; GO:0005975,carbohydrate metabolic process; GO:0071555,cell wall organization; GO:0006952,defense response; GO:0003674,molecular_function; GO:000382…	PF00332.18:Glycosyl hydrolases family 17	--	--	--
	Apse005G0107600	2.74	2.29	2.8	0.59	0.66	0.79	0.41	0.14	0.37	0.3	0.15	0.33	0.25	0.4	0.25	71	64	85	16	18	21	11	3	9	7	4	9	6	8	6	GWHBECT00000005	33039228	33040256	-	gene-Apse005G0107600	--	K25108 licheninase [EC:3.2.1.73] | (RefSeq) glucan endo-1,3-beta-glucosidase-like (A)	--	PREDICTED: probable glucan endo-1,3-beta-glucosidase BG4 [Prunus mume]	BG4_ARATH RecName: Full=Probable glucan endo-1,3-beta-glucosidase BG4 {ECO:0000305}; EC=3.2.1.39 {ECO:0000305}; AltName: Full=Beta-1,3-glucanase 4 {ECO:0000305}; Flags: Precursor;	A0A5C7HXT1_9ROSI RecName: Full=Glucan endo-1,3-beta-D-glucosidase {ECO:0000256|ARBA:ARBA00012780}; EC=3.2.1.39 {ECO:0000256|ARBA:ARBA00012780};	At5g20330	GO:0046658,anchored component of plasma membrane; GO:0005576,extracellular region; GO:0042973,glucan endo-1,3-beta-D-glucosidase activity; GO:0005975,carbohydrate metabolic process; GO:0006952,defense response; GO:0003674,molecular_function; GO:0003824,catalytic activity; GO:0004553,hydrolase activity, hydrolyzing O-glycosyl compounds; GO:0008422,beta-glucosidase activity; GO:0015926,glucosidase …	PF00332.18:Glycosyl hydrolases family 17	--	--	--
	Apse006G0008800	2.88	2.51	3.23	1.94	1.89	1.88	5.07	4.37	4.54	1.88	2.08	2.38	1.02	1.18	1.31	96	90	126	68	66	64	176	121	142	56	71	83	31	30	40	GWHBECT00000006	977085	978598	+	gene-Apse006G0008800	--	K19891 glucan endo-1,3-beta-glucosidase 1/2/3 [EC:3.2.1.39] | (RefSeq) glucan endo-1,3-beta-glucosidase 1 (A)	ko00500: Starch and sucrose metabolism; ko01100: Metabolic pathways	PREDICTED: glucan endo-1,3-beta-glucosidase 13 [Citrus sinensis]	E1312_ARATH RecName: Full=Glucan endo-1,3-beta-glucosidase 12; EC=3.2.1.39; AltName: Full=(1->3)-beta-glucan endohydrolase 12; Short=(1->3)-beta-glucanase 12; AltName: Full=Beta-1,3-endoglucanase 12; Short=Beta-1,3-glucanase 12; Flags: Precursor;	A0A5C7HQZ9_9ROSI RecName: Full=Glucan endo-1,3-beta-D-glucosidase {ECO:0000256|ARBA:ARBA00012780}; EC=3.2.1.39 {ECO:0000256|ARBA:ARBA00012780};	At5g67460	GO:0031225,anchored component of membrane; GO:0046658,anchored component of plasma membrane; GO:0005618,cell wall; GO:0005576,extracellular region; GO:0042973,glucan endo-1,3-beta-D-glucosidase activity; GO:0005975,carbohydrate metabolic process; GO:0071555,cell wall organization; GO:0006952,defense response; GO:0003674,molecular_function; GO:0003824,catalytic activity; GO:0004553,hydrolase activ…	PF07983.13:X8 domain	--	--	--
	Apse009G0062500	15.79	15.16	16.13	9.05	9.69	9.34	5.39	5.19	5.05	8.43	8.03	8.02	8.66	8.97	8.91	927	957	1108	557	594	558	329	253	278	442	481	491	464	402	477	GWHBECT00000009	22431910	22434558	+	gene-Apse009G0062500	--	K19891 glucan endo-1,3-beta-glucosidase 1/2/3 [EC:3.2.1.39] | (RefSeq) glucan endo-1,3-beta-glucosidase 3-like (A)	ko00500: Starch and sucrose metabolism; ko01100: Metabolic pathways	hypothetical protein CICLE_v10031440mg [Citrus clementina]	EA6_ARATH RecName: Full=Probable glucan endo-1,3-beta-glucosidase A6; EC=3.2.1.39; AltName: Full=(1->3)-beta-glucan endohydrolase; Short=(1->3)-beta-glucanase; AltName: Full=Anther-specific protein A6; AltName: Full=Beta-1,3-endoglucanase; AltName: Full=Protein MATERNAL EFFECT EMBRYO ARREST 48 {ECO:0000303|PubMed:15634699}; Flags: Precursor;	A0A5C7HB39_9ROSI RecName: Full=Glucan endo-1,3-beta-D-glucosidase {ECO:0000256|ARBA:ARBA00012780}; EC=3.2.1.39 {ECO:0000256|ARBA:ARBA00012780};	At3g07320	GO:0046658,anchored component of plasma membrane; GO:0042973,glucan endo-1,3-beta-D-glucosidase activity; GO:0005975,carbohydrate metabolic process; GO:0006952,defense response; GO:0009793,embryo development ending in seed dormancy; GO:0010584,pollen exine formation; GO:0003674,molecular_function; GO:0003824,catalytic activity; GO:0004553,hydrolase activity, hydrolyzing O-glycosyl compounds; GO:0…	PF00332.18:Glycosyl hydrolases family 17	--	--	--
	Apse009G0205700	1.49	1.97	1.66	0.69	0.82	0.64	0.91	0.63	0.82	0.48	0.31	0.24	0.54	0.59	0.67	66	94	86	32	38	29	42	23	34	19	14	11	22	20	27	GWHBECT00000009	43742926	43746283	+	gene-Apse009G0205700	--	K19891 glucan endo-1,3-beta-glucosidase 1/2/3 [EC:3.2.1.39] | (RefSeq) hypothetical protein (A)	ko00500: Starch and sucrose metabolism; ko01100: Metabolic pathways	hypothetical protein CICLE_v10015086mg [Citrus clementina]	E134_ARATH RecName: Full=Glucan endo-1,3-beta-glucosidase 4; EC=3.2.1.39; AltName: Full=(1->3)-beta-glucan endohydrolase 4; Short=(1->3)-beta-glucanase 4; AltName: Full=Beta-1,3-endoglucanase 4; Short=Beta-1,3-glucanase 4; Flags: Precursor;	A0A5C7HEG7_9ROSI RecName: Full=Glucan endo-1,3-beta-D-glucosidase {ECO:0000256|ARBA:ARBA00012780}; EC=3.2.1.39 {ECO:0000256|ARBA:ARBA00012780};	At2g05790	GO:0031225,anchored component of membrane; GO:0046658,anchored component of plasma membrane; GO:0005829,cytosol; GO:0005886,plasma membrane; GO:0042973,glucan endo-1,3-beta-D-glucosidase activity; GO:0005975,carbohydrate metabolic process; GO:0006952,defense response; GO:0003674,molecular_function; GO:0003824,catalytic activity; GO:0004553,hydrolase activity, hydrolyzing O-glycosyl compounds; GO:…	PF00332.18:Glycosyl hydrolases family 17	--	--	--
	Apse010G0043600	7.43	7.3	8.13	4.77	5.15	5.44	2.26	1.71	1.67	3.39	3.81	3.93	5.82	5.56	5.69	361	381	462	243	261	269	114	69	76	147	189	199	258	206	252	GWHBECT00000010	4398368	4401200	+	gene-Apse010G0043600	--	K19891 glucan endo-1,3-beta-glucosidase 1/2/3 [EC:3.2.1.39] | (RefSeq) hypothetical protein (A)	ko00500: Starch and sucrose metabolism; ko01100: Metabolic pathways	Glucan endo-1,3-beta-glucosidase 7-beta-glucanase 7 isoform 1 [Theobroma cacao]	E137_ARATH RecName: Full=Glucan endo-1,3-beta-glucosidase 7; EC=3.2.1.39; AltName: Full=(1->3)-beta-glucan endohydrolase 7; Short=(1->3)-beta-glucanase 7; AltName: Full=Beta-1,3-endoglucanase 7; Short=Beta-1,3-glucanase 7; Flags: Precursor;	A0A061FJT7_THECC RecName: Full=Glucan endo-1,3-beta-D-glucosidase {ECO:0000256|ARBA:ARBA00012780}; EC=3.2.1.39 {ECO:0000256|ARBA:ARBA00012780};	At2g16230	GO:0046658,anchored component of plasma membrane; GO:0005618,cell wall; GO:0005576,extracellular region; GO:0042973,glucan endo-1,3-beta-D-glucosidase activity; GO:0005975,carbohydrate metabolic process; GO:0071555,cell wall organization; GO:0003674,molecular_function; GO:0003824,catalytic activity; GO:0004553,hydrolase activity, hydrolyzing O-glycosyl compounds; GO:0008422,beta-glucosidase activ…	PF00332.18:Glycosyl hydrolases family 17	--	--	--
	Apse011G0075200	14.58	15.99	14.81	10.83	11.58	10.98	20.22	20.29	21.07	24.89	25.34	23.78	12.7	10.46	12.58	849	1001	1009	661	704	651	1224	980	1150	1294	1506	1444	675	465	668	GWHBECT00000011	9185677	9188326	+	gene-Apse011G0075200	--	K19891 glucan endo-1,3-beta-glucosidase 1/2/3 [EC:3.2.1.39] | (RefSeq) glucan endo-1,3-beta-glucosidase 3 isoform X2 (A)	ko00500: Starch and sucrose metabolism; ko01100: Metabolic pathways	hypothetical protein CUMW_177320 [Citrus unshiu]	E1311_ARATH RecName: Full=Glucan endo-1,3-beta-glucosidase 11; EC=3.2.1.39; AltName: Full=(1->3)-beta-glucan endohydrolase 11; Short=(1->3)-beta-glucanase 11; AltName: Full=Beta-1,3-endoglucanase 11; Short=Beta-1,3-glucanase 11; Flags: Precursor;	A0A5C7H1B9_9ROSI RecName: Full=Glucan endo-1,3-beta-D-glucosidase {ECO:0000256|ARBA:ARBA00012780}; EC=3.2.1.39 {ECO:0000256|ARBA:ARBA00012780};	At1g32860	GO:0031225,anchored component of membrane; GO:0046658,anchored component of plasma membrane; GO:0005618,cell wall; GO:0005576,extracellular region; GO:0005886,plasma membrane; GO:0042973,glucan endo-1,3-beta-D-glucosidase activity; GO:0005975,carbohydrate metabolic process; GO:0071555,cell wall organization; GO:0006952,defense response; GO:0003674,molecular_function; GO:0003824,catalytic activity…	PF00332.18:Glycosyl hydrolases family 17	--	--	--
	Apse011G0175500	6.05	7.39	8.05	4.55	4.38	3.62	16.66	15.24	15	3.59	3.83	3.1	4.18	4.91	3.93	189	248	294	149	143	115	541	395	439	100	122	101	119	117	112	GWHBECT00000011	34476645	34483233	-	gene-Apse011G0175500	--	K19891 glucan endo-1,3-beta-glucosidase 1/2/3 [EC:3.2.1.39] | (RefSeq) glucan endo-1,3-beta-glucosidase 1 (A)	ko00500: Starch and sucrose metabolism; ko01100: Metabolic pathways	PREDICTED: PLASMODESMATA CALLOSE-BINDING PROTEIN 3-like [Juglans regia]	PDCB2_ARATH RecName: Full=PLASMODESMATA CALLOSE-BINDING PROTEIN 2; Short=AtPDCB2; AltName: Full=Glucan endo-1,3-beta-glucosidase-like protein 3; Flags: Precursor;	A0A5C7H5T9_9ROSI RecName: Full=X8 domain-containing protein {ECO:0000259|SMART:SM00768};	At5g08000	GO:0031225,anchored component of membrane; GO:0046658,anchored component of plasma membrane; GO:0009506,plasmodesma; GO:0001872,(1->3)-beta-D-glucan binding; GO:0030247,polysaccharide binding; GO:0009408,response to heat; GO:0001871,pattern binding; GO:0003674,molecular_function; GO:0030246,carbohydrate binding; GO:0005488,binding; GO:0006950,response to stress; GO:0008150,biological_process; GO:…	PF07983.13:X8 domain	--	--	--
	Apse012G0050100	14.46	11.95	11.99	4.8	4.89	4.12	3.77	3.37	3.79	2.53	2.32	2.04	3.48	2.92	3.3	538	478	522	187	190	156	146	104	132	84	88	79	118	83	112	GWHBECT00000012	15048499	15050247	+	gene-Apse012G0050100	--	K19891 glucan endo-1,3-beta-glucosidase 1/2/3 [EC:3.2.1.39] | (RefSeq) hypothetical protein (A)	ko00500: Starch and sucrose metabolism; ko01100: Metabolic pathways	glucan endo-1,3-beta-glucosidase 2-like [Durio zibethinus]	PDCB5_ARATH RecName: Full=PLASMODESMATA CALLOSE-BINDING PROTEIN 5; Short=AtPDCB5; AltName: Full=Glucan endo-1,3-beta-glucosidase-like protein 1; Flags: Precursor;	A0A5C7GWQ1_9ROSI RecName: Full=X8 domain-containing protein {ECO:0000259|SMART:SM00768};	At1g09460	GO:0031225,anchored component of membrane; GO:0046658,anchored component of plasma membrane; GO:0009506,plasmodesma; GO:0001872,(1->3)-beta-D-glucan binding; GO:0030247,polysaccharide binding; GO:0001871,pattern binding; GO:0003674,molecular_function; GO:0030246,carbohydrate binding; GO:0005488,binding; GO:0005575,cellular_component; GO:0016020,membrane; GO:0031224,intrinsic component of membrane…	PF07983.13:X8 domain	--	--	--
	Apse012G0115700	1.02	1.46	1.34	1	1.08	0.54	0.69	0.63	0.53	0.43	0.38	0.4	1.08	0.68	0.51	37	57	57	38	41	20	26	19	18	14	14	15	36	19	17	GWHBECT00000012	27606434	27608974	-	gene-Apse012G0115700	--	K19891 glucan endo-1,3-beta-glucosidase 1/2/3 [EC:3.2.1.39] | (RefSeq) hypothetical protein (A)	ko00500: Starch and sucrose metabolism; ko01100: Metabolic pathways	glucan endo-1,3-beta-glucosidase [Hevea brasiliensis]	ALL9_OLEEU RecName: Full=Glucan endo-1,3-beta-D-glucosidase; EC=3.2.1.39; AltName: Full=Major pollen allergen Ole e 9; AltName: Allergen=Ole e 9; Flags: Precursor;	A0A5C7GYB6_9ROSI RecName: Full=X8 domain-containing protein {ECO:0000259|SMART:SM00768};	At2g39640	GO:0005576,extracellular region; GO:0042973,glucan endo-1,3-beta-D-glucosidase activity; GO:0042803,protein homodimerization activity; GO:0006076,(1->3)-beta-D-glucan catabolic process; GO:0003674,molecular_function; GO:0003824,catalytic activity; GO:0004553,hydrolase activity, hydrolyzing O-glycosyl compounds; GO:0008422,beta-glucosidase activity; GO:0015926,glucosidase activity; GO:0016787,hydr…	PF07983.13:X8 domain	--	--	--
	Apse012G0148700	27.66	27.34	31.54	11.77	13.02	14.22	0.37	0.21	0.38	13.73	14.74	14.22	10.39	11.31	11.16	785	834	1047	350	386	411	11	5	10	348	427	421	269	245	289	GWHBECT00000012	32130716	32132572	-	gene-Apse012G0148700	--	K19891 glucan endo-1,3-beta-glucosidase 1/2/3 [EC:3.2.1.39] | (RefSeq) hypothetical protein (A)	ko00500: Starch and sucrose metabolism; ko01100: Metabolic pathways	hypothetical protein CICLE_v10033472mg [Citrus clementina]	E13B_WHEAT RecName: Full=Glucan endo-1,3-beta-glucosidase; EC=3.2.1.39; AltName: Full=(1->3)-beta-glucan endohydrolase; Short=(1->3)-beta-glucanase; AltName: Full=Beta-1,3-endoglucanase; Flags: Precursor;	A0A5C7GZ60_9ROSI RecName: Full=Glucan endo-1,3-beta-D-glucosidase {ECO:0000256|ARBA:ARBA00012780}; EC=3.2.1.39 {ECO:0000256|ARBA:ARBA00012780};	At3g55430	GO:0046658,anchored component of plasma membrane; GO:0042973,glucan endo-1,3-beta-D-glucosidase activity; GO:0005975,carbohydrate metabolic process; GO:0006952,defense response; GO:0003674,molecular_function; GO:0003824,catalytic activity; GO:0004553,hydrolase activity, hydrolyzing O-glycosyl compounds; GO:0008422,beta-glucosidase activity; GO:0015926,glucosidase activity; GO:0016787,hydrolase ac…	PF00332.18:Glycosyl hydrolases family 17	--	--	--
	Apse013G0090400	0.64	0.58	0.45	0.32	0.5	0.4	0.02	0.02	0.02	0.15	0.34	0.45	0.17	0.38	0.21	33	32	27	17	27	21	1	1	1	7	18	24	8	15	10	GWHBECT00000013	18496066	18507652	+	gene-Apse013G0090400	--	K19891 glucan endo-1,3-beta-glucosidase 1/2/3 [EC:3.2.1.39] | (RefSeq) glucan endo-1,3-beta-glucosidase 1 (A)	ko00500: Starch and sucrose metabolism; ko01100: Metabolic pathways	PREDICTED: uncharacterized protein LOC102620031 [Citrus sinensis]	RKF1_ARATH RecName: Full=Probable LRR receptor-like serine/threonine-protein kinase RFK1; EC=2.7.11.1; AltName: Full=Receptor-like kinase in flowers 1; Flags: Precursor;	A0A5C7GSZ6_9ROSI RecName: Full=Non-specific serine/threonine protein kinase {ECO:0000256|ARBA:ARBA00012513}; EC=2.7.11.1 {ECO:0000256|ARBA:ARBA00012513};	At1g29750	GO:0016021,integral component of membrane; GO:0005886,plasma membrane; GO:0005524,ATP binding; GO:0106310,NA; GO:0004674,protein serine/threonine kinase activity; GO:0106311,NA; GO:0046777,protein autophosphorylation; GO:0000166,nucleotide binding; GO:0003674,molecular_function; GO:0005488,binding; GO:0008144,drug binding; GO:0017076,purine nucleotide binding; GO:0030554,adenyl nucleotide binding…	PF11721.8:Malectin domain	--	--	--
	Apse013G0090900	0.45	0.19	0.43	0.43	0.29	0.73	0.29	0.54	0.21	1.45	1.51	1.43	0.44	0.39	0.77	9	4	10	9	6	15	6	9	4	26	31	30	8	6	14	GWHBECT00000013	18613095	18615262	+	gene-Apse013G0090900	--	K19891 glucan endo-1,3-beta-glucosidase 1/2/3 [EC:3.2.1.39] | (RefSeq) glucan endo-1,3-beta-glucosidase 1 (A)	ko00500: Starch and sucrose metabolism; ko01100: Metabolic pathways	PREDICTED: uncharacterized protein LOC102620031 [Citrus sinensis]	RKF1_ARATH RecName: Full=Probable LRR receptor-like serine/threonine-protein kinase RFK1; EC=2.7.11.1; AltName: Full=Receptor-like kinase in flowers 1; Flags: Precursor;	A0A5C7GSZ6_9ROSI RecName: Full=Non-specific serine/threonine protein kinase {ECO:0000256|ARBA:ARBA00012513}; EC=2.7.11.1 {ECO:0000256|ARBA:ARBA00012513};	At1g29750	GO:0016021,integral component of membrane; GO:0005886,plasma membrane; GO:0005524,ATP binding; GO:0106310,NA; GO:0004674,protein serine/threonine kinase activity; GO:0106311,NA; GO:0046777,protein autophosphorylation; GO:0000166,nucleotide binding; GO:0003674,molecular_function; GO:0005488,binding; GO:0008144,drug binding; GO:0017076,purine nucleotide binding; GO:0030554,adenyl nucleotide binding…	PF11721.8:Malectin domain	--	--	--
	Apse013G0092200	7.72	7.97	7.63	6.44	6.28	5.5	7.22	6.54	7.45	14.17	13.81	13.54	3.27	3.34	3.03	357	396	413	312	303	259	347	251	323	585	652	653	138	118	128	GWHBECT00000013	18910382	18919004	-	gene-Apse013G0092200	--	K19891 glucan endo-1,3-beta-glucosidase 1/2/3 [EC:3.2.1.39] | (RefSeq) glucan endo-1,3-beta-glucosidase 1 (A)	ko00500: Starch and sucrose metabolism; ko01100: Metabolic pathways	PREDICTED: uncharacterized protein LOC102620031 [Citrus sinensis]	RKF1_ARATH RecName: Full=Probable LRR receptor-like serine/threonine-protein kinase RFK1; EC=2.7.11.1; AltName: Full=Receptor-like kinase in flowers 1; Flags: Precursor;	A0A5C7GSX4_9ROSI RecName: Full=Non-specific serine/threonine protein kinase {ECO:0000256|ARBA:ARBA00012513}; EC=2.7.11.1 {ECO:0000256|ARBA:ARBA00012513};	At1g29750	GO:0016021,integral component of membrane; GO:0005886,plasma membrane; GO:0005524,ATP binding; GO:0106310,NA; GO:0004674,protein serine/threonine kinase activity; GO:0106311,NA; GO:0046777,protein autophosphorylation; GO:0000166,nucleotide binding; GO:0003674,molecular_function; GO:0005488,binding; GO:0008144,drug binding; GO:0017076,purine nucleotide binding; GO:0030554,adenyl nucleotide binding…	PF11721.8:Malectin domain	--	--	--
	Apse013G0112700	33.96	34.52	34.66	13.3	12.79	13.59	11.74	11.75	13.62	148.58	161.04	161.21	13.53	11.72	13.19	979	1070	1169	402	385	399	352	281	368	3826	4740	4848	356	258	347	GWHBECT00000013	24197959	24199208	-	gene-Apse013G0112700	--	K19891 glucan endo-1,3-beta-glucosidase 1/2/3 [EC:3.2.1.39] | (RefSeq) glucan endo-1,3-beta-glucosidase 3 (A)	ko00500: Starch and sucrose metabolism; ko01100: Metabolic pathways	PREDICTED: glucan endo-1,3-beta-glucosidase 10-like [Gossypium hirsutum]	E1314_ARATH RecName: Full=Glucan endo-1,3-beta-glucosidase 14; EC=3.2.1.39; AltName: Full=(1->3)-beta-glucan endohydrolase 14; Short=(1->3)-beta-glucanase 14; AltName: Full=Beta-1,3-endoglucanase 14; Short=Beta-1,3-glucanase 14; Flags: Precursor;	A0A5C7GTX2_9ROSI RecName: Full=Glucan endo-1,3-beta-D-glucosidase {ECO:0000256|ARBA:ARBA00012780}; EC=3.2.1.39 {ECO:0000256|ARBA:ARBA00012780};	At1g30080	GO:0046658,anchored component of plasma membrane; GO:0005618,cell wall; GO:0005737,cytoplasm; GO:0005576,extracellular region; GO:0005634,nucleus; GO:0042973,glucan endo-1,3-beta-D-glucosidase activity; GO:0005975,carbohydrate metabolic process; GO:0071555,cell wall organization; GO:0006952,defense response; GO:0003674,molecular_function; GO:0003824,catalytic activity; GO:0004553,hydrolase activi…	PF00332.18:Glycosyl hydrolases family 17	--	--	--
3.1.3.12	Apse002G0229900	3.14	2.63	2.66	3.42	3.81	4.09	0.64	0.53	0.91	0.38	0.63	0.45	1.49	2.16	1.72	166	149	164	189	210	220	35	23	45	18	34	25	72	87	83	GWHBECT00000002	61950920	61956357	+	gene-Apse002G0229900	--	K01087 trehalose 6-phosphate phosphatase [EC:3.1.3.12] | (RefSeq) hypothetical protein (A)	ko00500: Starch and sucrose metabolism; ko01100: Metabolic pathways; ko01110: Biosynthesis of secondary metabolites	hypothetical protein CISIN_1g016635mg [Citrus sinensis]	TPPA_ARATH RecName: Full=Trehalose-phosphate phosphatase A; Short=AtTPPA; EC=3.1.3.12; AltName: Full=Trehalose 6-phosphate phosphatase;	A0A5C7IMX5_9ROSI RecName: Full=Trehalose 6-phosphate phosphatase {ECO:0000256|RuleBase:RU361117}; EC=3.1.3.12 {ECO:0000256|RuleBase:RU361117};	At5g51460	GO:0004805,trehalose-phosphatase activity; GO:0005992,trehalose biosynthetic process; GO:0003674,molecular_function; GO:0003824,catalytic activity; GO:0016787,hydrolase activity; GO:0016788,hydrolase activity, acting on ester bonds; GO:0016791,phosphatase activity; GO:0019203,carbohydrate phosphatase activity; GO:0042578,phosphoric ester hydrolase activity; GO:0008152,metabolic process; GO:000597…	PF02358.16:Trehalose-phosphatase	--	--	--
	Apse002G0249000	0.99	1	1.06	10.53	11.62	9.95	0.33	0.26	0.38	39.07	43.43	40.58	15.39	12.68	16.36	129	140	161	1436	1579	1319	44	28	46	4542	5771	5509	1828	1260	1943	GWHBECT00000002	65395918	65424742	-	gene-Apse002G0249000	--	K16055 trehalose 6-phosphate synthase/phosphatase [EC:2.4.1.15 3.1.3.12] | (RefSeq) hypothetical protein (A)	ko00500: Starch and sucrose metabolism; ko01100: Metabolic pathways; ko01110: Biosynthesis of secondary metabolites	PREDICTED: LOW QUALITY PROTEIN: uncharacterized protein LOC102610530 [Citrus sinensis]	SHOC1_ARATH RecName: Full=Protein SHORTAGE IN CHIASMATA 1 {ECO:0000303|PubMed:18812090};	A0A5C7IPB6_9ROSI SubName: Full=Uncharacterized protein {ECO:0000313|EMBL:TXG70899.1};	At5g52290	GO:0005634,nucleus; GO:0009506,plasmodesma; GO:0000712,resolution of meiotic recombination intermediates; GO:0000003,reproduction; GO:0007059,chromosome segregation; GO:0000280,nuclear division; GO:0008152,metabolic process; GO:0006139,nucleobase-containing compound metabolic process; GO:0006259,DNA metabolic process; GO:0006310,DNA recombination; GO:0006725,cellular aromatic compound metabolic p…	--	--	--	--
	Apse004G0069600	8.13	8.04	7.86	9.44	9.04	8.88	16.39	17.11	16.85	5.55	5.74	5.87	8.44	8.69	8.27	412	438	466	501	478	458	863	719	800	251	297	310	390	336	382	GWHBECT00000004	8278225	8281149	-	gene-Apse004G0069600	--	K01087 trehalose 6-phosphate phosphatase [EC:3.1.3.12] | (RefSeq) trehalose-phosphate phosphatase A-like (A)	ko00500: Starch and sucrose metabolism; ko01100: Metabolic pathways; ko01110: Biosynthesis of secondary metabolites	PREDICTED: kinesin light chain 4-like [Citrus sinensis]	KLCR1_ARATH RecName: Full=Protein KINESIN LIGHT CHAIN-RELATED 1 {ECO:0000303|PubMed:23204523};	A0A5C7I271_9ROSI SubName: Full=Uncharacterized protein {ECO:0000313|EMBL:TXG63049.1};	At4g10840	GO:0005737,cytoplasm; GO:0005829,cytosol; GO:0005874,microtubule; GO:0005886,plasma membrane; GO:0005622,intracellular; GO:0005575,cellular_component; GO:0005623,cell; GO:0044424,intracellular part; GO:0044464,cell part; GO:0044444,cytoplasmic part; GO:0005856,cytoskeleton; GO:0015630,microtubule cytoskeleton; GO:0043226,organelle; GO:0043228,non-membrane-bounded organelle; GO:0043229,intracellul…	PF13424.6:Tetratricopeptide repeat	--	--	--
	Apse005G0026300	23.61	23.5	24.14	20.98	23.9	23.08	28.16	28.59	29.85	44.61	45.13	45.32	21.07	20.43	21.99	1811	1938	2166	1687	1915	1803	2246	1820	2146	3056	3534	3626	1475	1197	1539	GWHBECT00000005	15959744	15963067	+	gene-Apse005G0026300	--	K16055 trehalose 6-phosphate synthase/phosphatase [EC:2.4.1.15 3.1.3.12] | (RefSeq) probable alpha,alpha-trehalose-phosphate synthase [UDP-forming] 11 (A)	ko00500: Starch and sucrose metabolism; ko01100: Metabolic pathways; ko01110: Biosynthesis of secondary metabolites	hypothetical protein CICLE_v10007428mg [Citrus clementina]	TPS11_ARATH RecName: Full=Probable alpha,alpha-trehalose-phosphate synthase [UDP-forming] 11; EC=2.4.1.15; AltName: Full=Trehalose-6-phosphate synthase 11; Short=AtTPS11;	A0A5C7HXN8_9ROSI RecName: Full=Glyco_transf_20 domain-containing protein {ECO:0000259|Pfam:PF00982};	At2g18700	GO:0005829,cytosol; GO:0005739,mitochondrion; GO:0016757,transferase activity, transferring glycosyl groups; GO:0016311,dephosphorylation; GO:0003674,molecular_function; GO:0003824,catalytic activity; GO:0016740,transferase activity; GO:0008152,metabolic process; GO:0006793,phosphorus metabolic process; GO:0006796,phosphate-containing compound metabolic process; GO:0008150,biological_process; GO:…	PF00982.21:Glycosyltransferase family 20	--	--	--
	Apse006G0010700	2.12	2.4	1.88	1.98	2.56	2	2.97	3.42	2.53	8.06	9.58	7.88	1.67	1.16	0.51	50	61	52	49	63	48	73	67	56	170	231	194	36	21	11	GWHBECT00000006	1165334	1168015	+	gene-Apse006G0010700	--	K01087 trehalose 6-phosphate phosphatase [EC:3.1.3.12] | (RefSeq) probable trehalose-phosphate phosphatase D (A)	ko00500: Starch and sucrose metabolism; ko01100: Metabolic pathways; ko01110: Biosynthesis of secondary metabolites	hypothetical protein CICLE_v10023731mg [Citrus clementina]	TPPH_ARATH RecName: Full=Probable trehalose-phosphate phosphatase H; Short=AtTPPH; EC=3.1.3.12; AltName: Full=Trehalose 6-phosphate phosphatase;	A0A5C7HR19_9ROSI RecName: Full=Trehalose 6-phosphate phosphatase {ECO:0000256|RuleBase:RU361117}; EC=3.1.3.12 {ECO:0000256|RuleBase:RU361117};	At4g12430	GO:0005829,cytosol; GO:0005634,nucleus; GO:0004805,trehalose-phosphatase activity; GO:0005992,trehalose biosynthetic process; GO:0003674,molecular_function; GO:0003824,catalytic activity; GO:0016787,hydrolase activity; GO:0016788,hydrolase activity, acting on ester bonds; GO:0016791,phosphatase activity; GO:0019203,carbohydrate phosphatase activity; GO:0042578,phosphoric ester hydrolase activity;…	PF02358.16:Trehalose-phosphatase	--	--	--
	Apse006G0010800	10	10.91	11.97	19.27	15.73	16.77	28.32	25.05	32.1	55.41	57.11	53.72	16.87	18.34	18.82	202	237	283	408	332	345	595	420	608	1000	1178	1132	311	283	347	GWHBECT00000006	1169292	1173269	+	gene-Apse006G0010800	--	K01087 trehalose 6-phosphate phosphatase [EC:3.1.3.12] | (RefSeq) probable trehalose-phosphate phosphatase D (A)	ko00500: Starch and sucrose metabolism; ko01100: Metabolic pathways; ko01110: Biosynthesis of secondary metabolites	PREDICTED: probable trehalose-phosphate phosphatase D [Citrus sinensis]	TPP4_ORYSJ RecName: Full=Probable trehalose-phosphate phosphatase 4; Short=OsTPP4; EC=3.1.3.12; AltName: Full=Trehalose 6-phosphate phosphatase;	A0A5C7HR19_9ROSI RecName: Full=Trehalose 6-phosphate phosphatase {ECO:0000256|RuleBase:RU361117}; EC=3.1.3.12 {ECO:0000256|RuleBase:RU361117};	At4g12430	GO:0004805,trehalose-phosphatase activity; GO:0005992,trehalose biosynthetic process; GO:0003674,molecular_function; GO:0003824,catalytic activity; GO:0016787,hydrolase activity; GO:0016788,hydrolase activity, acting on ester bonds; GO:0016791,phosphatase activity; GO:0019203,carbohydrate phosphatase activity; GO:0042578,phosphoric ester hydrolase activity; GO:0008152,metabolic process; GO:000597…	PF02358.16:Trehalose-phosphatase	--	--	--
	Apse006G0105200	10.69	9.62	11.04	10.27	9.3	8.25	15.38	13.98	13.89	5.2	4.63	5.49	8.17	8.15	8.78	407	394	492	410	370	320	609	442	496	177	180	218	284	237	305	GWHBECT00000006	16165388	16170077	+	gene-Apse006G0105200	--	K16055 trehalose 6-phosphate synthase/phosphatase [EC:2.4.1.15 3.1.3.12] | (Kazusa) Lj0g3v0314949.2; - (A)	ko00500: Starch and sucrose metabolism; ko01100: Metabolic pathways; ko01110: Biosynthesis of secondary metabolites	PREDICTED: uncharacterized protein LOC102620591 [Citrus sinensis]	--	A0A5C7HTN7_9ROSI SubName: Full=Uncharacterized protein {ECO:0000313|EMBL:TXG60164.1};	At5g65250	GO:0016021,integral component of membrane; GO:0005575,cellular_component; GO:0016020,membrane; GO:0031224,intrinsic component of membrane; GO:0044425,membrane part	--	--	--	--
	Apse009G0074400	9.29	9.75	10.78	4.52	4.82	4.17	5.11	5.41	5.68	3.92	3.91	3.79	4.6	4.16	4.92	799	901	1084	407	433	365	457	386	458	301	343	340	361	273	386	GWHBECT00000009	25382132	25395243	-	gene-Apse009G0074400	--	K16055 trehalose 6-phosphate synthase/phosphatase [EC:2.4.1.15 3.1.3.12] | (RefSeq) alpha,alpha-trehalose-phosphate synthase [UDP-forming] 5 isoform X1 (A)	ko00500: Starch and sucrose metabolism; ko01100: Metabolic pathways; ko01110: Biosynthesis of secondary metabolites	glycosyl transferase family 20 family protein [Populus trichocarpa]	TPS5_ARATH RecName: Full=Alpha,alpha-trehalose-phosphate synthase [UDP-forming] 5; EC=2.4.1.15; AltName: Full=Trehalose-6-phosphate synthase 5; Short=AtTPS5;	A0A5C7HBH0_9ROSI RecName: Full=Glyco_transf_20 domain-containing protein {ECO:0000259|Pfam:PF00982};	At4g17770	GO:0005829,cytosol; GO:0016757,transferase activity, transferring glycosyl groups; GO:0016311,dephosphorylation; GO:0003674,molecular_function; GO:0003824,catalytic activity; GO:0016740,transferase activity; GO:0008152,metabolic process; GO:0006793,phosphorus metabolic process; GO:0006796,phosphate-containing compound metabolic process; GO:0008150,biological_process; GO:0009987,cellular process; …	PF00982.21:Glycosyltransferase family 20	--	--	--
	Apse009G0121500	4.53	4.18	4.14	2.64	2.57	2.68	1.08	1.19	1.26	2.96	2.62	2.6	2.03	2.19	2.73	325	323	348	199	193	196	81	71	85	190	192	195	133	120	179	GWHBECT00000009	33714517	33717994	+	gene-Apse009G0121500	--	K01087 trehalose 6-phosphate phosphatase [EC:3.1.3.12] | (RefSeq) trehalose-phosphate phosphatase A-like (A)	ko00500: Starch and sucrose metabolism; ko01100: Metabolic pathways; ko01110: Biosynthesis of secondary metabolites	hypothetical protein CICLE_v10014403mg [Citrus clementina]	KLCR2_ARATH RecName: Full=Protein KINESIN LIGHT CHAIN-RELATED 2 {ECO:0000303|PubMed:23204523}; AltName: Full=Kinesin light chain-like protein 1 {ECO:0000303|Ref.1}; Short=AtKLC1 {ECO:0000303|Ref.1};	A0A5C7HCN1_9ROSI RecName: Full=TPR_REGION domain-containing protein {ECO:0000259|PROSITE:PS50293};	At3g27960	GO:0005886,plasma membrane; GO:0009860,pollen tube growth; GO:0031347,regulation of defense response; GO:0000003,reproduction; GO:0000902,cell morphogenesis; GO:0000904,cell morphogenesis involved in differentiation; GO:0016049,cell growth; GO:0003006,developmental process involved in reproduction; GO:0040007,growth; GO:0009653,anatomical structure morphogenesis; GO:0008150,biological_process; GO…	PF13424.6:Tetratricopeptide repeat	--	--	--
	Apse010G0109300	0.81	0.78	0.69	0.91	0.35	0.6	0.21	0.03	0.06	0.84	0.87	0.62	0	0.04	0	29	30	29	34	13	22	8	1	2	27	32	23	0	1	0	GWHBECT00000010	14004215	14006661	-	gene-Apse010G0109300	--	K01087 trehalose 6-phosphate phosphatase [EC:3.1.3.12] | (RefSeq) probable trehalose-phosphate phosphatase D (A)	ko00500: Starch and sucrose metabolism; ko01100: Metabolic pathways; ko01110: Biosynthesis of secondary metabolites	PREDICTED: probable trehalose-phosphate phosphatase D [Citrus sinensis]	TPPD_ARATH RecName: Full=Probable trehalose-phosphate phosphatase D; Short=AtTPPD; EC=3.1.3.12; AltName: Full=Trehalose 6-phosphate phosphatase;	A0A5C7H6Y4_9ROSI RecName: Full=Trehalose 6-phosphate phosphatase {ECO:0000256|RuleBase:RU361117}; EC=3.1.3.12 {ECO:0000256|RuleBase:RU361117};	At1g35910	GO:0009507,chloroplast; GO:0015927,trehalase activity; GO:0004805,trehalose-phosphatase activity; GO:0006970,response to osmotic stress; GO:0006979,response to oxidative stress; GO:0009651,response to salt stress; GO:0005992,trehalose biosynthetic process; GO:0003674,molecular_function; GO:0003824,catalytic activity; GO:0004553,hydrolase activity, hydrolyzing O-glycosyl compounds; GO:0016787,hydr…	PF02358.16:Trehalose-phosphatase	--	--	--
	Apse011G0018200	7.38	8.18	6.85	3.86	4.74	4.41	3	2.71	2.78	5.22	5.49	5.19	2.5	1.92	2.27	473	564	514	259	317	288	200	144	167	299	359	347	146	94	133	GWHBECT00000011	2521978	2524803	+	gene-Apse011G0018200	--	K16055 trehalose 6-phosphate synthase/phosphatase [EC:2.4.1.15 3.1.3.12] | (RefSeq) probable alpha,alpha-trehalose-phosphate synthase [UDP-forming] 9 (A)	ko00500: Starch and sucrose metabolism; ko01100: Metabolic pathways; ko01110: Biosynthesis of secondary metabolites	Trehalose-phosphatase/synthase 9 isoform 1 [Theobroma cacao]	TPS9_ARATH RecName: Full=Probable alpha,alpha-trehalose-phosphate synthase [UDP-forming] 9; EC=2.4.1.15; AltName: Full=Trehalose-6-phosphate synthase 9; Short=AtTPS9;	A0A5C7H0H8_9ROSI RecName: Full=Glyco_transf_20 domain-containing protein {ECO:0000259|Pfam:PF00982};	At1g23870	GO:0005829,cytosol; GO:0016757,transferase activity, transferring glycosyl groups; GO:0016311,dephosphorylation; GO:0003674,molecular_function; GO:0003824,catalytic activity; GO:0016740,transferase activity; GO:0008152,metabolic process; GO:0006793,phosphorus metabolic process; GO:0006796,phosphate-containing compound metabolic process; GO:0008150,biological_process; GO:0009987,cellular process; …	PF00982.21:Glycosyltransferase family 20	--	--	--
	Apse011G0111900	2.88	3.12	3.1	1.75	2.04	1.86	2.09	2.12	1.88	3.19	3.92	3.57	1.26	1.46	0.89	85	99	107	54	63	56	64	52	52	84	118	110	34	33	24	GWHBECT00000011	15399537	15401827	-	gene-Apse011G0111900	--	K01087 trehalose 6-phosphate phosphatase [EC:3.1.3.12] | (RefSeq) probable trehalose-phosphate phosphatase F (A)	ko00500: Starch and sucrose metabolism; ko01100: Metabolic pathways; ko01110: Biosynthesis of secondary metabolites	probable trehalose-phosphate phosphatase F [Herrania umbratica]	TPPF_ARATH RecName: Full=Probable trehalose-phosphate phosphatase F; Short=AtTPPF; EC=3.1.3.12; AltName: Full=Trehalose 6-phosphate phosphatase; AltName: Full=Trehalose-phosphate phosphatase 5;	A0A5C7H3P7_9ROSI RecName: Full=Trehalose 6-phosphate phosphatase {ECO:0000256|RuleBase:RU361117}; EC=3.1.3.12 {ECO:0000256|RuleBase:RU361117};	At4g12430	GO:0004805,trehalose-phosphatase activity; GO:0005992,trehalose biosynthetic process; GO:0003674,molecular_function; GO:0003824,catalytic activity; GO:0016787,hydrolase activity; GO:0016788,hydrolase activity, acting on ester bonds; GO:0016791,phosphatase activity; GO:0019203,carbohydrate phosphatase activity; GO:0042578,phosphoric ester hydrolase activity; GO:0008152,metabolic process; GO:000597…	PF02358.16:Trehalose-phosphatase	--	--	--
	Apse013G0086500	56.93	58.75	57.44	41.43	43.32	41.77	46.77	47.71	44.26	76.55	78.79	74.05	32.36	29.4	32.95	5112	5672	6035	3899	4063	3819	4367	3555	3725	6140	7223	6936	2652	2016	2700	GWHBECT00000013	17938568	17943113	+	gene-Apse013G0086500	--	K16055 trehalose 6-phosphate synthase/phosphatase [EC:2.4.1.15 3.1.3.12] | (RefSeq) hypothetical protein (A)	ko00500: Starch and sucrose metabolism; ko01100: Metabolic pathways; ko01110: Biosynthesis of secondary metabolites	hypothetical protein CICLE_v10014248mg [Citrus clementina]	TPS7_ARATH RecName: Full=Probable alpha,alpha-trehalose-phosphate synthase [UDP-forming] 7; EC=2.4.1.15; AltName: Full=Trehalose-6-phosphate synthase 7; Short=AtTPS7;	A0A5C7GT50_9ROSI RecName: Full=Glyco_transf_20 domain-containing protein {ECO:0000259|Pfam:PF00982};	At1g06410	GO:0005829,cytosol; GO:0016757,transferase activity, transferring glycosyl groups; GO:0016311,dephosphorylation; GO:0003674,molecular_function; GO:0003824,catalytic activity; GO:0016740,transferase activity; GO:0008152,metabolic process; GO:0006793,phosphorus metabolic process; GO:0006796,phosphate-containing compound metabolic process; GO:0008150,biological_process; GO:0009987,cellular process; …	PF00982.21:Glycosyltransferase family 20	--	--	--
	Apse013G0094700	1.13	1.14	1.08	1.95	2.15	1.7	2.71	3	2.67	1.66	1.95	1.86	1.3	1.03	1.25	82	89	92	149	163	126	205	181	182	108	145	141	86	57	83	GWHBECT00000013	19498226	19509681	+	gene-Apse013G0094700	--	K16055 trehalose 6-phosphate synthase/phosphatase [EC:2.4.1.15 3.1.3.12] | (RefSeq) alpha,alpha-trehalose-phosphate synthase [UDP-forming] 1-like isoform X1 (A)	ko00500: Starch and sucrose metabolism; ko01100: Metabolic pathways; ko01110: Biosynthesis of secondary metabolites	PREDICTED: alpha,alpha-trehalose-phosphate synthase [UDP-forming]	TPS1_ARATH RecName: Full=Alpha,alpha-trehalose-phosphate synthase [UDP-forming] 1; EC=2.4.1.15; AltName: Full=Trehalose-6-phosphate synthase 1; Short=AtTPS1;	A0A5C7GTV2_9ROSI RecName: Full=Glyco_transf_20 domain-containing protein {ECO:0000259|Pfam:PF00982};	At1g78580	GO:0005618,cell wall; GO:0005829,cytosol; GO:0005576,extracellular region; GO:0005773,vacuole; GO:0003825,alpha,alpha-trehalose-phosphate synthase (UDP-forming) activity; GO:0051301,cell division; GO:0009793,embryo development ending in seed dormancy; GO:0009832,plant-type cell wall biogenesis; GO:0010182,sugar mediated signaling pathway; GO:0005991,trehalose metabolic process; GO:0003674,molecul…	PF00982.21:Glycosyltransferase family 20	--	--	--
2.4.1.242	Apse004G0076300	1.75	1.86	2.72	0.65	0.95	1.1	0.54	0.38	0.27	0.91	0.31	0.66	1.37	0.41	0.55	28	32	51	11	16	18	9	5	4	13	5	11	20	5	8	GWHBECT00000004	8992369	8993445	-	gene-Apse004G0076300	--	K13679 granule-bound starch synthase [EC:2.4.1.242] | (RefSeq) granule-bound starch synthase 1, chloroplastic/amyloplastic (A)	ko00500: Starch and sucrose metabolism; ko01100: Metabolic pathways; ko01110: Biosynthesis of secondary metabolites	hypothetical protein CICLE_v10019346mg [Citrus clementina]	SSG1_ANTMA RecName: Full=Granule-bound starch synthase 1, chloroplastic/amyloplastic; EC=2.4.1.21; AltName: Full=Granule-bound starch synthase I; Short=GBSS-I; Flags: Precursor;	A0A5C7I3S5_9ROSI RecName: Full=Starch synthase, chloroplastic/amyloplastic {ECO:0000256|RuleBase:RU361232}; EC=2.4.1.- {ECO:0000256|RuleBase:RU361232};	At1g32900	GO:0009501,amyloplast; GO:0009507,chloroplast; GO:0033201,alpha-1,4-glucan synthase activity; GO:0004373,glycogen (starch) synthase activity; GO:0009011,starch synthase activity; GO:0019252,starch biosynthetic process; GO:0003674,molecular_function; GO:0003824,catalytic activity; GO:0016740,transferase activity; GO:0016757,transferase activity, transferring glycosyl groups; GO:0016758,transferase…	PF08323.11:Starch synthase catalytic domain	--	--	--
	Apse004G0076600	9.48	10.12	9.18	5.12	5.06	4.62	3.28	3.65	3.66	3.29	3.52	2.72	4.69	4.46	5.11	899	1032	1019	509	501	446	323	287	325	279	341	269	406	323	442	GWHBECT00000004	9011957	9016358	+	gene-Apse004G0076600	--	K13679 granule-bound starch synthase [EC:2.4.1.242] | (RefSeq) granule-bound starch synthase 1, chloroplastic/amyloplastic-like (A)	ko00500: Starch and sucrose metabolism; ko01100: Metabolic pathways; ko01110: Biosynthesis of secondary metabolites	hypothetical protein CUMW_092180 [Citrus unshiu]	PPR11_ARATH RecName: Full=Pentatricopeptide repeat-containing protein At1g05600;	A0A5C7I1Q9_9ROSI SubName: Full=Uncharacterized protein {ECO:0000313|EMBL:TXG63100.1};	At1g05600	--	PF13041.6:PPR repeat family	--	--	--
	Apse004G0076700	54.41	51	51.2	51.56	48.38	57.26	23.45	23.27	25.65	45.05	46.09	49.62	40.51	43.35	39.97	2930	2953	3226	2910	2721	3140	1313	1040	1295	2167	2534	2787	1991	1783	1964	GWHBECT00000004	9016931	9020321	-	gene-Apse004G0076700	--	K13679 granule-bound starch synthase [EC:2.4.1.242] | (RefSeq) granule-bound starch synthase 1, chloroplastic/amyloplastic-like (A)	ko00500: Starch and sucrose metabolism; ko01100: Metabolic pathways; ko01110: Biosynthesis of secondary metabolites	granule-bound starch synthase 1, chloroplastic/amyloplastic [Quercus suber]	SSG1_ANTMA RecName: Full=Granule-bound starch synthase 1, chloroplastic/amyloplastic; EC=2.4.1.21; AltName: Full=Granule-bound starch synthase I; Short=GBSS-I; Flags: Precursor;	A0A5C7I3S5_9ROSI RecName: Full=Starch synthase, chloroplastic/amyloplastic {ECO:0000256|RuleBase:RU361232}; EC=2.4.1.- {ECO:0000256|RuleBase:RU361232};	At1g32900	GO:0009501,amyloplast; GO:0009507,chloroplast; GO:0033201,alpha-1,4-glucan synthase activity; GO:0004373,glycogen (starch) synthase activity; GO:0009011,starch synthase activity; GO:0019252,starch biosynthetic process; GO:0003674,molecular_function; GO:0003824,catalytic activity; GO:0016740,transferase activity; GO:0016757,transferase activity, transferring glycosyl groups; GO:0016758,transferase…	PF08323.11:Starch synthase catalytic domain	--	--	--
3.2.1.21	Apse001G0305800	3.57	3.87	3.93	3.64	3.54	3.55	5.42	6.51	5.04	2.14	2.13	2.07	3.1	2.68	2.65	164	191	211	175	170	166	259	248	217	88	100	99	130	94	111	GWHBECT00000001	70252242	70256551	-	gene-Apse001G0305800	--	K05349 beta-glucosidase [EC:3.2.1.21] | (RefSeq) beta-glucosidase BoGH3B (A)	ko00460: Cyanoamino acid metabolism; ko00500: Starch and sucrose metabolism; ko00940: Phenylpropanoid biosynthesis; ko01100: Metabolic pathways; ko01110: Biosynthesis of secondary metabolites	PREDICTED: beta-glucosidase BoGH3B [Theobroma cacao]	XYL2_MEDSV RecName: Full=Beta-xylosidase/alpha-L-arabinofuranosidase 2 {ECO:0000303|PubMed:17615411, ECO:0000312|EMBL:ABQ45228.1}; AltName: Full=Xylan 1,4-beta-xylosidase/Alpha-L-arabinofuranosidase 2; Short=MsXyl2 {ECO:0000303|PubMed:17615411}; Includes: RecName: Full=Beta-xylosidase; EC=3.2.1.37; AltName: Full=1,4-beta-D-xylan xylohydrolase {ECO:0000250|UniProtKB:P48792}; AltName: Full=Xylan 1,…	A0A5C7IYC6_9ROSI RecName: Full=Beta-glucosidase {ECO:0000256|ARBA:ARBA00012744}; EC=3.2.1.21 {ECO:0000256|ARBA:ARBA00012744};	At3g47000	GO:0005576,extracellular region; GO:0046556,alpha-L-arabinofuranosidase activity; GO:0009044,xylan 1,4-beta-xylosidase activity; GO:0045493,xylan catabolic process; GO:0003674,molecular_function; GO:0003824,catalytic activity; GO:0004553,hydrolase activity, hydrolyzing O-glycosyl compounds; GO:0016787,hydrolase activity; GO:0016798,hydrolase activity, acting on glycosyl bonds; GO:0097599,xylanase…	PF00933.21:Glycosyl hydrolase family 3 N terminal domain	--	--	--
	Apse003G0116400	6.55	6.23	6.72	3.58	4.32	4.31	3.1	2.79	3.42	1.91	1.16	1.35	3.16	2.4	2.82	311	318	373	178	214	208	153	110	152	81	56	67	137	87	122	GWHBECT00000003	29414188	29417543	-	gene-Apse003G0116400	--	K05349 beta-glucosidase [EC:3.2.1.21] | (RefSeq) uncharacterized protein LOC110668929 (A)	ko00460: Cyanoamino acid metabolism; ko00500: Starch and sucrose metabolism; ko00940: Phenylpropanoid biosynthesis; ko01100: Metabolic pathways; ko01110: Biosynthesis of secondary metabolites	Glyco_hydro_3 domain-containing protein/Glyco_hydro_3_C domain-containing protein [Cephalotus follicularis]	XYL2_MEDSV RecName: Full=Beta-xylosidase/alpha-L-arabinofuranosidase 2 {ECO:0000303|PubMed:17615411, ECO:0000312|EMBL:ABQ45228.1}; AltName: Full=Xylan 1,4-beta-xylosidase/Alpha-L-arabinofuranosidase 2; Short=MsXyl2 {ECO:0000303|PubMed:17615411}; Includes: RecName: Full=Beta-xylosidase; EC=3.2.1.37; AltName: Full=1,4-beta-D-xylan xylohydrolase {ECO:0000250|UniProtKB:P48792}; AltName: Full=Xylan 1,…	A0A5C7IB86_9ROSI SubName: Full=Uncharacterized protein {ECO:0000313|EMBL:TXG66361.1};	At5g20950	GO:0005576,extracellular region; GO:0046556,alpha-L-arabinofuranosidase activity; GO:0009044,xylan 1,4-beta-xylosidase activity; GO:0045493,xylan catabolic process; GO:0003674,molecular_function; GO:0003824,catalytic activity; GO:0004553,hydrolase activity, hydrolyzing O-glycosyl compounds; GO:0016787,hydrolase activity; GO:0016798,hydrolase activity, acting on glycosyl bonds; GO:0097599,xylanase…	PF00933.21:Glycosyl hydrolase family 3 N terminal domain	--	--	--
	Apse003G0184800	3.94	4.35	3.81	15.63	15.58	16.17	101.58	104.06	107.4	24.01	23.82	25.54	9.22	8.93	9.32	175	208	198	728	723	732	4694	3838	4474	953	1081	1184	374	303	378	GWHBECT00000003	51383989	51387905	-	gene-Apse003G0184800	--	K05350 beta-glucosidase [EC:3.2.1.21] | (RefSeq) hypothetical protein (A)	ko00460: Cyanoamino acid metabolism; ko00500: Starch and sucrose metabolism; ko00940: Phenylpropanoid biosynthesis; ko01100: Metabolic pathways; ko01110: Biosynthesis of secondary metabolites	hypothetical protein CICLE_v10007996mg [Citrus clementina]	BGL18_ORYSJ RecName: Full=Beta-glucosidase 18 {ECO:0000303|PubMed:17196101}; Short=Os4bglu18 {ECO:0000303|PubMed:17196101}; EC=3.2.1.21 {ECO:0000269|PubMed:23811195, ECO:0000269|PubMed:25219312}; Flags: Precursor;	A0A5C7IDS2_9ROSI SubName: Full=Uncharacterized protein {ECO:0000313|EMBL:TXG67079.1};	At1g61810	GO:0008422,beta-glucosidase activity; GO:0102483,scopolin beta-glucosidase activity; GO:0005975,carbohydrate metabolic process; GO:0003674,molecular_function; GO:0003824,catalytic activity; GO:0004553,hydrolase activity, hydrolyzing O-glycosyl compounds; GO:0015926,glucosidase activity; GO:0016787,hydrolase activity; GO:0016798,hydrolase activity, acting on glycosyl bonds; GO:0008152,metabolic pr…	PF00232.18:Glycosyl hydrolase family 1	--	--	--
	Apse006G0105400	7.47	7.28	6.1	5.02	5.14	5.73	7.07	8.41	8.25	4.29	4.1	3.67	2.42	2.13	2.86	335	351	320	236	241	262	330	313	347	172	188	172	99	73	117	GWHBECT00000006	16202003	16208793	+	gene-Apse006G0105400	--	K01188 beta-glucosidase [EC:3.2.1.21] | (RefSeq) beta-glucosidase 12-like (A)	ko00460: Cyanoamino acid metabolism; ko00500: Starch and sucrose metabolism; ko00940: Phenylpropanoid biosynthesis; ko01100: Metabolic pathways; ko01110: Biosynthesis of secondary metabolites	Glyco_hydro_1 domain-containing protein [Cephalotus follicularis]	BGL12_ORYSI RecName: Full=Beta-glucosidase 12 {ECO:0000305}; EC=3.2.1.21 {ECO:0000305}; Flags: Precursor;	A0A5C7HTH2_9ROSI SubName: Full=Uncharacterized protein {ECO:0000313|EMBL:TXG60168.1};	At2g44480	GO:0005576,extracellular region; GO:0008422,beta-glucosidase activity; GO:0102483,scopolin beta-glucosidase activity; GO:0005975,carbohydrate metabolic process; GO:0003674,molecular_function; GO:0003824,catalytic activity; GO:0004553,hydrolase activity, hydrolyzing O-glycosyl compounds; GO:0015926,glucosidase activity; GO:0016787,hydrolase activity; GO:0016798,hydrolase activity, acting on glycos…	PF00232.18:Glycosyl hydrolase family 1	--	--	--
	Apse008G0004500	1.24	1.06	0.97	0.44	0.52	0.44	0.53	0.49	0.3	0.32	0.5	0.82	0.2	0.29	0.22	61	56	56	23	27	22	27	20	14	14	25	42	9	11	10	GWHBECT00000008	666560	670511	+	gene-Apse008G0004500	--	K01188 beta-glucosidase [EC:3.2.1.21] | (RefSeq) hypothetical protein (A)	ko00460: Cyanoamino acid metabolism; ko00500: Starch and sucrose metabolism; ko00940: Phenylpropanoid biosynthesis; ko01100: Metabolic pathways; ko01110: Biosynthesis of secondary metabolites	hypothetical protein CICLE_v10031179mg [Citrus clementina]	BGL17_ARATH RecName: Full=Beta-glucosidase 17; Short=AtBGLU17; EC=3.2.1.21; Flags: Precursor;	A0A5C7HHA1_9ROSI SubName: Full=Uncharacterized protein {ECO:0000313|EMBL:TXG55762.1};	At2g44480	GO:0008422,beta-glucosidase activity; GO:0102483,scopolin beta-glucosidase activity; GO:0005975,carbohydrate metabolic process; GO:0003674,molecular_function; GO:0003824,catalytic activity; GO:0004553,hydrolase activity, hydrolyzing O-glycosyl compounds; GO:0015926,glucosidase activity; GO:0016787,hydrolase activity; GO:0016798,hydrolase activity, acting on glycosyl bonds; GO:0008152,metabolic pr…	PF00232.18:Glycosyl hydrolase family 1	--	--	--
	Apse008G0095800	12.83	13.7	12.03	7.62	6.9	6.95	6.08	6.5	6.38	6.89	6.97	7.09	5.49	5.82	4.89	609	699	668	379	342	336	300	256	284	292	338	351	238	211	212	GWHBECT00000008	12183139	12187483	-	gene-Apse008G0095800	--	K01188 beta-glucosidase [EC:3.2.1.21] | (RefSeq) hypothetical protein (A)	ko00460: Cyanoamino acid metabolism; ko00500: Starch and sucrose metabolism; ko00940: Phenylpropanoid biosynthesis; ko01100: Metabolic pathways; ko01110: Biosynthesis of secondary metabolites	hypothetical protein CICLE_v10031299mg [Citrus clementina]	BGL40_ARATH RecName: Full=Beta-glucosidase 40; Short=AtBGLU40; EC=3.2.1.21; Flags: Precursor;	A0A5C7HID5_9ROSI SubName: Full=Uncharacterized protein {ECO:0000313|EMBL:TXG56609.1};	At1g26560	GO:0048046,apoplast; GO:0008422,beta-glucosidase activity; GO:0102483,scopolin beta-glucosidase activity; GO:0005975,carbohydrate metabolic process; GO:0003674,molecular_function; GO:0003824,catalytic activity; GO:0004553,hydrolase activity, hydrolyzing O-glycosyl compounds; GO:0015926,glucosidase activity; GO:0016787,hydrolase activity; GO:0016798,hydrolase activity, acting on glycosyl bonds; GO…	PF00232.18:Glycosyl hydrolase family 1	--	--	--
	Apse009G0101700	18.24	18.64	19.22	8.27	7.64	7.21	0.85	0.78	1.12	2.02	1.7	1.95	6.33	7.03	6.78	537	590	662	255	235	216	26	19	31	53	51	60	170	158	182	GWHBECT00000009	30658645	30659811	+	gene-Apse009G0101700	--	K01188 beta-glucosidase [EC:3.2.1.21] | (RefSeq) beta-glucosidase 12 (A)	ko00460: Cyanoamino acid metabolism; ko00500: Starch and sucrose metabolism; ko00940: Phenylpropanoid biosynthesis; ko01100: Metabolic pathways; ko01110: Biosynthesis of secondary metabolites	polygalacturonase inhibiting protein [Prunus fruticosa]	PGIP_VITVI RecName: Full=Polygalacturonase inhibitor {ECO:0000250|UniProtKB:P58822}; AltName: Full=Polygalacturonase-inhibiting protein {ECO:0000250|UniProtKB:P58822, ECO:0000312|EMBL:AAM74142.1}; Short=PGIG; Flags: Precursor;	D0VEH2_9ROSA SubName: Full=Polygalacturonase inhibiting protein {ECO:0000313|EMBL:ACY41031.1};	At5g06860	GO:0005618,cell wall; GO:0005576,extracellular region; GO:0016020,membrane; GO:0006952,defense response; GO:0006950,response to stress; GO:0008150,biological_process; GO:0050896,response to stimulus; GO:0005575,cellular_component; GO:0005623,cell; GO:0030312,external encapsulating structure; GO:0044464,cell part; GO:0071944,cell periphery	PF13855.6:Leucine rich repeat	--	--	--
	Apse009G0101900	60.17	58.49	61.9	21.9	23.72	24.37	1.75	1.02	0.82	8.42	7.44	8.14	27.28	28.26	29.67	1489	1556	1792	568	613	614	45	21	19	186	188	210	616	534	670	GWHBECT00000009	30672046	30673026	+	gene-Apse009G0101900	--	K01188 beta-glucosidase [EC:3.2.1.21] | (RefSeq) beta-glucosidase 12 (A)	ko00460: Cyanoamino acid metabolism; ko00500: Starch and sucrose metabolism; ko00940: Phenylpropanoid biosynthesis; ko01100: Metabolic pathways; ko01110: Biosynthesis of secondary metabolites	PREDICTED: polygalacturonase inhibitor [Citrus sinensis]	PGIP1_ARATH RecName: Full=Polygalacturonase inhibitor 1; AltName: Full=Polygalacturonase-inhibiting protein 1; Short=PGIP-1; Flags: Precursor;	A0A067DC51_CITSI RecName: Full=LRRNT_2 domain-containing protein {ECO:0000259|Pfam:PF08263};	At5g06860	GO:0005618,cell wall; GO:0005576,extracellular region; GO:0005794,Golgi apparatus; GO:0016020,membrane; GO:0009505,plant-type cell wall; GO:0009506,plasmodesma; GO:0099503,secretory vesicle; GO:0090353,polygalacturonase inhibitor activity; GO:0003674,molecular_function; GO:0004857,enzyme inhibitor activity; GO:0098772,molecular function regulator; GO:0030234,enzyme regulator activity; GO:0005575,…	PF13855.6:Leucine rich repeat	--	--	--
	Apse013G0029700	0.94	0.81	1.28	1.47	1.62	1.33	0.3	0.19	0.24	0.35	0.41	0.17	2.22	1.75	2.71	42	39	67	69	76	61	14	7	10	14	19	8	91	60	111	GWHBECT00000013	5771107	5777414	-	gene-Apse013G0029700	--	K05350 beta-glucosidase [EC:3.2.1.21] | (RefSeq) beta-glucosidase 46-like isoform X2 (A)	ko00460: Cyanoamino acid metabolism; ko00500: Starch and sucrose metabolism; ko00940: Phenylpropanoid biosynthesis; ko01100: Metabolic pathways; ko01110: Biosynthesis of secondary metabolites	PREDICTED: beta-glucosidase 46-like [Citrus sinensis]	BGL46_ARATH RecName: Full=Beta-glucosidase 46; Short=AtBGLU46; EC=3.2.1.21; Flags: Precursor;	A0A5C7GQY5_9ROSI SubName: Full=Uncharacterized protein {ECO:0000313|EMBL:TXG47078.1};	At1g61820	GO:0008422,beta-glucosidase activity; GO:0047782,coniferin beta-glucosidase activity; GO:0102483,scopolin beta-glucosidase activity; GO:0005975,carbohydrate metabolic process; GO:0009809,lignin biosynthetic process; GO:0003674,molecular_function; GO:0003824,catalytic activity; GO:0004553,hydrolase activity, hydrolyzing O-glycosyl compounds; GO:0015926,glucosidase activity; GO:0016787,hydrolase ac…	PF00232.18:Glycosyl hydrolase family 1	--	--	--
	Apse013G0030000	0.63	1.07	0.71	0.75	0.75	0.92	1.41	1.26	1.89	0.41	0.72	0.4	0.8	0.68	0.74	12	22	16	15	15	18	28	20	34	7	14	8	14	10	13	GWHBECT00000013	5820027	5821946	-	gene-Apse013G0030000	--	K05350 beta-glucosidase [EC:3.2.1.21] | (RefSeq) beta-glucosidase 46-like (A)	ko00460: Cyanoamino acid metabolism; ko00500: Starch and sucrose metabolism; ko00940: Phenylpropanoid biosynthesis; ko01100: Metabolic pathways; ko01110: Biosynthesis of secondary metabolites	hypothetical protein CICLE_v10015210mg [Citrus clementina]	GPT2_ARATH RecName: Full=Glucose-6-phosphate/phosphate translocator 2, chloroplastic {ECO:0000303|PubMed:15722468}; Short=AtGPT2 {ECO:0000303|PubMed:15722468}; Flags: Precursor;	A0A5C7GRF4_9ROSI RecName: Full=SWIM-type domain-containing protein {ECO:0000259|PROSITE:PS50966};	At1g61800	GO:0009507,chloroplast; GO:0031969,chloroplast membrane; GO:0005794,Golgi apparatus; GO:0016021,integral component of membrane; GO:0005774,vacuolar membrane; GO:0015297,antiporter activity; GO:0015152,glucose-6-phosphate transmembrane transporter activity; GO:0005315,inorganic phosphate transmembrane transporter activity; GO:0015120,phosphoglycerate transmembrane transporter activity; GO:0071917,…	PF03151.16:Triose-phosphate Transporter family	--	--	--
	Apse013G0030200	8.04	7.4	8.32	2.2	1.97	1.98	0.82	0.83	0.47	1.99	1.7	2.09	0.66	0.74	0.66	199	197	241	57	51	50	21	17	11	44	43	54	15	14	15	GWHBECT00000013	5834931	5836158	-	gene-Apse013G0030200	--	K05350 beta-glucosidase [EC:3.2.1.21] | (RefSeq) beta-glucosidase 46-like (A)	ko00460: Cyanoamino acid metabolism; ko00500: Starch and sucrose metabolism; ko00940: Phenylpropanoid biosynthesis; ko01100: Metabolic pathways; ko01110: Biosynthesis of secondary metabolites	hypothetical protein CICLE_v10015210mg [Citrus clementina]	GPT2_ARATH RecName: Full=Glucose-6-phosphate/phosphate translocator 2, chloroplastic {ECO:0000303|PubMed:15722468}; Short=AtGPT2 {ECO:0000303|PubMed:15722468}; Flags: Precursor;	A0A5C7GRD4_9ROSI SubName: Full=Uncharacterized protein {ECO:0000313|EMBL:TXG47080.1};	At1g61800	GO:0009507,chloroplast; GO:0031969,chloroplast membrane; GO:0005794,Golgi apparatus; GO:0016021,integral component of membrane; GO:0005774,vacuolar membrane; GO:0015297,antiporter activity; GO:0015152,glucose-6-phosphate transmembrane transporter activity; GO:0005315,inorganic phosphate transmembrane transporter activity; GO:0015120,phosphoglycerate transmembrane transporter activity; GO:0071917,…	PF03151.16:Triose-phosphate Transporter family	--	--	--
	Apse013G0164600	1.91	1.77	1.91	1.42	1.43	1.55	1.48	1.72	1.47	0.39	0.26	0.46	1.51	1.55	1.47	87	87	102	68	68	72	70	65	63	16	12	22	63	54	61	GWHBECT00000013	43130606	43137680	+	gene-Apse013G0164600	--	K01188 beta-glucosidase [EC:3.2.1.21] | (RefSeq) beta-glucosidase 42 (A)	ko00460: Cyanoamino acid metabolism; ko00500: Starch and sucrose metabolism; ko00940: Phenylpropanoid biosynthesis; ko01100: Metabolic pathways; ko01110: Biosynthesis of secondary metabolites	hypothetical protein CISIN_1g011145mg [Citrus sinensis]	BGL42_ARATH RecName: Full=Beta-glucosidase 42 {ECO:0000303|PubMed:15604686}; Short=AtBGLU42 {ECO:0000303|PubMed:15604686}; EC=3.2.1.21 {ECO:0000250|UniProtKB:Q8L7J2};	A0A5C7GUY9_9ROSI SubName: Full=Uncharacterized protein {ECO:0000313|EMBL:TXG48440.1};	At5g36890	GO:0005829,cytosol; GO:0008422,beta-glucosidase activity; GO:0102483,scopolin beta-glucosidase activity; GO:0030245,cellulose catabolic process; GO:0009866,induced systemic resistance, ethylene mediated signaling pathway; GO:0031349,positive regulation of defense response; GO:0009617,response to bacterium; GO:1990641,response to iron ion starvation; GO:0019748,secondary metabolic process; GO:0003…	PF00232.18:Glycosyl hydrolase family 1	--	--	--
3.2.1.4	Apse001G0122200	84.88	87.86	85.32	67.21	68.73	66.34	60.02	60.07	60.3	124.27	133.17	130.01	63.79	59.04	62.72	7164	7973	8425	5945	6058	5701	5267	4207	4770	9368	11474	11445	4913	3805	4830	GWHBECT00000001	18321769	18333748	+	gene-Apse001G0122200	--	K17108 non-lysosomal glucosylceramidase [EC:3.2.1.45] | (RefSeq) non-lysosomal glucosylceramidase isoform X1 (A)	ko00511: Other glycan degradation; ko00600: Sphingolipid metabolism; ko01100: Metabolic pathways	PREDICTED: non-lysosomal glucosylceramidase isoform X1 [Citrus sinensis]	--	V4RJ71_CITCL RecName: Full=Non-lysosomal glucosylceramidase {ECO:0000256|PIRNR:PIRNR028944}; Short=NLGase {ECO:0000256|PIRNR:PIRNR028944}; EC=3.2.1.45 {ECO:0000256|PIRNR:PIRNR028944};	At3g24180	GO:0016020,membrane; GO:0004348,glucosylceramidase activity; GO:0005975,carbohydrate metabolic process; GO:0006680,glucosylceramide catabolic process; GO:0003674,molecular_function; GO:0003824,catalytic activity; GO:0004553,hydrolase activity, hydrolyzing O-glycosyl compounds; GO:0016787,hydrolase activity; GO:0016798,hydrolase activity, acting on glycosyl bonds; GO:0008152,metabolic process; GO:…	PF04685.13:Glycosyl-hydrolase family 116, catalytic region	--	--	--
	Apse004G0103400	3.3	2.14	2.54	2.56	2.9	2.2	1.18	2.56	2.75	1.44	1.48	1.23	2.7	2.64	2.76	59	41	53	48	54	40	22	38	46	23	27	23	44	36	45	GWHBECT00000004	12410885	12411680	+	gene-Apse004G0103400	--	K01179 endoglucanase [EC:3.2.1.4] | (RefSeq) hypothetical protein (A)	ko00500: Starch and sucrose metabolism; ko01100: Metabolic pathways	hypothetical protein CUMW_056340 [Citrus unshiu]	GUN25_ARATH RecName: Full=Endoglucanase 25; EC=3.2.1.4; AltName: Full=Cellulase homolog OR16pep; AltName: Full=Endo-1,4-beta glucanase 25; AltName: Full=Protein KORRIGAN; AltName: Full=Protein RADIALLY SWOLLEN 2;	A0A5C7I2A0_9ROSI RecName: Full=Endoglucanase {ECO:0000256|RuleBase:RU361166}; EC=3.2.1.4 {ECO:0000256|RuleBase:RU361166};	At5g49720	GO:0009504,cell plate; GO:0005769,early endosome; GO:0005768,endosome; GO:0005794,Golgi apparatus; GO:0016021,integral component of membrane; GO:0005886,plasma membrane; GO:0005802,trans-Golgi network; GO:0008810,cellulase activity; GO:0071555,cell wall organization; GO:0030244,cellulose biosynthetic process; GO:0030245,cellulose catabolic process; GO:0043622,cortical microtubule organization; GO…	PF00759.19:Glycosyl hydrolase family 9	--	--	--
	Apse008G0047700	1.61	1.69	2.02	0.48	0.63	0.87	0.72	0.99	0.78	0.71	0.67	0.67	0.62	0.8	0.8	71	80	104	22	29	39	33	36	32	28	30	31	25	27	32	GWHBECT00000008	6305047	6308569	-	gene-Apse008G0047700	--	K01179 endoglucanase [EC:3.2.1.4] | (RefSeq) endoglucanase B (A)	ko00500: Starch and sucrose metabolism; ko01100: Metabolic pathways	hypothetical protein CICLE_v10031098mg [Citrus clementina]	GH5FP_CHAOB RecName: Full=Glycosyl hydrolase 5 family protein {ECO:0000303|PubMed:27237746}; EC=3.2.1.- {ECO:0000305}; AltName: Allergen=Cha o 3 {ECO:0000303|PubMed:27237746}; Flags: Precursor;	A0A5C7HHA5_9ROSI RecName: Full=Mannan endo-1,4-beta-mannosidase {ECO:0000256|ARBA:ARBA00012706}; EC=3.2.1.78 {ECO:0000256|ARBA:ARBA00012706};	At1g13130	GO:0004553,hydrolase activity, hydrolyzing O-glycosyl compounds; GO:0005975,carbohydrate metabolic process; GO:0003674,molecular_function; GO:0003824,catalytic activity; GO:0016787,hydrolase activity; GO:0016798,hydrolase activity, acting on glycosyl bonds; GO:0008152,metabolic process; GO:0008150,biological_process; GO:0044238,primary metabolic process; GO:0071704,organic substance metabolic pro…	PF00150.18:Cellulase (glycosyl hydrolase family 5)	--	--	--
	Apse009G0001400	28.51	32.63	31.07	15.22	16.09	15.61	13.59	15.51	14.22	18.68	18.97	19.77	15.1	16.5	15.62	1912	2353	2438	1070	1127	1066	948	863	894	1119	1299	1383	924	845	956	GWHBECT00000009	316328	320143	-	gene-Apse009G0001400	--	K01179 endoglucanase [EC:3.2.1.4] | (RefSeq) endoglucanase 25 (A)	ko00500: Starch and sucrose metabolism; ko01100: Metabolic pathways	hypothetical protein CICLE_v10000600mg [Citrus clementina]	GUN25_ARATH RecName: Full=Endoglucanase 25; EC=3.2.1.4; AltName: Full=Cellulase homolog OR16pep; AltName: Full=Endo-1,4-beta glucanase 25; AltName: Full=Protein KORRIGAN; AltName: Full=Protein RADIALLY SWOLLEN 2;	A0A5C7HAD5_9ROSI RecName: Full=Endoglucanase {ECO:0000256|RuleBase:RU361166}; EC=3.2.1.4 {ECO:0000256|RuleBase:RU361166};	At5g49720	GO:0009504,cell plate; GO:0005769,early endosome; GO:0005768,endosome; GO:0005794,Golgi apparatus; GO:0016021,integral component of membrane; GO:0005886,plasma membrane; GO:0005802,trans-Golgi network; GO:0008810,cellulase activity; GO:0071555,cell wall organization; GO:0030244,cellulose biosynthetic process; GO:0030245,cellulose catabolic process; GO:0043622,cortical microtubule organization; GO…	PF00759.19:Glycosyl hydrolase family 9	--	--	--
	Apse009G0014500	6.49	6.3	6.65	3.34	3.79	3.4	1.44	1.46	1.49	8.17	9.26	8.44	3.76	3.54	4.27	530	553	636	286	323	283	122	99	114	596	772	719	280	221	318	GWHBECT00000009	4476260	4487165	-	gene-Apse009G0014500	--	K17108 non-lysosomal glucosylceramidase [EC:3.2.1.45] | (RefSeq) non-lysosomal glucosylceramidase isoform X1 (A)	ko00511: Other glycan degradation; ko00600: Sphingolipid metabolism; ko01100: Metabolic pathways	PREDICTED: non-lysosomal glucosylceramidase [Citrus sinensis]	--	A0A5C7H9U4_9ROSI RecName: Full=Non-lysosomal glucosylceramidase {ECO:0000256|PIRNR:PIRNR028944}; Short=NLGase {ECO:0000256|PIRNR:PIRNR028944}; EC=3.2.1.45 {ECO:0000256|PIRNR:PIRNR028944};	At5g49900	GO:0016020,membrane; GO:0004348,glucosylceramidase activity; GO:0005975,carbohydrate metabolic process; GO:0006680,glucosylceramide catabolic process; GO:0003674,molecular_function; GO:0003824,catalytic activity; GO:0004553,hydrolase activity, hydrolyzing O-glycosyl compounds; GO:0016787,hydrolase activity; GO:0016798,hydrolase activity, acting on glycosyl bonds; GO:0008152,metabolic process; GO:…	PF04685.13:Glycosyl-hydrolase family 116, catalytic region	--	--	--
	Apse009G0204900	1.2	0.91	1.01	0.72	0.84	0.74	1.56	1.78	1.66	1.43	1.23	1.87	0.69	0.82	0.6	48	39	47	30	35	30	65	59	62	51	50	78	25	25	22	GWHBECT00000009	43658049	43662305	-	gene-Apse009G0204900	--	K01179 endoglucanase [EC:3.2.1.4] | (RefSeq) hypothetical protein (A)	ko00500: Starch and sucrose metabolism; ko01100: Metabolic pathways	endoglucanase 11 [Jatropha curcas]	GUN11_ARATH RecName: Full=Endoglucanase 11; EC=3.2.1.4; AltName: Full=Endo-1,4-beta glucanase 11; Flags: Precursor;	A0A5C7HEI0_9ROSI RecName: Full=Endoglucanase {ECO:0000256|RuleBase:RU361166}; EC=3.2.1.4 {ECO:0000256|RuleBase:RU361166};	At2g32990	GO:0005576,extracellular region; GO:0008810,cellulase activity; GO:0071555,cell wall organization; GO:0030245,cellulose catabolic process; GO:0003674,molecular_function; GO:0003824,catalytic activity; GO:0004553,hydrolase activity, hydrolyzing O-glycosyl compounds; GO:0016787,hydrolase activity; GO:0016798,hydrolase activity, acting on glycosyl bonds; GO:0008150,biological_process; GO:0009987,cel…	PF00759.19:Glycosyl hydrolase family 9	--	--	--
	Apse010G0175500	6.59	7.08	6.57	6.99	6.64	7.15	7.1	7.13	8.35	2.95	3.16	3.06	5.75	5.25	5.78	473	547	552	526	498	523	530	425	562	189	232	229	377	288	379	GWHBECT00000010	40436399	40443453	+	gene-Apse010G0175500	--	K17108 non-lysosomal glucosylceramidase [EC:3.2.1.45] | (RefSeq) non-lysosomal glucosylceramidase isoform X1 (A)	ko00511: Other glycan degradation; ko00600: Sphingolipid metabolism; ko01100: Metabolic pathways	PREDICTED: non-lysosomal glucosylceramidase isoform X2 [Citrus sinensis]	--	A0A5C7H933_9ROSI RecName: Full=Non-lysosomal glucosylceramidase {ECO:0000256|PIRNR:PIRNR028944}; Short=NLGase {ECO:0000256|PIRNR:PIRNR028944}; EC=3.2.1.45 {ECO:0000256|PIRNR:PIRNR028944};	At1g33700	GO:0016020,membrane; GO:0004348,glucosylceramidase activity; GO:0005975,carbohydrate metabolic process; GO:0006680,glucosylceramide catabolic process; GO:0003674,molecular_function; GO:0003824,catalytic activity; GO:0004553,hydrolase activity, hydrolyzing O-glycosyl compounds; GO:0016787,hydrolase activity; GO:0016798,hydrolase activity, acting on glycosyl bonds; GO:0008152,metabolic process; GO:…	PF04685.13:Glycosyl-hydrolase family 116, catalytic region	--	--	--
	Apse011G0053000	3.01	2.67	2.74	0.47	0.74	0.76	0.85	0.93	0.97	1.52	1.49	1.91	0.55	0.72	0.88	109	104	116	18	28	28	32	28	33	49	55	72	18	20	29	GWHBECT00000011	6614448	6616070	-	gene-Apse011G0053000	--	K01179 endoglucanase [EC:3.2.1.4] | (RefSeq) uncharacterized protein LOC8287454 (A)	ko00500: Starch and sucrose metabolism; ko01100: Metabolic pathways	PREDICTED: uncharacterized protein LOC8287454 [Ricinus communis]	GH5FP_CHAOB RecName: Full=Glycosyl hydrolase 5 family protein {ECO:0000303|PubMed:27237746}; EC=3.2.1.- {ECO:0000305}; AltName: Allergen=Cha o 3 {ECO:0000303|PubMed:27237746}; Flags: Precursor;	A0A5C7H183_9ROSI RecName: Full=Mannan endo-1,4-beta-mannosidase {ECO:0000256|ARBA:ARBA00012706}; EC=3.2.1.78 {ECO:0000256|ARBA:ARBA00012706};	At3g26140	GO:0004553,hydrolase activity, hydrolyzing O-glycosyl compounds; GO:0005975,carbohydrate metabolic process; GO:0003674,molecular_function; GO:0003824,catalytic activity; GO:0016787,hydrolase activity; GO:0016798,hydrolase activity, acting on glycosyl bonds; GO:0008152,metabolic process; GO:0008150,biological_process; GO:0044238,primary metabolic process; GO:0071704,organic substance metabolic pro…	PF00150.18:Cellulase (glycosyl hydrolase family 5)	--	--	--
	Apse011G0060700	1.57	1.73	2	0.99	0.94	1.1	0.32	0.51	0.42	0.25	0.46	0.35	0.13	0.12	0.18	104	123	155	69	65	74	22	28	26	15	31	24	8	6	11	GWHBECT00000011	7467239	7471296	+	gene-Apse011G0060700	--	K01179 endoglucanase [EC:3.2.1.4] | (RefSeq) endoglucanase 6 (A)	ko00500: Starch and sucrose metabolism; ko01100: Metabolic pathways	PREDICTED: endoglucanase 6 [Citrus sinensis]	GUN6_ARATH RecName: Full=Endoglucanase 6; EC=3.2.1.4; AltName: Full=Endo-1,4-beta glucanase 6; Flags: Precursor;	A0A4P8P8H1_LITCN RecName: Full=Endoglucanase {ECO:0000256|RuleBase:RU361166}; EC=3.2.1.4 {ECO:0000256|RuleBase:RU361166};	At1g64390	GO:0005576,extracellular region; GO:0030246,carbohydrate binding; GO:0008810,cellulase activity; GO:0071555,cell wall organization; GO:0030245,cellulose catabolic process; GO:0003674,molecular_function; GO:0005488,binding; GO:0003824,catalytic activity; GO:0004553,hydrolase activity, hydrolyzing O-glycosyl compounds; GO:0016787,hydrolase activity; GO:0016798,hydrolase activity, acting on glycosyl…	PF00759.19:Glycosyl hydrolase family 9	--	--	--
	Apse011G0060900	0.89	1.14	1.23	2.54	2.5	2.02	3.15	2.34	3.38	1.62	2.01	2.5	4.38	4.87	4.08	16	22	26	48	47	37	59	35	57	26	37	47	72	67	67	GWHBECT00000011	7498010	7499483	+	gene-Apse011G0060900	--	K01179 endoglucanase [EC:3.2.1.4] | (RefSeq) uncharacterized protein LOC112521754 (A)	ko00500: Starch and sucrose metabolism; ko01100: Metabolic pathways	PREDICTED: probably inactive leucine-rich repeat receptor-like protein kinase At2g25790 [Citrus sinensis]	--	A0A067GCZ2_CITSI SubName: Full=Uncharacterized protein {ECO:0000313|EMBL:KDO76520.1};	At4g23840	--	PF12799.7:Leucine Rich repeats (2 copies)	--	--	--
	Apse011G0076400	0.82	0.61	0.63	0.78	1.01	0.86	2.39	2.87	2.71	0.36	0.44	0.68	0.93	0.38	0.58	31	25	28	31	40	33	94	90	96	12	17	27	32	11	20	GWHBECT00000011	9284760	9286708	-	gene-Apse011G0076400	--	K01179 endoglucanase [EC:3.2.1.4] | (RefSeq) endoglucanase 17-like (A)	ko00500: Starch and sucrose metabolism; ko01100: Metabolic pathways	hypothetical protein CISIN_1g010632mg [Citrus sinensis]	GUN1_PERAE RecName: Full=Endoglucanase 1; EC=3.2.1.4; AltName: Full=Abscission cellulase 1; AltName: Full=Endo-1,4-beta-glucanase 1; Flags: Precursor;	A0A5C7H1C8_9ROSI RecName: Full=Endoglucanase {ECO:0000256|RuleBase:RU361166}; EC=3.2.1.4 {ECO:0000256|RuleBase:RU361166};	At1g02800	GO:0008810,cellulase activity; GO:0030245,cellulose catabolic process; GO:0009835,fruit ripening; GO:0003674,molecular_function; GO:0003824,catalytic activity; GO:0004553,hydrolase activity, hydrolyzing O-glycosyl compounds; GO:0016787,hydrolase activity; GO:0016798,hydrolase activity, acting on glycosyl bonds; GO:0000272,polysaccharide catabolic process; GO:0008152,metabolic process; GO:0005975,…	PF00759.19:Glycosyl hydrolase family 9	--	--	--
	Apse013G0165700	4.02	3.77	3.59	2.91	2.91	2.66	1.76	1.52	1.33	0.9	0.93	1.33	1.46	1.77	1.46	220	222	230	167	166	148	100	69	68	44	52	76	73	74	73	GWHBECT00000013	43303047	43306665	-	gene-Apse013G0165700	--	K01179 endoglucanase [EC:3.2.1.4] | (RefSeq) endoglucanase 12 (A)	ko00500: Starch and sucrose metabolism; ko01100: Metabolic pathways	endo-1,4-beta-glucanase [Dimocarpus longan]	GUN12_ORYSJ RecName: Full=Endoglucanase 12; EC=3.2.1.4; AltName: Full=Endo-1,4-beta glucanase 12; AltName: Full=OsGLU3;	A0A5C7GVD6_9ROSI RecName: Full=Endoglucanase {ECO:0000256|RuleBase:RU361166}; EC=3.2.1.4 {ECO:0000256|RuleBase:RU361166};	At1g65610	GO:0016021,integral component of membrane; GO:0008810,cellulase activity; GO:0071555,cell wall organization; GO:0030245,cellulose catabolic process; GO:0003674,molecular_function; GO:0003824,catalytic activity; GO:0004553,hydrolase activity, hydrolyzing O-glycosyl compounds; GO:0016787,hydrolase activity; GO:0016798,hydrolase activity, acting on glycosyl bonds; GO:0008150,biological_process; GO:0…	PF00759.19:Glycosyl hydrolase family 9	--	--	--
2.7.7.27	Apse001G0064600	4.88	4.37	4.76	1.76	2.09	1.44	1.91	1.75	2.54	0.97	1.33	1.07	2.66	2.33	2.86	219	211	250	83	98	66	89	65	107	39	61	50	109	80	117	GWHBECT00000001	8554006	8558366	-	gene-Apse001G0064600	--	K00975 glucose-1-phosphate adenylyltransferase [EC:2.7.7.27] | (RefSeq) glucose-1-phosphate adenylyltransferase large subunit 3, chloroplastic/amyloplastic (A)	ko00500: Starch and sucrose metabolism; ko00520: Amino sugar and nucleotide sugar metabolism; ko01100: Metabolic pathways; ko01110: Biosynthesis of secondary metabolites	Glucose-1-phosphate adenylyltransferase [Trema orientalis]	GLGL1_ARATH RecName: Full=Glucose-1-phosphate adenylyltransferase large subunit 1, chloroplastic; EC=2.7.7.27; AltName: Full=ADP-glucose pyrophosphorylase; AltName: Full=ADP-glucose synthase; AltName: Full=AGPase S; AltName: Full=Alpha-D-glucose-1-phosphate adenyl transferase; Flags: Precursor;	A0A5C7IS01_9ROSI RecName: Full=Glucose-1-phosphate adenylyltransferase {ECO:0000256|RuleBase:RU362093}; EC=2.7.7.27 {ECO:0000256|RuleBase:RU362093}; AltName: Full=ADP-glucose pyrophosphorylase {ECO:0000256|RuleBase:RU362093};	At5g19220	GO:0009507,chloroplast; GO:0009941,chloroplast envelope; GO:0009570,chloroplast stroma; GO:0005524,ATP binding; GO:0008878,glucose-1-phosphate adenylyltransferase activity; GO:0005978,glycogen biosynthetic process; GO:0019252,starch biosynthetic process; GO:0000166,nucleotide binding; GO:0003674,molecular_function; GO:0005488,binding; GO:0008144,drug binding; GO:0017076,purine nucleotide binding;…	PF00483.23:Nucleotidyl transferase	--	--	--
	Apse001G0124400	1.83	1.56	1.56	1.37	1.55	0.97	2.28	1.99	2.34	0.81	0.5	0.72	1.09	1.3	0.79	61	56	61	48	54	33	79	55	73	24	17	25	33	33	24	GWHBECT00000001	18875846	18882248	+	gene-Apse001G0124400	--	K00975 glucose-1-phosphate adenylyltransferase [EC:2.7.7.27] | (RefSeq) putative two-component response regulator ARR21 (A)	ko00500: Starch and sucrose metabolism; ko00520: Amino sugar and nucleotide sugar metabolism; ko01100: Metabolic pathways; ko01110: Biosynthesis of secondary metabolites	PREDICTED: myb family transcription factor APL isoform X1 [Citrus sinensis]	PHL3_ARATH RecName: Full=Protein PHR1-LIKE 3 {ECO:0000303|PubMed:26586833}; AltName: Full=Myb family transcription factor PHL3 {ECO:0000303|PubMed:26586833}; AltName: Full=Protein UNFERTILIZED EMBRYO SAC 16 {ECO:0000303|PubMed:15634699};	A0A5C7ITZ4_9ROSI RecName: Full=HTH myb-type domain-containing protein {ECO:0000259|PROSITE:PS51294};	At3g24120	GO:0005634,nucleus; GO:0003700,DNA-binding transcription factor activity; GO:0043565,sequence-specific DNA binding; GO:0009567,double fertilization forming a zygote and endosperm; GO:0010628,positive regulation of gene expression; GO:0140110,transcription regulator activity; GO:0003674,molecular_function; GO:0003676,nucleic acid binding; GO:0003677,DNA binding; GO:0005488,binding; GO:0097159,orga…	PF14379.6:MYB-CC type transfactor, LHEQLE motif	GARP-G2-like	TF	GARP->GARP-G2-like
	Apse002G0291800	9.1	9.05	9.59	6.33	6.24	7.53	5.77	6.19	7.11	3.47	3.85	3.85	3.77	3.5	4	317	339	391	231	227	267	209	179	232	108	137	140	120	93	127	GWHBECT00000002	72814715	72816890	+	gene-Apse002G0291800	--	K00975 glucose-1-phosphate adenylyltransferase [EC:2.7.7.27] | (RefSeq) putative two-component response regulator ARR21 (A)	ko00500: Starch and sucrose metabolism; ko00520: Amino sugar and nucleotide sugar metabolism; ko01100: Metabolic pathways; ko01110: Biosynthesis of secondary metabolites	hypothetical protein CICLE_v10005192mg [Citrus clementina]	IPN2_LOTJA RecName: Full=Myb family transcription factor IPN2 {ECO:0000305}; AltName: Full=Interacting protein of NSP2 {ECO:0000303|PubMed:24400899}; Short=LjIPN2 {ECO:0000303|PubMed:24400899};	V4S9K2_CITCL RecName: Full=HTH myb-type domain-containing protein {ECO:0000259|PROSITE:PS51294};	At1g79430	GO:0005634,nucleus; GO:0003677,DNA binding; GO:0009877,nodulation; GO:0003674,molecular_function; GO:0003676,nucleic acid binding; GO:0005488,binding; GO:0097159,organic cyclic compound binding; GO:1901363,heterocyclic compound binding; GO:0008150,biological_process; GO:0044403,symbiont process; GO:0044419,interspecies interaction between organisms; GO:0051704,multi-organism process; GO:0005622,i…	PF14379.6:MYB-CC type transfactor, LHEQLE motif	GARP-G2-like	TF	GARP->GARP-G2-like
	Apse007G0055000	0.55	0.8	0.87	0.5	0.68	0.72	0.46	0.34	0.46	0.59	0.44	0.39	0.18	0.31	0.26	23	36	43	22	30	31	20	12	18	22	19	17	7	10	10	GWHBECT00000007	23177592	23179811	-	gene-Apse007G0055000	--	K00975 glucose-1-phosphate adenylyltransferase [EC:2.7.7.27] | (RefSeq) putative two-component response regulator ARR21 (A)	ko00500: Starch and sucrose metabolism; ko00520: Amino sugar and nucleotide sugar metabolism; ko01100: Metabolic pathways; ko01110: Biosynthesis of secondary metabolites	myb family transcription factor phl5 [Quercus suber]	PHL5_ARATH RecName: Full=Myb family transcription factor PHL5 {ECO:0000305}; AltName: Full=Protein PHR1-LIKE 5 {ECO:0000305};	A0A5C7HLP3_9ROSI RecName: Full=HTH myb-type domain-containing protein {ECO:0000259|PROSITE:PS51294};	At5g06800	GO:0005634,nucleus; GO:0003677,DNA binding; GO:0003700,DNA-binding transcription factor activity; GO:0006355,regulation of transcription, DNA-templated; GO:0003674,molecular_function; GO:0003676,nucleic acid binding; GO:0005488,binding; GO:0097159,organic cyclic compound binding; GO:1901363,heterocyclic compound binding; GO:0140110,transcription regulator activity; GO:0008152,metabolic process; G…	PF14379.6:MYB-CC type transfactor, LHEQLE motif	GARP-G2-like	TF	GARP->GARP-G2-like
	Apse008G0087200	2.75	2.53	2.45	1.31	0.81	1.03	0.84	0.49	0.81	0.23	0.11	0.14	0.67	0.88	0.9	94	93	98	47	29	36	30	14	26	7	4	5	21	23	28	GWHBECT00000008	10946443	10948300	-	gene-Apse008G0087200	--	K00975 glucose-1-phosphate adenylyltransferase [EC:2.7.7.27] | (RefSeq) putative two-component response regulator ARR21 (A)	ko00500: Starch and sucrose metabolism; ko00520: Amino sugar and nucleotide sugar metabolism; ko01100: Metabolic pathways; ko01110: Biosynthesis of secondary metabolites	hypothetical protein CICLE_v10031937mg [Citrus clementina]	PHL8_ARATH RecName: Full=Myb family transcription factor PHL8 {ECO:0000305}; AltName: Full=Protein PHR1-LIKE 8 {ECO:0000305};	A0A5C7HI41_9ROSI RecName: Full=Myb_CC_LHEQLE domain-containing protein {ECO:0000259|Pfam:PF14379};	At1g69580	GO:0005634,nucleus; GO:0003677,DNA binding; GO:0003700,DNA-binding transcription factor activity; GO:0006355,regulation of transcription, DNA-templated; GO:0003674,molecular_function; GO:0003676,nucleic acid binding; GO:0005488,binding; GO:0097159,organic cyclic compound binding; GO:1901363,heterocyclic compound binding; GO:0140110,transcription regulator activity; GO:0008152,metabolic process; G…	PF14379.6:MYB-CC type transfactor, LHEQLE motif	GARP-G2-like	TF	GARP->GARP-G2-like
	Apse008G0136400	2.42	1.99	1.67	1.6	1.13	1.43	3.64	3.88	4.37	3.19	3.76	3.71	1.12	1.18	0.75	78	69	63	54	38	47	122	104	132	92	124	125	33	29	22	GWHBECT00000008	21163314	21166330	+	gene-Apse008G0136400	--	K00975 glucose-1-phosphate adenylyltransferase [EC:2.7.7.27] | (RefSeq) putative two-component response regulator ARR21 (A)	ko00500: Starch and sucrose metabolism; ko00520: Amino sugar and nucleotide sugar metabolism; ko01100: Metabolic pathways; ko01110: Biosynthesis of secondary metabolites	putative Myb family transcription factor At1g14600 isoform X1 [Herrania umbratica]	MOF1_ORYSJ RecName: Full=Myb family transcription factor MOF1 {ECO:0000305}; AltName: Full=Protein MORE FLORET 1 {ECO:0000303|PubMed:32680975};	A0A5C7HJM0_9ROSI RecName: Full=HTH myb-type domain-containing protein {ECO:0000259|PROSITE:PS51294};	At2g40260	GO:0005634,nucleus; GO:0003677,DNA binding; GO:0030154,cell differentiation; GO:0010582,floral meristem determinacy; GO:0010629,negative regulation of gene expression; GO:0006355,regulation of transcription, DNA-templated; GO:0003674,molecular_function; GO:0003676,nucleic acid binding; GO:0005488,binding; GO:0097159,organic cyclic compound binding; GO:1901363,heterocyclic compound binding; GO:000…	PF00249.31:Myb-like DNA-binding domain	GARP-G2-like	TF	GARP->GARP-G2-like
	Apse009G0067000	30.15	27.76	28.45	10.72	13.27	11.59	8.7	8.29	8.42	15.9	16.2	15.22	14.47	14.19	14.77	1819	1801	2008	678	836	712	546	415	476	857	998	958	797	654	813	GWHBECT00000009	23572624	23577442	-	gene-Apse009G0067000	--	K00975 glucose-1-phosphate adenylyltransferase [EC:2.7.7.27] | (RefSeq) putative two-component response regulator ARR21 (A)	ko00500: Starch and sucrose metabolism; ko00520: Amino sugar and nucleotide sugar metabolism; ko01100: Metabolic pathways; ko01110: Biosynthesis of secondary metabolites	PREDICTED: probable transcription factor KAN2 [Theobroma cacao]	KAN2_ARATH RecName: Full=Probable transcription factor KAN2; AltName: Full=Protein KANADI 2;	A0A061G740_THECC SubName: Full=Homeodomain-like superfamily protein isoform 1 {ECO:0000313|EMBL:EOY25193.1};	At1g32240	GO:0005634,nucleus; GO:0003700,DNA-binding transcription factor activity; GO:0000976,transcription regulatory region sequence-specific DNA binding; GO:0048440,carpel development; GO:0030154,cell differentiation; GO:0048481,plant ovule development; GO:0009944,polarity specification of adaxial/abaxial axis; GO:0006355,regulation of transcription, DNA-templated; GO:0140110,transcription regulator ac…	PF00249.31:Myb-like DNA-binding domain	GARP-G2-like	TF	GARP->GARP-G2-like
	Apse009G0071600	1.08	1.74	1.2	2.01	2.15	1.79	1.89	1.81	1.85	2.47	2.25	2.38	1.34	1.23	1.8	23	40	30	45	48	39	42	32	37	47	49	53	26	20	35	GWHBECT00000009	24919277	24920984	+	gene-Apse009G0071600	--	K00975 glucose-1-phosphate adenylyltransferase [EC:2.7.7.27] | (RefSeq) putative two-component response regulator ARR21 (A)	ko00500: Starch and sucrose metabolism; ko00520: Amino sugar and nucleotide sugar metabolism; ko01100: Metabolic pathways; ko01110: Biosynthesis of secondary metabolites	myb family transcription factor PHL11 [Herrania umbratica]	PHLB_ARATH RecName: Full=Myb family transcription factor PHL11 {ECO:0000305}; AltName: Full=Protein PHR1-LIKE 11 {ECO:0000305};	A0A5C7HCG0_9ROSI RecName: Full=HTH myb-type domain-containing protein {ECO:0000259|PROSITE:PS51294};	At5g45580	GO:0005634,nucleus; GO:0003677,DNA binding; GO:0003700,DNA-binding transcription factor activity; GO:2000762,regulation of phenylpropanoid metabolic process; GO:0006355,regulation of transcription, DNA-templated; GO:0003674,molecular_function; GO:0003676,nucleic acid binding; GO:0005488,binding; GO:0097159,organic cyclic compound binding; GO:1901363,heterocyclic compound binding; GO:0140110,trans…	PF14379.6:MYB-CC type transfactor, LHEQLE motif	GARP-G2-like	TF	GARP->GARP-G2-like
	Apse009G0232400	132.82	134.6	136.46	136.5	134.53	142.32	70.84	67.36	72.1	102.63	102.38	99.75	172.33	178.4	179.45	6171	6724	7418	6647	6528	6733	3422	2597	3140	4259	4856	4834	7307	6330	7608	GWHBECT00000009	47117938	47121656	-	gene-Apse009G0232400	--	K00975 glucose-1-phosphate adenylyltransferase [EC:2.7.7.27] | (RefSeq) glucose-1-phosphate adenylyltransferase small subunit 2, chloroplastic (A)	ko00500: Starch and sucrose metabolism; ko00520: Amino sugar and nucleotide sugar metabolism; ko01100: Metabolic pathways; ko01110: Biosynthesis of secondary metabolites	hypothetical protein JCGZ_15025 [Jatropha curcas]	GLGS_SOLTU RecName: Full=Glucose-1-phosphate adenylyltransferase small subunit, chloroplastic/amyloplastic; EC=2.7.7.27; AltName: Full=ADP-glucose pyrophosphorylase; AltName: Full=ADP-glucose synthase; AltName: Full=AGPase B; AltName: Full=Alpha-D-glucose-1-phosphate adenyl transferase; Flags: Precursor;	A0A5C7HF79_9ROSI RecName: Full=Glucose-1-phosphate adenylyltransferase {ECO:0000256|RuleBase:RU362093}; EC=2.7.7.27 {ECO:0000256|RuleBase:RU362093}; AltName: Full=ADP-glucose pyrophosphorylase {ECO:0000256|RuleBase:RU362093};	At5g48300	GO:0009501,amyloplast; GO:0048046,apoplast; GO:0009570,chloroplast stroma; GO:0030931,heterotetrameric ADPG pyrophosphorylase complex; GO:0005524,ATP binding; GO:0008878,glucose-1-phosphate adenylyltransferase activity; GO:0005978,glycogen biosynthetic process; GO:0048573,photoperiodism, flowering; GO:0019252,starch biosynthetic process; GO:0000166,nucleotide binding; GO:0003674,molecular_functio…	PF00483.23:Nucleotidyl transferase	--	--	--
	Apse010G0038900	341.46	355.02	350.46	448.52	441.72	458.08	260.42	262.97	268.76	552.5	566.97	573.86	452.98	458.6	475.76	20051	22414	24077	27604	27089	27390	15900	12814	14793	28978	33989	35148	24275	20565	25492	GWHBECT00000010	3799529	3804268	+	gene-Apse010G0038900	--	K00975 glucose-1-phosphate adenylyltransferase [EC:2.7.7.27] | (RefSeq) glucose-1-phosphate adenylyltransferase large subunit, chloroplastic/amyloplastic (A)	ko00500: Starch and sucrose metabolism; ko00520: Amino sugar and nucleotide sugar metabolism; ko01100: Metabolic pathways; ko01110: Biosynthesis of secondary metabolites	PREDICTED: glucose-1-phosphate adenylyltransferase large subunit, chloroplastic/amyloplastic isoform X1 [Theobroma cacao]	GLGL1_BETVU RecName: Full=Glucose-1-phosphate adenylyltransferase large subunit, chloroplastic/amyloplastic; EC=2.7.7.27; AltName: Full=ADP-glucose pyrophosphorylase; AltName: Full=ADP-glucose synthase; AltName: Full=AGPase S; AltName: Full=Alpha-D-glucose-1-phosphate adenyl transferase; Flags: Precursor;	A0A5C7H6Y7_9ROSI RecName: Full=Glucose-1-phosphate adenylyltransferase {ECO:0000256|RuleBase:RU362093}; EC=2.7.7.27 {ECO:0000256|RuleBase:RU362093}; AltName: Full=ADP-glucose pyrophosphorylase {ECO:0000256|RuleBase:RU362093};	At1g27680	GO:0009501,amyloplast; GO:0009507,chloroplast; GO:0005524,ATP binding; GO:0008878,glucose-1-phosphate adenylyltransferase activity; GO:0005978,glycogen biosynthetic process; GO:0019252,starch biosynthetic process; GO:0000166,nucleotide binding; GO:0003674,molecular_function; GO:0005488,binding; GO:0008144,drug binding; GO:0017076,purine nucleotide binding; GO:0030554,adenyl nucleotide binding; GO…	PF00483.23:Nucleotidyl transferase	--	--	--
2.4.1.21	Apse002G0198100	8.48	9.1	10.33	7.85	8.61	7.77	9.76	10.73	10.07	3.68	3.47	3.86	9.76	8.84	7.61	299	345	426	290	317	279	358	314	333	116	125	142	314	238	245	GWHBECT00000002	54514348	54515745	-	gene-Apse002G0198100	--	K13495 cis-zeatin O-glucosyltransferase [EC:2.4.1.215] | (RefSeq) zeatin O-glucosyltransferase-like (A)	ko00908: Zeatin biosynthesis	zeatin O-glucosyltransferase-like [Durio zibethinus]	ZOX_PHAVU RecName: Full=Zeatin O-xylosyltransferase; EC=2.4.2.40; AltName: Full=Zeatin O-beta-D-xylosyltransferase;	A0A6P6AP36_DURZI RecName: Full=Glycosyltransferase {ECO:0000256|RuleBase:RU362057}; EC=2.4.1.- {ECO:0000256|RuleBase:RU362057};	At2g15490	GO:0050404,zeatin O-beta-D-xylosyltransferase activity; GO:0009690,cytokinin metabolic process; GO:0006486,protein glycosylation; GO:0003674,molecular_function; GO:0003824,catalytic activity; GO:0008194,UDP-glycosyltransferase activity; GO:0016740,transferase activity; GO:0016757,transferase activity, transferring glycosyl groups; GO:0016763,transferase activity, transferring pentosyl groups; GO:…	PF00201.18:UDP-glucoronosyl and UDP-glucosyl transferase	--	--	--
	Apse004G0064300	0.22	0.34	0.31	0.25	0.23	0.35	0.65	0.72	0.64	0.35	0.07	0.14	0.26	0.19	0.24	9	15	15	11	10	15	28	25	25	13	3	6	10	6	9	GWHBECT00000004	7637357	7639007	+	gene-Apse004G0064300	--	K08237 hydroquinone glucosyltransferase [EC:2.4.1.218] | (RefSeq) hydroquinone glucosyltransferase (A)	--	hypothetical protein CUMW_133650 [Citrus unshiu]	HQGT_RAUSE RecName: Full=Hydroquinone glucosyltransferase; EC=2.4.1.218; AltName: Full=Arbutin synthase;	A0A5C7I233_9ROSI RecName: Full=Glycosyltransferase {ECO:0000256|RuleBase:RU362057}; EC=2.4.1.- {ECO:0000256|RuleBase:RU362057};	At4g01070	GO:0050505,hydroquinone glucosyltransferase activity; GO:0003674,molecular_function; GO:0003824,catalytic activity; GO:0008194,UDP-glycosyltransferase activity; GO:0016740,transferase activity; GO:0016757,transferase activity, transferring glycosyl groups; GO:0016758,transferase activity, transferring hexosyl groups; GO:0035251,UDP-glucosyltransferase activity; GO:0046527,glucosyltransferase acti…	PF00201.18:UDP-glucoronosyl and UDP-glucosyl transferase	--	--	--
	Apse004G0064400	5.06	5.59	5.45	4.7	4.95	4.51	6.26	6.67	6.23	2.49	2.4	2.51	4.48	3.9	4.76	182	216	229	177	186	165	234	199	210	80	88	94	147	107	156	GWHBECT00000004	7647593	7652610	+	gene-Apse004G0064400	--	K08237 hydroquinone glucosyltransferase [EC:2.4.1.218] | (RefSeq) hydroquinone glucosyltransferase-like (A)	--	hydroquinone glucosyltransferase-like [Durio zibethinus]	HQGT_RAUSE RecName: Full=Hydroquinone glucosyltransferase; EC=2.4.1.218; AltName: Full=Arbutin synthase;	A0A5C7I1H5_9ROSI RecName: Full=Glycosyltransferase {ECO:0000256|RuleBase:RU362057}; EC=2.4.1.- {ECO:0000256|RuleBase:RU362057};	At4g01070	GO:0050505,hydroquinone glucosyltransferase activity; GO:0003674,molecular_function; GO:0003824,catalytic activity; GO:0008194,UDP-glycosyltransferase activity; GO:0016740,transferase activity; GO:0016757,transferase activity, transferring glycosyl groups; GO:0016758,transferase activity, transferring hexosyl groups; GO:0035251,UDP-glucosyltransferase activity; GO:0046527,glucosyltransferase acti…	PF00201.18:UDP-glucoronosyl and UDP-glucosyl transferase	--	--	--
	Apse004G0076300	1.75	1.86	2.72	0.65	0.95	1.1	0.54	0.38	0.27	0.91	0.31	0.66	1.37	0.41	0.55	28	32	51	11	16	18	9	5	4	13	5	11	20	5	8	GWHBECT00000004	8992369	8993445	-	gene-Apse004G0076300	--	K13679 granule-bound starch synthase [EC:2.4.1.242] | (RefSeq) granule-bound starch synthase 1, chloroplastic/amyloplastic (A)	ko00500: Starch and sucrose metabolism; ko01100: Metabolic pathways; ko01110: Biosynthesis of secondary metabolites	hypothetical protein CICLE_v10019346mg [Citrus clementina]	SSG1_ANTMA RecName: Full=Granule-bound starch synthase 1, chloroplastic/amyloplastic; EC=2.4.1.21; AltName: Full=Granule-bound starch synthase I; Short=GBSS-I; Flags: Precursor;	A0A5C7I3S5_9ROSI RecName: Full=Starch synthase, chloroplastic/amyloplastic {ECO:0000256|RuleBase:RU361232}; EC=2.4.1.- {ECO:0000256|RuleBase:RU361232};	At1g32900	GO:0009501,amyloplast; GO:0009507,chloroplast; GO:0033201,alpha-1,4-glucan synthase activity; GO:0004373,glycogen (starch) synthase activity; GO:0009011,starch synthase activity; GO:0019252,starch biosynthetic process; GO:0003674,molecular_function; GO:0003824,catalytic activity; GO:0016740,transferase activity; GO:0016757,transferase activity, transferring glycosyl groups; GO:0016758,transferase…	PF08323.11:Starch synthase catalytic domain	--	--	--
	Apse004G0076700	54.41	51	51.2	51.56	48.38	57.26	23.45	23.27	25.65	45.05	46.09	49.62	40.51	43.35	39.97	2930	2953	3226	2910	2721	3140	1313	1040	1295	2167	2534	2787	1991	1783	1964	GWHBECT00000004	9016931	9020321	-	gene-Apse004G0076700	--	K13679 granule-bound starch synthase [EC:2.4.1.242] | (RefSeq) granule-bound starch synthase 1, chloroplastic/amyloplastic-like (A)	ko00500: Starch and sucrose metabolism; ko01100: Metabolic pathways; ko01110: Biosynthesis of secondary metabolites	granule-bound starch synthase 1, chloroplastic/amyloplastic [Quercus suber]	SSG1_ANTMA RecName: Full=Granule-bound starch synthase 1, chloroplastic/amyloplastic; EC=2.4.1.21; AltName: Full=Granule-bound starch synthase I; Short=GBSS-I; Flags: Precursor;	A0A5C7I3S5_9ROSI RecName: Full=Starch synthase, chloroplastic/amyloplastic {ECO:0000256|RuleBase:RU361232}; EC=2.4.1.- {ECO:0000256|RuleBase:RU361232};	At1g32900	GO:0009501,amyloplast; GO:0009507,chloroplast; GO:0033201,alpha-1,4-glucan synthase activity; GO:0004373,glycogen (starch) synthase activity; GO:0009011,starch synthase activity; GO:0019252,starch biosynthetic process; GO:0003674,molecular_function; GO:0003824,catalytic activity; GO:0016740,transferase activity; GO:0016757,transferase activity, transferring glycosyl groups; GO:0016758,transferase…	PF08323.11:Starch synthase catalytic domain	--	--	--
	Apse004G0205700	1.75	1.36	1.85	3.4	2.69	3.5	1.91	1.76	2.18	6.28	6.07	8.07	1.92	1.53	1.92	30	25	37	61	48	61	34	25	35	96	106	144	30	20	30	GWHBECT00000004	40575732	40577681	+	gene-Apse004G0205700	--	K00753 glycoprotein 3-alpha-L-fucosyltransferase [EC:2.4.1.214] | (RefSeq) glycoprotein 3-alpha-L-fucosyltransferase A (A)	ko00513: Various types of N-glycan biosynthesis; ko01100: Metabolic pathways	PREDICTED: glycoprotein 3-alpha-L-fucosyltransferase A [Citrus sinensis]	FUT11_ARATH RecName: Full=Glycoprotein 3-alpha-L-fucosyltransferase A; EC=2.4.1.214 {ECO:0000269|PubMed:11420147, ECO:0000269|PubMed:11696361, ECO:0000269|PubMed:21515584}; AltName: Full=Core alpha-(1,3)-fucosyltransferase; AltName: Full=Fuc-T C3; AltName: Full=FucT1; AltName: Full=FucTA; AltName: Full=Fucosyltransferase 11; Short=AtFUT11;	A0A438FN15_VITVI SubName: Full=Putative fucosyltransferase-like protein {ECO:0000313|EMBL:RVW61343.1};	At3g19280	GO:0005794,Golgi apparatus; GO:0032580,Golgi cisterna membrane; GO:0016021,integral component of membrane; GO:0046920,alpha-(1->3)-fucosyltransferase activity; GO:0008417,fucosyltransferase activity; GO:0018392,glycoprotein 3-alpha-L-fucosyltransferase activity; GO:0046872,metal ion binding; GO:0071555,cell wall organization; GO:0036065,fucosylation; GO:0042355,L-fucose catabolic process; GO:0006…	--	--	--	--
	Apse010G0046900	3.11	3.73	3.8	1.55	1.75	1.72	1.68	1.65	1.5	0.62	0.66	0.92	1.66	1.84	1.64	197	254	282	103	116	111	111	87	89	35	43	61	96	89	95	GWHBECT00000010	4697110	4702221	-	gene-Apse010G0046900	--	K08237 hydroquinone glucosyltransferase [EC:2.4.1.218] | (RefSeq) hydroquinone glucosyltransferase-like (A)	--	PREDICTED: hydroquinone glucosyltransferase-like [Citrus sinensis]	UFOG5_MANES RecName: Full=Anthocyanidin 3-O-glucosyltransferase 5; EC=2.4.1.115; AltName: Full=Flavonol 3-O-glucosyltransferase 5; AltName: Full=UDP-glucose flavonoid 3-O-glucosyltransferase 5;	A0A5C7H757_9ROSI RecName: Full=Glycosyltransferase {ECO:0000256|RuleBase:RU362057}; EC=2.4.1.- {ECO:0000256|RuleBase:RU362057};	At4g01070	GO:0047213,anthocyanidin 3-O-glucosyltransferase activity; GO:0009718,anthocyanin-containing compound biosynthetic process; GO:0003674,molecular_function; GO:0003824,catalytic activity; GO:0008194,UDP-glycosyltransferase activity; GO:0016740,transferase activity; GO:0016757,transferase activity, transferring glycosyl groups; GO:0016758,transferase activity, transferring hexosyl groups; GO:0035251…	PF00201.18:UDP-glucoronosyl and UDP-glucosyl transferase	--	--	--
	Apse010G0047000	1.57	1.88	1.74	0.55	0.55	0.97	1.09	0.67	0.78	0.38	0.32	0.29	0.47	0.56	0.31	73	94	95	27	27	46	53	26	34	16	15	14	20	20	13	GWHBECT00000010	4707101	4709068	-	gene-Apse010G0047000	--	K08237 hydroquinone glucosyltransferase [EC:2.4.1.218] | (RefSeq) hydroquinone glucosyltransferase-like (A)	--	PREDICTED: hydroquinone glucosyltransferase-like [Citrus sinensis]	UFOG5_MANES RecName: Full=Anthocyanidin 3-O-glucosyltransferase 5; EC=2.4.1.115; AltName: Full=Flavonol 3-O-glucosyltransferase 5; AltName: Full=UDP-glucose flavonoid 3-O-glucosyltransferase 5;	A0A5C7H757_9ROSI RecName: Full=Glycosyltransferase {ECO:0000256|RuleBase:RU362057}; EC=2.4.1.- {ECO:0000256|RuleBase:RU362057};	At4g01070	GO:0047213,anthocyanidin 3-O-glucosyltransferase activity; GO:0009718,anthocyanin-containing compound biosynthetic process; GO:0003674,molecular_function; GO:0003824,catalytic activity; GO:0008194,UDP-glycosyltransferase activity; GO:0016740,transferase activity; GO:0016757,transferase activity, transferring glycosyl groups; GO:0016758,transferase activity, transferring hexosyl groups; GO:0035251…	PF00201.18:UDP-glucoronosyl and UDP-glucosyl transferase	--	--	--
	Apse011G0059200	3.59	3.4	4.01	1.41	1.31	1.19	0.32	0.32	0.4	0.52	0.43	0.38	0.99	0.72	0.82	163	166	213	67	62	55	15	12	17	21	20	18	41	25	34	GWHBECT00000011	7306915	7308712	+	gene-Apse011G0059200	--	K08237 hydroquinone glucosyltransferase [EC:2.4.1.218] | (RefSeq) hydroquinone glucosyltransferase-like (A)	--	hypothetical protein CUMW_164710 [Citrus unshiu]	HQGT_RAUSE RecName: Full=Hydroquinone glucosyltransferase; EC=2.4.1.218; AltName: Full=Arbutin synthase;	A0A5C7H2B6_9ROSI RecName: Full=Glycosyltransferase {ECO:0000256|RuleBase:RU362057}; EC=2.4.1.- {ECO:0000256|RuleBase:RU362057};	At4g01070	GO:0050505,hydroquinone glucosyltransferase activity; GO:0003674,molecular_function; GO:0003824,catalytic activity; GO:0008194,UDP-glycosyltransferase activity; GO:0016740,transferase activity; GO:0016757,transferase activity, transferring glycosyl groups; GO:0016758,transferase activity, transferring hexosyl groups; GO:0035251,UDP-glucosyltransferase activity; GO:0046527,glucosyltransferase acti…	PF00201.18:UDP-glucoronosyl and UDP-glucosyl transferase	--	--	--
	Apse013G0023900	4.33	4.11	4.54	3.29	3.43	3.12	1.33	1.11	1.17	1.94	2.13	2.11	3.05	1.98	2.36	481	491	590	383	398	353	154	102	122	193	242	245	309	168	239	GWHBECT00000013	4931814	4942214	-	gene-Apse013G0023900	--	K00703 starch synthase [EC:2.4.1.21] | (RefSeq) starch synthase 3, chloroplastic/amyloplastic isoform X2 (A)	ko00500: Starch and sucrose metabolism; ko01100: Metabolic pathways; ko01110: Biosynthesis of secondary metabolites	PREDICTED: starch synthase 3, chloroplastic/amyloplastic [Citrus sinensis]	SSY3_SOLTU RecName: Full=Soluble starch synthase 3, chloroplastic/amyloplastic; EC=2.4.1.21; AltName: Full=Soluble starch synthase III; Short=SS III; Flags: Precursor;	A0A5C7GR80_9ROSI SubName: Full=Uncharacterized protein {ECO:0000313|EMBL:TXG47020.1};	At1g11720	GO:0009501,amyloplast; GO:0009507,chloroplast; GO:0033201,alpha-1,4-glucan synthase activity; GO:0004373,glycogen (starch) synthase activity; GO:2001070,starch binding; GO:0009011,starch synthase activity; GO:0019252,starch biosynthetic process; GO:0003674,molecular_function; GO:0003824,catalytic activity; GO:0016740,transferase activity; GO:0016757,transferase activity, transferring glycosyl gro…	PF16760.5:Starch/carbohydrate-binding module (family 53)	--	--	--
	Apse013G0071200	0.88	1.3	1.26	0.54	0.28	0.26	0.49	0.29	0.37	1.47	1.39	1.08	0.32	0.35	0.38	33	52	55	21	11	10	19	9	13	49	53	42	11	10	13	GWHBECT00000013	13934024	13940143	-	gene-Apse013G0071200	--	K08237 hydroquinone glucosyltransferase [EC:2.4.1.218] | (RefSeq) hydroquinone glucosyltransferase-like (A)	--	PREDICTED: hydroquinone glucosyltransferase-like [Citrus sinensis]	UFOG5_MANES RecName: Full=Anthocyanidin 3-O-glucosyltransferase 5; EC=2.4.1.115; AltName: Full=Flavonol 3-O-glucosyltransferase 5; AltName: Full=UDP-glucose flavonoid 3-O-glucosyltransferase 5;	A0A5C7H757_9ROSI RecName: Full=Glycosyltransferase {ECO:0000256|RuleBase:RU362057}; EC=2.4.1.- {ECO:0000256|RuleBase:RU362057};	At4g01070	GO:0047213,anthocyanidin 3-O-glucosyltransferase activity; GO:0009718,anthocyanin-containing compound biosynthetic process; GO:0003674,molecular_function; GO:0003824,catalytic activity; GO:0008194,UDP-glycosyltransferase activity; GO:0016740,transferase activity; GO:0016757,transferase activity, transferring glycosyl groups; GO:0016758,transferase activity, transferring hexosyl groups; GO:0035251…	PF00201.18:UDP-glucoronosyl and UDP-glucosyl transferase	--	--	--
2.7.1.1	Apse001G0195900	21.53	20.91	21.56	11.87	12.58	11.08	13.41	14.28	13.23	20.09	21.95	21.35	7.71	8.08	8.16	1099	1148	1288	635	671	576	712	605	633	916	1144	1137	359	315	380	GWHBECT00000001	50154417	50161507	+	gene-Apse001G0195900	--	K00844 hexokinase [EC:2.7.1.1] | (RefSeq) hypothetical protein (A)	ko00010: Glycolysis / Gluconeogenesis; ko00051: Fructose and mannose metabolism; ko00052: Galactose metabolism; ko00500: Starch and sucrose metabolism; ko00520: Amino sugar and nucleotide sugar metabolism; ko00524: Neomycin, kanamycin and gentamicin biosynthesis; ko01100: Metabolic pathways; ko01110: Biosynthesis of secondary metabolites; ko01200: Carbon metabolism	hypothetical protein CUMW_065060 [Citrus unshiu]	HXK3_ARATH RecName: Full=Hexokinase-3; EC=2.7.1.1 {ECO:0000250|UniProtKB:P93834};	A0A5C7IV95_9ROSI RecName: Full=Phosphotransferase {ECO:0000256|RuleBase:RU362007}; EC=2.7.1.- {ECO:0000256|RuleBase:RU362007};	At1g50460	GO:0005829,cytosol; GO:0031307,integral component of mitochondrial outer membrane; GO:0005739,mitochondrion; GO:0009536,plastid; GO:0005524,ATP binding; GO:0005536,glucose binding; GO:0019158,mannokinase activity; GO:0001678,cellular glucose homeostasis; GO:0051156,glucose 6-phosphate metabolic process; GO:0006096,glycolytic process; GO:0019318,hexose metabolic process; GO:0009409,response to col…	PF03727.16:Hexokinase	--	--	--
	Apse001G0208300	6.71	6.17	6.21	5.01	5.64	5.5	7.58	8.73	7.93	3.18	3.61	3.33	4.59	4.07	4.91	253	250	274	198	222	211	297	273	280	107	139	131	158	117	169	GWHBECT00000001	52792126	52799521	-	gene-Apse001G0208300	--	K00919 4-diphosphocytidyl-2-C-methyl-D-erythritol kinase [EC:2.7.1.148] | (RefSeq) 4-diphosphocytidyl-2-C-methyl-D-erythritol kinase, chloroplastic (A)	ko00900: Terpenoid backbone biosynthesis; ko01100: Metabolic pathways; ko01110: Biosynthesis of secondary metabolites	PREDICTED: 4-diphosphocytidyl-2-C-methyl-D-erythritol kinase, chloroplastic [Citrus sinensis]	ISPE_SOLLC RecName: Full=4-diphosphocytidyl-2-C-methyl-D-erythritol kinase, chloroplastic/chromoplastic; EC=2.7.1.148; AltName: Full=4-(cytidine-5'-diphospho)-2-C-methyl-D-erythritol kinase; Short=CMK; AltName: Full=Ripening-associated protein pTOM41; Flags: Precursor; Fragment;	A0A5C7IVS7_9ROSI RecName: Full=4-(cytidine-5'-diphospho)-2-C-methyl-D-erythritol kinase {ECO:0000256|ARBA:ARBA00021692}; EC=2.7.1.148 {ECO:0000256|ARBA:ARBA00012052};	At2g26930	GO:0009507,chloroplast; GO:0009509,chromoplast; GO:0050515,4-(cytidine 5'-diphospho)-2-C-methyl-D-erythritol kinase activity; GO:0005524,ATP binding; GO:0019288,isopentenyl diphosphate biosynthetic process, methylerythritol 4-phosphate pathway; GO:0016114,terpenoid biosynthetic process; GO:0003674,molecular_function; GO:0003824,catalytic activity; GO:0016301,kinase activity; GO:0016740,transferas…	PF00288.26:GHMP kinases N terminal domain	--	--	--
	Apse002G0008200	29.69	30.97	29.82	35.08	38.37	33.72	21.63	21.4	21.79	35.68	39.92	36.38	32.47	25.79	31.56	4428	4966	5203	5483	5975	5120	3353	2648	3046	4753	6077	5658	4419	2937	4295	GWHBECT00000002	1762802	1771750	-	gene-Apse002G0008200	--	K00921 1-phosphatidylinositol-3-phosphate 5-kinase [EC:2.7.1.150] | (RefSeq) 1-phosphatidylinositol-3-phosphate 5-kinase FAB1B isoform X1 (A)	ko00562: Inositol phosphate metabolism; ko01100: Metabolic pathways; ko04070: Phosphatidylinositol signaling system; ko04145: Phagosome	PREDICTED: 1-phosphatidylinositol-3-phosphate 5-kinase FAB1B isoform X1 [Citrus sinensis]	FAB1B_ARATH RecName: Full=1-phosphatidylinositol-3-phosphate 5-kinase FAB1B; Short=Phosphatidylinositol 3-phosphate 5-kinase; EC=2.7.1.150; AltName: Full=FYVE finger-containing phosphoinositide kinase; AltName: Full=PIKfyve; AltName: Full=Phosphatidylinositol 3-phosphate 5-kinase type III; Short=PIPkin-III; Short=Type III PIP kinase; AltName: Full=Protein FORMS APLOID AND BINUCLEATE CELLS 1B;	A0A5C7II67_9ROSI RecName: Full=1-phosphatidylinositol-3-phosphate 5-kinase {ECO:0000256|ARBA:ARBA00012009}; EC=2.7.1.150 {ECO:0000256|ARBA:ARBA00012009};	At3g14270	GO:0005768,endosome; GO:0010008,endosome membrane; GO:0005739,mitochondrion; GO:0000285,1-phosphatidylinositol-3-phosphate 5-kinase activity; GO:0005524,ATP binding; GO:0016887,ATPase activity; GO:0046872,metal ion binding; GO:0010256,endomembrane system organization; GO:0046854,phosphatidylinositol phosphorylation; GO:0009555,pollen development; GO:0090332,stomatal closure; GO:0007033,vacuole or…	PF01504.18:Phosphatidylinositol-4-phosphate 5-Kinase	--	--	--
	Apse002G0052700	12.53	13.73	11.74	4.42	3.78	2.36	0.17	0.21	0.37	0.77	0.67	0.49	2.63	3.6	2.82	73	86	80	27	23	14	1	1	2	4	4	3	14	16	15	GWHBECT00000002	12954518	12954748	-	gene-Apse002G0052700	--	K00850 6-phosphofructokinase 1 [EC:2.7.1.11] | (RefSeq) ATP-dependent 6-phosphofructokinase 6-like (A)	ko00010: Glycolysis / Gluconeogenesis; ko00030: Pentose phosphate pathway; ko00051: Fructose and mannose metabolism; ko00052: Galactose metabolism; ko01100: Metabolic pathways; ko01110: Biosynthesis of secondary metabolites; ko01200: Carbon metabolism; ko01230: Biosynthesis of amino acids; ko03018: RNA degradation	ATP-dependent 6-phosphofructokinase 6-like [Manihot esculenta]	PFKA4_ARATH RecName: Full=ATP-dependent 6-phosphofructokinase 4, chloroplastic {ECO:0000255|HAMAP-Rule:MF_03186}; Short=ATP-PFK 4 {ECO:0000255|HAMAP-Rule:MF_03186}; Short=Phosphofructokinase 4 {ECO:0000255|HAMAP-Rule:MF_03186}; EC=2.7.1.11 {ECO:0000255|HAMAP-Rule:MF_03186}; AltName: Full=Phosphohexokinase 4 {ECO:0000255|HAMAP-Rule:MF_03186}; Flags: Precursor;	A0A2C9UY07_MANES RecName: Full=ATP-dependent 6-phosphofructokinase {ECO:0000256|HAMAP-Rule:MF_03186}; Short=ATP-PFK {ECO:0000256|HAMAP-Rule:MF_03186}; Short=Phosphofructokinase {ECO:0000256|HAMAP-Rule:MF_03186}; EC=2.7.1.11 {ECO:0000256|HAMAP-Rule:MF_03186}; AltName: Full=Phosphohexokinase {ECO:0000256|HAMAP-Rule:MF_03186};	At5g61580	GO:0009507,chloroplast; GO:0005737,cytoplasm; GO:0003872,6-phosphofructokinase activity; GO:0005524,ATP binding; GO:0046872,metal ion binding; GO:0006002,fructose 6-phosphate metabolic process; GO:0006096,glycolytic process; GO:0003674,molecular_function; GO:0003824,catalytic activity; GO:0008443,phosphofructokinase activity; GO:0016301,kinase activity; GO:0016740,transferase activity; GO:0016772…	--	--	--	--
	Apse002G0052800	2.77	1.57	2.81	0.76	0.59	0.37	0.14	0.23	0.2	0.32	0.37	0.23	0.41	0.43	0.46	59	36	70	17	13	8	3	4	4	6	8	5	8	7	9	GWHBECT00000002	12954828	12962560	-	gene-Apse002G0052800	--	K00850 6-phosphofructokinase 1 [EC:2.7.1.11] | (RefSeq) ATP-dependent 6-phosphofructokinase 3-like (A)	ko00010: Glycolysis / Gluconeogenesis; ko00030: Pentose phosphate pathway; ko00051: Fructose and mannose metabolism; ko00052: Galactose metabolism; ko01100: Metabolic pathways; ko01110: Biosynthesis of secondary metabolites; ko01200: Carbon metabolism; ko01230: Biosynthesis of amino acids; ko03018: RNA degradation	hypothetical protein CUMW_171800 [Citrus unshiu]	PFKA3_ARATH RecName: Full=ATP-dependent 6-phosphofructokinase 3 {ECO:0000255|HAMAP-Rule:MF_03186}; Short=ATP-PFK 3 {ECO:0000255|HAMAP-Rule:MF_03186}; Short=Phosphofructokinase 3 {ECO:0000255|HAMAP-Rule:MF_03186}; EC=2.7.1.11 {ECO:0000255|HAMAP-Rule:MF_03186}; AltName: Full=Phosphohexokinase 3 {ECO:0000255|HAMAP-Rule:MF_03186};	A0A5C7IHS7_9ROSI RecName: Full=ATP-dependent 6-phosphofructokinase {ECO:0000256|HAMAP-Rule:MF_03186}; Short=ATP-PFK {ECO:0000256|HAMAP-Rule:MF_03186}; Short=Phosphofructokinase {ECO:0000256|HAMAP-Rule:MF_03186}; EC=2.7.1.11 {ECO:0000256|HAMAP-Rule:MF_03186}; AltName: Full=Phosphohexokinase {ECO:0000256|HAMAP-Rule:MF_03186};	At4g26270	GO:0005737,cytoplasm; GO:0005829,cytosol; GO:0003872,6-phosphofructokinase activity; GO:0005524,ATP binding; GO:0046872,metal ion binding; GO:0071456,cellular response to hypoxia; GO:0006002,fructose 6-phosphate metabolic process; GO:0006096,glycolytic process; GO:0010053,root epidermal cell differentiation; GO:0003674,molecular_function; GO:0003824,catalytic activity; GO:0008443,phosphofructokin…	PF00365.20:Phosphofructokinase	--	--	--
	Apse002G0052900	9.38	9.34	10.11	11.65	11.87	11.62	3.63	4.51	3.99	10.92	11.8	11.28	7.07	6.88	5.72	298	319	376	388	394	376	120	119	119	310	383	374	205	167	166	GWHBECT00000002	12964735	12967676	-	gene-Apse002G0052900	--	K00850 6-phosphofructokinase 1 [EC:2.7.1.11] | (RefSeq) ATP-dependent 6-phosphofructokinase 3-like (A)	ko00010: Glycolysis / Gluconeogenesis; ko00030: Pentose phosphate pathway; ko00051: Fructose and mannose metabolism; ko00052: Galactose metabolism; ko01100: Metabolic pathways; ko01110: Biosynthesis of secondary metabolites; ko01200: Carbon metabolism; ko01230: Biosynthesis of amino acids; ko03018: RNA degradation	PREDICTED: ATP-dependent 6-phosphofructokinase 3-like [Citrus sinensis]	PFKA3_ARATH RecName: Full=ATP-dependent 6-phosphofructokinase 3 {ECO:0000255|HAMAP-Rule:MF_03186}; Short=ATP-PFK 3 {ECO:0000255|HAMAP-Rule:MF_03186}; Short=Phosphofructokinase 3 {ECO:0000255|HAMAP-Rule:MF_03186}; EC=2.7.1.11 {ECO:0000255|HAMAP-Rule:MF_03186}; AltName: Full=Phosphohexokinase 3 {ECO:0000255|HAMAP-Rule:MF_03186};	A0A5C7IHS7_9ROSI RecName: Full=ATP-dependent 6-phosphofructokinase {ECO:0000256|HAMAP-Rule:MF_03186}; Short=ATP-PFK {ECO:0000256|HAMAP-Rule:MF_03186}; Short=Phosphofructokinase {ECO:0000256|HAMAP-Rule:MF_03186}; EC=2.7.1.11 {ECO:0000256|HAMAP-Rule:MF_03186}; AltName: Full=Phosphohexokinase {ECO:0000256|HAMAP-Rule:MF_03186};	At4g29220	GO:0005737,cytoplasm; GO:0005829,cytosol; GO:0003872,6-phosphofructokinase activity; GO:0005524,ATP binding; GO:0046872,metal ion binding; GO:0071456,cellular response to hypoxia; GO:0006002,fructose 6-phosphate metabolic process; GO:0006096,glycolytic process; GO:0010053,root epidermal cell differentiation; GO:0003674,molecular_function; GO:0003824,catalytic activity; GO:0008443,phosphofructokin…	PF00365.20:Phosphofructokinase	--	--	--
	Apse002G0054500	8	8.25	7.01	4.82	4.36	4.17	5.08	3.68	5.28	10.15	10.8	10.7	26.38	27.3	24.38	241	267	247	152	137	128	159	92	149	273	332	336	725	628	670	GWHBECT00000002	13182083	13186891	+	gene-Apse002G0054500	--	K00850 6-phosphofructokinase 1 [EC:2.7.1.11] | (RefSeq) ATP-dependent 6-phosphofructokinase 3-like (A)	ko00010: Glycolysis / Gluconeogenesis; ko00030: Pentose phosphate pathway; ko00051: Fructose and mannose metabolism; ko00052: Galactose metabolism; ko01100: Metabolic pathways; ko01110: Biosynthesis of secondary metabolites; ko01200: Carbon metabolism; ko01230: Biosynthesis of amino acids; ko03018: RNA degradation	PREDICTED: ATP-dependent 6-phosphofructokinase 3-like [Citrus sinensis]	PFKA7_ARATH RecName: Full=ATP-dependent 6-phosphofructokinase 7 {ECO:0000255|HAMAP-Rule:MF_03186}; Short=ATP-PFK 7 {ECO:0000255|HAMAP-Rule:MF_03186}; Short=Phosphofructokinase 7 {ECO:0000255|HAMAP-Rule:MF_03186}; EC=2.7.1.11 {ECO:0000255|HAMAP-Rule:MF_03186}; AltName: Full=Phosphohexokinase 7 {ECO:0000255|HAMAP-Rule:MF_03186};	A0A5C7IHS7_9ROSI RecName: Full=ATP-dependent 6-phosphofructokinase {ECO:0000256|HAMAP-Rule:MF_03186}; Short=ATP-PFK {ECO:0000256|HAMAP-Rule:MF_03186}; Short=Phosphofructokinase {ECO:0000256|HAMAP-Rule:MF_03186}; EC=2.7.1.11 {ECO:0000256|HAMAP-Rule:MF_03186}; AltName: Full=Phosphohexokinase {ECO:0000256|HAMAP-Rule:MF_03186};	At5g56630	GO:0005737,cytoplasm; GO:0005829,cytosol; GO:0003872,6-phosphofructokinase activity; GO:0005524,ATP binding; GO:0046872,metal ion binding; GO:0006002,fructose 6-phosphate metabolic process; GO:0006096,glycolytic process; GO:0003674,molecular_function; GO:0003824,catalytic activity; GO:0008443,phosphofructokinase activity; GO:0016301,kinase activity; GO:0016740,transferase activity; GO:0016772,tra…	--	--	--	--
	Apse002G0054700	12.14	13.07	12.21	4.77	4.67	3.39	0	0	0	2	3.15	3.2	0.91	2.03	1.7	102	118	120	42	41	29	0	0	0	15	27	28	7	13	13	GWHBECT00000002	13255667	13256413	+	gene-Apse002G0054700	--	K00850 6-phosphofructokinase 1 [EC:2.7.1.11] | (RefSeq) ATP-dependent 6-phosphofructokinase 6 (A)	ko00010: Glycolysis / Gluconeogenesis; ko00030: Pentose phosphate pathway; ko00051: Fructose and mannose metabolism; ko00052: Galactose metabolism; ko01100: Metabolic pathways; ko01110: Biosynthesis of secondary metabolites; ko01200: Carbon metabolism; ko01230: Biosynthesis of amino acids; ko03018: RNA degradation	ATP-dependent 6-phosphofructokinase [Trema orientalis]	PFKA4_ARATH RecName: Full=ATP-dependent 6-phosphofructokinase 4, chloroplastic {ECO:0000255|HAMAP-Rule:MF_03186}; Short=ATP-PFK 4 {ECO:0000255|HAMAP-Rule:MF_03186}; Short=Phosphofructokinase 4 {ECO:0000255|HAMAP-Rule:MF_03186}; EC=2.7.1.11 {ECO:0000255|HAMAP-Rule:MF_03186}; AltName: Full=Phosphohexokinase 4 {ECO:0000255|HAMAP-Rule:MF_03186}; Flags: Precursor;	A0A2P5E6B2_TREOI RecName: Full=ATP-dependent 6-phosphofructokinase {ECO:0000256|HAMAP-Rule:MF_03186}; Short=ATP-PFK {ECO:0000256|HAMAP-Rule:MF_03186}; Short=Phosphofructokinase {ECO:0000256|HAMAP-Rule:MF_03186}; EC=2.7.1.11 {ECO:0000256|HAMAP-Rule:MF_03186}; AltName: Full=Phosphohexokinase {ECO:0000256|HAMAP-Rule:MF_03186};	At5g61580	GO:0009507,chloroplast; GO:0005737,cytoplasm; GO:0003872,6-phosphofructokinase activity; GO:0005524,ATP binding; GO:0046872,metal ion binding; GO:0006002,fructose 6-phosphate metabolic process; GO:0006096,glycolytic process; GO:0003674,molecular_function; GO:0003824,catalytic activity; GO:0008443,phosphofructokinase activity; GO:0016301,kinase activity; GO:0016740,transferase activity; GO:0016772…	--	--	--	--
	Apse002G0054800	3.14	4.29	3.63	1.84	2.8	2.21	3.57	4.65	3.89	1.2	1.54	1.78	1.53	1.59	2	88	129	119	54	82	63	104	108	102	30	44	52	39	34	51	GWHBECT00000002	13285176	13293633	+	gene-Apse002G0054800	--	K00844 hexokinase [EC:2.7.1.1] | (RefSeq) hexokinase-1-like (A)	ko00010: Glycolysis / Gluconeogenesis; ko00051: Fructose and mannose metabolism; ko00052: Galactose metabolism; ko00500: Starch and sucrose metabolism; ko00520: Amino sugar and nucleotide sugar metabolism; ko00524: Neomycin, kanamycin and gentamicin biosynthesis; ko01100: Metabolic pathways; ko01110: Biosynthesis of secondary metabolites; ko01200: Carbon metabolism	PREDICTED: hexokinase-1-like [Populus euphratica]	HXK1_TOBAC RecName: Full=Hexokinase-1; EC=2.7.1.1 {ECO:0000250|UniProtKB:Q6Q8A5}; AltName: Full=NtHxK1;	A0A5C7IIA5_9ROSI SubName: Full=Uncharacterized protein {ECO:0000313|EMBL:TXG68815.1};	At2g19860	GO:0009707,chloroplast outer membrane; GO:0005829,cytosol; GO:0016021,integral component of membrane; GO:0005739,mitochondrion; GO:0005524,ATP binding; GO:0008865,fructokinase activity; GO:0004340,glucokinase activity; GO:0005536,glucose binding; GO:0019158,mannokinase activity; GO:0001678,cellular glucose homeostasis; GO:0051156,glucose 6-phosphate metabolic process; GO:0006096,glycolytic proces…	PF00349.21:Hexokinase	--	--	--
	Apse002G0055000	4.2	3.07	3	4.85	5.98	5	3.78	3.73	4.25	16.73	18.34	16.99	20.51	11.81	20.06	80	63	67	97	119	97	75	59	76	285	357	338	357	172	349	GWHBECT00000002	13334458	13337930	+	gene-Apse002G0055000	--	K00850 6-phosphofructokinase 1 [EC:2.7.1.11] | (RefSeq) ATP-dependent 6-phosphofructokinase 4, chloroplastic-like (A)	ko00010: Glycolysis / Gluconeogenesis; ko00030: Pentose phosphate pathway; ko00051: Fructose and mannose metabolism; ko00052: Galactose metabolism; ko01100: Metabolic pathways; ko01110: Biosynthesis of secondary metabolites; ko01200: Carbon metabolism; ko01230: Biosynthesis of amino acids; ko03018: RNA degradation	PREDICTED: ATP-dependent 6-phosphofructokinase 3 isoform X2 [Phoenix dactylifera]	PFKA4_ARATH RecName: Full=ATP-dependent 6-phosphofructokinase 4, chloroplastic {ECO:0000255|HAMAP-Rule:MF_03186}; Short=ATP-PFK 4 {ECO:0000255|HAMAP-Rule:MF_03186}; Short=Phosphofructokinase 4 {ECO:0000255|HAMAP-Rule:MF_03186}; EC=2.7.1.11 {ECO:0000255|HAMAP-Rule:MF_03186}; AltName: Full=Phosphohexokinase 4 {ECO:0000255|HAMAP-Rule:MF_03186}; Flags: Precursor;	A0A7I4B4B3_PHYPA RecName: Full=PFK domain-containing protein {ECO:0000259|Pfam:PF00365};	At5g61580	GO:0009507,chloroplast; GO:0005737,cytoplasm; GO:0003872,6-phosphofructokinase activity; GO:0005524,ATP binding; GO:0046872,metal ion binding; GO:0006002,fructose 6-phosphate metabolic process; GO:0006096,glycolytic process; GO:0003674,molecular_function; GO:0003824,catalytic activity; GO:0008443,phosphofructokinase activity; GO:0016301,kinase activity; GO:0016740,transferase activity; GO:0016772…	PF00365.20:Phosphofructokinase	--	--	--
	Apse002G0055100	7.08	6.64	5.81	14.34	14.88	13.67	25.44	24.98	25.61	6.56	7.4	8.53	9.42	10.13	10.56	476	480	457	1011	1045	936	1779	1394	1614	394	508	598	578	520	648	GWHBECT00000002	13379260	13384683	+	gene-Apse002G0055100	--	K00850 6-phosphofructokinase 1 [EC:2.7.1.11] | (RefSeq) ATP-dependent 6-phosphofructokinase 3-like (A)	ko00010: Glycolysis / Gluconeogenesis; ko00030: Pentose phosphate pathway; ko00051: Fructose and mannose metabolism; ko00052: Galactose metabolism; ko01100: Metabolic pathways; ko01110: Biosynthesis of secondary metabolites; ko01200: Carbon metabolism; ko01230: Biosynthesis of amino acids; ko03018: RNA degradation	hypothetical protein CICLE_v10025255mg [Citrus clementina]	PFKA1_ARATH RecName: Full=ATP-dependent 6-phosphofructokinase 1 {ECO:0000255|HAMAP-Rule:MF_03186}; Short=ATP-PFK 1 {ECO:0000255|HAMAP-Rule:MF_03186}; Short=Phosphofructokinase 1 {ECO:0000255|HAMAP-Rule:MF_03186}; EC=2.7.1.11 {ECO:0000255|HAMAP-Rule:MF_03186}; AltName: Full=Phosphohexokinase 1 {ECO:0000255|HAMAP-Rule:MF_03186};	A0A5C7IIA5_9ROSI SubName: Full=Uncharacterized protein {ECO:0000313|EMBL:TXG68815.1};	At4g29220	GO:0005737,cytoplasm; GO:0005829,cytosol; GO:0005886,plasma membrane; GO:0003872,6-phosphofructokinase activity; GO:0005524,ATP binding; GO:0046872,metal ion binding; GO:0006002,fructose 6-phosphate metabolic process; GO:0006096,glycolytic process; GO:0003674,molecular_function; GO:0003824,catalytic activity; GO:0008443,phosphofructokinase activity; GO:0016301,kinase activity; GO:0016740,transfer…	--	--	--	--
	Apse002G0062300	277.87	276.61	283.7	377.62	372.28	384.74	416.76	401.29	401.93	118.79	110.71	112.73	371	388.22	396.29	10717	11470	12801	15264	14995	15109	16712	12843	14530	4092	4359	4535	13058	11434	13946	GWHBECT00000002	15141335	15142977	-	gene-Apse002G0062300	--	K00850 6-phosphofructokinase 1 [EC:2.7.1.11] | (RefSeq) hypothetical protein (A)	ko00010: Glycolysis / Gluconeogenesis; ko00030: Pentose phosphate pathway; ko00051: Fructose and mannose metabolism; ko00052: Galactose metabolism; ko01100: Metabolic pathways; ko01110: Biosynthesis of secondary metabolites; ko01200: Carbon metabolism; ko01230: Biosynthesis of amino acids; ko03018: RNA degradation	hypothetical protein CICLE_v10015031mg [Citrus clementina]	PFKA2_ARATH RecName: Full=ATP-dependent 6-phosphofructokinase 2 {ECO:0000255|HAMAP-Rule:MF_03186}; Short=ATP-PFK 2 {ECO:0000255|HAMAP-Rule:MF_03186}; Short=Phosphofructokinase 2 {ECO:0000255|HAMAP-Rule:MF_03186}; EC=2.7.1.11 {ECO:0000255|HAMAP-Rule:MF_03186}; AltName: Full=Phosphohexokinase 2 {ECO:0000255|HAMAP-Rule:MF_03186};	A0A5C7IJS1_9ROSI RecName: Full=ATP-dependent 6-phosphofructokinase {ECO:0000256|HAMAP-Rule:MF_03186}; Short=ATP-PFK {ECO:0000256|HAMAP-Rule:MF_03186}; Short=Phosphofructokinase {ECO:0000256|HAMAP-Rule:MF_03186}; EC=2.7.1.11 {ECO:0000256|HAMAP-Rule:MF_03186}; AltName: Full=Phosphohexokinase {ECO:0000256|HAMAP-Rule:MF_03186};	At5g47810	GO:0005737,cytoplasm; GO:0005829,cytosol; GO:0003872,6-phosphofructokinase activity; GO:0005524,ATP binding; GO:0046872,metal ion binding; GO:0006002,fructose 6-phosphate metabolic process; GO:0006096,glycolytic process; GO:0003674,molecular_function; GO:0003824,catalytic activity; GO:0008443,phosphofructokinase activity; GO:0016301,kinase activity; GO:0016740,transferase activity; GO:0016772,tra…	PF00365.20:Phosphofructokinase	--	--	--
	Apse002G0077700	10.98	10.56	11.86	7.8	7.75	7.02	7.19	6.87	5.42	4.25	4.05	3.01	6.02	6.65	5.84	266	275	336	198	196	173	181	138	123	92	100	76	133	123	129	GWHBECT00000002	19392458	19393417	+	gene-Apse002G0077700	--	K00913 inositol-1,3,4-trisphosphate 5/6-kinase / inositol-tetrakisphosphate 1-kinase [EC:2.7.1.159 2.7.1.134] | (RefSeq) inositol-tetrakisphosphate 1-kinase 1 (A)	ko00562: Inositol phosphate metabolism; ko01100: Metabolic pathways; ko04070: Phosphatidylinositol signaling system	hypothetical protein CICLE_v10021128mg [Citrus clementina]	ITPK1_ARATH RecName: Full=Inositol-tetrakisphosphate 1-kinase 1; EC=2.7.1.134 {ECO:0000305}; AltName: Full=Inositol 1,3,4-trisphosphate 5/6-kinase 1; Short=AtItpk-1; Short=Inositol-triphosphate 5/6-kinase 1; Short=Ins(1,3,4)P(3) 5/6-kinase 1; EC=2.7.1.159 {ECO:0000269|PubMed:9126335};	A0A5C7IKU7_9ROSI RecName: Full=Inositol-tetrakisphosphate 1-kinase {ECO:0000256|PIRNR:PIRNR038186}; EC=2.7.1.134 {ECO:0000256|PIRNR:PIRNR038186};	At5g16760	GO:0005737,cytoplasm; GO:0005829,cytosol; GO:0005524,ATP binding; GO:0047325,inositol tetrakisphosphate 1-kinase activity; GO:0052726,inositol-1,3,4-trisphosphate 5-kinase activity; GO:0052725,inositol-1,3,4-trisphosphate 6-kinase activity; GO:0000287,magnesium ion binding; GO:0052746,inositol phosphorylation; GO:0032957,inositol trisphosphate metabolic process; GO:0010264,myo-inositol hexakispho…	PF05770.11:Inositol 1,3,4-trisphosphate 5/6-kinase ATP-grasp domain	--	--	--
	Apse002G0127900	10.82	10.12	10.73	8.85	9.46	8.52	11.4	13.48	12.4	4.69	4.76	4.91	7.41	6.45	7.01	323	325	375	277	295	259	354	334	347	125	145	153	202	147	191	GWHBECT00000002	32356038	32358974	-	gene-Apse002G0127900	--	K15892 farnesol kinase [EC:2.7.1.216] | (RefSeq) probable phytol kinase 3, chloroplastic isoform X1 (A)	ko00900: Terpenoid backbone biosynthesis; ko01110: Biosynthesis of secondary metabolites	hypothetical protein CICLE_v10028969mg [Citrus clementina]	PHYK3_SOYBN RecName: Full=Probable phytol kinase 3, chloroplastic; EC=2.7.1.182; Flags: Precursor;	A0A5C7IL98_9ROSI SubName: Full=Uncharacterized protein {ECO:0000313|EMBL:TXG69634.1};	At5g58560	GO:0031969,chloroplast membrane; GO:0016021,integral component of membrane; GO:0016301,kinase activity; GO:0010276,phytol kinase activity; GO:0010189,vitamin E biosynthetic process; GO:0003674,molecular_function; GO:0003824,catalytic activity; GO:0016740,transferase activity; GO:0016772,transferase activity, transferring phosphorus-containing groups; GO:0008152,metabolic process; GO:0006766,vitam…	PF01148.20:Cytidylyltransferase family	--	--	--
	Apse002G0259600	68.08	56.85	56.28	150.92	133.93	140.02	158.56	182.07	166.37	83.56	84.48	91.75	59.57	62.7	61.14	1008	905	975	2342	2071	2111	2441	2237	2309	1105	1277	1417	805	709	826	GWHBECT00000002	66960583	66961410	+	gene-Apse002G0259600	--	K10572 inositol-pentakisphosphate 2-kinase [EC:2.7.1.158] | (RefSeq) inositol-pentakisphosphate 2-kinase-like (A)	ko00562: Inositol phosphate metabolism; ko01100: Metabolic pathways; ko04070: Phosphatidylinositol signaling system	heavy metal-associated isoprenylated plant protein 39-like [Hevea brasiliensis]	HIP39_ARATH RecName: Full=Heavy metal-associated isoprenylated plant protein 39 {ECO:0000303|PubMed:21072340, ECO:0000303|PubMed:23368984}; Short=AtHIP39 {ECO:0000303|PubMed:21072340, ECO:0000303|PubMed:23368984}; Flags: Precursor;	A0A5C7INQ9_9ROSI RecName: Full=HMA domain-containing protein {ECO:0000259|Pfam:PF00403};	At1g01490	GO:0046872,metal ion binding; GO:0003674,molecular_function; GO:0005488,binding; GO:0043167,ion binding; GO:0043169,cation binding	PF00403.26:Heavy-metal-associated domain	--	--	--
	Apse003G0193300	11.17	11.15	11.11	9.93	10.27	11.11	14.85	14.99	16.45	3.43	3.97	3.61	6.89	7.51	6.6	777	834	904	724	746	787	1074	865	1072	213	282	262	437	399	419	GWHBECT00000003	53587236	53594111	+	gene-Apse003G0193300	--	K00901 diacylglycerol kinase (ATP) [EC:2.7.1.107] | (RefSeq) diacylglycerol kinase 5-like isoform X1 (A)	ko00561: Glycerolipid metabolism; ko00564: Glycerophospholipid metabolism; ko01100: Metabolic pathways; ko01110: Biosynthesis of secondary metabolites; ko04070: Phosphatidylinositol signaling system	hypothetical protein CICLE_v10007969mg [Citrus clementina]	DGK1_ORYSJ RecName: Full=Diacylglycerol kinase 1 {ECO:0000303|PubMed:30887532}; Short=DAG kinase 1 {ECO:0000305}; Short=OsDGK1 {ECO:0000303|PubMed:30887532}; EC=2.7.1.107 {ECO:0000269|PubMed:30887532}; AltName: Full=BTH-inducible diacylglycerol kinase 1 {ECO:0000303|PubMed:18679055}; Short=OsBIDK1 {ECO:0000303|PubMed:18679055};	A0A5C7ID36_9ROSI RecName: Full=diacylglycerol kinase {ECO:0000256|PIRNR:PIRNR030829}; EC=2.7.1.107 {ECO:0000256|PIRNR:PIRNR030829};	At2g20900	GO:0005524,ATP binding; GO:0004143,diacylglycerol kinase activity; GO:0003951,NAD+ kinase activity; GO:0006952,defense response; GO:0007205,protein kinase C-activating G protein-coupled receptor signaling pathway; GO:0000166,nucleotide binding; GO:0003674,molecular_function; GO:0005488,binding; GO:0008144,drug binding; GO:0017076,purine nucleotide binding; GO:0030554,adenyl nucleotide binding; GO…	PF00609.19:Diacylglycerol kinase accessory domain	--	--	--
	Apse004G0165600	10.04	10.05	9.62	10.48	10.37	10.83	20.55	21.1	22.58	13.05	13.2	13.37	8.1	7.47	7.4	403	434	452	441	435	443	858	703	850	468	541	560	297	229	271	GWHBECT00000004	25749425	25755763	-	gene-Apse004G0165600	--	K01177 beta-amylase [EC:3.2.1.2] | (RefSeq) uncharacterized protein LOC4348840 (A)	ko00500: Starch and sucrose metabolism; ko01100: Metabolic pathways; ko01110: Biosynthesis of secondary metabolites	hypothetical protein CICLE_v10020430mg [Citrus clementina]	RBSK_ARATH RecName: Full=Ribokinase {ECO:0000255|HAMAP-Rule:MF_03215}; Short=AtRBSK {ECO:0000303|PubMed:27601466}; Short=RK {ECO:0000255|HAMAP-Rule:MF_03215}; EC=2.7.1.15 {ECO:0000255|HAMAP-Rule:MF_03215, ECO:0000269|PubMed:27601466}; Flags: Precursor;	A0A5C7I3R4_9ROSI SubName: Full=Uncharacterized protein {ECO:0000313|EMBL:TXG63917.1};	At5g43910	GO:0009507,chloroplast; GO:0042644,chloroplast nucleoid; GO:0009570,chloroplast stroma; GO:0005634,nucleus; GO:0042646,plastid nucleoid; GO:0005524,ATP binding; GO:0046872,metal ion binding; GO:0004747,ribokinase activity; GO:0019303,D-ribose catabolic process; GO:0009116,nucleoside metabolic process; GO:0000166,nucleotide binding; GO:0003674,molecular_function; GO:0005488,binding; GO:0008144,dru…	PF00294.24:pfkB family carbohydrate kinase	--	--	--
	Apse004G0179600	2.27	1.79	2.23	1.37	1.56	1.41	2.53	2.38	2.96	1.01	0.84	0.61	0.72	0.86	0.91	93	79	107	59	67	59	108	81	114	37	35	26	27	27	34	GWHBECT00000004	35056941	35064555	-	gene-Apse004G0179600	--	K00913 inositol-1,3,4-trisphosphate 5/6-kinase / inositol-tetrakisphosphate 1-kinase [EC:2.7.1.159 2.7.1.134] | (RefSeq) inositol-tetrakisphosphate 1-kinase 3 isoform X3 (A)	ko00562: Inositol phosphate metabolism; ko01100: Metabolic pathways; ko04070: Phosphatidylinositol signaling system	PREDICTED: inositol-tetrakisphosphate 1-kinase 3 isoform X3 [Citrus sinensis]	ITPK3_ARATH RecName: Full=Inositol-tetrakisphosphate 1-kinase 3; EC=2.7.1.134 {ECO:0000269|PubMed:17698066}; AltName: Full=Inositol 1,3,4-trisphosphate 5/6-kinase 3; Short=AtItpk-3; Short=Inositol-triphosphate 5/6-kinase 3; Short=Ins(1,3,4)P(3) 5/6-kinase 3; EC=2.7.1.159 {ECO:0000269|PubMed:17698066};	A0A5C7I4N2_9ROSI RecName: Full=Inositol-tetrakisphosphate 1-kinase {ECO:0000256|PIRNR:PIRNR038186}; EC=2.7.1.134 {ECO:0000256|PIRNR:PIRNR038186};	At4g08170	GO:0005737,cytoplasm; GO:0005634,nucleus; GO:0005524,ATP binding; GO:0047325,inositol tetrakisphosphate 1-kinase activity; GO:0052726,inositol-1,3,4-trisphosphate 5-kinase activity; GO:0052725,inositol-1,3,4-trisphosphate 6-kinase activity; GO:0000287,magnesium ion binding; GO:0052746,inositol phosphorylation; GO:0032957,inositol trisphosphate metabolic process; GO:0009611,response to wounding; G…	PF05770.11:Inositol 1,3,4-trisphosphate 5/6-kinase ATP-grasp domain	--	--	--
	Apse004G0194500	7.61	8.19	8.19	9.21	8.92	9.75	4.62	5.32	5.74	4.02	4.19	4.16	14.47	14.17	13.73	386	447	486	490	473	504	244	224	273	182	217	220	670	549	636	GWHBECT00000004	38175922	38185227	-	gene-Apse004G0194500	--	K00899 5-methylthioribose kinase [EC:2.7.1.100] | (RefSeq) methylthioribose kinase isoform X1 (A)	ko00270: Cysteine and methionine metabolism; ko01100: Metabolic pathways	hypothetical protein CICLE_v10028518mg [Citrus clementina]	MTK_ARATH RecName: Full=Methylthioribose kinase; Short=AtMTK; Short=MTR kinase; EC=2.7.1.100;	A0A5C7I521_9ROSI RecName: Full=S-methyl-5-thioribose kinase {ECO:0000256|ARBA:ARBA00012128}; EC=2.7.1.100 {ECO:0000256|ARBA:ARBA00012128};	At1g49820	GO:0005829,cytosol; GO:0005524,ATP binding; GO:0042802,identical protein binding; GO:0046522,S-methyl-5-thioribose kinase activity; GO:0019509,L-methionine salvage from methylthioadenosine; GO:0000166,nucleotide binding; GO:0003674,molecular_function; GO:0005488,binding; GO:0008144,drug binding; GO:0017076,purine nucleotide binding; GO:0030554,adenyl nucleotide binding; GO:0032553,ribonucleotide …	PF01636.23:Phosphotransferase enzyme family	--	--	--
	Apse005G0087300	2.16	2.5	2.3	0.6	0.91	0.83	0.61	0.63	0.45	0.35	0.46	0.4	1.73	1.1	1.5	41	51	51	12	18	16	12	10	8	6	9	8	30	16	26	GWHBECT00000005	30266898	30270969	-	gene-Apse005G0087300	--	K00844 hexokinase [EC:2.7.1.1] | (RefSeq) hexokinase (A)	ko00010: Glycolysis / Gluconeogenesis; ko00051: Fructose and mannose metabolism; ko00052: Galactose metabolism; ko00500: Starch and sucrose metabolism; ko00520: Amino sugar and nucleotide sugar metabolism; ko00524: Neomycin, kanamycin and gentamicin biosynthesis; ko01100: Metabolic pathways; ko01110: Biosynthesis of secondary metabolites; ko01200: Carbon metabolism	hexokinase [Dimocarpus longan]	HXK2_ARATH RecName: Full=Hexokinase-2; EC=2.7.1.1 {ECO:0000305|PubMed:9014361};	A0A5C7HXD2_9ROSI RecName: Full=Phosphotransferase {ECO:0000256|RuleBase:RU362007}; EC=2.7.1.- {ECO:0000256|RuleBase:RU362007};	At2g19860	GO:0005829,cytosol; GO:0031307,integral component of mitochondrial outer membrane; GO:0005739,mitochondrion; GO:0009536,plastid; GO:0005524,ATP binding; GO:0008865,fructokinase activity; GO:0004340,glucokinase activity; GO:0005536,glucose binding; GO:0004396,hexokinase activity; GO:0019158,mannokinase activity; GO:0001678,cellular glucose homeostasis; GO:0051156,glucose 6-phosphate metabolic proc…	PF03727.16:Hexokinase	--	--	--
	Apse005G0090200	82.39	79.54	81.27	107.95	109.18	106.88	150.05	157.45	154.79	21.9	23.7	24.05	67.24	65.81	60.4	4549	4722	5250	6247	6296	6009	8614	7214	8011	1080	1336	1385	3388	2775	3043	GWHBECT00000005	30731987	30736506	+	gene-Apse005G0090200	--	K00850 6-phosphofructokinase 1 [EC:2.7.1.11] | (RefSeq) ATP-dependent 6-phosphofructokinase 3 (A)	ko00010: Glycolysis / Gluconeogenesis; ko00030: Pentose phosphate pathway; ko00051: Fructose and mannose metabolism; ko00052: Galactose metabolism; ko01100: Metabolic pathways; ko01110: Biosynthesis of secondary metabolites; ko01200: Carbon metabolism; ko01230: Biosynthesis of amino acids; ko03018: RNA degradation	PREDICTED: ATP-dependent 6-phosphofructokinase 3 [Theobroma cacao]	PFKA3_ARATH RecName: Full=ATP-dependent 6-phosphofructokinase 3 {ECO:0000255|HAMAP-Rule:MF_03186}; Short=ATP-PFK 3 {ECO:0000255|HAMAP-Rule:MF_03186}; Short=Phosphofructokinase 3 {ECO:0000255|HAMAP-Rule:MF_03186}; EC=2.7.1.11 {ECO:0000255|HAMAP-Rule:MF_03186}; AltName: Full=Phosphohexokinase 3 {ECO:0000255|HAMAP-Rule:MF_03186};	A0A5C7HXV3_9ROSI RecName: Full=ATP-dependent 6-phosphofructokinase {ECO:0000256|HAMAP-Rule:MF_03186}; Short=ATP-PFK {ECO:0000256|HAMAP-Rule:MF_03186}; Short=Phosphofructokinase {ECO:0000256|HAMAP-Rule:MF_03186}; EC=2.7.1.11 {ECO:0000256|HAMAP-Rule:MF_03186}; AltName: Full=Phosphohexokinase {ECO:0000256|HAMAP-Rule:MF_03186};	At5g56630	GO:0005737,cytoplasm; GO:0005829,cytosol; GO:0003872,6-phosphofructokinase activity; GO:0005524,ATP binding; GO:0046872,metal ion binding; GO:0071456,cellular response to hypoxia; GO:0006002,fructose 6-phosphate metabolic process; GO:0006096,glycolytic process; GO:0010053,root epidermal cell differentiation; GO:0003674,molecular_function; GO:0003824,catalytic activity; GO:0008443,phosphofructokin…	PF00365.20:Phosphofructokinase	--	--	--
	Apse005G0141800	71.31	70.59	70	104.17	104.56	105.06	140.65	139.67	153.62	28.63	29.5	31.42	90.43	89.67	88.08	3173	3377	3644	4858	4859	4760	6507	5157	6407	1138	1340	1458	3672	3047	3576	GWHBECT00000005	37651673	37656417	-	gene-Apse005G0141800	--	K00850 6-phosphofructokinase 1 [EC:2.7.1.11] | (RefSeq) ATP-dependent 6-phosphofructokinase 3-like (A)	ko00010: Glycolysis / Gluconeogenesis; ko00030: Pentose phosphate pathway; ko00051: Fructose and mannose metabolism; ko00052: Galactose metabolism; ko01100: Metabolic pathways; ko01110: Biosynthesis of secondary metabolites; ko01200: Carbon metabolism; ko01230: Biosynthesis of amino acids; ko03018: RNA degradation	PREDICTED: ATP-dependent 6-phosphofructokinase 3-like [Juglans regia]	PFKA3_ARATH RecName: Full=ATP-dependent 6-phosphofructokinase 3 {ECO:0000255|HAMAP-Rule:MF_03186}; Short=ATP-PFK 3 {ECO:0000255|HAMAP-Rule:MF_03186}; Short=Phosphofructokinase 3 {ECO:0000255|HAMAP-Rule:MF_03186}; EC=2.7.1.11 {ECO:0000255|HAMAP-Rule:MF_03186}; AltName: Full=Phosphohexokinase 3 {ECO:0000255|HAMAP-Rule:MF_03186};	A0A5C7HXX3_9ROSI RecName: Full=ATP-dependent 6-phosphofructokinase {ECO:0000256|HAMAP-Rule:MF_03186}; Short=ATP-PFK {ECO:0000256|HAMAP-Rule:MF_03186}; Short=Phosphofructokinase {ECO:0000256|HAMAP-Rule:MF_03186}; EC=2.7.1.11 {ECO:0000256|HAMAP-Rule:MF_03186}; AltName: Full=Phosphohexokinase {ECO:0000256|HAMAP-Rule:MF_03186};	At4g32840	GO:0005737,cytoplasm; GO:0005829,cytosol; GO:0003872,6-phosphofructokinase activity; GO:0005524,ATP binding; GO:0046872,metal ion binding; GO:0071456,cellular response to hypoxia; GO:0006002,fructose 6-phosphate metabolic process; GO:0006096,glycolytic process; GO:0010053,root epidermal cell differentiation; GO:0003674,molecular_function; GO:0003824,catalytic activity; GO:0008443,phosphofructokin…	PF00365.20:Phosphofructokinase	--	--	--
	Apse006G0098400	15.96	15.99	16.05	12.55	13.01	12.98	6.94	7.61	8.28	9.42	8.3	9.34	11.3	11.76	11.8	814	877	958	671	693	674	368	322	396	429	432	497	526	458	549	GWHBECT00000006	15057103	15064909	-	gene-Apse006G0098400	--	K00850 6-phosphofructokinase 1 [EC:2.7.1.11] | (RefSeq) ATP-dependent 6-phosphofructokinase 5, chloroplastic (A)	ko00010: Glycolysis / Gluconeogenesis; ko00030: Pentose phosphate pathway; ko00051: Fructose and mannose metabolism; ko00052: Galactose metabolism; ko01100: Metabolic pathways; ko01110: Biosynthesis of secondary metabolites; ko01200: Carbon metabolism; ko01230: Biosynthesis of amino acids; ko03018: RNA degradation	PREDICTED: ATP-dependent 6-phosphofructokinase 5, chloroplastic [Citrus sinensis]	PFKA5_ARATH RecName: Full=ATP-dependent 6-phosphofructokinase 5, chloroplastic {ECO:0000255|HAMAP-Rule:MF_03186}; Short=ATP-PFK 5 {ECO:0000255|HAMAP-Rule:MF_03186}; Short=Phosphofructokinase 5 {ECO:0000255|HAMAP-Rule:MF_03186}; EC=2.7.1.11 {ECO:0000255|HAMAP-Rule:MF_03186}; AltName: Full=Phosphohexokinase 5 {ECO:0000255|HAMAP-Rule:MF_03186}; Flags: Precursor;	A0A5C7HSU8_9ROSI RecName: Full=PFK domain-containing protein {ECO:0000259|Pfam:PF00365};	At2g22480	GO:0009507,chloroplast; GO:0005737,cytoplasm; GO:0003872,6-phosphofructokinase activity; GO:0005524,ATP binding; GO:0046872,metal ion binding; GO:0006002,fructose 6-phosphate metabolic process; GO:0006096,glycolytic process; GO:0003674,molecular_function; GO:0003824,catalytic activity; GO:0008443,phosphofructokinase activity; GO:0016301,kinase activity; GO:0016740,transferase activity; GO:0016772…	PF00365.20:Phosphofructokinase	--	--	--
	Apse007G0031600	22.8	20.67	24.45	31.04	29.62	34.09	0.14	0	0.15	14.8	15.65	14.06	13.84	18.45	11.78	157	153	197	224	213	239	1	0	1	91	110	101	87	97	74	GWHBECT00000007	15820993	15821474	-	gene-Apse007G0031600	--	K00901 diacylglycerol kinase (ATP) [EC:2.7.1.107] | (RefSeq) diacylglycerol kinase 2 isoform X1 (A)	ko00561: Glycerolipid metabolism; ko00564: Glycerophospholipid metabolism; ko01100: Metabolic pathways; ko01110: Biosynthesis of secondary metabolites; ko04070: Phosphatidylinositol signaling system	PREDICTED: diacylglycerol kinase 2 isoform X1 [Malus domestica]	DGK2_ARATH RecName: Full=Diacylglycerol kinase 2 {ECO:0000303|PubMed:14665624}; Short=AtDGK2 {ECO:0000303|PubMed:14665624}; Short=DAG kinase 2 {ECO:0000305}; EC=2.7.1.107 {ECO:0000269|PubMed:14665624}; AltName: Full=Diglyceride kinase 2 {ECO:0000305}; Short=DGK 2 {ECO:0000305};	A0A5C7HTW5_9ROSI RecName: Full=Diacylglycerol kinase {ECO:0000256|RuleBase:RU361128}; Short=DAG kinase {ECO:0000256|RuleBase:RU361128}; EC=2.7.1.107 {ECO:0000256|RuleBase:RU361128};	At5g63770	GO:0005783,endoplasmic reticulum; GO:0005524,ATP binding; GO:0004143,diacylglycerol kinase activity; GO:0046872,metal ion binding; GO:0003951,NAD+ kinase activity; GO:0006952,defense response; GO:0035556,intracellular signal transduction; GO:0048366,leaf development; GO:0007205,protein kinase C-activating G protein-coupled receptor signaling pathway; GO:0009409,response to cold; GO:0009611,respon…	PF00609.19:Diacylglycerol kinase accessory domain	--	--	--
	Apse008G0149800	1.33	1.02	0.99	0.32	0.22	0.49	0	0	0.04	0.04	0.1	0.16	0.07	0.09	0	40	33	35	10	7	15	0	0	1	1	3	5	2	2	0	GWHBECT00000008	27155372	27164016	-	gene-Apse008G0149800	--	K00901 diacylglycerol kinase (ATP) [EC:2.7.1.107] | (RefSeq) diacylglycerol kinase 2 (A)	ko00561: Glycerolipid metabolism; ko00564: Glycerophospholipid metabolism; ko01100: Metabolic pathways; ko01110: Biosynthesis of secondary metabolites; ko04070: Phosphatidylinositol signaling system	PREDICTED: diacylglycerol kinase 2 [Ziziphus jujuba]	DGK2_ARATH RecName: Full=Diacylglycerol kinase 2 {ECO:0000303|PubMed:14665624}; Short=AtDGK2 {ECO:0000303|PubMed:14665624}; Short=DAG kinase 2 {ECO:0000305}; EC=2.7.1.107 {ECO:0000269|PubMed:14665624}; AltName: Full=Diglyceride kinase 2 {ECO:0000305}; Short=DGK 2 {ECO:0000305};	A0A6P4A5U7_ZIZJJ RecName: Full=Diacylglycerol kinase {ECO:0000256|RuleBase:RU361128}; Short=DAG kinase {ECO:0000256|RuleBase:RU361128}; EC=2.7.1.107 {ECO:0000256|RuleBase:RU361128};	At5g63770	GO:0005783,endoplasmic reticulum; GO:0005524,ATP binding; GO:0004143,diacylglycerol kinase activity; GO:0046872,metal ion binding; GO:0003951,NAD+ kinase activity; GO:0006952,defense response; GO:0035556,intracellular signal transduction; GO:0048366,leaf development; GO:0007205,protein kinase C-activating G protein-coupled receptor signaling pathway; GO:0009409,response to cold; GO:0009611,respon…	PF00609.19:Diacylglycerol kinase accessory domain	--	--	--
	Apse009G0141600	41.02	38.22	35.92	49.95	48.28	46.07	53.5	57.57	55.52	77.17	75.2	74.9	46.72	45.96	47.9	1191	1193	1220	1520	1464	1362	1615	1387	1511	2001	2229	2268	1238	1019	1269	GWHBECT00000009	36136571	36139298	+	gene-Apse009G0141600	--	K00850 6-phosphofructokinase 1 [EC:2.7.1.11] | (RefSeq) ATP-dependent 6-phosphofructokinase 5, chloroplastic-like (A)	ko00010: Glycolysis / Gluconeogenesis; ko00030: Pentose phosphate pathway; ko00051: Fructose and mannose metabolism; ko00052: Galactose metabolism; ko01100: Metabolic pathways; ko01110: Biosynthesis of secondary metabolites; ko01200: Carbon metabolism; ko01230: Biosynthesis of amino acids; ko03018: RNA degradation	uncharacterized protein LOC110819378 isoform X2 [Carica papaya]	--	A0A5C7HD35_9ROSI RecName: Full=RAB6-interacting golgin {ECO:0000256|ARBA:ARBA00014130};	At3g52900	GO:0005794,Golgi apparatus; GO:0005622,intracellular; GO:0005575,cellular_component; GO:0005623,cell; GO:0005737,cytoplasm; GO:0043231,intracellular membrane-bounded organelle; GO:0012505,endomembrane system; GO:0043226,organelle; GO:0043227,membrane-bounded organelle; GO:0043229,intracellular organelle; GO:0044424,intracellular part; GO:0044444,cytoplasmic part; GO:0044464,cell part	PF04949.13:Transcriptional activator	--	--	--
	Apse010G0038400	14.94	14.89	13.67	15.24	14.03	14.13	11.85	13.29	13.75	22.52	22.71	23.19	14.53	13.28	13.07	837	897	896	895	821	806	690	618	722	1127	1299	1355	743	568	668	GWHBECT00000010	3746819	3754271	-	gene-Apse010G0038400	--	K10572 inositol-pentakisphosphate 2-kinase [EC:2.7.1.158] | (RefSeq) inositol-pentakisphosphate 2-kinase-like (A)	ko00562: Inositol phosphate metabolism; ko01100: Metabolic pathways; ko04070: Phosphatidylinositol signaling system	inositol-pentakisphosphate 2-kinase-like isoform X2 [Herrania umbratica]	IPPK_ARATH RecName: Full=Inositol-pentakisphosphate 2-kinase; EC=2.7.1.158; AltName: Full=Inositol-1,3,4,5,6-pentakisphosphate 2-kinase; AltName: Full=Ins(1,3,4,5,6)P5 2-kinase; Short=AtIPK1; Short=InsP5 2-kinase;	A0A5C7H5I3_9ROSI RecName: Full=Inositol-pentakisphosphate 2-kinase {ECO:0000256|RuleBase:RU364126}; EC=2.7.1.158 {ECO:0000256|RuleBase:RU364126};	At1g22100	GO:0005737,cytoplasm; GO:0005634,nucleus; GO:0005524,ATP binding; GO:0035299,inositol pentakisphosphate 2-kinase activity; GO:0032942,inositol tetrakisphosphate 2-kinase activity; GO:0046872,metal ion binding; GO:0030643,cellular phosphate ion homeostasis; GO:0042742,defense response to bacterium; GO:0050832,defense response to fungus; GO:0051607,defense response to virus; GO:0032958,inositol pho…	PF06090.12:Inositol-pentakisphosphate 2-kinase	--	--	--
	Apse010G0084300	19.03	17.49	17.11	14.44	14.9	13.52	16.71	16.7	20.01	34.94	38.24	39.75	11.23	10.2	10.08	850	840	894	676	695	615	776	619	838	1394	1744	1852	458	348	411	GWHBECT00000010	9723600	9728348	-	gene-Apse010G0084300	--	K00913 inositol-1,3,4-trisphosphate 5/6-kinase / inositol-tetrakisphosphate 1-kinase [EC:2.7.1.159 2.7.1.134] | (RefSeq) inositol-tetrakisphosphate 1-kinase 3 isoform X1 (A)	ko00562: Inositol phosphate metabolism; ko01100: Metabolic pathways; ko04070: Phosphatidylinositol signaling system	PREDICTED: inositol-tetrakisphosphate 1-kinase 3 isoform X1 [Citrus sinensis]	ITPK3_ARATH RecName: Full=Inositol-tetrakisphosphate 1-kinase 3; EC=2.7.1.134 {ECO:0000269|PubMed:17698066}; AltName: Full=Inositol 1,3,4-trisphosphate 5/6-kinase 3; Short=AtItpk-3; Short=Inositol-triphosphate 5/6-kinase 3; Short=Ins(1,3,4)P(3) 5/6-kinase 3; EC=2.7.1.159 {ECO:0000269|PubMed:17698066};	A0A067GRQ8_CITSI RecName: Full=Inositol-tetrakisphosphate 1-kinase {ECO:0000256|PIRNR:PIRNR038186}; EC=2.7.1.134 {ECO:0000256|PIRNR:PIRNR038186};	At4g08170	GO:0005737,cytoplasm; GO:0005634,nucleus; GO:0005524,ATP binding; GO:0047325,inositol tetrakisphosphate 1-kinase activity; GO:0052726,inositol-1,3,4-trisphosphate 5-kinase activity; GO:0052725,inositol-1,3,4-trisphosphate 6-kinase activity; GO:0000287,magnesium ion binding; GO:0052746,inositol phosphorylation; GO:0032957,inositol trisphosphate metabolic process; GO:0009611,response to wounding; G…	PF05770.11:Inositol 1,3,4-trisphosphate 5/6-kinase ATP-grasp domain	--	--	--
	Apse010G0098600	24.39	23.18	24.17	21.17	21.18	21.81	49.13	50.52	50.8	41.05	39.5	42.53	18.27	18.8	19.34	1393	1423	1615	1267	1263	1268	2917	2394	2719	2094	2303	2533	952	820	1008	GWHBECT00000010	11742600	11745081	-	gene-Apse010G0098600	--	K00850 6-phosphofructokinase 1 [EC:2.7.1.11] | (RefSeq) ATP-dependent 6-phosphofructokinase 6-like (A)	ko00010: Glycolysis / Gluconeogenesis; ko00030: Pentose phosphate pathway; ko00051: Fructose and mannose metabolism; ko00052: Galactose metabolism; ko01100: Metabolic pathways; ko01110: Biosynthesis of secondary metabolites; ko01200: Carbon metabolism; ko01230: Biosynthesis of amino acids; ko03018: RNA degradation	purine permease 3 [Herrania umbratica]	PUP1_ARATH RecName: Full=Purine permease 1 {ECO:0000303|PubMed:10662864}; Short=AtPUP1 {ECO:0000303|PubMed:10662864};	A0A5C7H6Z6_9ROSI RecName: Full=Probable purine permease {ECO:0000256|RuleBase:RU368015};	At1g28230	GO:0005887,integral component of plasma membrane; GO:0005345,purine nucleobase transmembrane transporter activity; GO:0015211,purine nucleoside transmembrane transporter activity; GO:0010184,cytokinin transport; GO:0006863,purine nucleobase transport; GO:0003674,molecular_function; GO:0005215,transporter activity; GO:0022857,transmembrane transporter activity; GO:0015205,nucleobase transmembrane …	PF16913.5:Purine nucleobase transmembrane transport	--	--	--
	Apse010G0099100	17.1	18.12	17.15	12.65	13.53	13.59	9.99	10.34	11.22	8.6	9.23	8.57	16.19	18.33	20.36	530	604	622	411	438	429	322	266	326	238	292	277	458	434	576	GWHBECT00000010	11840240	11842859	-	gene-Apse010G0099100	--	K00850 6-phosphofructokinase 1 [EC:2.7.1.11] | (RefSeq) ATP-dependent 6-phosphofructokinase 6-like (A)	ko00010: Glycolysis / Gluconeogenesis; ko00030: Pentose phosphate pathway; ko00051: Fructose and mannose metabolism; ko00052: Galactose metabolism; ko01100: Metabolic pathways; ko01110: Biosynthesis of secondary metabolites; ko01200: Carbon metabolism; ko01230: Biosynthesis of amino acids; ko03018: RNA degradation	Purine permease 3 [Theobroma cacao]	PUP1_ARATH RecName: Full=Purine permease 1 {ECO:0000303|PubMed:10662864}; Short=AtPUP1 {ECO:0000303|PubMed:10662864};	A0A5C7H6Z6_9ROSI RecName: Full=Probable purine permease {ECO:0000256|RuleBase:RU368015};	At1g28230	GO:0005887,integral component of plasma membrane; GO:0005345,purine nucleobase transmembrane transporter activity; GO:0015211,purine nucleoside transmembrane transporter activity; GO:0010184,cytokinin transport; GO:0006863,purine nucleobase transport; GO:0003674,molecular_function; GO:0005215,transporter activity; GO:0022857,transmembrane transporter activity; GO:0015205,nucleobase transmembrane …	PF16913.5:Purine nucleobase transmembrane transport	--	--	--
	Apse010G0147200	1.26	1.01	1.13	0.13	0.35	0.36	0.03	0.04	0.11	0	0.03	0	0.65	0.61	0.43	38	33	40	4	11	11	1	1	3	0	1	0	18	14	12	GWHBECT00000010	23583607	23588007	-	gene-Apse010G0147200	--	K00914 phosphatidylinositol 3-kinase [EC:2.7.1.137] | (RefSeq) phosphatidylinositol 3-kinase, nodule isoform isoform X1 (A)	ko00562: Inositol phosphate metabolism; ko01100: Metabolic pathways; ko04070: Phosphatidylinositol signaling system; ko04136: Autophagy - other; ko04145: Phagosome	hypothetical protein CICLE_v10030717mg [Citrus clementina]	PI3K1_SOYBN RecName: Full=Phosphatidylinositol 3-kinase, root isoform; Short=PI3-kinase; Short=PI3K; Short=PtdIns-3-kinase; EC=2.7.1.137; AltName: Full=SPI3K-5;	V4TP00_CITCL RecName: Full=Phosphatidylinositol 3-kinase {ECO:0000256|ARBA:ARBA00012073}; EC=2.7.1.137 {ECO:0000256|ARBA:ARBA00012073};	At1g60490	GO:0005737,cytoplasm; GO:0005768,endosome; GO:0016020,membrane; GO:0005777,peroxisome; GO:0000407,phagophore assembly site; GO:0034271,phosphatidylinositol 3-kinase complex, class III, type I; GO:0034272,phosphatidylinositol 3-kinase complex, class III, type II; GO:0016303,1-phosphatidylinositol-3-kinase activity; GO:0005524,ATP binding; GO:0052742,phosphatidylinositol kinase activity; GO:0000045…	PF00613.20:Phosphoinositide 3-kinase family, accessory domain (PIK domain)	--	--	--
	Apse012G0023300	2.25	2.4	2.41	1.51	1.19	1.46	2.58	2.88	2.3	0.96	0.37	0.14	1.47	1.69	1.1	47	54	59	33	26	31	56	50	45	18	8	3	28	27	21	GWHBECT00000012	8341985	8344085	-	gene-Apse012G0023300	--	K00851 gluconokinase [EC:2.7.1.12] | (RefSeq) uncharacterized protein LOC110667689 (A)	ko00030: Pentose phosphate pathway; ko01100: Metabolic pathways; ko01110: Biosynthesis of secondary metabolites; ko01200: Carbon metabolism	uncharacterized protein LOC110667689 [Hevea brasiliensis]	GNTK_ARATH RecName: Full=Gluconokinase {ECO:0000303|PubMed:12447540}; EC=2.7.1.12 {ECO:0000250|UniProtKB:Q5FQ97}; AltName: Full=Gluconate kinase {ECO:0000303|PubMed:12447540};	A0A5C7GWH7_9ROSI RecName: Full=Gluconokinase {ECO:0000256|RuleBase:RU363066}; EC=2.7.1.12 {ECO:0000256|RuleBase:RU363066};	At2g16790	GO:0005524,ATP binding; GO:0046316,gluconokinase activity; GO:0016787,hydrolase activity; GO:0046177,D-gluconate catabolic process; GO:0000166,nucleotide binding; GO:0003674,molecular_function; GO:0005488,binding; GO:0008144,drug binding; GO:0017076,purine nucleotide binding; GO:0030554,adenyl nucleotide binding; GO:0032553,ribonucleotide binding; GO:0032555,purine ribonucleotide binding; GO:0032…	PF01202.22:Shikimate kinase	--	--	--
	Apse012G0106200	48.07	43.22	54.86	35.61	42.41	40.5	20.95	22.4	24.01	22.11	20.63	24.09	21.16	22.44	18.94	331	320	442	257	305	284	150	128	155	136	145	173	133	118	119	GWHBECT00000012	25990568	25991049	+	gene-Apse012G0106200	--	K00901 diacylglycerol kinase (ATP) [EC:2.7.1.107] | (RefSeq) diacylglycerol kinase 2 isoform X1 (A)	ko00561: Glycerolipid metabolism; ko00564: Glycerophospholipid metabolism; ko01100: Metabolic pathways; ko01110: Biosynthesis of secondary metabolites; ko04070: Phosphatidylinositol signaling system	PREDICTED: diacylglycerol kinase 2 isoform X1 [Malus domestica]	DGK2_ARATH RecName: Full=Diacylglycerol kinase 2 {ECO:0000303|PubMed:14665624}; Short=AtDGK2 {ECO:0000303|PubMed:14665624}; Short=DAG kinase 2 {ECO:0000305}; EC=2.7.1.107 {ECO:0000269|PubMed:14665624}; AltName: Full=Diglyceride kinase 2 {ECO:0000305}; Short=DGK 2 {ECO:0000305};	A0A5C7HTW5_9ROSI RecName: Full=Diacylglycerol kinase {ECO:0000256|RuleBase:RU361128}; Short=DAG kinase {ECO:0000256|RuleBase:RU361128}; EC=2.7.1.107 {ECO:0000256|RuleBase:RU361128};	At5g63770	GO:0005783,endoplasmic reticulum; GO:0005524,ATP binding; GO:0004143,diacylglycerol kinase activity; GO:0046872,metal ion binding; GO:0003951,NAD+ kinase activity; GO:0006952,defense response; GO:0035556,intracellular signal transduction; GO:0048366,leaf development; GO:0007205,protein kinase C-activating G protein-coupled receptor signaling pathway; GO:0009409,response to cold; GO:0009611,respon…	PF00609.19:Diacylglycerol kinase accessory domain	--	--	--
	Apse012G0106900	1.37	1.33	1.07	1.22	1.2	0.87	1.85	2.61	2.31	0.85	0.69	1.02	0.87	1.04	0.97	45	47	41	42	41	29	63	71	71	25	23	35	26	26	29	GWHBECT00000012	26092893	26095182	-	gene-Apse012G0106900	--	K18678 phytol kinase [EC:2.7.1.182] | (RefSeq) probable phytol kinase 1, chloroplastic isoform X1 (A)	--	hypothetical protein CICLE_v10032240mg [Citrus clementina]	PHYK1_ARATH RecName: Full=Phytol kinase 1, chloroplastic {ECO:0000305}; EC=2.7.1.182 {ECO:0000269|PubMed:16361393}; AltName: Full=Vitamin E pathway gene 5 protein {ECO:0000303|PubMed:16361393}; Flags: Precursor;	A0A067EWJ3_CITSI SubName: Full=Uncharacterized protein {ECO:0000313|EMBL:KDO55301.1};	At5g04490	GO:0009507,chloroplast; GO:0031969,chloroplast membrane; GO:0016021,integral component of membrane; GO:0016301,kinase activity; GO:0010276,phytol kinase activity; GO:0010189,vitamin E biosynthetic process; GO:0003674,molecular_function; GO:0003824,catalytic activity; GO:0016740,transferase activity; GO:0016772,transferase activity, transferring phosphorus-containing groups; GO:0008152,metabolic p…	--	--	--	--
	Apse012G0193300	12.28	12.06	12.06	5.57	5.82	5.68	4.76	4.61	4.47	4.26	4.5	4.4	6.5	6.4	6.15	751	793	863	357	372	354	303	234	256	233	281	281	363	299	343	GWHBECT00000012	37971961	37976261	+	gene-Apse012G0193300	--	K01765 inositol-1,3,4-trisphosphate 5/6-kinase [EC:2.7.1.159] | (RefSeq) LOW QUALITY PROTEIN: inositol-tetrakisphosphate 1-kinase 6 (A)	ko00562: Inositol phosphate metabolism; ko01100: Metabolic pathways	PREDICTED: serine/arginine repetitive matrix protein 2-like [Gossypium arboreum]	--	A0A5C7H017_9ROSI SubName: Full=Uncharacterized protein {ECO:0000313|EMBL:TXG50137.1};	At2g40070	--	--	--	--	--
2.7.1.11	Apse002G0052700	12.53	13.73	11.74	4.42	3.78	2.36	0.17	0.21	0.37	0.77	0.67	0.49	2.63	3.6	2.82	73	86	80	27	23	14	1	1	2	4	4	3	14	16	15	GWHBECT00000002	12954518	12954748	-	gene-Apse002G0052700	--	K00850 6-phosphofructokinase 1 [EC:2.7.1.11] | (RefSeq) ATP-dependent 6-phosphofructokinase 6-like (A)	ko00010: Glycolysis / Gluconeogenesis; ko00030: Pentose phosphate pathway; ko00051: Fructose and mannose metabolism; ko00052: Galactose metabolism; ko01100: Metabolic pathways; ko01110: Biosynthesis of secondary metabolites; ko01200: Carbon metabolism; ko01230: Biosynthesis of amino acids; ko03018: RNA degradation	ATP-dependent 6-phosphofructokinase 6-like [Manihot esculenta]	PFKA4_ARATH RecName: Full=ATP-dependent 6-phosphofructokinase 4, chloroplastic {ECO:0000255|HAMAP-Rule:MF_03186}; Short=ATP-PFK 4 {ECO:0000255|HAMAP-Rule:MF_03186}; Short=Phosphofructokinase 4 {ECO:0000255|HAMAP-Rule:MF_03186}; EC=2.7.1.11 {ECO:0000255|HAMAP-Rule:MF_03186}; AltName: Full=Phosphohexokinase 4 {ECO:0000255|HAMAP-Rule:MF_03186}; Flags: Precursor;	A0A2C9UY07_MANES RecName: Full=ATP-dependent 6-phosphofructokinase {ECO:0000256|HAMAP-Rule:MF_03186}; Short=ATP-PFK {ECO:0000256|HAMAP-Rule:MF_03186}; Short=Phosphofructokinase {ECO:0000256|HAMAP-Rule:MF_03186}; EC=2.7.1.11 {ECO:0000256|HAMAP-Rule:MF_03186}; AltName: Full=Phosphohexokinase {ECO:0000256|HAMAP-Rule:MF_03186};	At5g61580	GO:0009507,chloroplast; GO:0005737,cytoplasm; GO:0003872,6-phosphofructokinase activity; GO:0005524,ATP binding; GO:0046872,metal ion binding; GO:0006002,fructose 6-phosphate metabolic process; GO:0006096,glycolytic process; GO:0003674,molecular_function; GO:0003824,catalytic activity; GO:0008443,phosphofructokinase activity; GO:0016301,kinase activity; GO:0016740,transferase activity; GO:0016772…	--	--	--	--
	Apse002G0052800	2.77	1.57	2.81	0.76	0.59	0.37	0.14	0.23	0.2	0.32	0.37	0.23	0.41	0.43	0.46	59	36	70	17	13	8	3	4	4	6	8	5	8	7	9	GWHBECT00000002	12954828	12962560	-	gene-Apse002G0052800	--	K00850 6-phosphofructokinase 1 [EC:2.7.1.11] | (RefSeq) ATP-dependent 6-phosphofructokinase 3-like (A)	ko00010: Glycolysis / Gluconeogenesis; ko00030: Pentose phosphate pathway; ko00051: Fructose and mannose metabolism; ko00052: Galactose metabolism; ko01100: Metabolic pathways; ko01110: Biosynthesis of secondary metabolites; ko01200: Carbon metabolism; ko01230: Biosynthesis of amino acids; ko03018: RNA degradation	hypothetical protein CUMW_171800 [Citrus unshiu]	PFKA3_ARATH RecName: Full=ATP-dependent 6-phosphofructokinase 3 {ECO:0000255|HAMAP-Rule:MF_03186}; Short=ATP-PFK 3 {ECO:0000255|HAMAP-Rule:MF_03186}; Short=Phosphofructokinase 3 {ECO:0000255|HAMAP-Rule:MF_03186}; EC=2.7.1.11 {ECO:0000255|HAMAP-Rule:MF_03186}; AltName: Full=Phosphohexokinase 3 {ECO:0000255|HAMAP-Rule:MF_03186};	A0A5C7IHS7_9ROSI RecName: Full=ATP-dependent 6-phosphofructokinase {ECO:0000256|HAMAP-Rule:MF_03186}; Short=ATP-PFK {ECO:0000256|HAMAP-Rule:MF_03186}; Short=Phosphofructokinase {ECO:0000256|HAMAP-Rule:MF_03186}; EC=2.7.1.11 {ECO:0000256|HAMAP-Rule:MF_03186}; AltName: Full=Phosphohexokinase {ECO:0000256|HAMAP-Rule:MF_03186};	At4g26270	GO:0005737,cytoplasm; GO:0005829,cytosol; GO:0003872,6-phosphofructokinase activity; GO:0005524,ATP binding; GO:0046872,metal ion binding; GO:0071456,cellular response to hypoxia; GO:0006002,fructose 6-phosphate metabolic process; GO:0006096,glycolytic process; GO:0010053,root epidermal cell differentiation; GO:0003674,molecular_function; GO:0003824,catalytic activity; GO:0008443,phosphofructokin…	PF00365.20:Phosphofructokinase	--	--	--
	Apse002G0052900	9.38	9.34	10.11	11.65	11.87	11.62	3.63	4.51	3.99	10.92	11.8	11.28	7.07	6.88	5.72	298	319	376	388	394	376	120	119	119	310	383	374	205	167	166	GWHBECT00000002	12964735	12967676	-	gene-Apse002G0052900	--	K00850 6-phosphofructokinase 1 [EC:2.7.1.11] | (RefSeq) ATP-dependent 6-phosphofructokinase 3-like (A)	ko00010: Glycolysis / Gluconeogenesis; ko00030: Pentose phosphate pathway; ko00051: Fructose and mannose metabolism; ko00052: Galactose metabolism; ko01100: Metabolic pathways; ko01110: Biosynthesis of secondary metabolites; ko01200: Carbon metabolism; ko01230: Biosynthesis of amino acids; ko03018: RNA degradation	PREDICTED: ATP-dependent 6-phosphofructokinase 3-like [Citrus sinensis]	PFKA3_ARATH RecName: Full=ATP-dependent 6-phosphofructokinase 3 {ECO:0000255|HAMAP-Rule:MF_03186}; Short=ATP-PFK 3 {ECO:0000255|HAMAP-Rule:MF_03186}; Short=Phosphofructokinase 3 {ECO:0000255|HAMAP-Rule:MF_03186}; EC=2.7.1.11 {ECO:0000255|HAMAP-Rule:MF_03186}; AltName: Full=Phosphohexokinase 3 {ECO:0000255|HAMAP-Rule:MF_03186};	A0A5C7IHS7_9ROSI RecName: Full=ATP-dependent 6-phosphofructokinase {ECO:0000256|HAMAP-Rule:MF_03186}; Short=ATP-PFK {ECO:0000256|HAMAP-Rule:MF_03186}; Short=Phosphofructokinase {ECO:0000256|HAMAP-Rule:MF_03186}; EC=2.7.1.11 {ECO:0000256|HAMAP-Rule:MF_03186}; AltName: Full=Phosphohexokinase {ECO:0000256|HAMAP-Rule:MF_03186};	At4g29220	GO:0005737,cytoplasm; GO:0005829,cytosol; GO:0003872,6-phosphofructokinase activity; GO:0005524,ATP binding; GO:0046872,metal ion binding; GO:0071456,cellular response to hypoxia; GO:0006002,fructose 6-phosphate metabolic process; GO:0006096,glycolytic process; GO:0010053,root epidermal cell differentiation; GO:0003674,molecular_function; GO:0003824,catalytic activity; GO:0008443,phosphofructokin…	PF00365.20:Phosphofructokinase	--	--	--
	Apse002G0054500	8	8.25	7.01	4.82	4.36	4.17	5.08	3.68	5.28	10.15	10.8	10.7	26.38	27.3	24.38	241	267	247	152	137	128	159	92	149	273	332	336	725	628	670	GWHBECT00000002	13182083	13186891	+	gene-Apse002G0054500	--	K00850 6-phosphofructokinase 1 [EC:2.7.1.11] | (RefSeq) ATP-dependent 6-phosphofructokinase 3-like (A)	ko00010: Glycolysis / Gluconeogenesis; ko00030: Pentose phosphate pathway; ko00051: Fructose and mannose metabolism; ko00052: Galactose metabolism; ko01100: Metabolic pathways; ko01110: Biosynthesis of secondary metabolites; ko01200: Carbon metabolism; ko01230: Biosynthesis of amino acids; ko03018: RNA degradation	PREDICTED: ATP-dependent 6-phosphofructokinase 3-like [Citrus sinensis]	PFKA7_ARATH RecName: Full=ATP-dependent 6-phosphofructokinase 7 {ECO:0000255|HAMAP-Rule:MF_03186}; Short=ATP-PFK 7 {ECO:0000255|HAMAP-Rule:MF_03186}; Short=Phosphofructokinase 7 {ECO:0000255|HAMAP-Rule:MF_03186}; EC=2.7.1.11 {ECO:0000255|HAMAP-Rule:MF_03186}; AltName: Full=Phosphohexokinase 7 {ECO:0000255|HAMAP-Rule:MF_03186};	A0A5C7IHS7_9ROSI RecName: Full=ATP-dependent 6-phosphofructokinase {ECO:0000256|HAMAP-Rule:MF_03186}; Short=ATP-PFK {ECO:0000256|HAMAP-Rule:MF_03186}; Short=Phosphofructokinase {ECO:0000256|HAMAP-Rule:MF_03186}; EC=2.7.1.11 {ECO:0000256|HAMAP-Rule:MF_03186}; AltName: Full=Phosphohexokinase {ECO:0000256|HAMAP-Rule:MF_03186};	At5g56630	GO:0005737,cytoplasm; GO:0005829,cytosol; GO:0003872,6-phosphofructokinase activity; GO:0005524,ATP binding; GO:0046872,metal ion binding; GO:0006002,fructose 6-phosphate metabolic process; GO:0006096,glycolytic process; GO:0003674,molecular_function; GO:0003824,catalytic activity; GO:0008443,phosphofructokinase activity; GO:0016301,kinase activity; GO:0016740,transferase activity; GO:0016772,tra…	--	--	--	--
	Apse002G0054700	12.14	13.07	12.21	4.77	4.67	3.39	0	0	0	2	3.15	3.2	0.91	2.03	1.7	102	118	120	42	41	29	0	0	0	15	27	28	7	13	13	GWHBECT00000002	13255667	13256413	+	gene-Apse002G0054700	--	K00850 6-phosphofructokinase 1 [EC:2.7.1.11] | (RefSeq) ATP-dependent 6-phosphofructokinase 6 (A)	ko00010: Glycolysis / Gluconeogenesis; ko00030: Pentose phosphate pathway; ko00051: Fructose and mannose metabolism; ko00052: Galactose metabolism; ko01100: Metabolic pathways; ko01110: Biosynthesis of secondary metabolites; ko01200: Carbon metabolism; ko01230: Biosynthesis of amino acids; ko03018: RNA degradation	ATP-dependent 6-phosphofructokinase [Trema orientalis]	PFKA4_ARATH RecName: Full=ATP-dependent 6-phosphofructokinase 4, chloroplastic {ECO:0000255|HAMAP-Rule:MF_03186}; Short=ATP-PFK 4 {ECO:0000255|HAMAP-Rule:MF_03186}; Short=Phosphofructokinase 4 {ECO:0000255|HAMAP-Rule:MF_03186}; EC=2.7.1.11 {ECO:0000255|HAMAP-Rule:MF_03186}; AltName: Full=Phosphohexokinase 4 {ECO:0000255|HAMAP-Rule:MF_03186}; Flags: Precursor;	A0A2P5E6B2_TREOI RecName: Full=ATP-dependent 6-phosphofructokinase {ECO:0000256|HAMAP-Rule:MF_03186}; Short=ATP-PFK {ECO:0000256|HAMAP-Rule:MF_03186}; Short=Phosphofructokinase {ECO:0000256|HAMAP-Rule:MF_03186}; EC=2.7.1.11 {ECO:0000256|HAMAP-Rule:MF_03186}; AltName: Full=Phosphohexokinase {ECO:0000256|HAMAP-Rule:MF_03186};	At5g61580	GO:0009507,chloroplast; GO:0005737,cytoplasm; GO:0003872,6-phosphofructokinase activity; GO:0005524,ATP binding; GO:0046872,metal ion binding; GO:0006002,fructose 6-phosphate metabolic process; GO:0006096,glycolytic process; GO:0003674,molecular_function; GO:0003824,catalytic activity; GO:0008443,phosphofructokinase activity; GO:0016301,kinase activity; GO:0016740,transferase activity; GO:0016772…	--	--	--	--
	Apse002G0055000	4.2	3.07	3	4.85	5.98	5	3.78	3.73	4.25	16.73	18.34	16.99	20.51	11.81	20.06	80	63	67	97	119	97	75	59	76	285	357	338	357	172	349	GWHBECT00000002	13334458	13337930	+	gene-Apse002G0055000	--	K00850 6-phosphofructokinase 1 [EC:2.7.1.11] | (RefSeq) ATP-dependent 6-phosphofructokinase 4, chloroplastic-like (A)	ko00010: Glycolysis / Gluconeogenesis; ko00030: Pentose phosphate pathway; ko00051: Fructose and mannose metabolism; ko00052: Galactose metabolism; ko01100: Metabolic pathways; ko01110: Biosynthesis of secondary metabolites; ko01200: Carbon metabolism; ko01230: Biosynthesis of amino acids; ko03018: RNA degradation	PREDICTED: ATP-dependent 6-phosphofructokinase 3 isoform X2 [Phoenix dactylifera]	PFKA4_ARATH RecName: Full=ATP-dependent 6-phosphofructokinase 4, chloroplastic {ECO:0000255|HAMAP-Rule:MF_03186}; Short=ATP-PFK 4 {ECO:0000255|HAMAP-Rule:MF_03186}; Short=Phosphofructokinase 4 {ECO:0000255|HAMAP-Rule:MF_03186}; EC=2.7.1.11 {ECO:0000255|HAMAP-Rule:MF_03186}; AltName: Full=Phosphohexokinase 4 {ECO:0000255|HAMAP-Rule:MF_03186}; Flags: Precursor;	A0A7I4B4B3_PHYPA RecName: Full=PFK domain-containing protein {ECO:0000259|Pfam:PF00365};	At5g61580	GO:0009507,chloroplast; GO:0005737,cytoplasm; GO:0003872,6-phosphofructokinase activity; GO:0005524,ATP binding; GO:0046872,metal ion binding; GO:0006002,fructose 6-phosphate metabolic process; GO:0006096,glycolytic process; GO:0003674,molecular_function; GO:0003824,catalytic activity; GO:0008443,phosphofructokinase activity; GO:0016301,kinase activity; GO:0016740,transferase activity; GO:0016772…	PF00365.20:Phosphofructokinase	--	--	--
	Apse002G0055100	7.08	6.64	5.81	14.34	14.88	13.67	25.44	24.98	25.61	6.56	7.4	8.53	9.42	10.13	10.56	476	480	457	1011	1045	936	1779	1394	1614	394	508	598	578	520	648	GWHBECT00000002	13379260	13384683	+	gene-Apse002G0055100	--	K00850 6-phosphofructokinase 1 [EC:2.7.1.11] | (RefSeq) ATP-dependent 6-phosphofructokinase 3-like (A)	ko00010: Glycolysis / Gluconeogenesis; ko00030: Pentose phosphate pathway; ko00051: Fructose and mannose metabolism; ko00052: Galactose metabolism; ko01100: Metabolic pathways; ko01110: Biosynthesis of secondary metabolites; ko01200: Carbon metabolism; ko01230: Biosynthesis of amino acids; ko03018: RNA degradation	hypothetical protein CICLE_v10025255mg [Citrus clementina]	PFKA1_ARATH RecName: Full=ATP-dependent 6-phosphofructokinase 1 {ECO:0000255|HAMAP-Rule:MF_03186}; Short=ATP-PFK 1 {ECO:0000255|HAMAP-Rule:MF_03186}; Short=Phosphofructokinase 1 {ECO:0000255|HAMAP-Rule:MF_03186}; EC=2.7.1.11 {ECO:0000255|HAMAP-Rule:MF_03186}; AltName: Full=Phosphohexokinase 1 {ECO:0000255|HAMAP-Rule:MF_03186};	A0A5C7IIA5_9ROSI SubName: Full=Uncharacterized protein {ECO:0000313|EMBL:TXG68815.1};	At4g29220	GO:0005737,cytoplasm; GO:0005829,cytosol; GO:0005886,plasma membrane; GO:0003872,6-phosphofructokinase activity; GO:0005524,ATP binding; GO:0046872,metal ion binding; GO:0006002,fructose 6-phosphate metabolic process; GO:0006096,glycolytic process; GO:0003674,molecular_function; GO:0003824,catalytic activity; GO:0008443,phosphofructokinase activity; GO:0016301,kinase activity; GO:0016740,transfer…	--	--	--	--
	Apse002G0062300	277.87	276.61	283.7	377.62	372.28	384.74	416.76	401.29	401.93	118.79	110.71	112.73	371	388.22	396.29	10717	11470	12801	15264	14995	15109	16712	12843	14530	4092	4359	4535	13058	11434	13946	GWHBECT00000002	15141335	15142977	-	gene-Apse002G0062300	--	K00850 6-phosphofructokinase 1 [EC:2.7.1.11] | (RefSeq) hypothetical protein (A)	ko00010: Glycolysis / Gluconeogenesis; ko00030: Pentose phosphate pathway; ko00051: Fructose and mannose metabolism; ko00052: Galactose metabolism; ko01100: Metabolic pathways; ko01110: Biosynthesis of secondary metabolites; ko01200: Carbon metabolism; ko01230: Biosynthesis of amino acids; ko03018: RNA degradation	hypothetical protein CICLE_v10015031mg [Citrus clementina]	PFKA2_ARATH RecName: Full=ATP-dependent 6-phosphofructokinase 2 {ECO:0000255|HAMAP-Rule:MF_03186}; Short=ATP-PFK 2 {ECO:0000255|HAMAP-Rule:MF_03186}; Short=Phosphofructokinase 2 {ECO:0000255|HAMAP-Rule:MF_03186}; EC=2.7.1.11 {ECO:0000255|HAMAP-Rule:MF_03186}; AltName: Full=Phosphohexokinase 2 {ECO:0000255|HAMAP-Rule:MF_03186};	A0A5C7IJS1_9ROSI RecName: Full=ATP-dependent 6-phosphofructokinase {ECO:0000256|HAMAP-Rule:MF_03186}; Short=ATP-PFK {ECO:0000256|HAMAP-Rule:MF_03186}; Short=Phosphofructokinase {ECO:0000256|HAMAP-Rule:MF_03186}; EC=2.7.1.11 {ECO:0000256|HAMAP-Rule:MF_03186}; AltName: Full=Phosphohexokinase {ECO:0000256|HAMAP-Rule:MF_03186};	At5g47810	GO:0005737,cytoplasm; GO:0005829,cytosol; GO:0003872,6-phosphofructokinase activity; GO:0005524,ATP binding; GO:0046872,metal ion binding; GO:0006002,fructose 6-phosphate metabolic process; GO:0006096,glycolytic process; GO:0003674,molecular_function; GO:0003824,catalytic activity; GO:0008443,phosphofructokinase activity; GO:0016301,kinase activity; GO:0016740,transferase activity; GO:0016772,tra…	PF00365.20:Phosphofructokinase	--	--	--
	Apse005G0090200	82.39	79.54	81.27	107.95	109.18	106.88	150.05	157.45	154.79	21.9	23.7	24.05	67.24	65.81	60.4	4549	4722	5250	6247	6296	6009	8614	7214	8011	1080	1336	1385	3388	2775	3043	GWHBECT00000005	30731987	30736506	+	gene-Apse005G0090200	--	K00850 6-phosphofructokinase 1 [EC:2.7.1.11] | (RefSeq) ATP-dependent 6-phosphofructokinase 3 (A)	ko00010: Glycolysis / Gluconeogenesis; ko00030: Pentose phosphate pathway; ko00051: Fructose and mannose metabolism; ko00052: Galactose metabolism; ko01100: Metabolic pathways; ko01110: Biosynthesis of secondary metabolites; ko01200: Carbon metabolism; ko01230: Biosynthesis of amino acids; ko03018: RNA degradation	PREDICTED: ATP-dependent 6-phosphofructokinase 3 [Theobroma cacao]	PFKA3_ARATH RecName: Full=ATP-dependent 6-phosphofructokinase 3 {ECO:0000255|HAMAP-Rule:MF_03186}; Short=ATP-PFK 3 {ECO:0000255|HAMAP-Rule:MF_03186}; Short=Phosphofructokinase 3 {ECO:0000255|HAMAP-Rule:MF_03186}; EC=2.7.1.11 {ECO:0000255|HAMAP-Rule:MF_03186}; AltName: Full=Phosphohexokinase 3 {ECO:0000255|HAMAP-Rule:MF_03186};	A0A5C7HXV3_9ROSI RecName: Full=ATP-dependent 6-phosphofructokinase {ECO:0000256|HAMAP-Rule:MF_03186}; Short=ATP-PFK {ECO:0000256|HAMAP-Rule:MF_03186}; Short=Phosphofructokinase {ECO:0000256|HAMAP-Rule:MF_03186}; EC=2.7.1.11 {ECO:0000256|HAMAP-Rule:MF_03186}; AltName: Full=Phosphohexokinase {ECO:0000256|HAMAP-Rule:MF_03186};	At5g56630	GO:0005737,cytoplasm; GO:0005829,cytosol; GO:0003872,6-phosphofructokinase activity; GO:0005524,ATP binding; GO:0046872,metal ion binding; GO:0071456,cellular response to hypoxia; GO:0006002,fructose 6-phosphate metabolic process; GO:0006096,glycolytic process; GO:0010053,root epidermal cell differentiation; GO:0003674,molecular_function; GO:0003824,catalytic activity; GO:0008443,phosphofructokin…	PF00365.20:Phosphofructokinase	--	--	--
	Apse005G0141800	71.31	70.59	70	104.17	104.56	105.06	140.65	139.67	153.62	28.63	29.5	31.42	90.43	89.67	88.08	3173	3377	3644	4858	4859	4760	6507	5157	6407	1138	1340	1458	3672	3047	3576	GWHBECT00000005	37651673	37656417	-	gene-Apse005G0141800	--	K00850 6-phosphofructokinase 1 [EC:2.7.1.11] | (RefSeq) ATP-dependent 6-phosphofructokinase 3-like (A)	ko00010: Glycolysis / Gluconeogenesis; ko00030: Pentose phosphate pathway; ko00051: Fructose and mannose metabolism; ko00052: Galactose metabolism; ko01100: Metabolic pathways; ko01110: Biosynthesis of secondary metabolites; ko01200: Carbon metabolism; ko01230: Biosynthesis of amino acids; ko03018: RNA degradation	PREDICTED: ATP-dependent 6-phosphofructokinase 3-like [Juglans regia]	PFKA3_ARATH RecName: Full=ATP-dependent 6-phosphofructokinase 3 {ECO:0000255|HAMAP-Rule:MF_03186}; Short=ATP-PFK 3 {ECO:0000255|HAMAP-Rule:MF_03186}; Short=Phosphofructokinase 3 {ECO:0000255|HAMAP-Rule:MF_03186}; EC=2.7.1.11 {ECO:0000255|HAMAP-Rule:MF_03186}; AltName: Full=Phosphohexokinase 3 {ECO:0000255|HAMAP-Rule:MF_03186};	A0A5C7HXX3_9ROSI RecName: Full=ATP-dependent 6-phosphofructokinase {ECO:0000256|HAMAP-Rule:MF_03186}; Short=ATP-PFK {ECO:0000256|HAMAP-Rule:MF_03186}; Short=Phosphofructokinase {ECO:0000256|HAMAP-Rule:MF_03186}; EC=2.7.1.11 {ECO:0000256|HAMAP-Rule:MF_03186}; AltName: Full=Phosphohexokinase {ECO:0000256|HAMAP-Rule:MF_03186};	At4g32840	GO:0005737,cytoplasm; GO:0005829,cytosol; GO:0003872,6-phosphofructokinase activity; GO:0005524,ATP binding; GO:0046872,metal ion binding; GO:0071456,cellular response to hypoxia; GO:0006002,fructose 6-phosphate metabolic process; GO:0006096,glycolytic process; GO:0010053,root epidermal cell differentiation; GO:0003674,molecular_function; GO:0003824,catalytic activity; GO:0008443,phosphofructokin…	PF00365.20:Phosphofructokinase	--	--	--
	Apse006G0098400	15.96	15.99	16.05	12.55	13.01	12.98	6.94	7.61	8.28	9.42	8.3	9.34	11.3	11.76	11.8	814	877	958	671	693	674	368	322	396	429	432	497	526	458	549	GWHBECT00000006	15057103	15064909	-	gene-Apse006G0098400	--	K00850 6-phosphofructokinase 1 [EC:2.7.1.11] | (RefSeq) ATP-dependent 6-phosphofructokinase 5, chloroplastic (A)	ko00010: Glycolysis / Gluconeogenesis; ko00030: Pentose phosphate pathway; ko00051: Fructose and mannose metabolism; ko00052: Galactose metabolism; ko01100: Metabolic pathways; ko01110: Biosynthesis of secondary metabolites; ko01200: Carbon metabolism; ko01230: Biosynthesis of amino acids; ko03018: RNA degradation	PREDICTED: ATP-dependent 6-phosphofructokinase 5, chloroplastic [Citrus sinensis]	PFKA5_ARATH RecName: Full=ATP-dependent 6-phosphofructokinase 5, chloroplastic {ECO:0000255|HAMAP-Rule:MF_03186}; Short=ATP-PFK 5 {ECO:0000255|HAMAP-Rule:MF_03186}; Short=Phosphofructokinase 5 {ECO:0000255|HAMAP-Rule:MF_03186}; EC=2.7.1.11 {ECO:0000255|HAMAP-Rule:MF_03186}; AltName: Full=Phosphohexokinase 5 {ECO:0000255|HAMAP-Rule:MF_03186}; Flags: Precursor;	A0A5C7HSU8_9ROSI RecName: Full=PFK domain-containing protein {ECO:0000259|Pfam:PF00365};	At2g22480	GO:0009507,chloroplast; GO:0005737,cytoplasm; GO:0003872,6-phosphofructokinase activity; GO:0005524,ATP binding; GO:0046872,metal ion binding; GO:0006002,fructose 6-phosphate metabolic process; GO:0006096,glycolytic process; GO:0003674,molecular_function; GO:0003824,catalytic activity; GO:0008443,phosphofructokinase activity; GO:0016301,kinase activity; GO:0016740,transferase activity; GO:0016772…	PF00365.20:Phosphofructokinase	--	--	--
	Apse009G0141600	41.02	38.22	35.92	49.95	48.28	46.07	53.5	57.57	55.52	77.17	75.2	74.9	46.72	45.96	47.9	1191	1193	1220	1520	1464	1362	1615	1387	1511	2001	2229	2268	1238	1019	1269	GWHBECT00000009	36136571	36139298	+	gene-Apse009G0141600	--	K00850 6-phosphofructokinase 1 [EC:2.7.1.11] | (RefSeq) ATP-dependent 6-phosphofructokinase 5, chloroplastic-like (A)	ko00010: Glycolysis / Gluconeogenesis; ko00030: Pentose phosphate pathway; ko00051: Fructose and mannose metabolism; ko00052: Galactose metabolism; ko01100: Metabolic pathways; ko01110: Biosynthesis of secondary metabolites; ko01200: Carbon metabolism; ko01230: Biosynthesis of amino acids; ko03018: RNA degradation	uncharacterized protein LOC110819378 isoform X2 [Carica papaya]	--	A0A5C7HD35_9ROSI RecName: Full=RAB6-interacting golgin {ECO:0000256|ARBA:ARBA00014130};	At3g52900	GO:0005794,Golgi apparatus; GO:0005622,intracellular; GO:0005575,cellular_component; GO:0005623,cell; GO:0005737,cytoplasm; GO:0043231,intracellular membrane-bounded organelle; GO:0012505,endomembrane system; GO:0043226,organelle; GO:0043227,membrane-bounded organelle; GO:0043229,intracellular organelle; GO:0044424,intracellular part; GO:0044444,cytoplasmic part; GO:0044464,cell part	PF04949.13:Transcriptional activator	--	--	--
	Apse010G0098600	24.39	23.18	24.17	21.17	21.18	21.81	49.13	50.52	50.8	41.05	39.5	42.53	18.27	18.8	19.34	1393	1423	1615	1267	1263	1268	2917	2394	2719	2094	2303	2533	952	820	1008	GWHBECT00000010	11742600	11745081	-	gene-Apse010G0098600	--	K00850 6-phosphofructokinase 1 [EC:2.7.1.11] | (RefSeq) ATP-dependent 6-phosphofructokinase 6-like (A)	ko00010: Glycolysis / Gluconeogenesis; ko00030: Pentose phosphate pathway; ko00051: Fructose and mannose metabolism; ko00052: Galactose metabolism; ko01100: Metabolic pathways; ko01110: Biosynthesis of secondary metabolites; ko01200: Carbon metabolism; ko01230: Biosynthesis of amino acids; ko03018: RNA degradation	purine permease 3 [Herrania umbratica]	PUP1_ARATH RecName: Full=Purine permease 1 {ECO:0000303|PubMed:10662864}; Short=AtPUP1 {ECO:0000303|PubMed:10662864};	A0A5C7H6Z6_9ROSI RecName: Full=Probable purine permease {ECO:0000256|RuleBase:RU368015};	At1g28230	GO:0005887,integral component of plasma membrane; GO:0005345,purine nucleobase transmembrane transporter activity; GO:0015211,purine nucleoside transmembrane transporter activity; GO:0010184,cytokinin transport; GO:0006863,purine nucleobase transport; GO:0003674,molecular_function; GO:0005215,transporter activity; GO:0022857,transmembrane transporter activity; GO:0015205,nucleobase transmembrane …	PF16913.5:Purine nucleobase transmembrane transport	--	--	--
	Apse010G0099100	17.1	18.12	17.15	12.65	13.53	13.59	9.99	10.34	11.22	8.6	9.23	8.57	16.19	18.33	20.36	530	604	622	411	438	429	322	266	326	238	292	277	458	434	576	GWHBECT00000010	11840240	11842859	-	gene-Apse010G0099100	--	K00850 6-phosphofructokinase 1 [EC:2.7.1.11] | (RefSeq) ATP-dependent 6-phosphofructokinase 6-like (A)	ko00010: Glycolysis / Gluconeogenesis; ko00030: Pentose phosphate pathway; ko00051: Fructose and mannose metabolism; ko00052: Galactose metabolism; ko01100: Metabolic pathways; ko01110: Biosynthesis of secondary metabolites; ko01200: Carbon metabolism; ko01230: Biosynthesis of amino acids; ko03018: RNA degradation	Purine permease 3 [Theobroma cacao]	PUP1_ARATH RecName: Full=Purine permease 1 {ECO:0000303|PubMed:10662864}; Short=AtPUP1 {ECO:0000303|PubMed:10662864};	A0A5C7H6Z6_9ROSI RecName: Full=Probable purine permease {ECO:0000256|RuleBase:RU368015};	At1g28230	GO:0005887,integral component of plasma membrane; GO:0005345,purine nucleobase transmembrane transporter activity; GO:0015211,purine nucleoside transmembrane transporter activity; GO:0010184,cytokinin transport; GO:0006863,purine nucleobase transport; GO:0003674,molecular_function; GO:0005215,transporter activity; GO:0022857,transmembrane transporter activity; GO:0015205,nucleobase transmembrane …	PF16913.5:Purine nucleobase transmembrane transport	--	--	--
2.7.1.90	Apse001G0057800	3.06	2.91	3.04	3.04	2.78	2.38	4.3	4.74	4.59	2.64	2.94	2.7	1.93	1.73	1.79	148	151	172	154	140	117	216	190	208	114	145	136	85	64	79	GWHBECT00000001	7780368	7783513	+	gene-Apse001G0057800	--	K00895 diphosphate-dependent phosphofructokinase [EC:2.7.1.90] | (RefSeq) LOW QUALITY PROTEIN: uncharacterized protein LOC110656716 (A)	ko00010: Glycolysis / Gluconeogenesis; ko00030: Pentose phosphate pathway; ko00051: Fructose and mannose metabolism; ko01100: Metabolic pathways; ko01110: Biosynthesis of secondary metabolites	hypothetical protein CISIN_1g044420mg, partial [Citrus sinensis]	NPR4_ORYSJ RecName: Full=Ankyrin repeat-containing protein NPR4 {ECO:0000305}; Short=OsNPR4 {ECO:0000303|PubMed:17309686};	A0A067GPT7_CITSI RecName: Full=ANK_REP_REGION domain-containing protein {ECO:0000259|PROSITE:PS50297}; Flags: Fragment;	At3g54070	GO:0016021,integral component of membrane; GO:0016020,membrane; GO:0005886,plasma membrane; GO:0005575,cellular_component; GO:0031224,intrinsic component of membrane; GO:0044425,membrane part; GO:0005623,cell; GO:0044464,cell part; GO:0071944,cell periphery	PF13962.6:Domain of unknown function	--	--	--
	Apse009G0204200	1.01	1.07	1.06	0	0	0	0	0	0	0	0	0	0	0	0	48	55	59	0	0	0	0	0	0	0	0	0	0	0	0	GWHBECT00000009	43554941	43558617	-	gene-Apse009G0204200	--	K00895 diphosphate-dependent phosphofructokinase [EC:2.7.1.90] | (RefSeq) pyrophosphate--fructose 6-phosphate 1-phosphotransferase subunit beta-like (A)	ko00010: Glycolysis / Gluconeogenesis; ko00030: Pentose phosphate pathway; ko00051: Fructose and mannose metabolism; ko01100: Metabolic pathways; ko01110: Biosynthesis of secondary metabolites	hypothetical protein CISIN_1g042388mg [Citrus sinensis]	PFPB1_ARATH RecName: Full=Pyrophosphate--fructose 6-phosphate 1-phosphotransferase subunit beta 1 {ECO:0000255|HAMAP-Rule:MF_03185}; Short=PFP 1 {ECO:0000255|HAMAP-Rule:MF_03185}; EC=2.7.1.90 {ECO:0000255|HAMAP-Rule:MF_03185}; AltName: Full=6-phosphofructokinase, pyrophosphate dependent 1 {ECO:0000255|HAMAP-Rule:MF_03185}; AltName: Full=PPi-PFK 1 {ECO:0000255|HAMAP-Rule:MF_03185}; AltName: Full=P…	A0A5C7HGD0_9ROSI RecName: Full=Pyrophosphate--fructose 6-phosphate 1-phosphotransferase subunit beta {ECO:0000256|HAMAP-Rule:MF_03185}; Short=PFP {ECO:0000256|HAMAP-Rule:MF_03185}; EC=2.7.1.90 {ECO:0000256|HAMAP-Rule:MF_03185}; AltName: Full=6-phosphofructokinase, pyrophosphate dependent {ECO:0000256|HAMAP-Rule:MF_03185}; AltName: Full=PPi-PFK {ECO:0000256|HAMAP-Rule:MF_03185}; AltName: Full=Pyro…	At1g12000	GO:0005618,cell wall; GO:0005829,cytosol; GO:0003872,6-phosphofructokinase activity; GO:0005524,ATP binding; GO:0047334,diphosphate-fructose-6-phosphate 1-phosphotransferase activity; GO:0046872,metal ion binding; GO:0008443,phosphofructokinase activity; GO:0006002,fructose 6-phosphate metabolic process; GO:0015979,photosynthesis; GO:0046686,response to cadmium ion; GO:0009749,response to glucose…	PF00365.20:Phosphofructokinase	--	--	--
	Apse009G0204600	0.08	0.18	0.16	0.03	0.1	0.11	0.16	0.1	0.14	0.78	0.58	0.85	0.15	0.18	0.06	3	7	7	1	4	4	6	3	5	26	22	33	5	5	2	GWHBECT00000009	43632263	43635384	-	gene-Apse009G0204600	--	K00895 diphosphate-dependent phosphofructokinase [EC:2.7.1.90] | (RefSeq) pyrophosphate--fructose 6-phosphate 1-phosphotransferase subunit beta-like (A)	ko00010: Glycolysis / Gluconeogenesis; ko00030: Pentose phosphate pathway; ko00051: Fructose and mannose metabolism; ko01100: Metabolic pathways; ko01110: Biosynthesis of secondary metabolites	PFK domain-containing protein [Cephalotus follicularis]	PFPB1_ARATH RecName: Full=Pyrophosphate--fructose 6-phosphate 1-phosphotransferase subunit beta 1 {ECO:0000255|HAMAP-Rule:MF_03185}; Short=PFP 1 {ECO:0000255|HAMAP-Rule:MF_03185}; EC=2.7.1.90 {ECO:0000255|HAMAP-Rule:MF_03185}; AltName: Full=6-phosphofructokinase, pyrophosphate dependent 1 {ECO:0000255|HAMAP-Rule:MF_03185}; AltName: Full=PPi-PFK 1 {ECO:0000255|HAMAP-Rule:MF_03185}; AltName: Full=P…	A0A5C7HGD0_9ROSI RecName: Full=Pyrophosphate--fructose 6-phosphate 1-phosphotransferase subunit beta {ECO:0000256|HAMAP-Rule:MF_03185}; Short=PFP {ECO:0000256|HAMAP-Rule:MF_03185}; EC=2.7.1.90 {ECO:0000256|HAMAP-Rule:MF_03185}; AltName: Full=6-phosphofructokinase, pyrophosphate dependent {ECO:0000256|HAMAP-Rule:MF_03185}; AltName: Full=PPi-PFK {ECO:0000256|HAMAP-Rule:MF_03185}; AltName: Full=Pyro…	At1g12000	GO:0005618,cell wall; GO:0005829,cytosol; GO:0003872,6-phosphofructokinase activity; GO:0005524,ATP binding; GO:0047334,diphosphate-fructose-6-phosphate 1-phosphotransferase activity; GO:0046872,metal ion binding; GO:0008443,phosphofructokinase activity; GO:0006002,fructose 6-phosphate metabolic process; GO:0015979,photosynthesis; GO:0046686,response to cadmium ion; GO:0009749,response to glucose…	PF00365.20:Phosphofructokinase	--	--	--
	Apse010G0003100	65.05	65.69	65.46	76.23	78.57	82.75	107.62	109.55	115.03	32.26	35.92	34.87	49.88	50.82	52.55	3651	3964	4298	4484	4605	4729	6280	5102	6051	1617	2058	2041	2555	2178	2691	GWHBECT00000010	266867	273100	+	gene-Apse010G0003100	--	K00895 diphosphate-dependent phosphofructokinase [EC:2.7.1.90] | (RefSeq) pyrophosphate--fructose 6-phosphate 1-phosphotransferase subunit alpha isoform X1 (A)	ko00010: Glycolysis / Gluconeogenesis; ko00030: Pentose phosphate pathway; ko00051: Fructose and mannose metabolism; ko01100: Metabolic pathways; ko01110: Biosynthesis of secondary metabolites	PFK domain-containing protein [Cephalotus follicularis]	PFPA_RICCO RecName: Full=Pyrophosphate--fructose 6-phosphate 1-phosphotransferase subunit alpha {ECO:0000255|HAMAP-Rule:MF_03185}; Short=PFP {ECO:0000255|HAMAP-Rule:MF_03185}; AltName: Full=6-phosphofructokinase, pyrophosphate dependent {ECO:0000255|HAMAP-Rule:MF_03185}; AltName: Full=PPi-PFK {ECO:0000255|HAMAP-Rule:MF_03185}; AltName: Full=Pyrophosphate-dependent 6-phosphofructose-1-kinase {ECO:…	A0A1Q3BDE6_CEPFO RecName: Full=Pyrophosphate--fructose 6-phosphate 1-phosphotransferase subunit alpha {ECO:0000256|HAMAP-Rule:MF_03185}; Short=PFP {ECO:0000256|HAMAP-Rule:MF_03185}; AltName: Full=6-phosphofructokinase, pyrophosphate dependent {ECO:0000256|HAMAP-Rule:MF_03185}; AltName: Full=PPi-PFK {ECO:0000256|HAMAP-Rule:MF_03185}; AltName: Full=Pyrophosphate-dependent 6-phosphofructose-1-kinase…	At1g76550	GO:0005737,cytoplasm; GO:0003872,6-phosphofructokinase activity; GO:0005524,ATP binding; GO:0047334,diphosphate-fructose-6-phosphate 1-phosphotransferase activity; GO:0046872,metal ion binding; GO:0003674,molecular_function; GO:0003824,catalytic activity; GO:0008443,phosphofructokinase activity; GO:0016301,kinase activity; GO:0016740,transferase activity; GO:0016772,transferase activity, transfer…	PF00365.20:Phosphofructokinase	--	--	--
5.3.1.1	Apse001G0287500	40.12	40.75	39.03	35.78	34.65	37.31	21.11	22.01	22.11	27.21	30.41	33.45	37.99	37.87	37.12	1773	1936	2018	1657	1599	1679	970	807	916	1074	1372	1542	1532	1278	1497	GWHBECT00000001	67052118	67055438	+	gene-Apse001G0287500	--	K01803 triosephosphate isomerase (TIM) [EC:5.3.1.1] | (RefSeq) triosephosphate isomerase, cytosolic (A)	ko00010: Glycolysis / Gluconeogenesis; ko00051: Fructose and mannose metabolism; ko00562: Inositol phosphate metabolism; ko00710: Carbon fixation in photosynthetic organisms; ko01100: Metabolic pathways; ko01110: Biosynthesis of secondary metabolites; ko01200: Carbon metabolism; ko01230: Biosynthesis of amino acids	hypothetical protein CICLE_v10029115mg [Citrus clementina]	TPIS_COPJA RecName: Full=Triosephosphate isomerase, cytosolic; Short=TIM; Short=Triose-phosphate isomerase; EC=5.3.1.1;	A0A5B6UG31_9ROSI SubName: Full=Triosephosphate isomerase, cytosolic {ECO:0000313|EMBL:KAA3456709.1};	At3g55440	GO:0005737,cytoplasm; GO:0004807,triose-phosphate isomerase activity; GO:0006094,gluconeogenesis; GO:0006096,glycolytic process; GO:0003674,molecular_function; GO:0003824,catalytic activity; GO:0016853,isomerase activity; GO:0016860,intramolecular oxidoreductase activity; GO:0016861,intramolecular oxidoreductase activity, interconverting aldoses and ketoses; GO:0008152,metabolic process; GO:00059…	PF00121.18:Triosephosphate isomerase	--	--	--
	Apse004G0157400	15.21	13.97	12.67	11.64	10.74	11.59	15.12	12.85	12.89	32.4	29.35	30.57	10.91	11.4	10.92	388	383	378	311	286	301	401	272	308	738	764	813	254	222	254	GWHBECT00000004	23515192	23516553	+	gene-Apse004G0157400	--	K06041 arabinose-5-phosphate isomerase [EC:5.3.1.13] | (RefSeq) probable arabinose 5-phosphate isomerase (A)	ko01100: Metabolic pathways	hypothetical protein CUMW_050960 [Citrus unshiu]	SETH3_ARATH RecName: Full=Probable arabinose 5-phosphate isomerase; Short=API; EC=5.3.1.13; AltName: Full=CBS domain-containing protein CBSSIS1;	A0A5C7I3I0_9ROSI SubName: Full=Uncharacterized protein {ECO:0000313|EMBL:TXG63837.1};	At3g54690	GO:0019146,arabinose-5-phosphate isomerase activity; GO:0005524,ATP binding; GO:1901135,carbohydrate derivative metabolic process; GO:0005975,carbohydrate metabolic process; GO:0003674,molecular_function; GO:0003824,catalytic activity; GO:0016853,isomerase activity; GO:0016860,intramolecular oxidoreductase activity; GO:0016861,intramolecular oxidoreductase activity, interconverting aldoses and ke…	PF01380.22:SIS domain	--	--	--
	Apse007G0087800	4.73	3.83	3.12	3.73	3.64	3.08	4.15	4.83	4.66	2.01	2.01	1.68	2.2	1.95	2.31	92	80	71	76	74	61	84	78	85	35	40	34	39	29	41	GWHBECT00000007	29679376	29682636	-	gene-Apse007G0087800	--	K01814 phosphoribosylformimino-5-aminoimidazole carboxamide ribotide isomerase [EC:5.3.1.16] | (RefSeq) 1-(5-phosphoribosyl)-5-[(5- phosphoribosylamino)methylideneamino] imidazole-4-carboxamide isomerase, chloroplastic isoform X1 (A)	ko00340: Histidine metabolism; ko01100: Metabolic pathways; ko01110: Biosynthesis of secondary metabolites; ko01230: Biosynthesis of amino acids	PREDICTED: 1-(5-phosphoribosyl)-5-[(5-phosphoribosylamino)methylideneamino]	HIS3_ARATH RecName: Full=1-(5-phosphoribosyl)-5-[(5-phosphoribosylamino)methylideneamino] imidazole-4-carboxamide isomerase, chloroplastic; EC=5.3.1.16; AltName: Full=5-proFAR isomerase; AltName: Full=BBM II; AltName: Full=Phosphoribosylformimino-5-aminoimidazole carboxamide ribotide isomerase; AltName: Full=Protein ALBINO AND PALE GREEN 10; AltName: Full=Protein HISTIDINE BIOSYNTHESIS 3; Flags: …	A0A5C7HMM2_9ROSI RecName: Full=1-(5-phosphoribosyl)-5-[(5-phosphoribosylamino)methylideneamino] imidazole-4-carboxamide isomerase, chloroplastic {ECO:0000256|RuleBase:RU364022}; EC=5.3.1.16 {ECO:0000256|RuleBase:RU364022}; AltName: Full=5-proFAR isomerase {ECO:0000256|RuleBase:RU364022}; AltName: Full=Phosphoribosylformimino-5-aminoimidazole carboxamide ribotide isomerase {ECO:0000256|RuleBase:RU…	At2g36230	GO:0009507,chloroplast; GO:0005737,cytoplasm; GO:0003949,1-(5-phosphoribosyl)-5-[(5-phosphoribosylamino)methylideneamino]imidazole-4-carboxamide isomerase activity; GO:0000105,histidine biosynthetic process; GO:0000162,tryptophan biosynthetic process; GO:0003674,molecular_function; GO:0003824,catalytic activity; GO:0016853,isomerase activity; GO:0016860,intramolecular oxidoreductase activity; GO:…	PF00977.21:Histidine biosynthesis protein	--	--	--
	Apse012G0071000	2.29	1.92	3.1	2.84	2.22	2.07	5.31	5.69	5.5	0.89	0.96	0.59	2.63	1.81	2.63	63	57	100	82	64	58	152	130	142	22	27	17	66	38	66	GWHBECT00000012	19602399	19607093	-	gene-Apse012G0071000	--	K01814 phosphoribosylformimino-5-aminoimidazole carboxamide ribotide isomerase [EC:5.3.1.16] | (RefSeq) 1-(5-phosphoribosyl)-5-[(5- phosphoribosylamino)methylideneamino] imidazole-4-carboxamide isomerase, chloroplastic isoform X1 (A)	ko00340: Histidine metabolism; ko01100: Metabolic pathways; ko01110: Biosynthesis of secondary metabolites; ko01230: Biosynthesis of amino acids	PREDICTED: 1-(5-phosphoribosyl)-5-[(5-phosphoribosylamino)methylideneamino]	HIS3_ARATH RecName: Full=1-(5-phosphoribosyl)-5-[(5-phosphoribosylamino)methylideneamino] imidazole-4-carboxamide isomerase, chloroplastic; EC=5.3.1.16; AltName: Full=5-proFAR isomerase; AltName: Full=BBM II; AltName: Full=Phosphoribosylformimino-5-aminoimidazole carboxamide ribotide isomerase; AltName: Full=Protein ALBINO AND PALE GREEN 10; AltName: Full=Protein HISTIDINE BIOSYNTHESIS 3; Flags: …	A0A5C7HMM2_9ROSI RecName: Full=1-(5-phosphoribosyl)-5-[(5-phosphoribosylamino)methylideneamino] imidazole-4-carboxamide isomerase, chloroplastic {ECO:0000256|RuleBase:RU364022}; EC=5.3.1.16 {ECO:0000256|RuleBase:RU364022}; AltName: Full=5-proFAR isomerase {ECO:0000256|RuleBase:RU364022}; AltName: Full=Phosphoribosylformimino-5-aminoimidazole carboxamide ribotide isomerase {ECO:0000256|RuleBase:RU…	At2g36230	GO:0009507,chloroplast; GO:0005737,cytoplasm; GO:0003949,1-(5-phosphoribosyl)-5-[(5-phosphoribosylamino)methylideneamino]imidazole-4-carboxamide isomerase activity; GO:0000105,histidine biosynthetic process; GO:0000162,tryptophan biosynthetic process; GO:0003674,molecular_function; GO:0003824,catalytic activity; GO:0016853,isomerase activity; GO:0016860,intramolecular oxidoreductase activity; GO:…	PF00977.21:Histidine biosynthesis protein	--	--	--
	Apse012G0149700	47.16	47.36	46.95	61.03	55.33	60.12	115.36	119.56	119.28	38.8	40.2	42.36	48.52	49.75	47.57	1456	1572	1696	1975	1784	1890	3703	3063	3452	1070	1267	1364	1367	1173	1340	GWHBECT00000012	32217789	32221965	+	gene-Apse012G0149700	--	K01803 triosephosphate isomerase (TIM) [EC:5.3.1.1] | (RefSeq) triosephosphate isomerase, cytosolic (A)	ko00010: Glycolysis / Gluconeogenesis; ko00051: Fructose and mannose metabolism; ko00562: Inositol phosphate metabolism; ko00710: Carbon fixation in photosynthetic organisms; ko01100: Metabolic pathways; ko01110: Biosynthesis of secondary metabolites; ko01200: Carbon metabolism; ko01230: Biosynthesis of amino acids	triosphosphate isomerase-like protein type II [Dimocarpus longan]	TPIS_ARATH RecName: Full=Triosephosphate isomerase, cytosolic; Short=TIM; Short=Triose-phosphate isomerase; EC=5.3.1.1;	D1LWT8_9ROSI SubName: Full=Triosphosphate isomerase-like protein type II {ECO:0000313|EMBL:ACY66804.1};	At3g55440	GO:0048046,apoplast; GO:0005618,cell wall; GO:0009507,chloroplast; GO:0009570,chloroplast stroma; GO:0005829,cytosol; GO:0005739,mitochondrion; GO:0005886,plasma membrane; GO:0009506,plasmodesma; GO:0005774,vacuolar membrane; GO:0005773,vacuole; GO:0005507,copper ion binding; GO:0004807,triose-phosphate isomerase activity; GO:0044262,cellular carbohydrate metabolic process; GO:0006094,gluconeogen…	PF00121.18:Triosephosphate isomerase	--	--	--
2.7.2.3	Apse001G0319300	1.7	1.6	1.41	0.4	0.66	0.55	0.71	0.4	0.69	1.08	0.92	1.05	1.22	0.91	1.08	76	77	74	19	31	25	33	15	29	43	42	49	50	31	44	GWHBECT00000001	72756740	72758603	-	gene-Apse001G0319300	--	K00927 phosphoglycerate kinase [EC:2.7.2.3] | (RefSeq) uncharacterized LOC109182250 (A)	ko00010: Glycolysis / Gluconeogenesis; ko00710: Carbon fixation in photosynthetic organisms; ko01100: Metabolic pathways; ko01110: Biosynthesis of secondary metabolites; ko01200: Carbon metabolism; ko01230: Biosynthesis of amino acids	PREDICTED: UDP-glycosyltransferase 87A1-like [Citrus sinensis]	U87A2_ARATH RecName: Full=UDP-glycosyltransferase 87A2; EC=2.4.1.-;	A0A5C7IYZ6_9ROSI SubName: Full=Uncharacterized protein {ECO:0000313|EMBL:TXG74460.1};	At2g30140	GO:0005737,cytoplasm; GO:0005829,cytosol; GO:0005634,nucleus; GO:0008194,UDP-glycosyltransferase activity; GO:0009909,regulation of flower development; GO:0003674,molecular_function; GO:0003824,catalytic activity; GO:0016740,transferase activity; GO:0016757,transferase activity, transferring glycosyl groups; GO:0000003,reproduction; GO:0003006,developmental process involved in reproduction; GO:00…	PF00201.18:UDP-glucoronosyl and UDP-glucosyl transferase	--	--	--
	Apse002G0284800	531.55	543.79	551.59	510.69	520.15	538.65	751.15	800.34	768.59	199.58	209.29	208.46	548.27	585.59	544.37	20447	22490	24824	20589	20896	21098	30042	25547	27712	6857	8219	8364	19247	17202	19107	GWHBECT00000002	71771726	71775733	-	gene-Apse002G0284800	--	K00927 phosphoglycerate kinase [EC:2.7.2.3] | (RefSeq) phosphoglycerate kinase, cytosolic (A)	ko00010: Glycolysis / Gluconeogenesis; ko00710: Carbon fixation in photosynthetic organisms; ko01100: Metabolic pathways; ko01110: Biosynthesis of secondary metabolites; ko01200: Carbon metabolism; ko01230: Biosynthesis of amino acids	hypothetical protein CISIN_1g040813mg [Citrus sinensis]	PGKY_TOBAC RecName: Full=Phosphoglycerate kinase, cytosolic; EC=2.7.2.3;	A0A5C7IPK3_9ROSI RecName: Full=Phosphoglycerate kinase {ECO:0000256|ARBA:ARBA00013061, ECO:0000256|RuleBase:RU000532}; EC=2.7.2.3 {ECO:0000256|ARBA:ARBA00013061, ECO:0000256|RuleBase:RU000532};	At1g79550	GO:0005829,cytosol; GO:0043531,ADP binding; GO:0005524,ATP binding; GO:0004618,phosphoglycerate kinase activity; GO:0006094,gluconeogenesis; GO:0006096,glycolytic process; GO:0000166,nucleotide binding; GO:0003674,molecular_function; GO:0005488,binding; GO:0017076,purine nucleotide binding; GO:0030554,adenyl nucleotide binding; GO:0032553,ribonucleotide binding; GO:0032555,purine ribonucleotide b…	PF00162.19:Phosphoglycerate kinase	--	--	--
	Apse002G0284900	53.86	54.65	54.99	54.27	56.55	59.26	36.52	38.99	36.03	49.62	50.98	50.95	79.86	79.56	76.54	2697	2942	3221	2848	2957	3021	1901	1620	1691	2219	2606	2661	3649	3042	3497	GWHBECT00000002	71776911	71780460	-	gene-Apse002G0284900	--	K00927 phosphoglycerate kinase [EC:2.7.2.3] | (RefSeq) phosphoglycerate kinase, chloroplastic (A)	ko00010: Glycolysis / Gluconeogenesis; ko00710: Carbon fixation in photosynthetic organisms; ko01100: Metabolic pathways; ko01110: Biosynthesis of secondary metabolites; ko01200: Carbon metabolism; ko01230: Biosynthesis of amino acids	hypothetical protein CUMW_066960 [Citrus unshiu]	PGKH2_ARATH RecName: Full=Phosphoglycerate kinase 2, chloroplastic; EC=2.7.2.3; Flags: Precursor;	A0A2H5NQP8_CITUN RecName: Full=Phosphoglycerate kinase {ECO:0000256|ARBA:ARBA00013061, ECO:0000256|RuleBase:RU000532}; EC=2.7.2.3 {ECO:0000256|ARBA:ARBA00013061, ECO:0000256|RuleBase:RU000532};	At1g56190	GO:0009507,chloroplast; GO:0009570,chloroplast stroma; GO:0005829,cytosol; GO:0005739,mitochondrion; GO:0005634,nucleus; GO:0009536,plastid; GO:0009579,thylakoid; GO:0043531,ADP binding; GO:0005524,ATP binding; GO:0004618,phosphoglycerate kinase activity; GO:0004672,protein kinase activity; GO:0019375,galactolipid biosynthetic process; GO:0006094,gluconeogenesis; GO:0006096,glycolytic process; GO…	PF00162.19:Phosphoglycerate kinase	--	--	--
	Apse007G0112100	1.05	1.18	1.34	0.8	0.76	0.72	0.62	0.49	0.25	2.17	2.29	2.45	0.8	0.51	0.64	49	59	73	39	37	34	30	19	11	90	109	119	34	18	27	GWHBECT00000007	33729218	33731235	+	gene-Apse007G0112100	--	K00927 phosphoglycerate kinase [EC:2.7.2.3] | (RefSeq) uncharacterized LOC109182250 (A)	ko00010: Glycolysis / Gluconeogenesis; ko00710: Carbon fixation in photosynthetic organisms; ko01100: Metabolic pathways; ko01110: Biosynthesis of secondary metabolites; ko01200: Carbon metabolism; ko01230: Biosynthesis of amino acids	hypothetical protein CICLE_v10011571mg [Citrus clementina]	U86A1_ARATH RecName: Full=UDP-glycosyltransferase 86A1; EC=2.4.1.-;	A0A5C7HNS4_9ROSI RecName: Full=Glycosyltransferase {ECO:0000256|RuleBase:RU362057}; EC=2.4.1.- {ECO:0000256|RuleBase:RU362057};	At2g36970	GO:0008194,UDP-glycosyltransferase activity; GO:0003674,molecular_function; GO:0003824,catalytic activity; GO:0016740,transferase activity; GO:0016757,transferase activity, transferring glycosyl groups	PF00201.18:UDP-glucoronosyl and UDP-glucosyl transferase	--	--	--
	Apse007G0112200	0.64	0.52	0.44	1.76	1.79	1.77	0.08	0.1	0.13	2.09	2.1	1.96	0.33	0.34	0.26	32	28	26	93	94	91	4	4	6	94	108	103	15	13	12	GWHBECT00000007	33736280	33738449	+	gene-Apse007G0112200	--	K00927 phosphoglycerate kinase [EC:2.7.2.3] | (RefSeq) uncharacterized LOC109182250 (A)	ko00010: Glycolysis / Gluconeogenesis; ko00710: Carbon fixation in photosynthetic organisms; ko01100: Metabolic pathways; ko01110: Biosynthesis of secondary metabolites; ko01200: Carbon metabolism; ko01230: Biosynthesis of amino acids	hypothetical protein CICLE_v10011571mg [Citrus clementina]	U86A1_ARATH RecName: Full=UDP-glycosyltransferase 86A1; EC=2.4.1.-;	A0A5C7HNS4_9ROSI RecName: Full=Glycosyltransferase {ECO:0000256|RuleBase:RU362057}; EC=2.4.1.- {ECO:0000256|RuleBase:RU362057};	At2g36970	GO:0008194,UDP-glycosyltransferase activity; GO:0003674,molecular_function; GO:0003824,catalytic activity; GO:0016740,transferase activity; GO:0016757,transferase activity, transferring glycosyl groups	PF00201.18:UDP-glucoronosyl and UDP-glucosyl transferase	--	--	--
2.7.1.12	Apse012G0023300	2.25	2.4	2.41	1.51	1.19	1.46	2.58	2.88	2.3	0.96	0.37	0.14	1.47	1.69	1.1	47	54	59	33	26	31	56	50	45	18	8	3	28	27	21	GWHBECT00000012	8341985	8344085	-	gene-Apse012G0023300	--	K00851 gluconokinase [EC:2.7.1.12] | (RefSeq) uncharacterized protein LOC110667689 (A)	ko00030: Pentose phosphate pathway; ko01100: Metabolic pathways; ko01110: Biosynthesis of secondary metabolites; ko01200: Carbon metabolism	uncharacterized protein LOC110667689 [Hevea brasiliensis]	GNTK_ARATH RecName: Full=Gluconokinase {ECO:0000303|PubMed:12447540}; EC=2.7.1.12 {ECO:0000250|UniProtKB:Q5FQ97}; AltName: Full=Gluconate kinase {ECO:0000303|PubMed:12447540};	A0A5C7GWH7_9ROSI RecName: Full=Gluconokinase {ECO:0000256|RuleBase:RU363066}; EC=2.7.1.12 {ECO:0000256|RuleBase:RU363066};	At2g16790	GO:0005524,ATP binding; GO:0046316,gluconokinase activity; GO:0016787,hydrolase activity; GO:0046177,D-gluconate catabolic process; GO:0000166,nucleotide binding; GO:0003674,molecular_function; GO:0005488,binding; GO:0008144,drug binding; GO:0017076,purine nucleotide binding; GO:0030554,adenyl nucleotide binding; GO:0032553,ribonucleotide binding; GO:0032555,purine ribonucleotide binding; GO:0032…	PF01202.22:Shikimate kinase	--	--	--
5.4.2.11	Apse009G0110100	0.26	0.41	0.75	0.5	0.59	0.26	2.36	2.53	3.08	0.59	0.43	0.84	0.77	0.57	0.67	3	5	10	6	7	3	28	24	33	6	5	10	8	5	7	GWHBECT00000009	32102144	32103811	+	gene-Apse009G0110100	--	K15634 2,3-bisphosphoglycerate-dependent phosphoglycerate mutase [EC:5.4.2.11] | (RefSeq) phosphoglycerate mutase-like protein 4 (A)	ko00010: Glycolysis / Gluconeogenesis; ko00260: Glycine, serine and threonine metabolism; ko01100: Metabolic pathways; ko01110: Biosynthesis of secondary metabolites; ko01200: Carbon metabolism; ko01230: Biosynthesis of amino acids	Histidine phosphatase superfamily [Macleaya cordata]	PGML4_ARATH RecName: Full=Phosphoglycerate mutase-like protein 4 {ECO:0000305};	A0A5C7H7C9_9ROSI RecName: Full=Peptidase_S9 domain-containing protein {ECO:0000259|Pfam:PF00326};	At3g50520	GO:0005737,cytoplasm; GO:0016868,intramolecular transferase activity, phosphotransferases; GO:0016791,phosphatase activity; GO:0003674,molecular_function; GO:0003824,catalytic activity; GO:0016853,isomerase activity; GO:0016866,intramolecular transferase activity; GO:0016787,hydrolase activity; GO:0016788,hydrolase activity, acting on ester bonds; GO:0042578,phosphoric ester hydrolase activity; G…	PF00300.22:Histidine phosphatase superfamily (branch 1)	--	--	--
4.2.1.11	Apse002G0143100	28.35	27.98	24.47	28.58	27.36	26.18	30.17	29.7	27.32	11.93	13.17	12.01	27.26	30.78	28.87	620	658	626	655	625	583	686	539	560	233	294	274	544	514	576	GWHBECT00000002	36259690	36261873	-	gene-Apse002G0143100	--	K19658 peroxisomal enoyl-CoA hydratase 2 [EC:4.2.1.119] | (RefSeq) hypothetical protein (A)	--	hypothetical protein CICLE_v10001939mg [Citrus clementina]	ECH2_ARATH RecName: Full=Enoyl-CoA hydratase 2, peroxisomal; EC=4.2.1.119;	A0A5C7IKW0_9ROSI RecName: Full=MaoC-like domain-containing protein {ECO:0000259|Pfam:PF01575};	At1g76150	GO:0005739,mitochondrion; GO:0005777,peroxisome; GO:0044594,17-beta-hydroxysteroid dehydrogenase (NAD+) activity; GO:0003857,3-hydroxyacyl-CoA dehydrogenase activity; GO:0080023,3R-hydroxyacyl-CoA dehydratase activity; GO:0004300,enoyl-CoA hydratase activity; GO:0006635,fatty acid beta-oxidation; GO:0033542,fatty acid beta-oxidation, unsaturated, even number; GO:0003674,molecular_function; GO:000…	PF01575.19:MaoC like domain	--	--	--
	Apse007G0084000	6.7	6.59	7.45	4.62	4.92	4.92	10.26	10.03	12.01	3.42	2.39	2.62	3.39	4.34	4.06	206	218	268	149	158	154	328	256	346	94	75	84	95	102	114	GWHBECT00000007	29057374	29060928	+	gene-Apse007G0084000	--	K14759 isochorismate synthase / 2-succinyl-5-enolpyruvyl-6-hydroxy-3-cyclohexene-1-carboxylate synthase / 2-succinyl-6-hydroxy-2,4-cyclohexadiene-1-carboxylate synthase / o-succinylbenzoate synthase [EC:5.4.4.2 2.2.1.9 4.2.99.20 4.2.1.113] | (RefSeq) protein PHYLLO, chloroplastic (A)	ko00130: Ubiquinone and other terpenoid-quinone biosynthesis; ko01100: Metabolic pathways; ko01110: Biosynthesis of secondary metabolites; ko01240: Biosynthesis of cofactors	PREDICTED: alpha/beta hydrolase domain-containing protein 11 [Citrus sinensis]	--	A0A5C7HNB6_9ROSI RecName: Full=AB hydrolase-1 domain-containing protein {ECO:0000259|Pfam:PF12697};	At3g52570	--	PF12697.7:Alpha/beta hydrolase family	--	--	--
	Apse009G0158100	5.83	5.72	5.25	2.81	2.35	2.69	2.73	2.7	2.39	2.31	1.98	2.79	1.48	1.35	1.56	164	173	173	83	69	77	80	63	63	58	57	82	38	29	40	GWHBECT00000009	38039555	38040670	+	gene-Apse009G0158100	--	K01689 enolase [EC:4.2.1.11] | (RefSeq) enolase 1, chloroplastic isoform X1 (A)	ko00010: Glycolysis / Gluconeogenesis; ko01100: Metabolic pathways; ko01110: Biosynthesis of secondary metabolites; ko01200: Carbon metabolism; ko01230: Biosynthesis of amino acids; ko03018: RNA degradation	hypothetical protein TanjilG_09669 [Lupinus angustifolius]	--	A0A5C7HDB7_9ROSI SubName: Full=Uncharacterized protein {ECO:0000313|EMBL:TXG54984.1};	At5g47920	--	PF05553.11:Cotton fibre expressed protein	--	--	--
	Apse012G0127700	0.37	0.19	0.32	0.39	0.24	0.45	2.26	1.49	2.34	0.32	0.32	0.44	0.59	0.16	0.32	9	5	9	10	6	11	57	30	53	7	8	11	13	3	7	GWHBECT00000012	29324518	29325937	+	gene-Apse012G0127700	--	K14759 isochorismate synthase / 2-succinyl-5-enolpyruvyl-6-hydroxy-3-cyclohexene-1-carboxylate synthase / 2-succinyl-6-hydroxy-2,4-cyclohexadiene-1-carboxylate synthase / o-succinylbenzoate synthase [EC:5.4.4.2 2.2.1.9 4.2.99.20 4.2.1.113] | (RefSeq) protein PHYLLO, chloroplastic-like isoform X1 (A)	ko00130: Ubiquinone and other terpenoid-quinone biosynthesis; ko01100: Metabolic pathways; ko01110: Biosynthesis of secondary metabolites; ko01240: Biosynthesis of cofactors	PREDICTED: L-Ala-D/L-amino acid epimerase-like isoform X1 [Citrus sinensis]	AXEP_POPTR RecName: Full=L-Ala-D/L-amino acid epimerase; EC=5.1.1.-; AltName: Full=L-Ala-D/L-Xxx epimerase;	A0A5C7ILI5_9ROSI RecName: Full=Dipeptide epimerase {ECO:0000256|RuleBase:RU366006}; EC=5.1.1.- {ECO:0000256|RuleBase:RU366006};	At3g18270	GO:0000287,magnesium ion binding; GO:0016854,racemase and epimerase activity; GO:0016855,racemase and epimerase activity, acting on amino acids and derivatives; GO:0006518,peptide metabolic process; GO:0003674,molecular_function; GO:0005488,binding; GO:0046872,metal ion binding; GO:0043167,ion binding; GO:0043169,cation binding; GO:0003824,catalytic activity; GO:0016853,isomerase activity; GO:000…	PF13378.6:Enolase C-terminal domain-like	--	--	--
4.1.1.49	Apse012G0027400	8.74	8.42	8.29	6.89	6.44	6.94	10.47	11.43	12.48	4.16	4.27	4.97	5.68	6.15	6.05	391	405	434	323	301	316	487	424	523	166	195	232	232	210	247	GWHBECT00000012	9647308	9658216	+	gene-Apse012G0027400	--	--	--	hypothetical protein CICLE_v10020460mg [Citrus clementina]	--	A0A5C7GW40_9ROSI RecName: Full=Phosphoenolpyruvate carboxykinase (ATP) {ECO:0000256|ARBA:ARBA00012363}; EC=4.1.1.49 {ECO:0000256|ARBA:ARBA00012363};	--	GO:0005524,ATP binding; GO:0004612,phosphoenolpyruvate carboxykinase (ATP) activity; GO:0006094,gluconeogenesis; GO:0000166,nucleotide binding; GO:0003674,molecular_function; GO:0005488,binding; GO:0008144,drug binding; GO:0017076,purine nucleotide binding; GO:0030554,adenyl nucleotide binding; GO:0032553,ribonucleotide binding; GO:0032555,purine ribonucleotide binding; GO:0032559,adenyl ribonucl…	PF01293.20:Phosphoenolpyruvate carboxykinase	--	--	--
4.1.1.1	Apse001G0284500	12.3	10.86	11.14	8.97	8.04	7.07	15.96	13.52	15.47	2.94	2.39	2.63	6.06	6.58	5.6	318	302	337	243	217	186	429	290	375	68	63	71	143	130	132	GWHBECT00000001	66727009	66728107	-	gene-Apse001G0284500	--	K01593 aromatic-L-amino-acid/L-tryptophan decarboxylase [EC:4.1.1.28 4.1.1.105] | (GenBank) tyrosine/DOPA decarboxylase (A)	ko00350: Tyrosine metabolism; ko00360: Phenylalanine metabolism; ko00380: Tryptophan metabolism; ko00901: Indole alkaloid biosynthesis; ko00950: Isoquinoline alkaloid biosynthesis; ko00965: Betalain biosynthesis; ko01100: Metabolic pathways; ko01110: Biosynthesis of secondary metabolites	uncharacterized protein LOC111302161 [Durio zibethinus]	--	A0A5C7IXY8_9ROSI RecName: Full=SHSP domain-containing protein {ECO:0000259|PROSITE:PS01031};	At5g01120	--	PF05056.12:Protein of unknown function (DUF674)	--	--	--
	Apse001G0300400	1.05	0.88	1.01	0.31	0.31	0.56	0.21	0.03	0.03	0.48	0.24	0.18	0.18	0.28	0.06	39	35	44	12	12	21	8	1	1	16	9	7	6	8	2	GWHBECT00000001	69732849	69734857	-	gene-Apse001G0300400	--	K01593 aromatic-L-amino-acid/L-tryptophan decarboxylase [EC:4.1.1.28 4.1.1.105] | (GenBank) tyrosine/DOPA decarboxylase (A)	ko00350: Tyrosine metabolism; ko00360: Phenylalanine metabolism; ko00380: Tryptophan metabolism; ko00901: Indole alkaloid biosynthesis; ko00950: Isoquinoline alkaloid biosynthesis; ko00965: Betalain biosynthesis; ko01100: Metabolic pathways; ko01110: Biosynthesis of secondary metabolites	Uncharacterized protein TCM_041702 isoform 1 [Theobroma cacao]	--	A0A5C7IZ94_9ROSI SubName: Full=Uncharacterized protein {ECO:0000313|EMBL:TXG74224.1};	At5g01150	--	PF05056.12:Protein of unknown function (DUF674)	--	--	--
	Apse001G0302100	1.85	1.27	1.42	1.69	1.82	1.71	0.49	0.39	0.37	0.3	0.76	0.49	1	0.7	0.91	69	51	62	66	71	65	19	12	13	10	29	19	34	20	31	GWHBECT00000001	69895626	69897190	+	gene-Apse001G0302100	--	K01593 aromatic-L-amino-acid/L-tryptophan decarboxylase [EC:4.1.1.28 4.1.1.105] | (GenBank) tyrosine/DOPA decarboxylase (A)	ko00350: Tyrosine metabolism; ko00360: Phenylalanine metabolism; ko00380: Tryptophan metabolism; ko00901: Indole alkaloid biosynthesis; ko00950: Isoquinoline alkaloid biosynthesis; ko00965: Betalain biosynthesis; ko01100: Metabolic pathways; ko01110: Biosynthesis of secondary metabolites	PREDICTED: uncharacterized protein LOC18590568 [Theobroma cacao]	--	A0A5C7IZ94_9ROSI SubName: Full=Uncharacterized protein {ECO:0000313|EMBL:TXG74224.1};	At5g01150	--	PF05056.12:Protein of unknown function (DUF674)	--	--	--
	Apse001G0302600	4.3	4.19	3.73	3.07	3.73	3.78	2.66	1.96	2.56	2.08	1.84	2.04	5.21	4.36	3.6	190	199	193	142	172	170	122	72	106	82	83	94	210	147	145	GWHBECT00000001	69937907	69940537	+	gene-Apse001G0302600	--	K01593 aromatic-L-amino-acid/L-tryptophan decarboxylase [EC:4.1.1.28 4.1.1.105] | (GenBank) tyrosine/DOPA decarboxylase (A)	ko00350: Tyrosine metabolism; ko00360: Phenylalanine metabolism; ko00380: Tryptophan metabolism; ko00901: Indole alkaloid biosynthesis; ko00950: Isoquinoline alkaloid biosynthesis; ko00965: Betalain biosynthesis; ko01100: Metabolic pathways; ko01110: Biosynthesis of secondary metabolites	Uncharacterized protein TCM_041702 isoform 1 [Theobroma cacao]	--	A0A5C7IY81_9ROSI SubName: Full=Uncharacterized protein {ECO:0000313|EMBL:TXG74241.1};	At5g01150	--	PF05056.12:Protein of unknown function (DUF674)	--	--	--
	Apse001G0302700	4.3	3.77	5.07	2.83	3.22	2.6	2.03	1.83	2.16	1.76	2.64	2.48	3.33	3.5	3.25	161	152	222	111	126	99	79	57	76	59	101	97	114	100	111	GWHBECT00000001	69942304	69944032	+	gene-Apse001G0302700	--	K01593 aromatic-L-amino-acid/L-tryptophan decarboxylase [EC:4.1.1.28 4.1.1.105] | (GenBank) tyrosine/DOPA decarboxylase (A)	ko00350: Tyrosine metabolism; ko00360: Phenylalanine metabolism; ko00380: Tryptophan metabolism; ko00901: Indole alkaloid biosynthesis; ko00950: Isoquinoline alkaloid biosynthesis; ko00965: Betalain biosynthesis; ko01100: Metabolic pathways; ko01110: Biosynthesis of secondary metabolites	Uncharacterized protein TCM_041702 isoform 1 [Theobroma cacao]	--	A0A5C7J078_9ROSI SubName: Full=Uncharacterized protein {ECO:0000313|EMBL:TXG74242.1};	At5g01150	--	PF05056.12:Protein of unknown function (DUF674)	--	--	--
	Apse003G0280200	14.86	15.9	17.06	18.45	15.18	16.38	10.01	8.67	9.65	13.53	12.62	13.2	16.89	16.37	15.83	504	580	677	656	538	566	353	244	307	410	437	467	523	424	490	GWHBECT00000003	74019490	74022255	+	gene-Apse003G0280200	--	--	--	hypothetical protein CICLE_v10009699mg [Citrus clementina]	RRAA3_ARATH RecName: Full=Putative 4-hydroxy-4-methyl-2-oxoglutarate aldolase 3; Short=HMG aldolase 3; EC=4.1.3.17; AltName: Full=Oxaloacetate decarboxylase; Short=OAA decarboxylase; EC=4.1.1.112; AltName: Full=Regulator of ribonuclease activity homolog 3; AltName: Full=RraA-like protein 3;	A0A5C7II22_9ROSI RecName: Full=4-hydroxy-4-methyl-2-oxoglutarate aldolase {ECO:0000256|RuleBase:RU004338}; Short=HMG aldolase {ECO:0000256|RuleBase:RU004338}; EC=4.1.1.112 {ECO:0000256|RuleBase:RU004338}; EC=4.1.3.17 {ECO:0000256|RuleBase:RU004338}; AltName: Full=Oxaloacetate decarboxylase {ECO:0000256|RuleBase:RU004338};	At5g56260	GO:0009536,plastid; GO:0047443,4-hydroxy-4-methyl-2-oxoglutarate aldolase activity; GO:0046872,metal ion binding; GO:0008948,oxaloacetate decarboxylase activity; GO:0008428,ribonuclease inhibitor activity; GO:0051252,regulation of RNA metabolic process; GO:0003674,molecular_function; GO:0003824,catalytic activity; GO:0016829,lyase activity; GO:0016830,carbon-carbon lyase activity; GO:0016833,oxo-…	PF03737.15:Aldolase/RraA	--	--	--
	Apse004G0241300	101.76	111.47	111.91	38.06	43.32	41.23	40.74	38.94	41.32	76.54	75.31	73.77	27.73	27.19	27.08	8019	9444	10317	3143	3565	3308	3338	2546	3052	5387	6058	6063	1994	1636	1947	GWHBECT00000004	46675768	46678891	-	gene-Apse004G0241300	--	K01583 arginine decarboxylase [EC:4.1.1.19] | (RefSeq) hypothetical protein (A)	ko00330: Arginine and proline metabolism; ko01100: Metabolic pathways	arginine decarboxylase [Citrus trifoliata]	SPE2_ARATH RecName: Full=Arginine decarboxylase 2 {ECO:0000305}; Short=ADC 2 {ECO:0000305}; Short=ARGDC 2 {ECO:0000305}; Short=AtADC2 {ECO:0000303|PubMed:14684170}; EC=4.1.1.19 {ECO:0000305|PubMed:14684170}; AltName: Full=ADC-N {ECO:0000305};	A0A5C7I5Y0_9ROSI RecName: Full=Arginine decarboxylase {ECO:0000256|ARBA:ARBA00012426, ECO:0000256|RuleBase:RU003740}; EC=4.1.1.19 {ECO:0000256|ARBA:ARBA00012426, ECO:0000256|RuleBase:RU003740};	At4g34710	GO:0009507,chloroplast; GO:0005829,cytosol; GO:0008792,arginine decarboxylase activity; GO:0042803,protein homodimerization activity; GO:0006527,arginine catabolic process; GO:0006596,polyamine biosynthetic process; GO:0009446,putrescine biosynthetic process; GO:0033388,putrescine biosynthetic process from arginine; GO:0009737,response to abscisic acid; GO:0009409,response to cold; GO:0009753,res…	PF02784.16:Pyridoxal-dependent decarboxylase, pyridoxal binding domain	--	--	--
	Apse007G0152100	597.26	633.19	631.66	1286.31	1285.58	1322.35	1382.1	1275.74	1393.66	231.96	230.54	232.95	953.4	934.76	949.22	35193	40114	43545	79438	79111	79338	84673	62378	76972	12208	13868	14317	51268	42062	51035	GWHBECT00000007	37945806	37948696	+	gene-Apse007G0152100	--	K01568 pyruvate decarboxylase [EC:4.1.1.1] | (RefSeq) pyruvate decarboxylase 2 (A)	ko00010: Glycolysis / Gluconeogenesis; ko01100: Metabolic pathways; ko01110: Biosynthesis of secondary metabolites	hypothetical protein CICLE_v10011317mg [Citrus clementina]	PDC2_ARATH RecName: Full=Pyruvate decarboxylase 2; Short=AtPDC2; EC=4.1.1.1;	A0A5C7HPT8_9ROSI RecName: Full=Pyruvate decarboxylase {ECO:0000256|ARBA:ARBA00013202}; EC=4.1.1.1 {ECO:0000256|ARBA:ARBA00013202};	At5g54960	GO:0005829,cytosol; GO:0009536,plastid; GO:0016831,carboxy-lyase activity; GO:0000287,magnesium ion binding; GO:0004737,pyruvate decarboxylase activity; GO:0030976,thiamine pyrophosphate binding; GO:0071456,cellular response to hypoxia; GO:0001666,response to hypoxia; GO:0003674,molecular_function; GO:0003824,catalytic activity; GO:0016829,lyase activity; GO:0016830,carbon-carbon lyase activity; …	PF02776.18:Thiamine pyrophosphate enzyme, N-terminal TPP binding domain	--	--	--
	Apse008G0140800	1.35	1.57	1.57	1.5	1.27	1.49	0.37	0.26	0.33	0.08	0.17	0.21	0.53	0.54	1.03	56	70	76	65	55	63	16	9	13	3	7	9	20	17	39	GWHBECT00000008	22743256	22745189	-	gene-Apse008G0140800	--	K01580 glutamate decarboxylase [EC:4.1.1.15] | (RefSeq) glutamate decarboxylase-like (A)	ko00250: Alanine, aspartate and glutamate metabolism; ko00410: beta-Alanine metabolism; ko00430: Taurine and hypotaurine metabolism; ko00650: Butanoate metabolism; ko01100: Metabolic pathways; ko01110: Biosynthesis of secondary metabolites	glutamate decarboxylase-like [Citrus sinensis]	DCE4_ARATH RecName: Full=Glutamate decarboxylase 4; Short=GAD 4; EC=4.1.1.15;	A0A5C7HJ40_9ROSI RecName: Full=Glutamate decarboxylase {ECO:0000256|ARBA:ARBA00012421, ECO:0000256|RuleBase:RU361171}; EC=4.1.1.15 {ECO:0000256|ARBA:ARBA00012421, ECO:0000256|RuleBase:RU361171};	At2g02010	GO:0005829,cytosol; GO:0005739,mitochondrion; GO:0005634,nucleus; GO:0005516,calmodulin binding; GO:0004351,glutamate decarboxylase activity; GO:0030170,pyridoxal phosphate binding; GO:0006538,glutamate catabolic process; GO:0005515,protein binding; GO:0003674,molecular_function; GO:0005488,binding; GO:0003824,catalytic activity; GO:0016829,lyase activity; GO:0016830,carbon-carbon lyase activity;…	PF00282.19:Pyridoxal-dependent decarboxylase conserved domain	--	--	--
	Apse008G0140900	1.13	1.05	1.3	1.47	1.41	1.54	0.42	0.38	0.44	0.03	0.02	0.02	0.26	0.25	0.24	47	47	63	64	61	65	18	13	17	1	1	1	10	8	9	GWHBECT00000008	22753516	22756237	-	gene-Apse008G0140900	--	K01580 glutamate decarboxylase [EC:4.1.1.15] | (RefSeq) glutamate decarboxylase (A)	ko00250: Alanine, aspartate and glutamate metabolism; ko00410: beta-Alanine metabolism; ko00430: Taurine and hypotaurine metabolism; ko00650: Butanoate metabolism; ko01100: Metabolic pathways; ko01110: Biosynthesis of secondary metabolites	PREDICTED: glutamate decarboxylase [Gossypium hirsutum]	DCE_PETHY RecName: Full=Glutamate decarboxylase; Short=GAD; EC=4.1.1.15;	A0A5C7HJH8_9ROSI RecName: Full=Glutamate decarboxylase {ECO:0000256|ARBA:ARBA00012421, ECO:0000256|RuleBase:RU361171}; EC=4.1.1.15 {ECO:0000256|ARBA:ARBA00012421, ECO:0000256|RuleBase:RU361171};	At2g02010	GO:0005516,calmodulin binding; GO:0004351,glutamate decarboxylase activity; GO:0030170,pyridoxal phosphate binding; GO:0006536,glutamate metabolic process; GO:0005515,protein binding; GO:0003674,molecular_function; GO:0005488,binding; GO:0003824,catalytic activity; GO:0016829,lyase activity; GO:0016830,carbon-carbon lyase activity; GO:0016831,carboxy-lyase activity; GO:0008144,drug binding; GO:00…	PF00282.19:Pyridoxal-dependent decarboxylase conserved domain	--	--	--
	Apse010G0019000	1.43	1.12	1.16	0.42	0.27	0.22	0.21	0.27	0.1	0.18	0.22	0.18	0.07	0.12	0.03	45	38	43	14	9	7	7	7	3	5	7	6	2	3	1	GWHBECT00000010	1768930	1770180	+	gene-Apse010G0019000	--	K01581 ornithine decarboxylase [EC:4.1.1.17] | (RefSeq) ornithine decarboxylase-like (A)	ko00330: Arginine and proline metabolism; ko00480: Glutathione metabolism; ko01100: Metabolic pathways; ko01110: Biosynthesis of secondary metabolites	ornithine decarboxylase [Erythroxylum coca]	DCOR_SOLLC RecName: Full=Ornithine decarboxylase; Short=ODC; EC=4.1.1.17; AltName: Full=LeODC;	A0A5C7H6E1_9ROSI SubName: Full=Uncharacterized protein {ECO:0000313|EMBL:TXG51982.1};	SPAC144.04c	GO:0005737,cytoplasm; GO:0004586,ornithine decarboxylase activity; GO:0033387,putrescine biosynthetic process from ornithine; GO:0003674,molecular_function; GO:0003824,catalytic activity; GO:0016829,lyase activity; GO:0016830,carbon-carbon lyase activity; GO:0016831,carboxy-lyase activity; GO:0008152,metabolic process; GO:0006082,organic acid metabolic process; GO:0006520,cellular amino acid meta…	PF02784.16:Pyridoxal-dependent decarboxylase, pyridoxal binding domain	--	--	--
	Apse012G0036000	49.56	49.15	50.41	56.28	50.42	56.82	36.37	35.34	36.43	55.82	58.21	61.82	70.45	72.09	72.92	1325	1413	1577	1577	1408	1547	1011	784	913	1333	1589	1724	1719	1472	1779	GWHBECT00000012	11720397	11722446	-	gene-Apse012G0036000	--	--	--	unnamed protein product [Coffea canephora]	RRAA2_ARATH RecName: Full=Putative 4-hydroxy-4-methyl-2-oxoglutarate aldolase 2; Short=HMG aldolase 2; EC=4.1.3.17; AltName: Full=Oxaloacetate decarboxylase; Short=OAA decarboxylase; EC=4.1.1.112; AltName: Full=Regulator of ribonuclease activity homolog 2; AltName: Full=RraA-like protein 2;	A0A5C7GW42_9ROSI RecName: Full=4-hydroxy-4-methyl-2-oxoglutarate aldolase {ECO:0000256|RuleBase:RU004338}; Short=HMG aldolase {ECO:0000256|RuleBase:RU004338}; EC=4.1.1.112 {ECO:0000256|RuleBase:RU004338}; EC=4.1.3.17 {ECO:0000256|RuleBase:RU004338}; AltName: Full=Oxaloacetate decarboxylase {ECO:0000256|RuleBase:RU004338};	At5g16450	GO:0009536,plastid; GO:0047443,4-hydroxy-4-methyl-2-oxoglutarate aldolase activity; GO:0046872,metal ion binding; GO:0008948,oxaloacetate decarboxylase activity; GO:0008428,ribonuclease inhibitor activity; GO:0051252,regulation of RNA metabolic process; GO:0003674,molecular_function; GO:0003824,catalytic activity; GO:0016829,lyase activity; GO:0016830,carbon-carbon lyase activity; GO:0016833,oxo-…	PF03737.15:Aldolase/RraA	--	--	--
	Apse012G0137100	1.11	1.31	1.14	0.36	0.37	0.45	0.51	0.51	0.28	0.17	0.11	0.18	0.25	0.45	0.46	29	37	35	10	10	12	14	11	7	4	3	5	6	9	11	GWHBECT00000012	30470225	30471358	+	gene-Apse012G0137100	--	K01593 aromatic-L-amino-acid/L-tryptophan decarboxylase [EC:4.1.1.28 4.1.1.105] | (GenBank) tyrosine/DOPA decarboxylase (A)	ko00350: Tyrosine metabolism; ko00360: Phenylalanine metabolism; ko00380: Tryptophan metabolism; ko00901: Indole alkaloid biosynthesis; ko00950: Isoquinoline alkaloid biosynthesis; ko00965: Betalain biosynthesis; ko01100: Metabolic pathways; ko01110: Biosynthesis of secondary metabolites	hypothetical protein COLO4_14887 [Corchorus olitorius]	--	A0A5C7GY73_9ROSI SubName: Full=Uncharacterized protein {ECO:0000313|EMBL:TXG49680.1};	At5g01130	--	PF05056.12:Protein of unknown function (DUF674)	--	--	--
	Apse012G0137200	1.24	1.19	1.52	1.06	0.59	0.97	0.36	0.1	0.44	0.37	0.32	0.48	0.45	0.43	0.68	30	31	43	27	15	24	9	2	10	8	8	12	10	8	15	GWHBECT00000012	30476914	30477979	+	gene-Apse012G0137200	--	K01593 aromatic-L-amino-acid/L-tryptophan decarboxylase [EC:4.1.1.28 4.1.1.105] | (GenBank) tyrosine/DOPA decarboxylase (A)	ko00350: Tyrosine metabolism; ko00360: Phenylalanine metabolism; ko00380: Tryptophan metabolism; ko00901: Indole alkaloid biosynthesis; ko00950: Isoquinoline alkaloid biosynthesis; ko00965: Betalain biosynthesis; ko01100: Metabolic pathways; ko01110: Biosynthesis of secondary metabolites	PREDICTED: uncharacterized protein LOC107930698 [Gossypium hirsutum]	--	A0A5C7GZC0_9ROSI SubName: Full=Uncharacterized protein {ECO:0000313|EMBL:TXG49682.1};	At5g43240	--	PF05056.12:Protein of unknown function (DUF674)	--	--	--
	Apse012G0137300	1.5	1.05	0.82	1.75	1.24	2.29	0.52	0.45	0.67	1.03	1.02	0.92	0.82	1.04	0.59	36	27	23	44	31	56	13	9	15	22	25	23	18	19	13	GWHBECT00000012	30490011	30491069	+	gene-Apse012G0137300	--	K01593 aromatic-L-amino-acid/L-tryptophan decarboxylase [EC:4.1.1.28 4.1.1.105] | (GenBank) tyrosine/DOPA decarboxylase (A)	ko00350: Tyrosine metabolism; ko00360: Phenylalanine metabolism; ko00380: Tryptophan metabolism; ko00901: Indole alkaloid biosynthesis; ko00950: Isoquinoline alkaloid biosynthesis; ko00965: Betalain biosynthesis; ko01100: Metabolic pathways; ko01110: Biosynthesis of secondary metabolites	PREDICTED: uncharacterized protein LOC107930698 [Gossypium hirsutum]	--	A0A5C7GZC0_9ROSI SubName: Full=Uncharacterized protein {ECO:0000313|EMBL:TXG49682.1};	At5g01130	--	PF05056.12:Protein of unknown function (DUF674)	--	--	--
	Apse013G0072300	80.72	85.52	84.52	88.62	91.58	95.41	71.76	72.16	70.01	21.86	22.38	22.08	91.79	87.83	92.43	4412	5026	5405	5077	5228	5310	4078	3273	3587	1067	1249	1259	4579	3666	4610	GWHBECT00000013	14282911	14287081	+	gene-Apse013G0072300	--	K01568 pyruvate decarboxylase [EC:4.1.1.1] | (RefSeq) pyruvate decarboxylase (A)	ko00010: Glycolysis / Gluconeogenesis; ko01100: Metabolic pathways; ko01110: Biosynthesis of secondary metabolites	pyruvate decarboxylase [Citrus sinensis]	PDC1_PEA RecName: Full=Pyruvate decarboxylase 1; Short=PDC; EC=4.1.1.1;	A0A5C7GS40_9ROSI RecName: Full=Pyruvate decarboxylase {ECO:0000256|ARBA:ARBA00013202}; EC=4.1.1.1 {ECO:0000256|ARBA:ARBA00013202};	At5g54960	GO:0000287,magnesium ion binding; GO:0004737,pyruvate decarboxylase activity; GO:0030976,thiamine pyrophosphate binding; GO:0003674,molecular_function; GO:0005488,binding; GO:0046872,metal ion binding; GO:0043167,ion binding; GO:0043169,cation binding; GO:0003824,catalytic activity; GO:0016829,lyase activity; GO:0016830,carbon-carbon lyase activity; GO:0016831,carboxy-lyase activity; GO:0019842,v…	PF02776.18:Thiamine pyrophosphate enzyme, N-terminal TPP binding domain	--	--	--
	Apse013G0124800	3.69	3.74	3.73	1.26	1.26	1.52	6.08	5.91	6.03	1.82	2.28	1.81	1.02	0.84	0.71	143	156	169	51	51	60	245	190	219	63	90	73	36	25	25	GWHBECT00000013	29425421	29426956	-	gene-Apse013G0124800	--	K01593 aromatic-L-amino-acid/L-tryptophan decarboxylase [EC:4.1.1.28 4.1.1.105] | (RefSeq) tyrosine/DOPA decarboxylase 3-like (A)	ko00350: Tyrosine metabolism; ko00360: Phenylalanine metabolism; ko00380: Tryptophan metabolism; ko00901: Indole alkaloid biosynthesis; ko00950: Isoquinoline alkaloid biosynthesis; ko00965: Betalain biosynthesis; ko01100: Metabolic pathways; ko01110: Biosynthesis of secondary metabolites	PREDICTED: tyrosine/DOPA decarboxylase 3-like [Citrus sinensis]	TYDC_PAPSO RecName: Full=Tyrosine decarboxylase {ECO:0000303|PubMed:23204519}; Short=PsTyDC {ECO:0000303|PubMed:23204519}; EC=4.1.1.25 {ECO:0000269|PubMed:23204519};	A0A5C7GUM1_9ROSI SubName: Full=Uncharacterized protein {ECO:0000313|EMBL:TXG48022.1};	At2g20340	GO:0030170,pyridoxal phosphate binding; GO:0004837,tyrosine decarboxylase activity; GO:0006520,cellular amino acid metabolic process; GO:0003674,molecular_function; GO:0005488,binding; GO:0008144,drug binding; GO:0019842,vitamin binding; GO:0036094,small molecule binding; GO:0043167,ion binding; GO:0043168,anion binding; GO:0048037,cofactor binding; GO:0050662,coenzyme binding; GO:0070279,vitamin…	PF00282.19:Pyridoxal-dependent decarboxylase conserved domain	--	--	--
1.1.1.1	Apse001G0064300	426.43	407.95	415.35	329.84	327.18	344.72	57.45	57.63	60.23	143.17	132.62	144.32	306.75	334.85	321.43	9487	9758	10811	7691	7602	7809	1329	1064	1256	2845	3012	3349	6228	5689	6525	GWHBECT00000001	8540447	8541769	+	gene-Apse001G0064300	--	K00059 3-oxoacyl-[acyl-carrier protein] reductase [EC:1.1.1.100] | (RefSeq) short chain dehydrogenase mdpC-like (A)	ko00061: Fatty acid biosynthesis; ko00780: Biotin metabolism; ko01100: Metabolic pathways; ko01110: Biosynthesis of secondary metabolites; ko01212: Fatty acid metabolism; ko01240: Biosynthesis of cofactors	PREDICTED: glucose and ribitol dehydrogenase [Nelumbo nucifera]	GRDH_DAUCA RecName: Full=Glucose and ribitol dehydrogenase; EC=1.1.1.-; AltName: Full=Carrot ABA-induced in somatic embryos 5 protein;	A0A1U8B9Y6_NELNU SubName: Full=glucose and ribitol dehydrogenase {ECO:0000313|RefSeq:XP_010278084.1};	At3g05260	GO:0016491,oxidoreductase activity; GO:0003674,molecular_function; GO:0003824,catalytic activity	PF13561.6:Enoyl-(Acyl carrier protein) reductase	--	--	--
	Apse001G0147400	9.7	10.71	10.06	8.07	8.15	8.93	5.61	6.21	6.75	10.82	11.44	10.28	11.67	10.45	12.36	529	628	642	461	464	496	318	281	345	527	637	585	581	435	615	GWHBECT00000001	23986610	23993473	+	gene-Apse001G0147400	--	K23558 plant 3beta-hydroxysteroid-4alpha-carboxylate 3-dehydrogenase [EC:1.1.1.418] | (RefSeq) hypothetical protein (A)	ko00100: Steroid biosynthesis; ko01100: Metabolic pathways; ko01110: Biosynthesis of secondary metabolites	hypothetical protein CICLE_v10019433mg [Citrus clementina]	HSDD3_ARATH RecName: Full=3beta-hydroxysteroid-dehydrogenase/decarboxylase isoform 3; Short=At3BETAHSD/D3; EC=1.1.1.170; AltName: Full=4alpha-carboxysterol-C3-dehydrogenase/C4-decarboxylase isoform 1-3; AltName: Full=Reticulon-like protein B20; Short=AtRTNLB20; AltName: Full=Sterol-4-alpha-carboxylate 3-dehydrogenase 3, decarboxylating;	A0A5C7IU21_9ROSI RecName: Full=Reticulon-like protein {ECO:0000256|RuleBase:RU363132};	At2g43420	GO:0005783,endoplasmic reticulum; GO:0005789,endoplasmic reticulum membrane; GO:0016021,integral component of membrane; GO:0005886,plasma membrane; GO:0009506,plasmodesma; GO:0003854,3-beta-hydroxy-delta5-steroid dehydrogenase activity; GO:0102175,3-beta-hydroxysteroid dehydrogenase/C4-decarboxylase activity; GO:0103066,4alpha-carboxy-4beta-methyl-5alpha-cholesta-8-en-3beta-ol:NAD(P)+ 3-oxidoredu…	PF01073.19:3-beta hydroxysteroid dehydrogenase/isomerase family	--	--	--
	Apse002G0090800	1.33	1.68	1.5	2.48	2.56	3.1	1.13	1.3	1.01	1.93	1.94	1.87	2	2.59	1.97	53	72	70	104	107	126	47	43	38	69	79	78	73	79	72	GWHBECT00000002	23005686	23007269	+	gene-Apse002G0090800	--	K22395 cinnamyl-alcohol dehydrogenase [EC:1.1.1.195] | (RefSeq) berberine bridge enzyme-like 13 (A)	ko00940: Phenylpropanoid biosynthesis; ko01100: Metabolic pathways; ko01110: Biosynthesis of secondary metabolites	PREDICTED: flavin-dependent oxidoreductase FOX2 [Citrus sinensis]	BBE13_ARATH RecName: Full=Berberine bridge enzyme-like 13 {ECO:0000303|PubMed:26037923}; Short=AtBBE-like 13 {ECO:0000303|PubMed:26037923}; EC=1.1.1.194 {ECO:0000269|PubMed:26037923}; EC=1.1.1.195 {ECO:0000269|PubMed:26037923}; Flags: Precursor;	A0A5C7H353_9ROSI RecName: Full=FAD-binding PCMH-type domain-containing protein {ECO:0000259|PROSITE:PS51387};	At1g30760	GO:0005618,cell wall; GO:0005576,extracellular region; GO:0045551,cinnamyl-alcohol dehydrogenase activity; GO:0050268,coniferyl-alcohol dehydrogenase activity; GO:0071949,FAD binding; GO:0052747,sinapyl alcohol dehydrogenase activity; GO:0003674,molecular_function; GO:0003824,catalytic activity; GO:0016491,oxidoreductase activity; GO:0016614,oxidoreductase activity, acting on CH-OH group of donor…	PF01565.23:FAD binding domain	--	--	--
	Apse002G0218800	0.73	0.59	0.57	0.06	0.04	0.04	0.02	0	0	0.07	0.04	0.02	0	0	0.05	35	30	32	3	2	2	1	0	0	3	2	1	0	0	2	GWHBECT00000002	59268336	59270225	-	gene-Apse002G0218800	--	K22395 cinnamyl-alcohol dehydrogenase [EC:1.1.1.195] | (RefSeq) berberine bridge enzyme-like 15 (A)	ko00940: Phenylpropanoid biosynthesis; ko01100: Metabolic pathways; ko01110: Biosynthesis of secondary metabolites	PREDICTED: tetrahydrocannabinolic acid synthase-like [Citrus sinensis]	BBE13_ARATH RecName: Full=Berberine bridge enzyme-like 13 {ECO:0000303|PubMed:26037923}; Short=AtBBE-like 13 {ECO:0000303|PubMed:26037923}; EC=1.1.1.194 {ECO:0000269|PubMed:26037923}; EC=1.1.1.195 {ECO:0000269|PubMed:26037923}; Flags: Precursor;	A0A5C7IQ58_9ROSI SubName: Full=Uncharacterized protein {ECO:0000313|EMBL:TXG70512.1};	At1g30760	GO:0005618,cell wall; GO:0005576,extracellular region; GO:0045551,cinnamyl-alcohol dehydrogenase activity; GO:0050268,coniferyl-alcohol dehydrogenase activity; GO:0071949,FAD binding; GO:0052747,sinapyl alcohol dehydrogenase activity; GO:0003674,molecular_function; GO:0003824,catalytic activity; GO:0016491,oxidoreductase activity; GO:0016614,oxidoreductase activity, acting on CH-OH group of donor…	PF01565.23:FAD binding domain	--	--	--
	Apse002G0218900	3.22	2.24	2.27	0.76	0.76	0.75	0.17	0.15	0.11	0.22	0.19	0.17	1.58	1.56	1.63	130	97	107	32	32	31	7	5	4	8	8	7	58	48	60	GWHBECT00000002	59294327	59295925	-	gene-Apse002G0218900	--	K22395 cinnamyl-alcohol dehydrogenase [EC:1.1.1.195] | (RefSeq) berberine bridge enzyme-like 15 (A)	ko00940: Phenylpropanoid biosynthesis; ko01100: Metabolic pathways; ko01110: Biosynthesis of secondary metabolites	PREDICTED: tetrahydrocannabinolic acid synthase-like [Citrus sinensis]	BBE13_ARATH RecName: Full=Berberine bridge enzyme-like 13 {ECO:0000303|PubMed:26037923}; Short=AtBBE-like 13 {ECO:0000303|PubMed:26037923}; EC=1.1.1.194 {ECO:0000269|PubMed:26037923}; EC=1.1.1.195 {ECO:0000269|PubMed:26037923}; Flags: Precursor;	A0A5C7IQD7_9ROSI RecName: Full=FAD-binding PCMH-type domain-containing protein {ECO:0000259|PROSITE:PS51387};	At1g30760	GO:0005618,cell wall; GO:0005576,extracellular region; GO:0045551,cinnamyl-alcohol dehydrogenase activity; GO:0050268,coniferyl-alcohol dehydrogenase activity; GO:0071949,FAD binding; GO:0052747,sinapyl alcohol dehydrogenase activity; GO:0003674,molecular_function; GO:0003824,catalytic activity; GO:0016491,oxidoreductase activity; GO:0016614,oxidoreductase activity, acting on CH-OH group of donor…	PF01565.23:FAD binding domain	--	--	--
	Apse002G0219000	2.88	2.56	2.46	0.76	0.88	0.97	0.05	0.12	0.11	0.22	0.27	0.29	1.6	1.46	1.28	116	111	116	32	37	40	2	4	4	8	11	12	59	45	47	GWHBECT00000002	59304627	59306225	-	gene-Apse002G0219000	--	K22395 cinnamyl-alcohol dehydrogenase [EC:1.1.1.195] | (RefSeq) berberine bridge enzyme-like 13 (A)	ko00940: Phenylpropanoid biosynthesis; ko01100: Metabolic pathways; ko01110: Biosynthesis of secondary metabolites	PREDICTED: flavin-dependent oxidoreductase FOX2 [Citrus sinensis]	BBE13_ARATH RecName: Full=Berberine bridge enzyme-like 13 {ECO:0000303|PubMed:26037923}; Short=AtBBE-like 13 {ECO:0000303|PubMed:26037923}; EC=1.1.1.194 {ECO:0000269|PubMed:26037923}; EC=1.1.1.195 {ECO:0000269|PubMed:26037923}; Flags: Precursor;	A0A5C7IQD7_9ROSI RecName: Full=FAD-binding PCMH-type domain-containing protein {ECO:0000259|PROSITE:PS51387};	At1g30760	GO:0005618,cell wall; GO:0005576,extracellular region; GO:0045551,cinnamyl-alcohol dehydrogenase activity; GO:0050268,coniferyl-alcohol dehydrogenase activity; GO:0071949,FAD binding; GO:0052747,sinapyl alcohol dehydrogenase activity; GO:0003674,molecular_function; GO:0003824,catalytic activity; GO:0016491,oxidoreductase activity; GO:0016614,oxidoreductase activity, acting on CH-OH group of donor…	PF01565.23:FAD binding domain	--	--	--
	Apse002G0219100	2.72	2.84	2.63	1.85	1.75	1.55	0.02	0.03	0.05	1.5	1.16	1.32	0.37	0.61	0.39	122	137	138	87	82	71	1	1	2	60	53	62	15	21	16	GWHBECT00000002	59311156	59312935	-	gene-Apse002G0219100	--	K22395 cinnamyl-alcohol dehydrogenase [EC:1.1.1.195] | (RefSeq) berberine bridge enzyme-like 15 (A)	ko00940: Phenylpropanoid biosynthesis; ko01100: Metabolic pathways; ko01110: Biosynthesis of secondary metabolites	PREDICTED: tetrahydrocannabinolic acid synthase-like [Citrus sinensis]	BBE13_ARATH RecName: Full=Berberine bridge enzyme-like 13 {ECO:0000303|PubMed:26037923}; Short=AtBBE-like 13 {ECO:0000303|PubMed:26037923}; EC=1.1.1.194 {ECO:0000269|PubMed:26037923}; EC=1.1.1.195 {ECO:0000269|PubMed:26037923}; Flags: Precursor;	A0A5C7IQD7_9ROSI RecName: Full=FAD-binding PCMH-type domain-containing protein {ECO:0000259|PROSITE:PS51387};	At1g30760	GO:0005618,cell wall; GO:0005576,extracellular region; GO:0045551,cinnamyl-alcohol dehydrogenase activity; GO:0050268,coniferyl-alcohol dehydrogenase activity; GO:0071949,FAD binding; GO:0052747,sinapyl alcohol dehydrogenase activity; GO:0003674,molecular_function; GO:0003824,catalytic activity; GO:0016491,oxidoreductase activity; GO:0016614,oxidoreductase activity, acting on CH-OH group of donor…	PF01565.23:FAD binding domain	--	--	--
	Apse002G0219200	0.89	0.89	0.84	0.05	0.09	0.19	0.07	0	0	0.03	0.07	0.07	0.05	0.03	0.08	36	39	40	2	4	8	3	0	0	1	3	3	2	1	3	GWHBECT00000002	59344777	59346384	-	gene-Apse002G0219200	--	K22395 cinnamyl-alcohol dehydrogenase [EC:1.1.1.195] | (RefSeq) berberine bridge enzyme-like 15 (A)	ko00940: Phenylpropanoid biosynthesis; ko01100: Metabolic pathways; ko01110: Biosynthesis of secondary metabolites	PREDICTED: tetrahydrocannabinolic acid synthase-like [Citrus sinensis]	BBE15_ARATH RecName: Full=Berberine bridge enzyme-like 15 {ECO:0000303|PubMed:26037923}; Short=AtBBE-like 15 {ECO:0000303|PubMed:26037923}; EC=1.1.1.194 {ECO:0000269|PubMed:26037923}; EC=1.1.1.195 {ECO:0000269|PubMed:26037923}; AltName: Full=Protein EMBRYO SAC DEVELOPMENT ARREST 28 {ECO:0000303|PubMed:15634699}; AltName: Full=Protein MATERNAL EFFECT EMBRYO ARREST 23 {ECO:0000303|PubMed:15634699};…	A0A5C7IN31_9ROSI RecName: Full=FAD-binding PCMH-type domain-containing protein {ECO:0000259|PROSITE:PS51387};	At2g34790	GO:0005618,cell wall; GO:0005576,extracellular region; GO:0009506,plasmodesma; GO:0045551,cinnamyl-alcohol dehydrogenase activity; GO:0050268,coniferyl-alcohol dehydrogenase activity; GO:0071949,FAD binding; GO:0052747,sinapyl alcohol dehydrogenase activity; GO:0009793,embryo development ending in seed dormancy; GO:0010197,polar nucleus fusion; GO:0003674,molecular_function; GO:0003824,catalytic …	PF01565.23:FAD binding domain	--	--	--
	Apse002G0219400	1.62	1.51	1.52	0.64	0.83	0.68	0	0	0	0	0	0	0.43	0.34	0.24	82	82	90	34	44	35	0	0	0	0	0	0	20	13	11	GWHBECT00000002	59430985	59432985	-	gene-Apse002G0219400	--	K22395 cinnamyl-alcohol dehydrogenase [EC:1.1.1.195] | (RefSeq) hypothetical protein (A)	ko00940: Phenylpropanoid biosynthesis; ko01100: Metabolic pathways; ko01110: Biosynthesis of secondary metabolites	hypothetical protein CICLE_v10014829mg [Citrus clementina]	BBE13_ARATH RecName: Full=Berberine bridge enzyme-like 13 {ECO:0000303|PubMed:26037923}; Short=AtBBE-like 13 {ECO:0000303|PubMed:26037923}; EC=1.1.1.194 {ECO:0000269|PubMed:26037923}; EC=1.1.1.195 {ECO:0000269|PubMed:26037923}; Flags: Precursor;	A0A5C7IN31_9ROSI RecName: Full=FAD-binding PCMH-type domain-containing protein {ECO:0000259|PROSITE:PS51387};	At1g30760	GO:0005618,cell wall; GO:0005576,extracellular region; GO:0045551,cinnamyl-alcohol dehydrogenase activity; GO:0050268,coniferyl-alcohol dehydrogenase activity; GO:0071949,FAD binding; GO:0052747,sinapyl alcohol dehydrogenase activity; GO:0003674,molecular_function; GO:0003824,catalytic activity; GO:0016491,oxidoreductase activity; GO:0016614,oxidoreductase activity, acting on CH-OH group of donor…	PF01565.23:FAD binding domain	--	--	--
	Apse002G0224300	1.72	1.39	1.43	0.79	0.72	0.64	0	0	0.03	0.73	0.76	0.91	0.63	0.72	0.63	69	60	67	33	30	26	0	0	1	26	31	38	23	22	23	GWHBECT00000002	60209705	60211294	-	gene-Apse002G0224300	--	K22395 cinnamyl-alcohol dehydrogenase [EC:1.1.1.195] | (RefSeq) berberine bridge enzyme-like 13 (A)	ko00940: Phenylpropanoid biosynthesis; ko01100: Metabolic pathways; ko01110: Biosynthesis of secondary metabolites	PREDICTED: flavin-dependent oxidoreductase FOX2 [Citrus sinensis]	BBE13_ARATH RecName: Full=Berberine bridge enzyme-like 13 {ECO:0000303|PubMed:26037923}; Short=AtBBE-like 13 {ECO:0000303|PubMed:26037923}; EC=1.1.1.194 {ECO:0000269|PubMed:26037923}; EC=1.1.1.195 {ECO:0000269|PubMed:26037923}; Flags: Precursor;	A0A5C7IQD7_9ROSI RecName: Full=FAD-binding PCMH-type domain-containing protein {ECO:0000259|PROSITE:PS51387};	At1g30760	GO:0005618,cell wall; GO:0005576,extracellular region; GO:0045551,cinnamyl-alcohol dehydrogenase activity; GO:0050268,coniferyl-alcohol dehydrogenase activity; GO:0071949,FAD binding; GO:0052747,sinapyl alcohol dehydrogenase activity; GO:0003674,molecular_function; GO:0003824,catalytic activity; GO:0016491,oxidoreductase activity; GO:0016614,oxidoreductase activity, acting on CH-OH group of donor…	PF01565.23:FAD binding domain	--	--	--
	Apse002G0242000	30.99	31.8	31.86	46.73	45.56	51.28	60.17	61.71	58.54	53.31	52.02	55.19	46.9	50.27	47.19	863	952	1038	1364	1325	1454	1742	1426	1528	1326	1479	1603	1192	1069	1199	GWHBECT00000002	64406950	64408618	-	gene-Apse002G0242000	--	K00008 L-iditol 2-dehydrogenase [EC:1.1.1.14] | (RefSeq) L-idonate 5-dehydrogenase-like isoform X1 (A)	ko00040: Pentose and glucuronate interconversions; ko00051: Fructose and mannose metabolism; ko01100: Metabolic pathways	hypothetical protein CISIN_1g017793mg [Citrus sinensis]	IDND_VITVI RecName: Full=L-idonate 5-dehydrogenase; EC=1.1.1.366;	A0A067EYF9_CITSI RecName: Full=PKS_ER domain-containing protein {ECO:0000259|SMART:SM00829};	At5g51970	GO:0102198,L-idonate 5-dehydrogenase activity (NAD-dependent); GO:0008270,zinc ion binding; GO:0046183,L-idonate catabolic process; GO:0003674,molecular_function; GO:0003824,catalytic activity; GO:0016491,oxidoreductase activity; GO:0016614,oxidoreductase activity, acting on CH-OH group of donors; GO:0016616,oxidoreductase activity, acting on the CH-OH group of donors, NAD or NADP as acceptor; GO…	PF08240.12:Alcohol dehydrogenase GroES-like domain	--	--	--
	Apse002G0242300	19.87	18.84	18.06	30.46	29.8	35.05	31.36	32.59	24.77	35.13	34.46	37.27	29.88	40.59	35.87	618	630	657	993	968	1110	1014	841	722	976	1094	1209	848	964	1018	GWHBECT00000002	64428113	64430704	+	gene-Apse002G0242300	--	K00008 L-iditol 2-dehydrogenase [EC:1.1.1.14] | (RefSeq) sorbitol dehydrogenase (A)	ko00040: Pentose and glucuronate interconversions; ko00051: Fructose and mannose metabolism; ko01100: Metabolic pathways	hypothetical protein CUMW_058020 [Citrus unshiu]	DHSO_ARATH RecName: Full=Sorbitol dehydrogenase {ECO:0000303|Ref.7}; Short=SDH {ECO:0000303|Ref.7}; EC=1.1.1.- {ECO:0000269|Ref.7}; AltName: Full=Polyol dehydrogenase {ECO:0000305|Ref.7}; AltName: Full=Ribitol dehydrogenase {ECO:0000303|Ref.7}; Short=RDH {ECO:0000303|Ref.7}; EC=1.1.1.56 {ECO:0000269|Ref.7}; AltName: Full=Xylitol dehydrogenase {ECO:0000303|Ref.7}; Short=XDH {ECO:0000303|Ref.7}; EC…	A0A5C7INZ6_9ROSI RecName: Full=PKS_ER domain-containing protein {ECO:0000259|SMART:SM00829};	At5g51970	GO:0005737,cytoplasm; GO:0005829,cytosol; GO:0031966,mitochondrial membrane; GO:0005886,plasma membrane; GO:0009506,plasmodesma; GO:0009536,plastid; GO:0046526,D-xylulose reductase activity; GO:0003939,L-iditol 2-dehydrogenase activity; GO:0050255,ribitol 2-dehydrogenase activity; GO:0008270,zinc ion binding; GO:0003674,molecular_function; GO:0003824,catalytic activity; GO:0016491,oxidoreductase …	PF00107.26:Zinc-binding dehydrogenase	--	--	--
	Apse003G0046100	1.29	1.26	1.03	0.92	1.18	1	0.09	0.11	0.16	0.67	0.56	0.37	0.26	0.31	0.49	43	45	40	32	41	34	3	3	5	20	19	13	8	8	15	GWHBECT00000003	9576937	9578713	+	gene-Apse003G0046100	--	K00059 3-oxoacyl-[acyl-carrier protein] reductase [EC:1.1.1.100] | (RefSeq) uncharacterized protein LOC112026781 (A)	ko00061: Fatty acid biosynthesis; ko00780: Biotin metabolism; ko01100: Metabolic pathways; ko01110: Biosynthesis of secondary metabolites; ko01212: Fatty acid metabolism; ko01240: Biosynthesis of cofactors	PREDICTED: glucose and ribitol dehydrogenase homolog 1 [Ricinus communis]	ADRC1_ARATH RecName: Full=NADPH-dependent aldehyde reductase 1, chloroplastic {ECO:0000303|PubMed:21169366}; Short=AtChlADR1 {ECO:0000303|PubMed:21169366}; EC=1.1.1.- {ECO:0000269|PubMed:21169366}; AltName: Full=Glucose and ribitol dehydrogenase homolog 1; Flags: Precursor;	A0A5C7I8S3_9ROSI SubName: Full=Uncharacterized protein {ECO:0000313|EMBL:TXG65544.1};	At1g54870	GO:0009507,chloroplast; GO:0008106,alcohol dehydrogenase (NADP+) activity; GO:0003674,molecular_function; GO:0003824,catalytic activity; GO:0004033,aldo-keto reductase (NADP) activity; GO:0016491,oxidoreductase activity; GO:0016614,oxidoreductase activity, acting on CH-OH group of donors; GO:0016616,oxidoreductase activity, acting on the CH-OH group of donors, NAD or NADP as acceptor; GO:0005622,…	PF13561.6:Enoyl-(Acyl carrier protein) reductase	--	--	--
	Apse003G0105900	18.8	20.6	18.83	26.56	25.48	25.49	38.64	37.58	40.73	41	40.27	46.28	31.62	29.92	29.29	460	542	539	681	651	635	983	763	934	896	1006	1181	706	559	654	GWHBECT00000003	27023601	27026223	+	gene-Apse003G0105900	--	K00059 3-oxoacyl-[acyl-carrier protein] reductase [EC:1.1.1.100] | (RefSeq) NADPH-dependent aldehyde reductase-like protein, chloroplastic (A)	ko00061: Fatty acid biosynthesis; ko00780: Biotin metabolism; ko01100: Metabolic pathways; ko01110: Biosynthesis of secondary metabolites; ko01212: Fatty acid metabolism; ko01240: Biosynthesis of cofactors	short-chain type dehydrogenase/reductase-like protein [Acer truncatum]	ADRC3_ARATH RecName: Full=NADPH-dependent aldehyde reductase-like protein, chloroplastic {ECO:0000250|UniProtKB:Q9SQR2}; EC=1.1.1.- {ECO:0000250|UniProtKB:Q9SQR2}; Flags: Precursor;	A0A5C7IAD6_9ROSI SubName: Full=Uncharacterized protein {ECO:0000313|EMBL:TXG66290.1};	At3g03980	GO:0009507,chloroplast; GO:0016491,oxidoreductase activity; GO:0003674,molecular_function; GO:0003824,catalytic activity; GO:0005622,intracellular; GO:0005575,cellular_component; GO:0005623,cell; GO:0005737,cytoplasm; GO:0043231,intracellular membrane-bounded organelle; GO:0009536,plastid; GO:0043226,organelle; GO:0043227,membrane-bounded organelle; GO:0043229,intracellular organelle; GO:0044424,…	PF13561.6:Enoyl-(Acyl carrier protein) reductase	--	--	--
	Apse003G0106000	32.55	33.74	32.51	31.85	29.33	33.24	18.91	20.35	19.31	28.51	27.82	28.32	73.66	72.9	72.69	831	926	971	852	782	864	502	431	462	650	725	754	1716	1421	1693	GWHBECT00000003	27061563	27064380	+	gene-Apse003G0106000	--	K00059 3-oxoacyl-[acyl-carrier protein] reductase [EC:1.1.1.100] | (RefSeq) NADPH-dependent aldehyde reductase-like protein, chloroplastic (A)	ko00061: Fatty acid biosynthesis; ko00780: Biotin metabolism; ko01100: Metabolic pathways; ko01110: Biosynthesis of secondary metabolites; ko01212: Fatty acid metabolism; ko01240: Biosynthesis of cofactors	short-chain type dehydrogenase/reductase-like protein [Acer truncatum]	ADRC3_ARATH RecName: Full=NADPH-dependent aldehyde reductase-like protein, chloroplastic {ECO:0000250|UniProtKB:Q9SQR2}; EC=1.1.1.- {ECO:0000250|UniProtKB:Q9SQR2}; Flags: Precursor;	A0A5C7IAD6_9ROSI SubName: Full=Uncharacterized protein {ECO:0000313|EMBL:TXG66290.1};	At3g03980	GO:0009507,chloroplast; GO:0016491,oxidoreductase activity; GO:0003674,molecular_function; GO:0003824,catalytic activity; GO:0005622,intracellular; GO:0005575,cellular_component; GO:0005623,cell; GO:0005737,cytoplasm; GO:0043231,intracellular membrane-bounded organelle; GO:0009536,plastid; GO:0043226,organelle; GO:0043227,membrane-bounded organelle; GO:0043229,intracellular organelle; GO:0044424,…	PF13561.6:Enoyl-(Acyl carrier protein) reductase	--	--	--
	Apse003G0106100	0.59	0.46	0.67	1.65	1.13	1.07	1.71	1.43	1	3.59	2.7	3.88	2.05	1.87	1.78	12	10	16	35	24	22	36	24	19	65	56	82	38	29	33	GWHBECT00000003	27072272	27074918	+	gene-Apse003G0106100	--	K00059 3-oxoacyl-[acyl-carrier protein] reductase [EC:1.1.1.100] | (RefSeq) NADPH-dependent aldehyde reductase-like protein, chloroplastic (A)	ko00061: Fatty acid biosynthesis; ko00780: Biotin metabolism; ko01100: Metabolic pathways; ko01110: Biosynthesis of secondary metabolites; ko01212: Fatty acid metabolism; ko01240: Biosynthesis of cofactors	short-chain type dehydrogenase/reductase-like protein [Acer truncatum]	ADRC3_ARATH RecName: Full=NADPH-dependent aldehyde reductase-like protein, chloroplastic {ECO:0000250|UniProtKB:Q9SQR2}; EC=1.1.1.- {ECO:0000250|UniProtKB:Q9SQR2}; Flags: Precursor;	A0A5C7IAD6_9ROSI SubName: Full=Uncharacterized protein {ECO:0000313|EMBL:TXG66290.1};	At3g03980	GO:0009507,chloroplast; GO:0016491,oxidoreductase activity; GO:0003674,molecular_function; GO:0003824,catalytic activity; GO:0005622,intracellular; GO:0005575,cellular_component; GO:0005623,cell; GO:0005737,cytoplasm; GO:0043231,intracellular membrane-bounded organelle; GO:0009536,plastid; GO:0043226,organelle; GO:0043227,membrane-bounded organelle; GO:0043229,intracellular organelle; GO:0044424,…	PF13561.6:Enoyl-(Acyl carrier protein) reductase	--	--	--
	Apse003G0107700	2.67	2.3	2.42	0.99	1.11	1.41	0.5	0.34	0.3	0.49	0.47	0.46	0.74	0.94	0.26	67	62	71	26	29	36	13	7	7	11	12	12	17	18	6	GWHBECT00000003	27385242	27386234	-	gene-Apse003G0107700	--	K00059 3-oxoacyl-[acyl-carrier protein] reductase [EC:1.1.1.100] | (RefSeq) NADPH-dependent aldehyde reductase-like protein, chloroplastic (A)	ko00061: Fatty acid biosynthesis; ko00780: Biotin metabolism; ko01100: Metabolic pathways; ko01110: Biosynthesis of secondary metabolites; ko01212: Fatty acid metabolism; ko01240: Biosynthesis of cofactors	short-chain type dehydrogenase/reductase-like protein [Acer truncatum]	ADRC3_ARATH RecName: Full=NADPH-dependent aldehyde reductase-like protein, chloroplastic {ECO:0000250|UniProtKB:Q9SQR2}; EC=1.1.1.- {ECO:0000250|UniProtKB:Q9SQR2}; Flags: Precursor;	A0A0S2IKM2_9ROSI SubName: Full=Short-chain type dehydrogenase/reductase-like protein {ECO:0000313|EMBL:ALO24191.1};	At4g13180	GO:0009507,chloroplast; GO:0016491,oxidoreductase activity; GO:0003674,molecular_function; GO:0003824,catalytic activity; GO:0005622,intracellular; GO:0005575,cellular_component; GO:0005623,cell; GO:0005737,cytoplasm; GO:0043231,intracellular membrane-bounded organelle; GO:0009536,plastid; GO:0043226,organelle; GO:0043227,membrane-bounded organelle; GO:0043229,intracellular organelle; GO:0044424,…	PF13561.6:Enoyl-(Acyl carrier protein) reductase	--	--	--
	Apse003G0107900	49.67	46.83	46.23	35.81	31	35.94	18.29	16.69	20.65	51.43	53.17	55.11	23.47	26.5	23.9	1011	1025	1101	764	659	745	387	282	394	935	1105	1170	436	412	444	GWHBECT00000003	27445263	27446069	-	gene-Apse003G0107900	--	K00059 3-oxoacyl-[acyl-carrier protein] reductase [EC:1.1.1.100] | (RefSeq) NADPH-dependent aldehyde reductase-like protein, chloroplastic (A)	ko00061: Fatty acid biosynthesis; ko00780: Biotin metabolism; ko01100: Metabolic pathways; ko01110: Biosynthesis of secondary metabolites; ko01212: Fatty acid metabolism; ko01240: Biosynthesis of cofactors	short-chain type dehydrogenase/reductase-like protein [Acer truncatum]	ADRC3_ARATH RecName: Full=NADPH-dependent aldehyde reductase-like protein, chloroplastic {ECO:0000250|UniProtKB:Q9SQR2}; EC=1.1.1.- {ECO:0000250|UniProtKB:Q9SQR2}; Flags: Precursor;	A0A5C7IAE6_9ROSI SubName: Full=Uncharacterized protein {ECO:0000313|EMBL:TXG66300.1};	At4g13180	GO:0009507,chloroplast; GO:0016491,oxidoreductase activity; GO:0003674,molecular_function; GO:0003824,catalytic activity; GO:0005622,intracellular; GO:0005575,cellular_component; GO:0005623,cell; GO:0005737,cytoplasm; GO:0043231,intracellular membrane-bounded organelle; GO:0009536,plastid; GO:0043226,organelle; GO:0043227,membrane-bounded organelle; GO:0043229,intracellular organelle; GO:0044424,…	PF13561.6:Enoyl-(Acyl carrier protein) reductase	--	--	--
	Apse004G0195800	66.2	66.36	68.01	42.55	39.36	40.48	44.96	46.51	50.36	20.63	20.76	22.53	33.98	37.86	32.89	2899	3124	3484	1953	1800	1805	2047	1690	2067	807	928	1029	1358	1266	1314	GWHBECT00000004	38576430	38578856	+	gene-Apse004G0195800	--	K00083 cinnamyl-alcohol dehydrogenase [EC:1.1.1.195] | (RefSeq) probable cinnamyl alcohol dehydrogenase 1 (A)	ko00940: Phenylpropanoid biosynthesis; ko01100: Metabolic pathways; ko01110: Biosynthesis of secondary metabolites	probable cinnamyl alcohol dehydrogenase 1 [Jatropha curcas]	CADH1_OCIBA RecName: Full=Cinnamyl alcohol dehydrogenase 1; Short=CAD 1; Short=ObaCAD1; EC=1.1.1.195;	A0A5C7I4M1_9ROSI RecName: Full=PKS_ER domain-containing protein {ECO:0000259|SMART:SM00829};	At4g34230	GO:0045551,cinnamyl-alcohol dehydrogenase activity; GO:0052747,sinapyl alcohol dehydrogenase activity; GO:0008270,zinc ion binding; GO:0009699,phenylpropanoid biosynthetic process; GO:0003674,molecular_function; GO:0003824,catalytic activity; GO:0016491,oxidoreductase activity; GO:0016614,oxidoreductase activity, acting on CH-OH group of donors; GO:0016616,oxidoreductase activity, acting on the C…	PF08240.12:Alcohol dehydrogenase GroES-like domain	--	--	--
	Apse004G0195900	8.87	8.25	8.39	13.1	12.02	12.05	8.67	8.62	8.84	5.68	5.44	5.11	4.08	3.73	3.8	243	243	269	376	344	336	247	196	227	139	152	146	102	78	95	GWHBECT00000004	38588516	38590985	+	gene-Apse004G0195900	--	K00083 cinnamyl-alcohol dehydrogenase [EC:1.1.1.195] | (RefSeq) cinnamyl alcohol dehydrogenase 1 (A)	ko00940: Phenylpropanoid biosynthesis; ko01100: Metabolic pathways; ko01110: Biosynthesis of secondary metabolites	PREDICTED: cinnamyl alcohol dehydrogenase 1 [Prunus mume]	CADH1_ARACO RecName: Full=Probable cinnamyl alcohol dehydrogenase 1; Short=CAD 1; EC=1.1.1.195;	A0A5C7I5G2_9ROSI RecName: Full=PKS_ER domain-containing protein {ECO:0000259|SMART:SM00829};	At4g34230	GO:0045551,cinnamyl-alcohol dehydrogenase activity; GO:0052747,sinapyl alcohol dehydrogenase activity; GO:0008270,zinc ion binding; GO:0009809,lignin biosynthetic process; GO:0003674,molecular_function; GO:0003824,catalytic activity; GO:0016491,oxidoreductase activity; GO:0016614,oxidoreductase activity, acting on CH-OH group of donors; GO:0016616,oxidoreductase activity, acting on the CH-OH grou…	PF08240.12:Alcohol dehydrogenase GroES-like domain	--	--	--
	Apse006G0112300	0.58	0.5	0.52	0.74	0.86	0.88	2.52	2.51	2.25	0.35	0.31	0.33	0.27	0.51	0.32	24	22	25	32	37	37	108	86	87	13	13	14	10	16	12	GWHBECT00000006	18115580	18130981	+	gene-Apse006G0112300	--	K00121 S-(hydroxymethyl)glutathione dehydrogenase / alcohol dehydrogenase [EC:1.1.1.284 1.1.1.1] | (RefSeq) alcohol dehydrogenase class III (A)	ko00010: Glycolysis / Gluconeogenesis; ko00071: Fatty acid degradation; ko00350: Tyrosine metabolism; ko00620: Pyruvate metabolism; ko01100: Metabolic pathways; ko01110: Biosynthesis of secondary metabolites; ko01200: Carbon metabolism	uncharacterized protein LOC110428485 [Herrania umbratica]	ADH_MALDO RecName: Full=Alcohol dehydrogenase; EC=1.1.1.1 {ECO:0000250|UniProtKB:P06525};	A0A5C7HTV7_9ROSI RecName: Full=PKS_ER domain-containing protein {ECO:0000259|SMART:SM00829};	At5g63620	GO:0005737,cytoplasm; GO:0004022,alcohol dehydrogenase (NAD) activity; GO:0008270,zinc ion binding; GO:0003674,molecular_function; GO:0003824,catalytic activity; GO:0016491,oxidoreductase activity; GO:0016614,oxidoreductase activity, acting on CH-OH group of donors; GO:0016616,oxidoreductase activity, acting on the CH-OH group of donors, NAD or NADP as acceptor; GO:0005488,binding; GO:0046872,met…	PF00107.26:Zinc-binding dehydrogenase	--	--	--
	Apse006G0129900	45.51	48.2	48.62	89.11	86.59	90.73	379.19	389.75	395	6.07	5.92	7.14	25.42	24.99	27.29	1846	2102	2307	3788	3668	3747	15991	13118	15017	220	245	302	941	774	1010	GWHBECT00000006	22472281	22474985	+	gene-Apse006G0129900	--	K18857 alcohol dehydrogenase class-P [EC:1.1.1.1] | (RefSeq) alcohol dehydrogenase (A)	ko00010: Glycolysis / Gluconeogenesis; ko00071: Fatty acid degradation; ko00350: Tyrosine metabolism; ko00592: alpha-Linolenic acid metabolism; ko00620: Pyruvate metabolism; ko01100: Metabolic pathways; ko01110: Biosynthesis of secondary metabolites	alcohol dehydrogenase [Dimocarpus longan]	ADH1_PETHY RecName: Full=Alcohol dehydrogenase 1 {ECO:0000303|PubMed:1678286}; EC=1.1.1.1 {ECO:0000269|PubMed:1678286};	A0A5C7HUF8_9ROSI SubName: Full=Uncharacterized protein {ECO:0000313|EMBL:TXG60419.1};	At1g77120	GO:0005737,cytoplasm; GO:0004022,alcohol dehydrogenase (NAD) activity; GO:0008270,zinc ion binding; GO:0003674,molecular_function; GO:0003824,catalytic activity; GO:0016491,oxidoreductase activity; GO:0016614,oxidoreductase activity, acting on CH-OH group of donors; GO:0016616,oxidoreductase activity, acting on the CH-OH group of donors, NAD or NADP as acceptor; GO:0005488,binding; GO:0046872,met…	PF00107.26:Zinc-binding dehydrogenase	--	--	--
	Apse006G0138000	6.76	6.18	5.65	3.77	3.61	3.48	4.76	4.85	4.41	1.03	1.27	1.38	4.37	4.11	3.36	183	180	179	107	102	96	134	109	112	25	35	39	108	85	83	GWHBECT00000006	25737562	25740307	-	gene-Apse006G0138000	--	K00083 cinnamyl-alcohol dehydrogenase [EC:1.1.1.195] | (RefSeq) probable cinnamyl alcohol dehydrogenase 9 (A)	ko00940: Phenylpropanoid biosynthesis; ko01100: Metabolic pathways; ko01110: Biosynthesis of secondary metabolites	hypothetical protein CISIN_1g018246mg [Citrus sinensis]	CADH9_ARATH RecName: Full=Probable cinnamyl alcohol dehydrogenase 9; Short=AtCAD9; EC=1.1.1.195;	A0A5C7HTR1_9ROSI RecName: Full=PKS_ER domain-containing protein {ECO:0000259|SMART:SM00829};	At4g39330	GO:0048046,apoplast; GO:0005829,cytosol; GO:0005886,plasma membrane; GO:0045551,cinnamyl-alcohol dehydrogenase activity; GO:0016616,oxidoreductase activity, acting on the CH-OH group of donors, NAD or NADP as acceptor; GO:0052747,sinapyl alcohol dehydrogenase activity; GO:0008270,zinc ion binding; GO:0009809,lignin biosynthetic process; GO:0003674,molecular_function; GO:0003824,catalytic activity…	PF08240.12:Alcohol dehydrogenase GroES-like domain	--	--	--
	Apse006G0152000	4.83	4.16	4.92	4.68	5.16	4.48	7.34	7.03	6.43	1.4	1.78	2.02	3.17	3.04	3.01	252	233	300	256	281	238	398	304	314	65	95	110	151	121	143	GWHBECT00000006	38421584	38425092	+	gene-Apse006G0152000	--	K06123 1-acylglycerone phosphate reductase [EC:1.1.1.101] | (RefSeq) hypothetical protein (A)	ko00564: Glycerophospholipid metabolism; ko00565: Ether lipid metabolism; ko01100: Metabolic pathways	hypothetical protein CICLE_v10026258mg [Citrus clementina]	FABG_CUPLA RecName: Full=3-oxoacyl-[acyl-carrier-protein] reductase, chloroplastic; EC=1.1.1.100; AltName: Full=3-ketoacyl-acyl carrier protein reductase; Flags: Precursor;	A0A5C7HU15_9ROSI SubName: Full=Uncharacterized protein {ECO:0000313|EMBL:TXG60607.1};	At5g10050	GO:0009507,chloroplast; GO:0102131,3-oxo-glutaryl-[acp] methyl ester reductase activity; GO:0102132,3-oxo-pimeloyl-[acp] methyl ester reductase activity; GO:0004316,3-oxoacyl-[acyl-carrier-protein] reductase (NADPH) activity; GO:0051287,NAD binding; GO:0006633,fatty acid biosynthetic process; GO:0003674,molecular_function; GO:0003824,catalytic activity; GO:0016491,oxidoreductase activity; GO:0016…	PF00106.25:short chain dehydrogenase	--	--	--
	Apse010G0136800	8.11	7.73	8.28	11.09	10.98	10.19	16.55	18.01	16.75	17.43	17.05	19.87	9.54	10.37	10.4	247	253	295	354	349	316	524	455	478	474	530	631	265	241	289	GWHBECT00000010	20236229	20238096	-	gene-Apse010G0136800	--	K18857 alcohol dehydrogenase class-P [EC:1.1.1.1] | (RefSeq) alcohol dehydrogenase 2-like isoform X1 (A)	ko00010: Glycolysis / Gluconeogenesis; ko00071: Fatty acid degradation; ko00350: Tyrosine metabolism; ko00592: alpha-Linolenic acid metabolism; ko00620: Pyruvate metabolism; ko01100: Metabolic pathways; ko01110: Biosynthesis of secondary metabolites	hypothetical protein CICLE_v10002228mg [Citrus clementina]	PPD4_ARATH RecName: Full=PsbP domain-containing protein 4, chloroplastic; AltName: Full=OEC23-like protein 5; Flags: Precursor;	A0A5C7H7S9_9ROSI RecName: Full=PsbP domain-containing protein {ECO:0000259|Pfam:PF01789};	At1g77090_2	GO:0009507,chloroplast; GO:0009570,chloroplast stroma; GO:0009534,chloroplast thylakoid; GO:0009543,chloroplast thylakoid lumen; GO:0005829,cytosol; GO:0019898,extrinsic component of membrane; GO:0005739,mitochondrion; GO:0009654,photosystem II oxygen evolving complex; GO:0009579,thylakoid; GO:0031977,thylakoid lumen; GO:0005509,calcium ion binding; GO:0015979,photosynthesis; GO:0003674,molecular…	PF01789.16:PsbP	--	--	--
	Apse010G0148400	11.8	11.1	10.81	10.63	9.68	9.98	14.62	13.76	15.35	5.16	4.59	4.86	10.42	10.67	11.8	433	438	464	409	371	373	558	419	528	169	172	186	349	299	395	GWHBECT00000010	24290541	24294022	-	gene-Apse010G0148400	--	K00078 dihydrodiol dehydrogenase / D-xylose 1-dehydrogenase (NADP) [EC:1.3.1.20 1.1.1.179] | (RefSeq) D-xylose 1-dehydrogenase (NADP(+))-like (A)	ko00040: Pentose and glucuronate interconversions; ko01100: Metabolic pathways	hypothetical protein CICLE_v10001611mg [Citrus clementina]	Y4967_ARATH RecName: Full=Uncharacterized oxidoreductase At4g09670; EC=1.-.-.-;	A0A5C7H8B1_9ROSI RecName: Full=GFO_IDH_MocA domain-containing protein {ECO:0000259|Pfam:PF01408};	At4g09670	GO:0005829,cytosol; GO:0000166,nucleotide binding; GO:0016491,oxidoreductase activity; GO:0003674,molecular_function; GO:0005488,binding; GO:0036094,small molecule binding; GO:0097159,organic cyclic compound binding; GO:1901265,nucleoside phosphate binding; GO:1901363,heterocyclic compound binding; GO:0003824,catalytic activity; GO:0005622,intracellular; GO:0005575,cellular_component; GO:0005623,…	PF01408.22:Oxidoreductase family, NAD-binding Rossmann fold	--	--	--
	Apse011G0091900	1.46	1.77	1.88	2.05	1.95	1.96	0.41	0.64	0.28	2.18	1.95	1.76	1.24	1.13	0.95	66	86	99	97	92	90	19	24	12	88	90	83	51	39	39	GWHBECT00000011	11733369	11735156	-	gene-Apse011G0091900	--	K22395 cinnamyl-alcohol dehydrogenase [EC:1.1.1.195] | (RefSeq) berberine bridge enzyme-like 13 (A)	ko00940: Phenylpropanoid biosynthesis; ko01100: Metabolic pathways; ko01110: Biosynthesis of secondary metabolites	PREDICTED: flavin-dependent oxidoreductase FOX2 [Citrus sinensis]	BBE13_ARATH RecName: Full=Berberine bridge enzyme-like 13 {ECO:0000303|PubMed:26037923}; Short=AtBBE-like 13 {ECO:0000303|PubMed:26037923}; EC=1.1.1.194 {ECO:0000269|PubMed:26037923}; EC=1.1.1.195 {ECO:0000269|PubMed:26037923}; Flags: Precursor;	A0A5C7H353_9ROSI RecName: Full=FAD-binding PCMH-type domain-containing protein {ECO:0000259|PROSITE:PS51387};	At1g30760	GO:0005618,cell wall; GO:0005576,extracellular region; GO:0045551,cinnamyl-alcohol dehydrogenase activity; GO:0050268,coniferyl-alcohol dehydrogenase activity; GO:0071949,FAD binding; GO:0052747,sinapyl alcohol dehydrogenase activity; GO:0003674,molecular_function; GO:0003824,catalytic activity; GO:0016491,oxidoreductase activity; GO:0016614,oxidoreductase activity, acting on CH-OH group of donor…	PF01565.23:FAD binding domain	--	--	--
	Apse011G0092400	0.6	0.63	0.82	0.43	0.46	0.47	0.94	0.76	0.83	0.56	0.39	0.53	0.3	0.46	0.14	24	27	38	18	19	19	39	25	31	20	16	22	11	14	5	GWHBECT00000011	11934439	11936013	-	gene-Apse011G0092400	--	K22395 cinnamyl-alcohol dehydrogenase [EC:1.1.1.195] | (RefSeq) berberine bridge enzyme-like 13 (A)	ko00940: Phenylpropanoid biosynthesis; ko01100: Metabolic pathways; ko01110: Biosynthesis of secondary metabolites	PREDICTED: flavin-dependent oxidoreductase FOX2 [Citrus sinensis]	BBE26_ARATH RecName: Full=Berberine bridge enzyme-like 26 {ECO:0000303|PubMed:26037923}; Short=AtBBE-like 26 {ECO:0000303|PubMed:26037923}; EC=1.1.1.- {ECO:0000250|UniProtKB:O64743}; Flags: Precursor;	A0A5C7H1V3_9ROSI RecName: Full=FAD-binding PCMH-type domain-containing protein {ECO:0000259|PROSITE:PS51387};	At5g44400	GO:0005618,cell wall; GO:0005576,extracellular region; GO:0009506,plasmodesma; GO:0071949,FAD binding; GO:0016491,oxidoreductase activity; GO:0000166,nucleotide binding; GO:0003674,molecular_function; GO:0005488,binding; GO:0036094,small molecule binding; GO:0043167,ion binding; GO:0043168,anion binding; GO:0048037,cofactor binding; GO:0050660,flavin adenine dinucleotide binding; GO:0050662,coenz…	PF01565.23:FAD binding domain	--	--	--
	Apse011G0101100	29.58	30.27	33.49	32.52	31.35	32.9	19.14	20.58	23.75	45.03	42.24	47.1	33.26	36.08	34.37	1079	1187	1429	1243	1194	1222	726	623	812	1467	1573	1792	1107	1005	1144	GWHBECT00000011	13365475	13367140	-	gene-Apse011G0101100	--	K12451 3,5-epimerase/4-reductase [EC:5.1.3.- 1.1.1.-] | (RefSeq) bifunctional dTDP-4-dehydrorhamnose 3,5-epimerase/dTDP-4-dehydrorhamnose reductase (A)	ko00520: Amino sugar and nucleotide sugar metabolism; ko00523: Polyketide sugar unit biosynthesis; ko01100: Metabolic pathways; ko01110: Biosynthesis of secondary metabolites	PREDICTED: bifunctional dTDP-4-dehydrorhamnose 3,5-epimerase/dTDP-4-dehydrorhamnose reductase [Citrus sinensis]	RMLCD_ARATH RecName: Full=Bifunctional dTDP-4-dehydrorhamnose 3,5-epimerase/dTDP-4-dehydrorhamnose reductase {ECO:0000305}; EC=1.1.1.133 {ECO:0000269|PubMed:15020741}; EC=5.1.3.13 {ECO:0000269|PubMed:15020741}; AltName: Full=dTDP-L-rhamnose synthase;	A0A5C7H2D6_9ROSI RecName: Full=RmlD_sub_bind domain-containing protein {ECO:0000259|Pfam:PF04321};	At1g63000	GO:0005829,cytosol; GO:0005886,plasma membrane; GO:0009506,plasmodesma; GO:0008830,dTDP-4-dehydrorhamnose 3,5-epimerase activity; GO:0008831,dTDP-4-dehydrorhamnose reductase activity; GO:0016616,oxidoreductase activity, acting on the CH-OH group of donors, NAD or NADP as acceptor; GO:0010489,UDP-4-keto-6-deoxy-glucose-3,5-epimerase activity; GO:0010490,UDP-4-keto-rhamnose-4-keto-reductase activit…	PF04321.17:RmlD substrate binding domain	--	--	--
	Apse012G0101100	2.91	2.08	2.52	6.06	5.64	5.22	23.67	24.87	23.23	5.16	5.24	6.7	1.94	2.23	1.98	82	63	83	179	166	150	694	582	614	130	151	197	50	48	51	GWHBECT00000012	25143046	25145927	+	gene-Apse012G0101100	--	K00059 3-oxoacyl-[acyl-carrier protein] reductase [EC:1.1.1.100] | (RefSeq) 3-oxoacyl-[acyl-carrier-protein] reductase 4 (A)	ko00061: Fatty acid biosynthesis; ko00780: Biotin metabolism; ko01100: Metabolic pathways; ko01110: Biosynthesis of secondary metabolites; ko01212: Fatty acid metabolism; ko01240: Biosynthesis of cofactors	PREDICTED: uncharacterized protein LOC109241215 [Nicotiana attenuata]	SDR2A_ARATH RecName: Full=Short-chain dehydrogenase reductase 2a; Short=AtSDR2a; EC=1.1.1.-;	A0A5C7GX95_9ROSI SubName: Full=Uncharacterized protein {ECO:0000313|EMBL:TXG49340.1};	At1g62610	GO:0016491,oxidoreductase activity; GO:0003674,molecular_function; GO:0003824,catalytic activity	PF00106.25:short chain dehydrogenase	--	--	--
	Apse013G0138800	2.7	2.87	3.32	1.84	1.7	1.7	2.31	2.27	1.87	0.31	0.36	0.33	1.34	1.43	1.71	126	144	181	90	83	81	112	88	82	13	17	16	57	51	73	GWHBECT00000013	33341174	33343023	-	gene-Apse013G0138800	--	K22395 cinnamyl-alcohol dehydrogenase [EC:1.1.1.195] | (RefSeq) berberine bridge enzyme-like 13 (A)	ko00940: Phenylpropanoid biosynthesis; ko01100: Metabolic pathways; ko01110: Biosynthesis of secondary metabolites	PREDICTED: flavin-dependent oxidoreductase FOX2 [Citrus sinensis]	BBE13_ARATH RecName: Full=Berberine bridge enzyme-like 13 {ECO:0000303|PubMed:26037923}; Short=AtBBE-like 13 {ECO:0000303|PubMed:26037923}; EC=1.1.1.194 {ECO:0000269|PubMed:26037923}; EC=1.1.1.195 {ECO:0000269|PubMed:26037923}; Flags: Precursor;	A0A5C7GU44_9ROSI RecName: Full=FAD-binding PCMH-type domain-containing protein {ECO:0000259|PROSITE:PS51387};	At1g30760	GO:0005618,cell wall; GO:0005576,extracellular region; GO:0045551,cinnamyl-alcohol dehydrogenase activity; GO:0050268,coniferyl-alcohol dehydrogenase activity; GO:0071949,FAD binding; GO:0052747,sinapyl alcohol dehydrogenase activity; GO:0003674,molecular_function; GO:0003824,catalytic activity; GO:0016491,oxidoreductase activity; GO:0016614,oxidoreductase activity, acting on CH-OH group of donor…	PF01565.23:FAD binding domain	--	--	--
1.2.1.3	Apse001G0019200	10.71	10.5	9.78	4.78	5.52	5.39	5.42	5.09	4.89	2.26	3.12	2.64	6.16	5.85	5.99	568	599	607	266	306	291	299	224	243	107	169	146	298	237	290	GWHBECT00000001	2303454	2308617	+	gene-Apse001G0019200	--	K00130 betaine-aldehyde dehydrogenase [EC:1.2.1.8] | (RefSeq) hypothetical protein (A)	ko00260: Glycine, serine and threonine metabolism; ko01100: Metabolic pathways	hypothetical protein CICLE_v10004594mg [Citrus clementina]	AL221_ARATH RecName: Full=Aldehyde dehydrogenase 22A1; EC=1.2.1.3; AltName: Full=Novel aldehyde dehydrogenase family 22 member A1; Flags: Precursor;	A0A5C7IQR8_9ROSI RecName: Full=Aldedh domain-containing protein {ECO:0000259|Pfam:PF00171};	At3g66658	GO:0005783,endoplasmic reticulum; GO:0005576,extracellular region; GO:0004029,aldehyde dehydrogenase (NAD) activity; GO:0043878,glyceraldehyde-3-phosphate dehydrogenase (NAD+) (non-phosphorylating) activity; GO:0003674,molecular_function; GO:0003824,catalytic activity; GO:0016491,oxidoreductase activity; GO:0016620,oxidoreductase activity, acting on the aldehyde or oxo group of donors, NAD or NAD…	PF00171.22:Aldehyde dehydrogenase family	--	--	--
	Apse001G0203300	3.03	2.6	3.16	3.07	2.42	3.22	5.2	5.07	5.77	1.41	1.27	1.53	0.72	1.06	0.99	101	93	123	107	84	109	180	140	180	42	43	53	22	27	30	GWHBECT00000001	51532500	51543661	+	gene-Apse001G0203300	--	K00128 aldehyde dehydrogenase (NAD+) [EC:1.2.1.3] | (RefSeq) aldehyde dehydrogenase family 3 member F1-like (A)	ko00010: Glycolysis / Gluconeogenesis; ko00053: Ascorbate and aldarate metabolism; ko00071: Fatty acid degradation; ko00280: Valine, leucine and isoleucine degradation; ko00310: Lysine degradation; ko00330: Arginine and proline metabolism; ko00340: Histidine metabolism; ko00380: Tryptophan metabolism; ko00410: beta-Alanine metabolism; ko00561: Glycerolipid metabolism; ko00620: Pyruvate metabolism…	aldehyde dehydrogenase family 3 member f1 [Quercus suber]	AL3F1_ARATH RecName: Full=Aldehyde dehydrogenase family 3 member F1; EC=1.2.1.3;	A0A5C7IVJ1_9ROSI RecName: Full=Aldehyde dehydrogenase {ECO:0000256|PIRNR:PIRNR036492};	At4g36250	GO:0005783,endoplasmic reticulum; GO:0005886,plasma membrane; GO:0004028,3-chloroallyl aldehyde dehydrogenase activity; GO:0004029,aldehyde dehydrogenase (NAD) activity; GO:0043878,glyceraldehyde-3-phosphate dehydrogenase (NAD+) (non-phosphorylating) activity; GO:0006081,cellular aldehyde metabolic process; GO:0003674,molecular_function; GO:0003824,catalytic activity; GO:0016491,oxidoreductase ac…	PF00171.22:Aldehyde dehydrogenase family	--	--	--
	Apse003G0006200	11.57	10.47	12.43	3.95	3.52	4.61	11.88	9.89	9.76	5.52	6.43	6.52	3.08	2.36	2.06	148	144	186	53	47	60	158	105	117	63	84	87	36	23	24	GWHBECT00000003	1511135	1512488	-	gene-Apse003G0006200	--	K00128 aldehyde dehydrogenase (NAD+) [EC:1.2.1.3] | (RefSeq) aldehyde dehydrogenase 5, mitochondrial-like (A)	ko00010: Glycolysis / Gluconeogenesis; ko00053: Ascorbate and aldarate metabolism; ko00071: Fatty acid degradation; ko00280: Valine, leucine and isoleucine degradation; ko00310: Lysine degradation; ko00330: Arginine and proline metabolism; ko00340: Histidine metabolism; ko00380: Tryptophan metabolism; ko00410: beta-Alanine metabolism; ko00561: Glycerolipid metabolism; ko00620: Pyruvate metabolism…	PREDICTED: translationally-controlled tumor protein homolog [Ziziphus jujuba]	TCTP_ELAGV RecName: Full=Translationally-controlled tumor protein homolog; Short=TCTP;	A0A5C7I8U2_9ROSI RecName: Full=TCTP domain-containing protein {ECO:0000259|PROSITE:PS51797};	At3g16640	GO:0005737,cytoplasm; GO:0005622,intracellular; GO:0005575,cellular_component; GO:0005623,cell; GO:0044424,intracellular part; GO:0044464,cell part	PF00838.17:Translationally controlled tumour protein	--	--	--
	Apse006G0055300	7.48	6.44	6.68	4.34	4.72	5.15	10.16	10.78	9.07	4.28	3.87	3.38	3.82	4.42	4.59	352	326	368	214	232	247	497	421	400	180	186	166	164	159	197	GWHBECT00000006	7505869	7508907	-	gene-Apse006G0055300	--	K00128 aldehyde dehydrogenase (NAD+) [EC:1.2.1.3] | (RefSeq) hypothetical protein (A)	ko00010: Glycolysis / Gluconeogenesis; ko00053: Ascorbate and aldarate metabolism; ko00071: Fatty acid degradation; ko00280: Valine, leucine and isoleucine degradation; ko00310: Lysine degradation; ko00330: Arginine and proline metabolism; ko00340: Histidine metabolism; ko00380: Tryptophan metabolism; ko00410: beta-Alanine metabolism; ko00561: Glycerolipid metabolism; ko00620: Pyruvate metabolism…	hypothetical protein CICLE_v10025492mg [Citrus clementina]	AL3F1_ARATH RecName: Full=Aldehyde dehydrogenase family 3 member F1; EC=1.2.1.3;	A0A5C7HRR9_9ROSI RecName: Full=Aldehyde dehydrogenase {ECO:0000256|PIRNR:PIRNR036492};	At4g36250	GO:0005783,endoplasmic reticulum; GO:0005886,plasma membrane; GO:0004028,3-chloroallyl aldehyde dehydrogenase activity; GO:0004029,aldehyde dehydrogenase (NAD) activity; GO:0043878,glyceraldehyde-3-phosphate dehydrogenase (NAD+) (non-phosphorylating) activity; GO:0006081,cellular aldehyde metabolic process; GO:0003674,molecular_function; GO:0003824,catalytic activity; GO:0016491,oxidoreductase ac…	PF00171.22:Aldehyde dehydrogenase family	--	--	--
	Apse006G0055400	5.58	4.86	4.77	1.93	1.55	2.41	5.39	4.84	6.32	1.54	1.82	1.78	1.95	1.9	2.57	207	194	207	75	60	91	208	149	220	51	69	69	66	54	87	GWHBECT00000006	7513705	7516236	-	gene-Apse006G0055400	--	K00128 aldehyde dehydrogenase (NAD+) [EC:1.2.1.3] | (RefSeq) aldehyde dehydrogenase family 3 member F1 (A)	ko00010: Glycolysis / Gluconeogenesis; ko00053: Ascorbate and aldarate metabolism; ko00071: Fatty acid degradation; ko00280: Valine, leucine and isoleucine degradation; ko00310: Lysine degradation; ko00330: Arginine and proline metabolism; ko00340: Histidine metabolism; ko00380: Tryptophan metabolism; ko00410: beta-Alanine metabolism; ko00561: Glycerolipid metabolism; ko00620: Pyruvate metabolism…	PREDICTED: aldehyde dehydrogenase family 3 member F1 [Citrus sinensis]	AL3F1_ARATH RecName: Full=Aldehyde dehydrogenase family 3 member F1; EC=1.2.1.3;	A0A5C7HRR9_9ROSI RecName: Full=Aldehyde dehydrogenase {ECO:0000256|PIRNR:PIRNR036492};	At4g36250	GO:0005783,endoplasmic reticulum; GO:0005886,plasma membrane; GO:0004028,3-chloroallyl aldehyde dehydrogenase activity; GO:0004029,aldehyde dehydrogenase (NAD) activity; GO:0043878,glyceraldehyde-3-phosphate dehydrogenase (NAD+) (non-phosphorylating) activity; GO:0006081,cellular aldehyde metabolic process; GO:0003674,molecular_function; GO:0003824,catalytic activity; GO:0016491,oxidoreductase ac…	PF00171.22:Aldehyde dehydrogenase family	--	--	--
	Apse006G0115600	16.46	15.84	16.39	16.34	14.42	14.92	12.14	13.02	14.41	38.26	41.03	41.65	12.7	11.01	12.49	836	865	974	870	765	772	641	549	686	1736	2128	2207	589	427	579	GWHBECT00000006	19086714	19090805	+	gene-Apse006G0115600	--	K00128 aldehyde dehydrogenase (NAD+) [EC:1.2.1.3] | (RefSeq) aldehyde dehydrogenase family 3 member H1-like (A)	ko00010: Glycolysis / Gluconeogenesis; ko00053: Ascorbate and aldarate metabolism; ko00071: Fatty acid degradation; ko00280: Valine, leucine and isoleucine degradation; ko00310: Lysine degradation; ko00330: Arginine and proline metabolism; ko00340: Histidine metabolism; ko00380: Tryptophan metabolism; ko00410: beta-Alanine metabolism; ko00561: Glycerolipid metabolism; ko00620: Pyruvate metabolism…	hypothetical protein CUMW_110030 [Citrus unshiu]	AL3I1_ARATH RecName: Full=Aldehyde dehydrogenase family 3 member I1, chloroplastic; Short=AtALDH3; Short=Ath-ALDH3; EC=1.2.1.3; Flags: Precursor;	A0A5C7HTT4_9ROSI RecName: Full=Aldehyde dehydrogenase {ECO:0000256|PIRNR:PIRNR036492};	At1g44170	GO:0009507,chloroplast; GO:0009941,chloroplast envelope; GO:0005886,plasma membrane; GO:0009536,plastid; GO:0004028,3-chloroallyl aldehyde dehydrogenase activity; GO:0004029,aldehyde dehydrogenase (NAD) activity; GO:0033721,aldehyde dehydrogenase (NADP+) activity; GO:0043878,glyceraldehyde-3-phosphate dehydrogenase (NAD+) (non-phosphorylating) activity; GO:0006081,cellular aldehyde metabolic proc…	PF00171.22:Aldehyde dehydrogenase family	--	--	--
	Apse008G0064300	50.35	53.44	49.45	56.07	54.86	58.82	67.34	63.26	65.92	31.96	32.64	34.07	88.85	89.26	83.71	2046	2335	2351	2388	2328	2434	2845	2133	2511	1160	1354	1444	3295	2770	3104	GWHBECT00000008	8074089	8078181	-	gene-Apse008G0064300	--	K00128 aldehyde dehydrogenase (NAD+) [EC:1.2.1.3] | (RefSeq) aldehyde dehydrogenase family 2 member B7, mitochondrial (A)	ko00010: Glycolysis / Gluconeogenesis; ko00053: Ascorbate and aldarate metabolism; ko00071: Fatty acid degradation; ko00280: Valine, leucine and isoleucine degradation; ko00310: Lysine degradation; ko00330: Arginine and proline metabolism; ko00340: Histidine metabolism; ko00380: Tryptophan metabolism; ko00410: beta-Alanine metabolism; ko00561: Glycerolipid metabolism; ko00620: Pyruvate metabolism…	aldehyde dehydrogenase family 2 member B7, mitochondrial [Jatropha curcas]	BALDH_ANTMA RecName: Full=Benzaldehyde dehydrogenase, mitochondrial {ECO:0000303|PubMed:19292760}; EC=1.2.1.28 {ECO:0000269|PubMed:19292760}; AltName: Full=2-phenylacetaldehyde dehydrogenase {ECO:0000305}; EC=1.2.1.39 {ECO:0000269|PubMed:19292760}; AltName: Full=Acetaldehyde dehydrogenase {ECO:0000305}; EC=1.2.1.3 {ECO:0000269|PubMed:19292760}; Flags: Precursor;	A0A5C7HHP6_9ROSI RecName: Full=Aldedh domain-containing protein {ECO:0000259|Pfam:PF00171};	At1g23800	GO:0005739,mitochondrion; GO:0008774,acetaldehyde dehydrogenase (acetylating) activity; GO:0004029,aldehyde dehydrogenase (NAD) activity; GO:0018479,benzaldehyde dehydrogenase (NAD+) activity; GO:0043878,glyceraldehyde-3-phosphate dehydrogenase (NAD+) (non-phosphorylating) activity; GO:0008957,phenylacetaldehyde dehydrogenase activity; GO:0007623,circadian rhythm; GO:0010597,green leaf volatile b…	PF00171.22:Aldehyde dehydrogenase family	--	--	--
	Apse011G0017300	17.97	18.59	18.78	24.31	22.56	23.6	12	12.8	11.77	12.69	12.64	11.73	28.01	24.88	25.12	893	993	1092	1266	1171	1194	620	528	548	563	641	608	1270	944	1139	GWHBECT00000011	2450593	2454814	-	gene-Apse011G0017300	--	K00128 aldehyde dehydrogenase (NAD+) [EC:1.2.1.3] | (RefSeq) aldehyde dehydrogenase family 2 member B4, mitochondrial (A)	ko00010: Glycolysis / Gluconeogenesis; ko00053: Ascorbate and aldarate metabolism; ko00071: Fatty acid degradation; ko00280: Valine, leucine and isoleucine degradation; ko00310: Lysine degradation; ko00330: Arginine and proline metabolism; ko00340: Histidine metabolism; ko00380: Tryptophan metabolism; ko00410: beta-Alanine metabolism; ko00561: Glycerolipid metabolism; ko00620: Pyruvate metabolism…	aldehyde dehydrogenase family 2 member B4, mitochondrial [Carica papaya]	AL2B4_ARATH RecName: Full=Aldehyde dehydrogenase family 2 member B4, mitochondrial; Short=ALDH2a; EC=1.2.1.3; Flags: Precursor;	A0A5C7H0G0_9ROSI RecName: Full=Aldedh domain-containing protein {ECO:0000259|Pfam:PF00171};	At3g48000	GO:0005829,cytosol; GO:0005759,mitochondrial matrix; GO:0005739,mitochondrion; GO:0004029,aldehyde dehydrogenase (NAD) activity; GO:0005524,ATP binding; GO:0043878,glyceraldehyde-3-phosphate dehydrogenase (NAD+) (non-phosphorylating) activity; GO:0046686,response to cadmium ion; GO:0003674,molecular_function; GO:0003824,catalytic activity; GO:0016491,oxidoreductase activity; GO:0016620,oxidoreduc…	PF00171.22:Aldehyde dehydrogenase family	--	--	--
	Apse011G0022300	3.41	2.74	3.8	1.25	1.7	1.56	1.23	1.09	1.78	2.57	1.58	1.41	1.91	1.54	1.97	125	108	163	48	65	58	47	33	61	84	59	54	64	43	66	GWHBECT00000011	2817697	2823562	-	gene-Apse011G0022300	--	K00294 1-pyrroline-5-carboxylate dehydrogenase [EC:1.2.1.88] | (RefSeq) probable aldehyde dehydrogenase isoform X1 (A)	ko00250: Alanine, aspartate and glutamate metabolism; ko00330: Arginine and proline metabolism; ko01100: Metabolic pathways	PREDICTED: probable aldehyde dehydrogenase isoform X2 [Juglans regia]	ALDH_LINUS RecName: Full=Probable aldehyde dehydrogenase; EC=1.2.1.3; AltName: Full=Flax-inducible sequence 1;	A0A5C7H0T7_9ROSI RecName: Full=Aldedh domain-containing protein {ECO:0000259|Pfam:PF00171};	At5g62530	GO:0004029,aldehyde dehydrogenase (NAD) activity; GO:0043878,glyceraldehyde-3-phosphate dehydrogenase (NAD+) (non-phosphorylating) activity; GO:0003674,molecular_function; GO:0003824,catalytic activity; GO:0016491,oxidoreductase activity; GO:0016620,oxidoreductase activity, acting on the aldehyde or oxo group of donors, NAD or NADP as acceptor; GO:0016903,oxidoreductase activity, acting on the al…	PF00171.22:Aldehyde dehydrogenase family	--	--	--
	Apse011G0036800	5.14	7.51	5.99	2.87	3.86	3.38	3.31	3.58	3.5	5.54	3.76	3.26	2.25	1.97	2.82	130	204	177	76	102	87	87	75	83	125	97	86	52	38	65	GWHBECT00000011	4727302	4730811	-	gene-Apse011G0036800	--	K00294 1-pyrroline-5-carboxylate dehydrogenase [EC:1.2.1.88] | (RefSeq) probable aldehyde dehydrogenase (A)	ko00250: Alanine, aspartate and glutamate metabolism; ko00330: Arginine and proline metabolism; ko01100: Metabolic pathways	probable aldehyde dehydrogenase [Manihot esculenta]	ALDH_LINUS RecName: Full=Probable aldehyde dehydrogenase; EC=1.2.1.3; AltName: Full=Flax-inducible sequence 1;	A0A5C7H0T7_9ROSI RecName: Full=Aldedh domain-containing protein {ECO:0000259|Pfam:PF00171};	At5g62530	GO:0004029,aldehyde dehydrogenase (NAD) activity; GO:0043878,glyceraldehyde-3-phosphate dehydrogenase (NAD+) (non-phosphorylating) activity; GO:0003674,molecular_function; GO:0003824,catalytic activity; GO:0016491,oxidoreductase activity; GO:0016620,oxidoreductase activity, acting on the aldehyde or oxo group of donors, NAD or NADP as acceptor; GO:0016903,oxidoreductase activity, acting on the al…	PF00171.22:Aldehyde dehydrogenase family	--	--	--
	Apse013G0020300	5.67	6.56	4.97	11.43	9.77	10.31	1.28	1.25	1.1	0.55	0.53	0.43	6.92	6.72	6	115	143	118	243	207	213	27	21	21	10	11	9	128	104	111	GWHBECT00000013	4114435	4121497	-	gene-Apse013G0020300	--	K00128 aldehyde dehydrogenase (NAD+) [EC:1.2.1.3] | (RefSeq) hypothetical protein (A)	ko00010: Glycolysis / Gluconeogenesis; ko00053: Ascorbate and aldarate metabolism; ko00071: Fatty acid degradation; ko00280: Valine, leucine and isoleucine degradation; ko00310: Lysine degradation; ko00330: Arginine and proline metabolism; ko00340: Histidine metabolism; ko00380: Tryptophan metabolism; ko00410: beta-Alanine metabolism; ko00561: Glycerolipid metabolism; ko00620: Pyruvate metabolism…	hypothetical protein CISIN_1g0386171mg, partial [Citrus sinensis]	AL3F1_ARATH RecName: Full=Aldehyde dehydrogenase family 3 member F1; EC=1.2.1.3;	A0A5C7HRR9_9ROSI RecName: Full=Aldehyde dehydrogenase {ECO:0000256|PIRNR:PIRNR036492};	At4g36250	GO:0005783,endoplasmic reticulum; GO:0005886,plasma membrane; GO:0004028,3-chloroallyl aldehyde dehydrogenase activity; GO:0004029,aldehyde dehydrogenase (NAD) activity; GO:0043878,glyceraldehyde-3-phosphate dehydrogenase (NAD+) (non-phosphorylating) activity; GO:0006081,cellular aldehyde metabolic process; GO:0003674,molecular_function; GO:0003824,catalytic activity; GO:0016491,oxidoreductase ac…	PF00171.22:Aldehyde dehydrogenase family	--	--	--
3.2.1.26	Apse001G0008800	26.35	25.36	27.21	19.45	21.46	20.2	15.27	15.59	15.67	42.06	40.75	43.24	13.89	13.99	13.46	1613	1669	1949	1248	1372	1259	972	792	899	2300	2547	2761	776	654	752	GWHBECT00000001	730520	734035	-	gene-Apse001G0008800	--	K03884 NADH-ubiquinone oxidoreductase chain 6 [EC:7.1.1.2] | (RefSeq) uncharacterized protein LOC109243048 (A)	ko00190: Oxidative phosphorylation; ko01100: Metabolic pathways	alkaline/neutral invertase [Dimocarpus longan]	INVC_ARATH RecName: Full=Alkaline/neutral invertase C, mitochondrial {ECO:0000305}; Short=A/N-INVC {ECO:0000303|PubMed:21441406}; EC=3.2.1.26 {ECO:0000269|PubMed:23135328}; Flags: Precursor;	A0A5C7IQC3_9ROSI RecName: Full=Alkaline/neutral invertase {ECO:0000256|RuleBase:RU367047}; EC=3.2.1.26 {ECO:0000256|RuleBase:RU367047};	At1g56560	GO:0005739,mitochondrion; GO:0033926,glycopeptide alpha-N-acetylgalactosaminidase activity; GO:0004575,sucrose alpha-glucosidase activity; GO:0007623,circadian rhythm; GO:0010029,regulation of seed germination; GO:0048510,regulation of timing of transition from vegetative to reproductive phase; GO:0005987,sucrose catabolic process; GO:0003674,molecular_function; GO:0003824,catalytic activity; GO:…	PF12899.7:Alkaline and neutral invertase	--	--	--
	Apse001G0024600	39.77	38.02	37.07	41.64	40.51	42.47	74.53	78.38	80.04	41.68	43.28	45.62	18.07	18.37	18.24	1613	1658	1759	1770	1716	1754	3143	2638	3043	1510	1792	1930	669	569	675	GWHBECT00000001	2821014	2822740	+	gene-Apse001G0024600	--	K01193 beta-fructofuranosidase [EC:3.2.1.26] | (RefSeq) beta-fructofuranosidase, insoluble isoenzyme 3-like (A)	ko00052: Galactose metabolism; ko00500: Starch and sucrose metabolism; ko01100: Metabolic pathways; ko01110: Biosynthesis of secondary metabolites	hypothetical protein CICLE_v10015331mg [Citrus clementina]	Y3720_ARATH RecName: Full=UPF0481 protein At3g47200;	A0A5C7H9B5_9ROSI SubName: Full=Uncharacterized protein {ECO:0000313|EMBL:TXG53588.1};	At4g31980_2	GO:0016021,integral component of membrane; GO:0005886,plasma membrane; GO:0005575,cellular_component; GO:0016020,membrane; GO:0031224,intrinsic component of membrane; GO:0044425,membrane part; GO:0005623,cell; GO:0044464,cell part; GO:0071944,cell periphery	PF03140.15:Plant protein of unknown function	--	--	--
	Apse001G0063600	1.5	1.04	0.98	0.77	0.43	0.52	0.11	0.09	0.08	0.37	0.19	0.21	1.49	1.37	1.59	63	47	48	34	19	22	5	3	3	14	8	9	57	44	61	GWHBECT00000001	8478442	8480199	-	gene-Apse001G0063600	--	K01193 beta-fructofuranosidase [EC:3.2.1.26] | (RefSeq) beta-fructofuranosidase, insoluble isoenzyme 3-like (A)	ko00052: Galactose metabolism; ko00500: Starch and sucrose metabolism; ko01100: Metabolic pathways; ko01110: Biosynthesis of secondary metabolites	hypothetical protein CUMW_251950, partial [Citrus unshiu]	Y3720_ARATH RecName: Full=UPF0481 protein At3g47200;	A0A5C7IT15_9ROSI SubName: Full=Uncharacterized protein {ECO:0000313|EMBL:TXG71974.1};	At2g44930	GO:0016021,integral component of membrane; GO:0005886,plasma membrane; GO:0005575,cellular_component; GO:0016020,membrane; GO:0031224,intrinsic component of membrane; GO:0044425,membrane part; GO:0005623,cell; GO:0044464,cell part; GO:0071944,cell periphery	PF03140.15:Plant protein of unknown function	--	--	--
	Apse002G0037200	0.41	0.53	0.29	1.27	1.1	1.22	0	0	0	0.49	0.54	0.53	1.56	1.38	1.89	18	25	15	58	50	54	0	0	0	19	24	24	62	46	75	GWHBECT00000002	8754272	8757834	+	gene-Apse002G0037200	--	K01193 beta-fructofuranosidase [EC:3.2.1.26] | (RefSeq) beta-fructofuranosidase, insoluble isoenzyme CWINV1 (A)	ko00052: Galactose metabolism; ko00500: Starch and sucrose metabolism; ko01100: Metabolic pathways; ko01110: Biosynthesis of secondary metabolites	beta-fructofuranosidase, insoluble isoenzyme CWINV5 [Litchi chinensis]	INV1_ARATH RecName: Full=Beta-fructofuranosidase, insoluble isoenzyme CWINV1; EC=3.2.1.26; AltName: Full=Cell wall beta-fructosidase 1; Short=AtbetaFRUCT1; AltName: Full=Cell wall invertase 1; Short=AtcwINV1; AltName: Full=Sucrose hydrolase 1; Flags: Precursor;	A0A5C7H9J0_9ROSI SubName: Full=Uncharacterized protein {ECO:0000313|EMBL:TXG53648.1};	At3g13790	GO:0048046,apoplast; GO:0005618,cell wall; GO:0005886,plasma membrane; GO:0004564,beta-fructofuranosidase activity; GO:0005975,carbohydrate metabolic process; GO:0050832,defense response to fungus; GO:0080167,response to karrikin; GO:0009611,response to wounding; GO:0003674,molecular_function; GO:0003824,catalytic activity; GO:0004553,hydrolase activity, hydrolyzing O-glycosyl compounds; GO:00167…	PF00251.20:Glycosyl hydrolases family 32 N-terminal domain	--	--	--
	Apse003G0026000	19.95	20.37	18.51	19.04	19.8	20.1	23.05	24.13	23.89	36	39.19	38.47	15.45	14.36	14.7	1159	1272	1258	1159	1201	1189	1392	1163	1301	1868	2324	2331	819	637	779	GWHBECT00000003	5238844	5242828	+	gene-Apse003G0026000	--	K03884 NADH-ubiquinone oxidoreductase chain 6 [EC:7.1.1.2] | (RefSeq) uncharacterized protein LOC109243048 (A)	ko00190: Oxidative phosphorylation; ko01100: Metabolic pathways	alkaline/neutral invertase [Dimocarpus longan]	INVA_ARATH RecName: Full=Alkaline/neutral invertase A, mitochondrial {ECO:0000305}; Short=A/N-INVA {ECO:0000303|PubMed:21441406}; EC=3.2.1.26 {ECO:0000269|PubMed:21441406}; Flags: Precursor;	A0A5C7I887_9ROSI RecName: Full=Alkaline/neutral invertase {ECO:0000256|RuleBase:RU367047}; EC=3.2.1.26 {ECO:0000256|RuleBase:RU367047};	At1g56560	GO:0005739,mitochondrion; GO:0033926,glycopeptide alpha-N-acetylgalactosaminidase activity; GO:0004575,sucrose alpha-glucosidase activity; GO:0042542,response to hydrogen peroxide; GO:0048364,root development; GO:0005987,sucrose catabolic process; GO:0003674,molecular_function; GO:0003824,catalytic activity; GO:0004553,hydrolase activity, hydrolyzing O-glycosyl compounds; GO:0016787,hydrolase act…	PF12899.7:Alkaline and neutral invertase	--	--	--
	Apse004G0014100	3.48	3.43	2.84	2.43	2.03	2.14	1.12	0.99	1.05	1.34	1.2	1.35	1.72	1.39	1.92	131	139	125	96	80	82	44	31	37	45	46	53	59	40	66	GWHBECT00000004	1666740	1668587	+	gene-Apse004G0014100	--	K01193 beta-fructofuranosidase [EC:3.2.1.26] | (RefSeq) beta-fructofuranosidase, insoluble isoenzyme 3-like (A)	ko00052: Galactose metabolism; ko00500: Starch and sucrose metabolism; ko01100: Metabolic pathways; ko01110: Biosynthesis of secondary metabolites	hypothetical protein CUMW_005880 [Citrus unshiu]	Y3720_ARATH RecName: Full=UPF0481 protein At3g47200;	A0A5C7HZI0_9ROSI SubName: Full=Uncharacterized protein {ECO:0000313|EMBL:TXG62547.1};	At2g44930	GO:0016021,integral component of membrane; GO:0005886,plasma membrane; GO:0005575,cellular_component; GO:0016020,membrane; GO:0031224,intrinsic component of membrane; GO:0044425,membrane part; GO:0005623,cell; GO:0044464,cell part; GO:0071944,cell periphery	PF03140.15:Plant protein of unknown function	--	--	--
	Apse004G0014200	7.3	6.34	6.85	3.85	3.61	4.29	1.09	1.69	1.37	4.15	4.04	3.5	3.11	3.29	2.92	244	228	268	135	126	146	38	47	43	124	138	122	95	84	89	GWHBECT00000004	1678205	1679530	+	gene-Apse004G0014200	--	K01193 beta-fructofuranosidase [EC:3.2.1.26] | (RefSeq) beta-fructofuranosidase, insoluble isoenzyme 3-like (A)	ko00052: Galactose metabolism; ko00500: Starch and sucrose metabolism; ko01100: Metabolic pathways; ko01110: Biosynthesis of secondary metabolites	hypothetical protein CUMW_005880 [Citrus unshiu]	Y3720_ARATH RecName: Full=UPF0481 protein At3g47200;	A0A5C7HZI0_9ROSI SubName: Full=Uncharacterized protein {ECO:0000313|EMBL:TXG62547.1};	At2g44930	GO:0016021,integral component of membrane; GO:0005886,plasma membrane; GO:0005575,cellular_component; GO:0016020,membrane; GO:0031224,intrinsic component of membrane; GO:0044425,membrane part; GO:0005623,cell; GO:0044464,cell part; GO:0071944,cell periphery	PF03140.15:Plant protein of unknown function	--	--	--
	Apse004G0015500	2.94	2.36	2.2	2.24	2.64	2.34	0	0	0	1.64	2.41	1.94	3.22	3.56	3.26	80	69	70	64	75	65	0	0	0	40	67	55	80	74	81	GWHBECT00000004	2054160	2055239	-	gene-Apse004G0015500	--	K01193 beta-fructofuranosidase [EC:3.2.1.26] | (RefSeq) beta-fructofuranosidase, insoluble isoenzyme 3-like (A)	ko00052: Galactose metabolism; ko00500: Starch and sucrose metabolism; ko01100: Metabolic pathways; ko01110: Biosynthesis of secondary metabolites	hypothetical protein CUMW_005880 [Citrus unshiu]	Y3720_ARATH RecName: Full=UPF0481 protein At3g47200;	A0A5C7I0J0_9ROSI SubName: Full=Uncharacterized protein {ECO:0000313|EMBL:TXG62554.1};	At2g44930	GO:0016021,integral component of membrane; GO:0005886,plasma membrane; GO:0005575,cellular_component; GO:0016020,membrane; GO:0031224,intrinsic component of membrane; GO:0044425,membrane part; GO:0005623,cell; GO:0044464,cell part; GO:0071944,cell periphery	PF03140.15:Plant protein of unknown function	--	--	--
	Apse005G0056400	9.12	8.27	7.95	3.87	4.66	4.65	3.56	4.44	4.37	4.71	5.02	4.82	5.25	4.13	4.68	512	499	522	228	273	266	208	207	230	236	288	282	269	177	240	GWHBECT00000005	24643125	24646329	+	gene-Apse005G0056400	--	K01193 beta-fructofuranosidase [EC:3.2.1.26] | (RefSeq) hypothetical protein (A)	ko00052: Galactose metabolism; ko00500: Starch and sucrose metabolism; ko01100: Metabolic pathways; ko01110: Biosynthesis of secondary metabolites	beta-fructofuranosidase, insoluble isoenzyme CWINV1 [Litchi chinensis]	INV1_ARATH RecName: Full=Beta-fructofuranosidase, insoluble isoenzyme CWINV1; EC=3.2.1.26; AltName: Full=Cell wall beta-fructosidase 1; Short=AtbetaFRUCT1; AltName: Full=Cell wall invertase 1; Short=AtcwINV1; AltName: Full=Sucrose hydrolase 1; Flags: Precursor;	A0A5C7HWP0_9ROSI SubName: Full=Uncharacterized protein {ECO:0000313|EMBL:TXG61215.1};	At3g13790	GO:0048046,apoplast; GO:0005618,cell wall; GO:0005886,plasma membrane; GO:0004564,beta-fructofuranosidase activity; GO:0005975,carbohydrate metabolic process; GO:0050832,defense response to fungus; GO:0080167,response to karrikin; GO:0009611,response to wounding; GO:0003674,molecular_function; GO:0003824,catalytic activity; GO:0004553,hydrolase activity, hydrolyzing O-glycosyl compounds; GO:00167…	PF00251.20:Glycosyl hydrolases family 32 N-terminal domain	--	--	--
	Apse006G0017200	1.07	1.11	0.97	0.43	0.53	0.61	0.73	0.32	0.22	0.95	0.61	0.83	1.47	1.6	1.61	52	58	55	22	27	30	37	13	10	41	30	42	65	59	71	GWHBECT00000006	1990798	1998717	-	gene-Apse006G0017200	--	K01193 beta-fructofuranosidase [EC:3.2.1.26] | (RefSeq) beta-fructofuranosidase, insoluble isoenzyme 3-like (A)	ko00052: Galactose metabolism; ko00500: Starch and sucrose metabolism; ko01100: Metabolic pathways; ko01110: Biosynthesis of secondary metabolites	hypothetical protein CICLE_v10025336mg [Citrus clementina]	Y3720_ARATH RecName: Full=UPF0481 protein At3g47200;	A0A5C7HRE9_9ROSI RecName: Full=Pept_C1 domain-containing protein {ECO:0000259|Pfam:PF00112};	At3g50120	GO:0016021,integral component of membrane; GO:0005886,plasma membrane; GO:0005575,cellular_component; GO:0016020,membrane; GO:0031224,intrinsic component of membrane; GO:0044425,membrane part; GO:0005623,cell; GO:0044464,cell part; GO:0071944,cell periphery	PF03140.15:Plant protein of unknown function	--	--	--
	Apse010G0171900	11.92	13.51	12.91	10.83	11.5	11.83	17.72	19.45	19.73	13.65	13.06	12.51	7.59	7.61	7.65	654	797	829	623	659	661	1011	886	1015	669	732	716	380	319	383	GWHBECT00000010	37020263	37023815	-	gene-Apse010G0171900	--	K03884 NADH-ubiquinone oxidoreductase chain 6 [EC:7.1.1.2] | (RefSeq) uncharacterized protein LOC109243048 (A)	ko00190: Oxidative phosphorylation; ko01100: Metabolic pathways	PREDICTED: probable alkaline/neutral invertase D [Citrus sinensis]	CINV2_ARATH RecName: Full=Alkaline/neutral invertase CINV2 {ECO:0000305}; EC=3.2.1.26 {ECO:0000269|PubMed:19470642}; AltName: Full=Alkaline/neutral invertase I {ECO:0000305}; Short=A/N-INVI {ECO:0000303|PubMed:21441406}; AltName: Full=Cytosolic invertase 2 {ECO:0000303|PubMed:19470642};	A0A5C7HAB3_9ROSI RecName: Full=Alkaline/neutral invertase {ECO:0000256|RuleBase:RU367047}; EC=3.2.1.26 {ECO:0000256|RuleBase:RU367047};	At4g09510	GO:0009507,chloroplast; GO:0005829,cytosol; GO:0004564,beta-fructofuranosidase activity; GO:0033926,glycopeptide alpha-N-acetylgalactosaminidase activity; GO:0004575,sucrose alpha-glucosidase activity; GO:0048364,root development; GO:0005987,sucrose catabolic process; GO:0003674,molecular_function; GO:0003824,catalytic activity; GO:0004553,hydrolase activity, hydrolyzing O-glycosyl compounds; GO:…	PF12899.7:Alkaline and neutral invertase	--	--	--
	Apse011G0111700	18.41	18.05	17.16	28.37	28.75	28.59	3.08	2.83	3.28	66.13	65.7	63.45	20.6	20.73	20.74	1035	1091	1129	1672	1688	1637	180	132	173	3321	3771	3721	1057	890	1064	GWHBECT00000011	15377384	15381238	-	gene-Apse011G0111700	--	K01193 beta-fructofuranosidase [EC:3.2.1.26] | (RefSeq) acid beta-fructofuranosidase-like (A)	ko00052: Galactose metabolism; ko00500: Starch and sucrose metabolism; ko01100: Metabolic pathways; ko01110: Biosynthesis of secondary metabolites	acid invertase [Dimocarpus longan]	INVA_VIGRR RecName: Full=Acid beta-fructofuranosidase {ECO:0000303|Ref.1}; EC=3.2.1.26 {ECO:0000255|PROSITE-ProRule:PRU10067}; AltName: Full=Acid invertase {ECO:0000303|Ref.1}; Short=AI {ECO:0000303|Ref.1}; AltName: Full=Acid sucrose hydrolase; AltName: Full=Vacuolar invertase; Contains: RecName: Full=Acid beta-fructofuranosidase 30 kDa subunit {ECO:0000303|Ref.1}; Contains: RecName: Full=Acid be…	A0A5C7H2C0_9ROSI RecName: Full=Beta-fructofuranosidase {ECO:0000256|ARBA:ARBA00012758}; EC=3.2.1.26 {ECO:0000256|ARBA:ARBA00012758};	At1g62660	GO:0016021,integral component of membrane; GO:0005775,vacuolar lumen; GO:0004575,sucrose alpha-glucosidase activity; GO:0005985,sucrose metabolic process; GO:0003674,molecular_function; GO:0003824,catalytic activity; GO:0004553,hydrolase activity, hydrolyzing O-glycosyl compounds; GO:0004564,beta-fructofuranosidase activity; GO:0015926,glucosidase activity; GO:0016787,hydrolase activity; GO:00167…	PF00251.20:Glycosyl hydrolases family 32 N-terminal domain	--	--	--
	Apse012G0102300	17.11	18.04	17.42	18.84	18.42	19.18	25.4	26.21	27.58	27.91	31.65	31.3	16.27	16.17	16.36	1068	1211	1272	1233	1201	1219	1649	1358	1614	1556	2017	2038	927	771	932	GWHBECT00000012	25314464	25320807	-	gene-Apse012G0102300	--	K03884 NADH-ubiquinone oxidoreductase chain 6 [EC:7.1.1.2] | (RefSeq) uncharacterized protein LOC109243048 (A)	ko00190: Oxidative phosphorylation; ko01100: Metabolic pathways	neutral invertase [Litchi chinensis]	INVE_ARATH RecName: Full=Alkaline/neutral invertase E, chloroplastic {ECO:0000305}; Short=A/N-INVE {ECO:0000303|PubMed:21441406}; EC=3.2.1.26 {ECO:0000269|PubMed:20304912}; Flags: Precursor;	A0A5C7GXN9_9ROSI RecName: Full=Alkaline/neutral invertase {ECO:0000256|RuleBase:RU367047}; EC=3.2.1.26 {ECO:0000256|RuleBase:RU367047};	At5g22510	GO:0009507,chloroplast; GO:0033926,glycopeptide alpha-N-acetylgalactosaminidase activity; GO:0004575,sucrose alpha-glucosidase activity; GO:0048825,cotyledon development; GO:0005982,starch metabolic process; GO:0005987,sucrose catabolic process; GO:0003674,molecular_function; GO:0003824,catalytic activity; GO:0004553,hydrolase activity, hydrolyzing O-glycosyl compounds; GO:0016787,hydrolase activ…	PF12899.7:Alkaline and neutral invertase	--	--	--
2.4.1.13	Apse001G0029900	5.54	5.45	5.97	5.71	5.64	5.56	10.53	10.71	10.9	7.46	7.91	8.25	3.63	4.76	4.5	271	287	342	293	288	277	536	435	500	326	395	421	162	178	201	GWHBECT00000001	3308268	3312046	+	gene-Apse001G0029900	--	K00695 sucrose synthase [EC:2.4.1.13] | (RefSeq) sucrose synthase 2-like (A)	ko00500: Starch and sucrose metabolism; ko01100: Metabolic pathways; ko01110: Biosynthesis of secondary metabolites	hypothetical protein CICLE_v10004341mg [Citrus clementina]	SUS2_ARATH RecName: Full=Sucrose synthase 2; Short=AtSUS2; EC=2.4.1.13; AltName: Full=Sucrose-UDP glucosyltransferase 2;	A0A5C7IRH3_9ROSI RecName: Full=Sucrose synthase {ECO:0000256|ARBA:ARBA00012540, ECO:0000256|RuleBase:RU280817}; EC=2.4.1.13 {ECO:0000256|ARBA:ARBA00012540, ECO:0000256|RuleBase:RU280817};	At5g49190	GO:0005829,cytosol; GO:0009505,plant-type cell wall; GO:0042170,plastid membrane; GO:0016157,sucrose synthase activity; GO:0001666,response to hypoxia; GO:0010431,seed maturation; GO:0005982,starch metabolic process; GO:0005985,sucrose metabolic process; GO:0003674,molecular_function; GO:0003824,catalytic activity; GO:0008194,UDP-glycosyltransferase activity; GO:0016740,transferase activity; GO:0…	PF00862.19:Sucrose synthase	--	--	--
	Apse004G0195200	82.84	81.17	82.54	99.38	99.66	99.22	185.52	193.04	185.66	184.78	185.55	189.2	83.64	80.82	80.56	4484	4724	5227	5638	5634	5469	10441	8671	9420	8934	10254	10682	4132	3341	3979	GWHBECT00000004	38291206	38293502	-	gene-Apse004G0195200	--	K23279 gallate 1-beta-glucosyltransferase [EC:2.4.1.136] | (RefSeq) GT2, RGT; cinnamate beta-D-glucosyltransferase-like (A)	--	resveratrol/hydroxycinnamic acid O-glucosyltransferase [Vitis labrusca]	GGT_QUERO RecName: Full=Gallate 1-beta-glucosyltransferase {ECO:0000303|PubMed:24412325}; EC=2.4.1.136 {ECO:0000269|PubMed:24412325}; AltName: Full=UDP-glucose:gallate glucosyltransferase {ECO:0000303|PubMed:24412325}; AltName: Full=Vanillate 1-beta-glucosyltransferase {ECO:0000305};	A0A5C7I5T2_9ROSI SubName: Full=Uncharacterized protein {ECO:0000313|EMBL:TXG64209.1};	At4g15480	GO:0047913,gallate 1-beta-glucosyltransferase activity; GO:0003674,molecular_function; GO:0003824,catalytic activity; GO:0008194,UDP-glycosyltransferase activity; GO:0016740,transferase activity; GO:0016757,transferase activity, transferring glycosyl groups; GO:0016758,transferase activity, transferring hexosyl groups; GO:0035251,UDP-glucosyltransferase activity; GO:0046527,glucosyltransferase ac…	PF00201.18:UDP-glucoronosyl and UDP-glucosyl transferase	--	--	--
	Apse004G0268300	0.33	0.35	0.35	0.54	0.41	0.31	0.27	0.19	0.22	0.54	0.53	0.68	0.45	0.21	0.21	31	35	38	53	40	29	26	15	19	45	50	66	38	15	18	GWHBECT00000004	50035972	50040327	+	gene-Apse004G0268300	--	K00695 sucrose synthase [EC:2.4.1.13] | (GenBank) sucrose synthase (A)	ko00500: Starch and sucrose metabolism; ko01100: Metabolic pathways; ko01110: Biosynthesis of secondary metabolites	PREDICTED: TMV resistance protein N-like isoform X2 [Citrus sinensis]	RPV1_VITRO RecName: Full=Disease resistance protein RPV1 {ECO:0000305}; AltName: Full=NAD(+) hydrolase RPV1; EC=3.2.2.6 {ECO:0000305|PubMed:31439792}; AltName: Full=Resistance to Plasmopara viticola protein {ECO:0000303|PubMed:24033846}; Short=MrRVP1 {ECO:0000303|PubMed:24033846};	A0A5C7I0M0_9ROSI RecName: Full=AAA domain-containing protein {ECO:0000259|SMART:SM00382};	At5g17680	GO:0005737,cytoplasm; GO:0005634,nucleus; GO:0043531,ADP binding; GO:0050135,NAD(P)+ nucleosidase activity; GO:0061809,NAD+ nucleotidase, cyclic ADP-ribose generating; GO:0042803,protein homodimerization activity; GO:0050832,defense response to fungus; GO:0043068,positive regulation of programmed cell death; GO:0007165,signal transduction; GO:0000166,nucleotide binding; GO:0003674,molecular_funct…	PF01582.20:TIR domain	--	--	--
	Apse005G0114500	0.97	1.16	0.92	1	1.33	1.27	3.56	3.32	2.81	1.49	1.6	1.76	0.86	0.81	0.79	59	76	66	64	85	79	226	168	161	81	100	112	48	38	44	GWHBECT00000005	33917244	33920948	-	gene-Apse005G0114500	--	K00695 sucrose synthase [EC:2.4.1.13] | (RefSeq) hypothetical protein (A)	ko00500: Starch and sucrose metabolism; ko01100: Metabolic pathways; ko01110: Biosynthesis of secondary metabolites	hypothetical protein CICLE_v10007483mg [Citrus clementina]	SUS_SOYBN RecName: Full=Sucrose synthase; EC=2.4.1.13; AltName: Full=Nodulin-100; Short=N-100; AltName: Full=Sucrose-UDP glucosyltransferase;	A0A5C7HXY9_9ROSI RecName: Full=Sucrose synthase {ECO:0000256|ARBA:ARBA00012540, ECO:0000256|RuleBase:RU280817}; EC=2.4.1.13 {ECO:0000256|ARBA:ARBA00012540, ECO:0000256|RuleBase:RU280817};	At5g20830	GO:0016157,sucrose synthase activity; GO:0009877,nodulation; GO:0005985,sucrose metabolic process; GO:0003674,molecular_function; GO:0003824,catalytic activity; GO:0008194,UDP-glycosyltransferase activity; GO:0016740,transferase activity; GO:0016757,transferase activity, transferring glycosyl groups; GO:0016758,transferase activity, transferring hexosyl groups; GO:0035251,UDP-glucosyltransferase …	PF00862.19:Sucrose synthase	--	--	--
	Apse006G0005100	0.59	0.6	0.63	0.3	0.32	0.38	0.1	0.2	0.1	0.12	0.16	0.18	0.2	0.21	0.21	60	65	74	32	34	39	11	17	9	11	16	19	18	16	19	GWHBECT00000006	615583	621175	+	gene-Apse006G0005100	--	K00695 sucrose synthase [EC:2.4.1.13] | (GenBank) sucrose synthase (A)	ko00500: Starch and sucrose metabolism; ko01100: Metabolic pathways; ko01110: Biosynthesis of secondary metabolites	PREDICTED: TMV resistance protein N-like isoform X2 [Citrus sinensis]	TMVRN_NICGU RecName: Full=TMV resistance protein N; EC=3.2.2.6 {ECO:0000255|PROSITE-ProRule:PRU00204};	A0A5C7HQB6_9ROSI SubName: Full=Uncharacterized protein {ECO:0000313|EMBL:TXG59257.1};	At5g36930	GO:0005737,cytoplasm; GO:0043531,ADP binding; GO:0005524,ATP binding; GO:0050135,NAD(P)+ nucleosidase activity; GO:0061809,NAD+ nucleotidase, cyclic ADP-ribose generating; GO:0009626,plant-type hypersensitive response; GO:0007165,signal transduction; GO:0000166,nucleotide binding; GO:0003674,molecular_function; GO:0005488,binding; GO:0017076,purine nucleotide binding; GO:0030554,adenyl nucleotide…	PF01582.20:TIR domain	--	--	--
	Apse006G0052400	54.98	54.89	52.92	46.66	44.91	47.66	36.3	37.64	35.87	61.27	61.17	63.71	59.55	59.87	63.07	2804	3010	3158	2494	2392	2475	1925	1593	1715	2791	3185	3389	2772	2332	2935	GWHBECT00000006	7244864	7250016	-	gene-Apse006G0052400	--	K03843 alpha-1,3/alpha-1,6-mannosyltransferase [EC:2.4.1.132 2.4.1.257] | (RefSeq) alpha-1,3/1,6-mannosyltransferase ALG2-like (A)	ko00510: N-Glycan biosynthesis; ko00513: Various types of N-glycan biosynthesis; ko01100: Metabolic pathways	PREDICTED: uncharacterized protein LOC102619440 isoform X4 [Citrus sinensis]	--	A0A5C7HU52_9ROSI SubName: Full=Uncharacterized protein {ECO:0000313|EMBL:TXG59722.1};	At1g75420	GO:0016021,integral component of membrane; GO:0016757,transferase activity, transferring glycosyl groups; GO:0008270,zinc ion binding; GO:0003674,molecular_function; GO:0003824,catalytic activity; GO:0016740,transferase activity; GO:0005488,binding; GO:0046872,metal ion binding; GO:0043167,ion binding; GO:0043169,cation binding; GO:0046914,transition metal ion binding; GO:0005575,cellular_compone…	PF16994.5:Glycosyl-transferase family 4	--	--	--
	Apse010G0036700	5.32	5.36	5.47	3.43	3.45	3.47	4.35	4.76	4.69	1.43	1.41	1.55	3.17	3.47	3.65	241	261	290	163	163	160	205	179	199	58	65	73	131	120	151	GWHBECT00000010	3590632	3595105	+	gene-Apse010G0036700	--	K03843 alpha-1,3/alpha-1,6-mannosyltransferase [EC:2.4.1.132 2.4.1.257] | (RefSeq) Glycosyl transferase, family 1 (A)	ko00510: N-Glycan biosynthesis; ko00513: Various types of N-glycan biosynthesis; ko01100: Metabolic pathways	hypothetical protein CICLE_v10001031mg [Citrus clementina]	--	A0A5C7H6W7_9ROSI RecName: Full=Glycos_transf_1 domain-containing protein {ECO:0000259|Pfam:PF00534};	At1g75420	GO:0016021,integral component of membrane; GO:0016757,transferase activity, transferring glycosyl groups; GO:0003674,molecular_function; GO:0003824,catalytic activity; GO:0016740,transferase activity; GO:0005575,cellular_component; GO:0016020,membrane; GO:0031224,intrinsic component of membrane; GO:0044425,membrane part	PF16994.5:Glycosyl-transferase family 4	--	--	--
	Apse011G0026600	0.59	0.74	0.62	1.82	1.88	1.88	3.38	3.18	3.75	0.33	0.49	0.33	0.31	0.29	0.35	74	100	92	240	247	241	443	332	443	37	63	44	36	28	40	GWHBECT00000011	3354723	3359917	+	gene-Apse011G0026600	--	K00695 sucrose synthase [EC:2.4.1.13] | (GenBank) sucrose synthase (A)	ko00500: Starch and sucrose metabolism; ko01100: Metabolic pathways; ko01110: Biosynthesis of secondary metabolites	hypothetical protein CISIN_1g044535mg, partial [Citrus sinensis]	RUN1_VITRO RecName: Full=Disease resistance protein RUN1 {ECO:0000305}; AltName: Full=NAD(+) hydrolase RUN1; EC=3.2.2.6 {ECO:0000269|PubMed:31439792}; AltName: Full=NADP(+) hydrolase RUN1 {ECO:0000305}; EC=3.2.2.- {ECO:0000269|PubMed:31439792}; AltName: Full=Resistance to Uncinula necator protein {ECO:0000303|PubMed:24033846}; Short=MrRUN1 {ECO:0000303|PubMed:24033846};	A0A5C7GZZ7_9ROSI SubName: Full=Uncharacterized protein {ECO:0000313|EMBL:TXG50360.1};	At5g17680	GO:0005737,cytoplasm; GO:0005634,nucleus; GO:0043531,ADP binding; GO:0050135,NAD(P)+ nucleosidase activity; GO:0003953,NAD+ nucleosidase activity; GO:0061809,NAD+ nucleotidase, cyclic ADP-ribose generating; GO:0050832,defense response to fungus; GO:0019677,NAD catabolic process; GO:0043068,positive regulation of programmed cell death; GO:0007165,signal transduction; GO:0000166,nucleotide binding;…	PF00931.22:NB-ARC domain	--	--	--
	Apse012G0099500	27.08	96.77	68.14	29.84	24.89	69.22	46.78	92.3	90.49	44.79	19.9	29.04	21.78	100.78	48.4	744	2858	2190	859	714	1936	1336	2104	2330	1099	558	832	546	2114	1213	GWHBECT00000012	24954787	24960477	-	gene-Apse012G0099500	--	K03844 alpha-1,2-mannosyltransferase [EC:2.4.1.131] | (RefSeq) alpha-1,2-mannosyltransferase (A)	ko00510: N-Glycan biosynthesis; ko00513: Various types of N-glycan biosynthesis; ko01100: Metabolic pathways	hypothetical protein CISIN_1g022480mg [Citrus sinensis]	ACR12_ARATH RecName: Full=ACT domain-containing protein ACR12 {ECO:0000305}; AltName: Full=Protein ACT DOMAIN REPEATS 12 {ECO:0000303|PubMed:21861936}; Flags: Precursor;	A0A5C7GXS7_9ROSI SubName: Full=Uncharacterized protein {ECO:0000313|EMBL:TXG49329.1};	At5g04740	GO:0009507,chloroplast; GO:0009570,chloroplast stroma; GO:0009535,chloroplast thylakoid membrane; GO:0005886,plasma membrane; GO:0005622,intracellular; GO:0005575,cellular_component; GO:0005623,cell; GO:0005737,cytoplasm; GO:0043231,intracellular membrane-bounded organelle; GO:0009536,plastid; GO:0043226,organelle; GO:0043227,membrane-bounded organelle; GO:0043229,intracellular organelle; GO:0044…	PF01842.25:ACT domain	--	--	--
	Apse012G0187700	11.07	11.61	11.24	12.44	13.15	11.5	19.37	20.02	19.63	6.21	7	8.23	10.32	8.96	9.43	477	538	567	562	592	505	868	716	793	239	308	370	406	295	371	GWHBECT00000012	37210885	37214094	-	gene-Apse012G0187700	--	K03844 alpha-1,2-mannosyltransferase [EC:2.4.1.131] | (RefSeq) GDP-Man:Man(3)GlcNAc(2)-PP-Dol alpha-1,2-mannosyltransferase (A)	ko00510: N-Glycan biosynthesis; ko00513: Various types of N-glycan biosynthesis; ko01100: Metabolic pathways	hypothetical protein CICLE_v10031450mg [Citrus clementina]	ALG11_ARATH RecName: Full=GDP-Man:Man(3)GlcNAc(2)-PP-Dol alpha-1,2-mannosyltransferase; EC=2.4.1.131; AltName: Full=Alpha-1,2-mannosyltransferase ALG11; AltName: Full=Asparagine-linked glycosylation protein 11; AltName: Full=Protein LEAF WILTING 3;	A0A5C7GZ99_9ROSI RecName: Full=GDP-Man:Man(3)GlcNAc(2)-PP-Dol alpha-1,2-mannosyltransferase {ECO:0000256|ARBA:ARBA00022018, ECO:0000256|RuleBase:RU367051}; EC=2.4.1.131 {ECO:0000256|ARBA:ARBA00012645, ECO:0000256|RuleBase:RU367051};	7296469	GO:0005783,endoplasmic reticulum; GO:0005789,endoplasmic reticulum membrane; GO:0016021,integral component of membrane; GO:0016020,membrane; GO:0004377,GDP-Man:Man3GlcNAc2-PP-Dol alpha-1,2-mannosyltransferase activity; GO:0006490,oligosaccharide-lipid intermediate biosynthetic process; GO:0009832,plant-type cell wall biogenesis; GO:0006487,protein N-linked glycosylation; GO:0009737,response to ab…	PF15924.5:ALG11 mannosyltransferase N-terminus	--	--	--
2.4.1.1	Apse001G0008500	142.41	146.22	149.36	134.79	140.84	146.61	69.29	69.14	70.27	106.41	108.01	109.68	161.87	156.04	161.14	8722	9628	10702	8652	9008	9143	4412	3514	4034	5821	6753	7006	9047	7298	9005	GWHBECT00000001	693461	698165	-	gene-Apse001G0008500	--	K21362 galactolipid galactosyltransferase [EC:2.4.1.184] | (RefSeq) hypothetical protein (A)	ko00561: Glycerolipid metabolism	hypothetical protein CISIN_1g006252mg [Citrus sinensis]	SFR2_ORYSJ RecName: Full=Beta-glucosidase-like SFR2, chloroplastic {ECO:0000303|PubMed:15258268}; EC=2.4.1.184 {ECO:0000250|UniProtKB:Q93Y07}; AltName: Full=Beta-glucosidase 36 {ECO:0000303|PubMed:17196101}; Short=Os11bglu36 {ECO:0000303|PubMed:17196101}; AltName: Full=Protein SENSITIVE TO FREEZING 2 {ECO:0000303|PubMed:15258268}; Short=OsSFR2 {ECO:0000303|PubMed:15258268};	A0A5C7IPY0_9ROSI SubName: Full=Uncharacterized protein {ECO:0000313|EMBL:TXG71447.1};	At3g06510	GO:0009707,chloroplast outer membrane; GO:0102996,beta,beta digalactosyldiacylglycerol galactosyltransferase activity; GO:0008422,beta-glucosidase activity; GO:0046480,galactolipid galactosyltransferase activity; GO:0005975,carbohydrate metabolic process; GO:0003674,molecular_function; GO:0003824,catalytic activity; GO:0016740,transferase activity; GO:0016757,transferase activity, transferring gl…	PF00232.18:Glycosyl hydrolase family 1	--	--	--
	Apse001G0009300	46.35	51.05	50.45	49.63	51.75	51.4	12.49	12.27	12.93	58.63	58.15	58.97	54.4	54.45	50.13	1603	1898	2041	1799	1869	1810	449	352	419	1811	2053	2127	1717	1438	1582	GWHBECT00000001	807497	809677	+	gene-Apse001G0009300	--	K18819 inositol 3-alpha-galactosyltransferase [EC:2.4.1.123] | (RefSeq) hypothetical protein (A)	ko00052: Galactose metabolism; ko01100: Metabolic pathways	hypothetical protein CICLE_v10005406mg [Citrus clementina]	GOLS2_ARATH RecName: Full=Galactinol synthase 2; Short=AtGolS2; Short=GolS-2; EC=2.4.1.123;	A0A5C7IQ71_9ROSI RecName: Full=Hexosyltransferase {ECO:0000256|RuleBase:RU362027}; EC=2.4.1.- {ECO:0000256|RuleBase:RU362027};	At1g56600	GO:0005737,cytoplasm; GO:0047216,inositol 3-alpha-galactosyltransferase activity; GO:0046872,metal ion binding; GO:0016757,transferase activity, transferring glycosyl groups; GO:0006012,galactose metabolic process; GO:0009737,response to abscisic acid; GO:0009409,response to cold; GO:0006979,response to oxidative stress; GO:0009651,response to salt stress; GO:0009414,response to water deprivation…	PF01501.20:Glycosyl transferase family 8	--	--	--
	Apse001G0029900	5.54	5.45	5.97	5.71	5.64	5.56	10.53	10.71	10.9	7.46	7.91	8.25	3.63	4.76	4.5	271	287	342	293	288	277	536	435	500	326	395	421	162	178	201	GWHBECT00000001	3308268	3312046	+	gene-Apse001G0029900	--	K00695 sucrose synthase [EC:2.4.1.13] | (RefSeq) sucrose synthase 2-like (A)	ko00500: Starch and sucrose metabolism; ko01100: Metabolic pathways; ko01110: Biosynthesis of secondary metabolites	hypothetical protein CICLE_v10004341mg [Citrus clementina]	SUS2_ARATH RecName: Full=Sucrose synthase 2; Short=AtSUS2; EC=2.4.1.13; AltName: Full=Sucrose-UDP glucosyltransferase 2;	A0A5C7IRH3_9ROSI RecName: Full=Sucrose synthase {ECO:0000256|ARBA:ARBA00012540, ECO:0000256|RuleBase:RU280817}; EC=2.4.1.13 {ECO:0000256|ARBA:ARBA00012540, ECO:0000256|RuleBase:RU280817};	At5g49190	GO:0005829,cytosol; GO:0009505,plant-type cell wall; GO:0042170,plastid membrane; GO:0016157,sucrose synthase activity; GO:0001666,response to hypoxia; GO:0010431,seed maturation; GO:0005982,starch metabolic process; GO:0005985,sucrose metabolic process; GO:0003674,molecular_function; GO:0003824,catalytic activity; GO:0008194,UDP-glycosyltransferase activity; GO:0016740,transferase activity; GO:0…	PF00862.19:Sucrose synthase	--	--	--
	Apse001G0092100	15.86	16.09	16.58	11.28	11.93	11.68	5.93	5.72	5.74	29.3	32.47	30.17	12.8	11.12	11.83	970	1058	1186	723	762	727	377	290	329	1600	2027	1924	714	519	660	GWHBECT00000001	12629839	12635634	+	gene-Apse001G0092100	--	K10999 cellulose synthase A [EC:2.4.1.12] | (RefSeq) cellulose synthase A catalytic subunit 8 [UDP-forming] (A)	--	hypothetical protein CICLE_v10004394mg [Citrus clementina]	CSLG3_ARATH RecName: Full=Cellulose synthase-like protein G3; Short=AtCslG3; EC=2.4.1.-;	A0A5C7ISZ8_9ROSI SubName: Full=Uncharacterized protein {ECO:0000313|EMBL:TXG72239.1};	At4g24000	GO:0000139,Golgi membrane; GO:0016021,integral component of membrane; GO:0005886,plasma membrane; GO:0005802,trans-Golgi network; GO:0016760,cellulose synthase (UDP-forming) activity; GO:0051753,mannan synthase activity; GO:0071555,cell wall organization; GO:0030244,cellulose biosynthetic process; GO:0009833,plant-type primary cell wall biogenesis; GO:0003674,molecular_function; GO:0003824,cataly…	PF03552.14:Cellulose synthase	--	--	--
	Apse001G0092300	1.79	2.08	1.95	1.19	0.81	1.17	0.24	0	0.16	1.11	0.68	1.14	0.54	1.04	0.54	36	45	46	25	17	24	5	0	3	20	14	24	10	16	10	GWHBECT00000001	12652374	12656981	+	gene-Apse001G0092300	--	K10999 cellulose synthase A [EC:2.4.1.12] | (RefSeq) LOW QUALITY PROTEIN: cellulose synthase A catalytic subunit 1 [UDP-forming]-like (A)	--	hypothetical protein CICLE_v10004394mg [Citrus clementina]	CSLG2_ARATH RecName: Full=Cellulose synthase-like protein G2; Short=AtCslG2; EC=2.4.1.-;	A0A5C7ISE0_9ROSI SubName: Full=Uncharacterized protein {ECO:0000313|EMBL:TXG72250.1};	At4g24000	GO:0000139,Golgi membrane; GO:0016021,integral component of membrane; GO:0005886,plasma membrane; GO:0005802,trans-Golgi network; GO:0016760,cellulose synthase (UDP-forming) activity; GO:0051753,mannan synthase activity; GO:0071555,cell wall organization; GO:0030244,cellulose biosynthetic process; GO:0009833,plant-type primary cell wall biogenesis; GO:0003674,molecular_function; GO:0003824,cataly…	PF03552.14:Cellulose synthase	--	--	--
	Apse001G0092700	28.93	30.37	30.1	20.18	20.98	22.5	12.83	13.62	13.9	16.75	17.27	17.79	19.44	18.78	19.8	1874	2115	2281	1370	1419	1484	864	732	844	969	1142	1202	1149	929	1170	GWHBECT00000001	12714197	12735852	+	gene-Apse001G0092700	--	K10999 cellulose synthase A [EC:2.4.1.12] | (RefSeq) cellulose synthase A catalytic subunit 7 [UDP-forming] (A)	--	hypothetical protein CUMW_143220 [Citrus unshiu]	CSLG2_ARATH RecName: Full=Cellulose synthase-like protein G2; Short=AtCslG2; EC=2.4.1.-;	A0A4U5Q5A2_POPAL SubName: Full=Cellulose synthase-like protein G2 {ECO:0000313|EMBL:TKS03767.1};	At4g24000	GO:0000139,Golgi membrane; GO:0016021,integral component of membrane; GO:0005886,plasma membrane; GO:0005802,trans-Golgi network; GO:0016760,cellulose synthase (UDP-forming) activity; GO:0051753,mannan synthase activity; GO:0071555,cell wall organization; GO:0030244,cellulose biosynthetic process; GO:0009833,plant-type primary cell wall biogenesis; GO:0003674,molecular_function; GO:0003824,cataly…	PF03552.14:Cellulose synthase	--	--	--
	Apse001G0129400	1.77	1.87	2.08	1.27	1.21	1.19	0.17	0.16	0.08	0.67	0.61	0.47	1.7	1.34	1.2	147	167	202	111	105	101	15	11	6	50	52	41	129	85	91	GWHBECT00000001	19876543	19882407	-	gene-Apse001G0129400	--	K00696 sucrose-phosphate synthase [EC:2.4.1.14] | (RefSeq) probable sucrose-phosphate synthase 3 isoform X2 (A)	ko00500: Starch and sucrose metabolism; ko01100: Metabolic pathways; ko01110: Biosynthesis of secondary metabolites	PREDICTED: probable sucrose-phosphate synthase 3 isoform X2 [Citrus sinensis]	SPSA3_ARATH RecName: Full=Probable sucrose-phosphate synthase 3; EC=2.4.1.14; AltName: Full=Sucrose phosphate synthase 3F; Short=AtSPS3F; AltName: Full=UDP-glucose-fructose-phosphate glucosyltransferase;	A0A5C7ITE5_9ROSI RecName: Full=Sucrose-phosphate synthase {ECO:0000256|ARBA:ARBA00012536, ECO:0000256|RuleBase:RU368006}; EC=2.4.1.14 {ECO:0000256|ARBA:ARBA00012536, ECO:0000256|RuleBase:RU368006};	At1g04920	GO:0005794,Golgi apparatus; GO:0016157,sucrose synthase activity; GO:0046524,sucrose-phosphate synthase activity; GO:0005986,sucrose biosynthetic process; GO:0003674,molecular_function; GO:0003824,catalytic activity; GO:0008194,UDP-glycosyltransferase activity; GO:0016740,transferase activity; GO:0016757,transferase activity, transferring glycosyl groups; GO:0016758,transferase activity, transfer…	PF00534.20:Glycosyl transferases group 1	--	--	--
	Apse001G0135600	21.06	19.43	19.95	19.79	19.98	19.41	8.59	8.1	8.61	11.2	9.7	10.82	15.96	18.49	16.27	840	833	931	827	832	788	356	268	322	399	395	450	581	563	592	GWHBECT00000001	21179884	21181464	-	gene-Apse001G0135600	--	K12338 anthocyanidin 3-O-glucoside 5-O-glucosyltransferase [EC:2.4.1.298] | (RefSeq) UDP-glycosyltransferase 75C1 (A)	ko00942: Anthocyanin biosynthesis	crocetin glucosyltransferase, chloroplastic [Quercus suber]	75L17_MALDO RecName: Full=Phloretin 4'-O-glucosyltransferase {ECO:0000303|PubMed:27316677}; Short=MdPh-4'-OGT {ECO:0000303|PubMed:27316677}; EC=2.4.1.- {ECO:0000269|PubMed:27316677}; AltName: Full=Flavanone 7-O-beta-glucosyltransferase UGT75L17 {ECO:0000305}; EC=2.4.1.185 {ECO:0000269|PubMed:27316677}; AltName: Full=UDP-glycosyltransferase 75L17 {ECO:0000303|PubMed:27316677};	A0A5C7ITX1_9ROSI RecName: Full=Glycosyltransferase {ECO:0000256|RuleBase:RU362057}; EC=2.4.1.- {ECO:0000256|RuleBase:RU362057};	At4g14090	GO:0047243,flavanone 7-O-beta-glucosyltransferase activity; GO:0008194,UDP-glycosyltransferase activity; GO:0003674,molecular_function; GO:0003824,catalytic activity; GO:0016740,transferase activity; GO:0016757,transferase activity, transferring glycosyl groups; GO:0016758,transferase activity, transferring hexosyl groups; GO:0035251,UDP-glucosyltransferase activity; GO:0046527,glucosyltransferas…	PF00201.18:UDP-glucoronosyl and UDP-glucosyl transferase	--	--	--
	Apse001G0135800	17.22	17.33	17.76	12.03	12.18	12.91	2.97	3.33	2.45	20.41	21.76	21.32	9.14	8.99	10.25	735	795	887	538	543	561	132	118	98	778	948	949	356	293	399	GWHBECT00000001	21272055	21273746	+	gene-Apse001G0135800	--	K13692 UDP-glucose:(indol-3-yl)acetate beta-D-glucosyltransferase [EC:2.4.1.121] | (RefSeq) UDP-glycosyltransferase 75D1-like (A)	--	hypothetical protein POPTR_006G055600v3 [Populus trichocarpa]	75L17_MALDO RecName: Full=Phloretin 4'-O-glucosyltransferase {ECO:0000303|PubMed:27316677}; Short=MdPh-4'-OGT {ECO:0000303|PubMed:27316677}; EC=2.4.1.- {ECO:0000269|PubMed:27316677}; AltName: Full=Flavanone 7-O-beta-glucosyltransferase UGT75L17 {ECO:0000305}; EC=2.4.1.185 {ECO:0000269|PubMed:27316677}; AltName: Full=UDP-glycosyltransferase 75L17 {ECO:0000303|PubMed:27316677};	A0A5C7ITI9_9ROSI RecName: Full=Glycosyltransferase {ECO:0000256|RuleBase:RU362057}; EC=2.4.1.- {ECO:0000256|RuleBase:RU362057};	At4g15550	GO:0047243,flavanone 7-O-beta-glucosyltransferase activity; GO:0008194,UDP-glycosyltransferase activity; GO:0003674,molecular_function; GO:0003824,catalytic activity; GO:0016740,transferase activity; GO:0016757,transferase activity, transferring glycosyl groups; GO:0016758,transferase activity, transferring hexosyl groups; GO:0035251,UDP-glucosyltransferase activity; GO:0046527,glucosyltransferas…	PF00201.18:UDP-glucoronosyl and UDP-glucosyl transferase	--	--	--
	Apse001G0136100	7.92	7.69	9.23	1.98	1.74	2.07	0.16	0.23	0.22	0.11	0.08	0.16	4.74	3.67	3.58	463	483	631	121	106	123	10	11	12	6	5	10	253	164	191	GWHBECT00000001	21429685	21432001	-	gene-Apse001G0136100	--	K13692 UDP-glucose:(indol-3-yl)acetate beta-D-glucosyltransferase [EC:2.4.1.121] | (RefSeq) UDP-glycosyltransferase 75D1-like (A)	--	PREDICTED: crocetin glucosyltransferase, chloroplastic-like [Vitis vinifera]	75L17_MALDO RecName: Full=Phloretin 4'-O-glucosyltransferase {ECO:0000303|PubMed:27316677}; Short=MdPh-4'-OGT {ECO:0000303|PubMed:27316677}; EC=2.4.1.- {ECO:0000269|PubMed:27316677}; AltName: Full=Flavanone 7-O-beta-glucosyltransferase UGT75L17 {ECO:0000305}; EC=2.4.1.185 {ECO:0000269|PubMed:27316677}; AltName: Full=UDP-glycosyltransferase 75L17 {ECO:0000303|PubMed:27316677};	A0A5C7IUA1_9ROSI SubName: Full=Uncharacterized protein {ECO:0000313|EMBL:TXG72668.1};	At1g05530	GO:0047243,flavanone 7-O-beta-glucosyltransferase activity; GO:0008194,UDP-glycosyltransferase activity; GO:0003674,molecular_function; GO:0003824,catalytic activity; GO:0016740,transferase activity; GO:0016757,transferase activity, transferring glycosyl groups; GO:0016758,transferase activity, transferring hexosyl groups; GO:0035251,UDP-glucosyltransferase activity; GO:0046527,glucosyltransferas…	PF00201.18:UDP-glucoronosyl and UDP-glucosyl transferase	--	--	--
	Apse001G0136600	7.96	8.09	8.92	8.34	6.93	7.52	22.37	22.02	22.32	14.22	12.25	12.81	6.05	4.52	5.5	316	345	414	347	287	304	923	725	830	504	496	530	219	137	199	GWHBECT00000001	21601738	21603310	-	gene-Apse001G0136600	--	K13692 UDP-glucose:(indol-3-yl)acetate beta-D-glucosyltransferase [EC:2.4.1.121] | (RefSeq) UDP-glycosyltransferase 75D1-like (A)	--	PREDICTED: crocetin glucosyltransferase, chloroplastic-like [Vitis vinifera]	75L17_MALDO RecName: Full=Phloretin 4'-O-glucosyltransferase {ECO:0000303|PubMed:27316677}; Short=MdPh-4'-OGT {ECO:0000303|PubMed:27316677}; EC=2.4.1.- {ECO:0000269|PubMed:27316677}; AltName: Full=Flavanone 7-O-beta-glucosyltransferase UGT75L17 {ECO:0000305}; EC=2.4.1.185 {ECO:0000269|PubMed:27316677}; AltName: Full=UDP-glycosyltransferase 75L17 {ECO:0000303|PubMed:27316677};	A0A5C7ITI4_9ROSI SubName: Full=Uncharacterized protein {ECO:0000313|EMBL:TXG72670.1};	At1g05560	GO:0047243,flavanone 7-O-beta-glucosyltransferase activity; GO:0008194,UDP-glycosyltransferase activity; GO:0003674,molecular_function; GO:0003824,catalytic activity; GO:0016740,transferase activity; GO:0016757,transferase activity, transferring glycosyl groups; GO:0016758,transferase activity, transferring hexosyl groups; GO:0035251,UDP-glucosyltransferase activity; GO:0046527,glucosyltransferas…	PF00201.18:UDP-glucoronosyl and UDP-glucosyl transferase	--	--	--
	Apse001G0190000	7.48	6.59	6.64	2.05	2.55	2.16	1	1.1	0.85	1.37	1.02	1.15	1.95	1.66	2.02	337	319	350	97	120	99	47	41	36	55	47	54	80	57	83	GWHBECT00000001	48255046	48256831	-	gene-Apse001G0190000	--	K23260 scopoletin glucosyltransferase [EC:2.4.1.128] | (RefSeq) scopoletin glucosyltransferase (A)	ko00940: Phenylpropanoid biosynthesis; ko01110: Biosynthesis of secondary metabolites	hypothetical protein CICLE_v10015029mg [Citrus clementina]	U92A1_ARATH RecName: Full=UDP-glycosyltransferase 92A1; EC=2.4.1.-;	A0A5C7IVH5_9ROSI RecName: Full=Glycosyltransferase {ECO:0000256|RuleBase:RU362057}; EC=2.4.1.- {ECO:0000256|RuleBase:RU362057};	At5g12890	GO:0008194,UDP-glycosyltransferase activity; GO:0003674,molecular_function; GO:0003824,catalytic activity; GO:0016740,transferase activity; GO:0016757,transferase activity, transferring glycosyl groups	PF00201.18:UDP-glucoronosyl and UDP-glucosyl transferase	--	--	--
	Apse001G0190200	2.3	1.99	1.36	1.01	0.93	1.15	0.11	0.11	0.05	0.95	0.9	0.99	0.66	0.66	0.68	100	93	69	46	42	51	5	4	2	37	40	45	26	22	27	GWHBECT00000001	48342782	48344504	+	gene-Apse001G0190200	--	K23260 scopoletin glucosyltransferase [EC:2.4.1.128] | (RefSeq) scopoletin glucosyltransferase-like (A)	ko00940: Phenylpropanoid biosynthesis; ko01110: Biosynthesis of secondary metabolites	hypothetical protein CICLE_v10015056mg [Citrus clementina]	U92A1_ARATH RecName: Full=UDP-glycosyltransferase 92A1; EC=2.4.1.-;	A0A5C7IV47_9ROSI RecName: Full=Glycosyltransferase {ECO:0000256|RuleBase:RU362057}; EC=2.4.1.- {ECO:0000256|RuleBase:RU362057};	At5g12890	GO:0008194,UDP-glycosyltransferase activity; GO:0003674,molecular_function; GO:0003824,catalytic activity; GO:0016740,transferase activity; GO:0016757,transferase activity, transferring glycosyl groups	PF00201.18:UDP-glucoronosyl and UDP-glucosyl transferase	--	--	--
	Apse001G0198100	9.74	10.81	8.68	3.18	3.23	2.74	0.16	0.24	0.26	4.88	4.65	4.43	3.06	3.36	3.03	398	475	415	136	138	114	7	8	10	178	194	189	114	105	113	GWHBECT00000001	50578830	50580449	-	gene-Apse001G0198100	--	K13692 UDP-glucose:(indol-3-yl)acetate beta-D-glucosyltransferase [EC:2.4.1.121] | (RefSeq) UDP-glycosyltransferase 75D1-like (A)	--	hypothetical protein POPTR_006G055600v3 [Populus trichocarpa]	75L17_MALDO RecName: Full=Phloretin 4'-O-glucosyltransferase {ECO:0000303|PubMed:27316677}; Short=MdPh-4'-OGT {ECO:0000303|PubMed:27316677}; EC=2.4.1.- {ECO:0000269|PubMed:27316677}; AltName: Full=Flavanone 7-O-beta-glucosyltransferase UGT75L17 {ECO:0000305}; EC=2.4.1.185 {ECO:0000269|PubMed:27316677}; AltName: Full=UDP-glycosyltransferase 75L17 {ECO:0000303|PubMed:27316677};	A0A5C7ITI9_9ROSI RecName: Full=Glycosyltransferase {ECO:0000256|RuleBase:RU362057}; EC=2.4.1.- {ECO:0000256|RuleBase:RU362057};	At4g15550	GO:0047243,flavanone 7-O-beta-glucosyltransferase activity; GO:0008194,UDP-glycosyltransferase activity; GO:0003674,molecular_function; GO:0003824,catalytic activity; GO:0016740,transferase activity; GO:0016757,transferase activity, transferring glycosyl groups; GO:0016758,transferase activity, transferring hexosyl groups; GO:0035251,UDP-glucosyltransferase activity; GO:0046527,glucosyltransferas…	PF00201.18:UDP-glucoronosyl and UDP-glucosyl transferase	--	--	--
	Apse001G0243800	18.82	18.29	19.34	20.73	19.92	20.53	9.45	9.11	8.45	26.17	24.63	23.02	22.93	21.41	22.06	732	765	880	845	809	813	382	294	308	909	978	934	814	636	783	GWHBECT00000001	59990558	59992099	-	gene-Apse001G0243800	--	K23260 scopoletin glucosyltransferase [EC:2.4.1.128] | (RefSeq) scopoletin glucosyltransferase (A)	ko00940: Phenylpropanoid biosynthesis; ko01110: Biosynthesis of secondary metabolites	UDPGT domain-containing protein, partial [Cephalotus follicularis]	U90A1_ARATH RecName: Full=UDP-glycosyltransferase 90A1; EC=2.4.1.-;	A0A5C7GV67_9ROSI RecName: Full=Glycosyltransferase {ECO:0000256|RuleBase:RU362057}; EC=2.4.1.- {ECO:0000256|RuleBase:RU362057};	At2g16890	GO:0008194,UDP-glycosyltransferase activity; GO:0003674,molecular_function; GO:0003824,catalytic activity; GO:0016740,transferase activity; GO:0016757,transferase activity, transferring glycosyl groups	PF00201.18:UDP-glucoronosyl and UDP-glucosyl transferase	--	--	--
	Apse002G0109400	14.28	15.42	14.77	20.7	17.51	18.06	31.07	35.34	33.03	7.99	8.69	8.36	10.03	11.21	10.32	552	641	668	839	707	711	1249	1134	1197	276	343	337	354	331	364	GWHBECT00000002	28226310	28229234	+	gene-Apse002G0109400	--	K12930 anthocyanidin 3-O-glucosyltransferase [EC:2.4.1.115] | (RefSeq) anthocyanidin 3-O-glucosyltransferase 7 (A)	ko00942: Anthocyanin biosynthesis; ko01100: Metabolic pathways; ko01110: Biosynthesis of secondary metabolites	UDP glucose-flavonoid-3-O-glycosyltranferase-like protein, partial [Acer x freemanii]	UFOG_VITVI RecName: Full=Anthocyanidin 3-O-glucosyltransferase UFGT {ECO:0000305}; EC=2.4.1.115 {ECO:0000269|PubMed:16482224, ECO:0000269|PubMed:9535914}; AltName: Full=Flavonol 3-O-glucosyltransferase {ECO:0000305}; EC=2.4.1.91 {ECO:0000269|PubMed:16482224, ECO:0000269|PubMed:9535914}; AltName: Full=UDP-glucose flavonoid 3-O-glucosyltransferase {ECO:0000303|PubMed:9535914};	A0A5C7IJI2_9ROSI SubName: Full=Uncharacterized protein {ECO:0000313|EMBL:TXG69433.1};	At5g17050	GO:0047213,anthocyanidin 3-O-glucosyltransferase activity; GO:0102360,daphnetin 3-O-glucosyltransferase activity; GO:0047893,flavonol 3-O-glucosyltransferase activity; GO:0102425,myricetin 3-O-glucosyltransferase activity; GO:0009718,anthocyanin-containing compound biosynthetic process; GO:0033485,cyanidin 3-O-glucoside biosynthetic process; GO:0033330,kaempferol O-glucoside biosynthetic process;…	PF00201.18:UDP-glucoronosyl and UDP-glucosyl transferase	--	--	--
	Apse002G0109500	3.13	3.24	3.66	8.77	6.41	9.21	20.35	20.23	13.43	5.9	5.25	6.68	6.85	6.2	7.24	35	39	48	103	75	105	237	188	141	59	60	78	70	53	74	GWHBECT00000002	28245550	28247354	-	gene-Apse002G0109500	--	K12930 anthocyanidin 3-O-glucosyltransferase [EC:2.4.1.115] | (RefSeq) anthocyanidin 3-O-glucosyltransferase 7-like (A)	ko00942: Anthocyanin biosynthesis; ko01100: Metabolic pathways; ko01110: Biosynthesis of secondary metabolites	UDP glucose-flavonoid-3-O-glycosyltranferase-like protein, partial [Acer x freemanii]	UFOG_VITVI RecName: Full=Anthocyanidin 3-O-glucosyltransferase UFGT {ECO:0000305}; EC=2.4.1.115 {ECO:0000269|PubMed:16482224, ECO:0000269|PubMed:9535914}; AltName: Full=Flavonol 3-O-glucosyltransferase {ECO:0000305}; EC=2.4.1.91 {ECO:0000269|PubMed:16482224, ECO:0000269|PubMed:9535914}; AltName: Full=UDP-glucose flavonoid 3-O-glucosyltransferase {ECO:0000303|PubMed:9535914};	A0A5C7IJI2_9ROSI SubName: Full=Uncharacterized protein {ECO:0000313|EMBL:TXG69433.1};	At5g17040	GO:0047213,anthocyanidin 3-O-glucosyltransferase activity; GO:0102360,daphnetin 3-O-glucosyltransferase activity; GO:0047893,flavonol 3-O-glucosyltransferase activity; GO:0102425,myricetin 3-O-glucosyltransferase activity; GO:0009718,anthocyanin-containing compound biosynthetic process; GO:0033485,cyanidin 3-O-glucoside biosynthetic process; GO:0033330,kaempferol O-glucoside biosynthetic process;…	--	--	--	--
	Apse002G0144800	7.08	7.31	7.29	5.67	5.6	5.22	3.87	4.13	4.1	16.35	17.33	16.4	8.89	8.23	9.58	481	534	579	404	397	361	273	233	261	992	1202	1162	551	427	594	GWHBECT00000002	36546656	36550557	+	gene-Apse002G0144800	--	K10999 cellulose synthase A [EC:2.4.1.12] | (RefSeq) cellulose synthase A catalytic subunit 7 [UDP-forming] (A)	--	PREDICTED: cellulose synthase-like protein E6 isoform X1 [Vitis vinifera]	CSLE6_ORYSJ RecName: Full=Cellulose synthase-like protein E6; EC=2.4.1.-; AltName: Full=OsCslE6;	A0A5C7GUL6_9ROSI SubName: Full=Uncharacterized protein {ECO:0000313|EMBL:TXG48373.1};	At1g55850	GO:0000139,Golgi membrane; GO:0016021,integral component of membrane; GO:0005886,plasma membrane; GO:0005802,trans-Golgi network; GO:0016760,cellulose synthase (UDP-forming) activity; GO:0051753,mannan synthase activity; GO:0071555,cell wall organization; GO:0030244,cellulose biosynthetic process; GO:0009833,plant-type primary cell wall biogenesis; GO:0003674,molecular_function; GO:0003824,cataly…	PF03552.14:Cellulose synthase	--	--	--
	Apse002G0249000	0.99	1	1.06	10.53	11.62	9.95	0.33	0.26	0.38	39.07	43.43	40.58	15.39	12.68	16.36	129	140	161	1436	1579	1319	44	28	46	4542	5771	5509	1828	1260	1943	GWHBECT00000002	65395918	65424742	-	gene-Apse002G0249000	--	K16055 trehalose 6-phosphate synthase/phosphatase [EC:2.4.1.15 3.1.3.12] | (RefSeq) hypothetical protein (A)	ko00500: Starch and sucrose metabolism; ko01100: Metabolic pathways; ko01110: Biosynthesis of secondary metabolites	PREDICTED: LOW QUALITY PROTEIN: uncharacterized protein LOC102610530 [Citrus sinensis]	SHOC1_ARATH RecName: Full=Protein SHORTAGE IN CHIASMATA 1 {ECO:0000303|PubMed:18812090};	A0A5C7IPB6_9ROSI SubName: Full=Uncharacterized protein {ECO:0000313|EMBL:TXG70899.1};	At5g52290	GO:0005634,nucleus; GO:0009506,plasmodesma; GO:0000712,resolution of meiotic recombination intermediates; GO:0000003,reproduction; GO:0007059,chromosome segregation; GO:0000280,nuclear division; GO:0008152,metabolic process; GO:0006139,nucleobase-containing compound metabolic process; GO:0006259,DNA metabolic process; GO:0006310,DNA recombination; GO:0006725,cellular aromatic compound metabolic p…	--	--	--	--
	Apse003G0025200	10.71	8.93	10.01	25.54	27.29	26.48	19.26	17.14	18.01	39.78	39.78	39.46	24.32	31.31	26.8	375	336	410	937	998	944	701	498	591	1244	1422	1441	777	837	856	GWHBECT00000003	5105294	5107636	-	gene-Apse003G0025200	--	K18819 inositol 3-alpha-galactosyltransferase [EC:2.4.1.123] | (RefSeq) galactinol synthase 2-like (A)	ko00052: Galactose metabolism; ko01100: Metabolic pathways	PREDICTED: galactinol synthase 2-like [Citrus sinensis]	GOLS2_SOLLC RecName: Full=Galactinol synthase 2; Short=GolS-2; Short=SlGolS2; EC=2.4.1.123;	A0A5C7I8G7_9ROSI RecName: Full=Hexosyltransferase {ECO:0000256|RuleBase:RU362027}; EC=2.4.1.- {ECO:0000256|RuleBase:RU362027};	At1g56600	GO:0005737,cytoplasm; GO:0047216,inositol 3-alpha-galactosyltransferase activity; GO:0046872,metal ion binding; GO:0016757,transferase activity, transferring glycosyl groups; GO:0006012,galactose metabolic process; GO:0003674,molecular_function; GO:0003824,catalytic activity; GO:0008194,UDP-glycosyltransferase activity; GO:0008378,galactosyltransferase activity; GO:0016740,transferase activity; G…	PF01501.20:Glycosyl transferase family 8	--	--	--
	Apse003G0226300	0.97	0.64	0.59	1.12	1.06	0.88	1.93	1.17	1.99	3.1	4.27	3.65	0.61	0.63	0.38	14	10	10	17	16	13	29	14	27	40	63	55	8	7	5	GWHBECT00000003	60922525	60925846	-	gene-Apse003G0226300	--	K00688 glycogen phosphorylase [EC:2.4.1.1] | (RefSeq) alpha-1,4 glucan phosphorylase L-2 isozyme, chloroplastic/amyloplastic-like isoform X1 (A)	ko00500: Starch and sucrose metabolism; ko01100: Metabolic pathways; ko01110: Biosynthesis of secondary metabolites	Alpha-1,4 glucan phosphorylase L isozyme, chloroplastic/amyloplastic [Dichanthelium oligosanthes]	PHSL2_SOLTU RecName: Full=Alpha-1,4 glucan phosphorylase L-2 isozyme, chloroplastic/amyloplastic; EC=2.4.1.1; AltName: Full=Starch phosphorylase L-2; Flags: Precursor;	A0A1E5W3Q6_9POAL RecName: Full=Alpha-1,4 glucan phosphorylase {ECO:0000256|RuleBase:RU000587}; EC=2.4.1.1 {ECO:0000256|RuleBase:RU000587};	At3g29320	GO:0009501,amyloplast; GO:0009507,chloroplast; GO:0005737,cytoplasm; GO:0008184,glycogen phosphorylase activity; GO:0102250,linear malto-oligosaccharide phosphorylase activity; GO:0030170,pyridoxal phosphate binding; GO:0102499,SHG alpha-glucan phosphorylase activity; GO:0005980,glycogen catabolic process; GO:0003674,molecular_function; GO:0003824,catalytic activity; GO:0004645,phosphorylase acti…	PF00343.20:Carbohydrate phosphorylase	--	--	--
	Apse003G0243700	0.79	0.88	0.69	0.78	0.74	0.78	0.25	0.3	0.17	0.64	0.81	0.79	0.38	0.61	0.37	64	77	65	66	63	64	21	20	13	46	67	67	28	38	27	GWHBECT00000003	66269568	66276966	+	gene-Apse003G0243700	--	K00700 1,4-alpha-glucan branching enzyme [EC:2.4.1.18] | (RefSeq) 1,4-alpha-glucan-branching enzyme 3, chloroplastic/amyloplastic isoform X1 (A)	ko00500: Starch and sucrose metabolism; ko01100: Metabolic pathways; ko01110: Biosynthesis of secondary metabolites	hypothetical protein CICLE_v10007401mg [Citrus clementina]	GLGB3_ARATH RecName: Full=1,4-alpha-glucan-branching enzyme 3, chloroplastic/amyloplastic; Short=AtSBE III; EC=2.4.1.18; AltName: Full=Branching enzyme 1; Short=AtBE1; AltName: Full=Protein EMBRYO DEFECTIVE 2729; AltName: Full=Starch-branching enzyme 3; Flags: Precursor;	A0A5C7IGD5_9ROSI RecName: Full=Pyridoxal phosphate homeostasis protein {ECO:0000256|HAMAP-Rule:MF_03225}; Short=PLP homeostasis protein {ECO:0000256|HAMAP-Rule:MF_03225};	At3g20440	GO:0009501,amyloplast; GO:0009507,chloroplast; GO:0009570,chloroplast stroma; GO:0005737,cytoplasm; GO:0009536,plastid; GO:0003844,1,4-alpha-glucan branching enzyme activity; GO:0102752,1,4-alpha-glucan branching enzyme activity (using a glucosylated glycogenin as primer for glycogen synthesis); GO:0043169,cation binding; GO:0005975,carbohydrate metabolic process; GO:0005978,glycogen biosynthetic…	PF02806.18:Alpha amylase, C-terminal all-beta domain	--	--	--
	Apse003G0244100	1.47	1.33	1.33	0.65	0.61	0.86	0.38	0.33	0.32	1.01	1.17	1.11	0.64	0.41	0.58	123	119	130	57	53	73	33	23	25	75	100	97	49	26	44	GWHBECT00000003	66438927	66446322	+	gene-Apse003G0244100	--	K00700 1,4-alpha-glucan branching enzyme [EC:2.4.1.18] | (RefSeq) 1,4-alpha-glucan-branching enzyme 3, chloroplastic/amyloplastic isoform X1 (A)	ko00500: Starch and sucrose metabolism; ko01100: Metabolic pathways; ko01110: Biosynthesis of secondary metabolites	hypothetical protein CICLE_v10007401mg [Citrus clementina]	GLGB3_ARATH RecName: Full=1,4-alpha-glucan-branching enzyme 3, chloroplastic/amyloplastic; Short=AtSBE III; EC=2.4.1.18; AltName: Full=Branching enzyme 1; Short=AtBE1; AltName: Full=Protein EMBRYO DEFECTIVE 2729; AltName: Full=Starch-branching enzyme 3; Flags: Precursor;	A0A5C7IGD5_9ROSI RecName: Full=Pyridoxal phosphate homeostasis protein {ECO:0000256|HAMAP-Rule:MF_03225}; Short=PLP homeostasis protein {ECO:0000256|HAMAP-Rule:MF_03225};	At3g20440	GO:0009501,amyloplast; GO:0009507,chloroplast; GO:0009570,chloroplast stroma; GO:0005737,cytoplasm; GO:0009536,plastid; GO:0003844,1,4-alpha-glucan branching enzyme activity; GO:0102752,1,4-alpha-glucan branching enzyme activity (using a glucosylated glycogenin as primer for glycogen synthesis); GO:0043169,cation binding; GO:0005975,carbohydrate metabolic process; GO:0005978,glycogen biosynthetic…	PF02806.18:Alpha amylase, C-terminal all-beta domain	--	--	--
	Apse003G0265000	8.45	8.68	8.68	5.85	6.48	5.71	9.23	8.73	10.37	11.8	12.84	13.19	7.49	6.95	7.14	1078	1190	1295	782	863	742	1224	924	1240	1344	1672	1755	872	677	831	GWHBECT00000003	70910487	70924133	-	gene-Apse003G0265000	--	K10999 cellulose synthase A [EC:2.4.1.12] | (RefSeq) cellulose synthase A catalytic subunit 1 [UDP-forming]-like (A)	--	PREDICTED: cellulose synthase-like protein E1 [Fragaria vesca subsp. vesca]	CSLE1_ARATH RecName: Full=Cellulose synthase-like protein E1; Short=AtCslE1; EC=2.4.1.-;	A0A5C7IF68_9ROSI SubName: Full=Uncharacterized protein {ECO:0000313|EMBL:TXG67987.1};	At1g55850	GO:0005783,endoplasmic reticulum; GO:0000139,Golgi membrane; GO:0016021,integral component of membrane; GO:0005634,nucleus; GO:0005886,plasma membrane; GO:0005802,trans-Golgi network; GO:0016760,cellulose synthase (UDP-forming) activity; GO:0051753,mannan synthase activity; GO:0071555,cell wall organization; GO:0030244,cellulose biosynthetic process; GO:0009833,plant-type primary cell wall biogen…	PF03552.14:Cellulose synthase	--	--	--
	Apse003G0265500	1.87	2.27	1.44	0.76	1.03	0.6	0.9	0.96	0.9	1.36	1.56	1.53	0.46	0.37	0.26	40	52	36	17	23	13	20	17	18	26	34	34	9	6	5	GWHBECT00000003	70978659	70980108	-	gene-Apse003G0265500	--	K10999 cellulose synthase A [EC:2.4.1.12] | (Kazusa) Lj5g3v1119490.1; - (A)	--	cellulose synthase-like protein E1 isoform X1 [Herrania umbratica]	CSLE1_ARATH RecName: Full=Cellulose synthase-like protein E1; Short=AtCslE1; EC=2.4.1.-;	A0A5C7IF76_9ROSI SubName: Full=Uncharacterized protein {ECO:0000313|EMBL:TXG67990.1};	At1g55850	GO:0005783,endoplasmic reticulum; GO:0000139,Golgi membrane; GO:0016021,integral component of membrane; GO:0005634,nucleus; GO:0005886,plasma membrane; GO:0005802,trans-Golgi network; GO:0016760,cellulose synthase (UDP-forming) activity; GO:0051753,mannan synthase activity; GO:0071555,cell wall organization; GO:0030244,cellulose biosynthetic process; GO:0009833,plant-type primary cell wall biogen…	PF03552.14:Cellulose synthase	--	--	--
[truncated: 174 more rows]
