# Supplementary material for: Transcriptomics Profiling of Acer pseudosieboldianum Molecular Mechanism against Freezing Stress
Source: Int J Mol Sci. 2022 Nov 24;23(23):14676. doi: 10.3390/ijms232314676 (PMC9737005; doi:10.3390/ijms232314676)
Supplement: Supplementary file 1 [file ijms-23-14676-s001.zip › ijms-1987053-supplementary/Supplementary Tables/Table S4 Statistics of differentially expressed genes involved in MAPK pathway.xlsx]

## Sheet: Sheet1
	ID	APCK-1_fpkm	APCK-2_fpkm	APCK-3_fpkm	APA-1_fpkm	APA-2_fpkm	APA-3_fpkm	APB-1_fpkm	APB-2_fpkm	APB-3_fpkm	APC-1_fpkm	APC-2_fpkm	APC-3_fpkm	APD-1_fpkm	APD-2_fpkm	APD-3_fpkm	APCK-1_count	APCK-2_count	APCK-3_count	APA-1_count	APA-2_count	APA-3_count	APB-1_count	APB-2_count	APB-3_count	APC-1_count	APC-2_count	APC-3_count	APD-1_count	APD-2_count	APD-3_count	chr	start	end	strand	gene_name	gene_description	KEGG	KEGG pathway	NR	Swissprot	Tremble	KOG	GO	Pfam	TF-Family	TF-Category	TF-Classification
SUMM2	Apse_Un106G0002800	1.82	1.69	1.78	0.42	0.44	0.41	0	0	0	0.27	0.22	0.21	0.51	0.48	0.32	149	149	170	36	38	34	0	0	0	20	18	18	38	30	24	GWHBECT00000017	1034966	1038207	-	gene-Apse_Un106G0002800	--	K20599 NB-LRR protein SUMM2 | (RefSeq) disease resistance protein SUMM2 (A)	ko04016: MAPK signaling pathway - plant	hypothetical protein CUMW_239030 [Citrus unshiu]	RPS5_ARATH RecName: Full=Disease resistance protein RPS5; AltName: Full=Resistance to Pseudomonas syringae protein 5; AltName: Full=pNd3/pNd10;	A0A5C7IIT0_9ROSI RecName: Full=NB-ARC domain-containing protein {ECO:0000259|Pfam:PF00931};	At1g12220	GO:0005886,plasma membrane; GO:0043531,ADP binding; GO:0005524,ATP binding; GO:0042802,identical protein binding; GO:0000166,nucleotide binding; GO:0038023,signaling receptor activity; GO:0008219,cell death; GO:0006952,defense response; GO:0042742,defense response to bacterium; GO:0009626,plant-type hypersensitive response; GO:0003674,molecular_function; GO:0005488,binding; GO:0017076,purine nucl…	PF00931.22:NB-ARC domain	--	--	--
MKS1	Apse006G0133000	12.14	9.88	9.73	7.36	8.66	9	7.78	7.31	5.06	3.96	3.84	2.85	7.62	7.37	5.54	192	168	180	122	143	145	128	96	75	56	62	47	110	89	80	GWHBECT00000006	23689989	23690615	+	gene-Apse006G0133000	--	K20725 MAP kinase substrate 1 | (RefSeq) protein MKS1 (A)	ko04016: MAPK signaling pathway - plant	hypothetical protein CISIN_1g027415mg [Citrus sinensis]	MKS1_ARATH RecName: Full=Protein MKS1; AltName: Full=Protein MAP kinase 4 substrate 1; AltName: Full=VQ motif-containing protein 21 {ECO:0000303|PubMed:22535423}; Short=AtVQ21 {ECO:0000303|PubMed:22535423};	A0A5C7HUC4_9ROSI RecName: Full=VQ domain-containing protein {ECO:0000259|Pfam:PF05678};	At3g18690	GO:0005634,nucleus; GO:0006952,defense response; GO:0002758,innate immune response-activating signal transduction; GO:0006950,response to stress; GO:0008150,biological_process; GO:0050896,response to stimulus; GO:0002218,activation of innate immune response; GO:0002253,activation of immune response; GO:0002376,immune system process; GO:0002682,regulation of immune system process; GO:0002684,posit…	PF05678.14:VQ motif	--	--	--
PR1	Apse008G0174100	2.39	2.52	2.25	0.84	0.65	0.31	0.58	0.38	0.34	0.76	0.47	0.34	0.31	0.21	0.39	60	68	66	22	17	8	15	8	8	17	12	9	7	4	9	GWHBECT00000008	42671620	42672613	-	gene-Apse008G0174100	--	K20725 MAP kinase substrate 1 | (RefSeq) protein MKS1-like (A)	ko04016: MAPK signaling pathway - plant	hypothetical protein VITISV_000273 [Vitis vinifera]	VQ8_ARATH RecName: Full=VQ motif-containing protein 8, chloroplastic {ECO:0000303|PubMed:22535423}; Short=AtVQ8 {ECO:0000303|PubMed:22535423}; Flags: Precursor;	A0A5C7HK39_9ROSI RecName: Full=VQ domain-containing protein {ECO:0000259|Pfam:PF05678};	At1g68450	GO:0009507,chloroplast; GO:0005634,nucleus; GO:0005622,intracellular; GO:0005575,cellular_component; GO:0005623,cell; GO:0005737,cytoplasm; GO:0043231,intracellular membrane-bounded organelle; GO:0009536,plastid; GO:0043226,organelle; GO:0043227,membrane-bounded organelle; GO:0043229,intracellular organelle; GO:0044424,intracellular part; GO:0044444,cytoplasmic part; GO:0044464,cell part	PF05678.14:VQ motif	--	--	--
	Apse006G0036600	0.67	0.95	1.01	1.46	1.86	1.86	1.67	1.42	1.58	1.15	1.4	1.08	1.4	1.27	1.85	13	20	23	30	38	37	34	23	29	20	28	22	25	19	33	GWHBECT00000006	5157909	5158683	+	gene-Apse006G0036600	--	K13449 pathogenesis-related protein 1 | (RefSeq) pathogenesis-related protein PRB1-3 (A)	ko04016: MAPK signaling pathway - plant; ko04075: Plant hormone signal transduction; ko04626: Plant-pathogen interaction	PREDICTED: STS14 protein [Ricinus communis]	ST14_SOLTU RecName: Full=STS14 protein; Flags: Precursor;	A0A5C7HTL6_9ROSI RecName: Full=SCP domain-containing protein {ECO:0000259|SMART:SM00198};	At5g66590	GO:0005615,extracellular space; GO:0005575,cellular_component; GO:0005576,extracellular region; GO:0044421,extracellular region part	PF00188.26:Cysteine-rich secretory protein family	--	--	--
WRKY2229	Apse003G0076500	0.5	0.65	0.68	0.17	0.24	0.19	0.1	0.12	0.11	0.19	0.32	0.19	0.14	0.06	0.11	20	28	32	7	10	8	4	4	4	7	13	8	5	2	4	GWHBECT00000003	15910778	15912852	+	gene-Apse003G0076500	--	K13425 WRKY transcription factor 22 | (RefSeq) WRKY transcription factor 22-like (A)	ko04016: MAPK signaling pathway - plant; ko04626: Plant-pathogen interaction	unnamed protein product, partial [Vitis vinifera]	WRK39_ARATH RecName: Full=Probable WRKY transcription factor 39; AltName: Full=WRKY DNA-binding protein 39;	A0A5C7IC08_9ROSI RecName: Full=WRKY domain-containing protein {ECO:0000259|PROSITE:PS50811};	At3g04670	GO:0005634,nucleus; GO:0005516,calmodulin binding; GO:0003700,DNA-binding transcription factor activity; GO:0043565,sequence-specific DNA binding; GO:0005515,protein binding; GO:0003674,molecular_function; GO:0005488,binding; GO:0140110,transcription regulator activity; GO:0003676,nucleic acid binding; GO:0003677,DNA binding; GO:0097159,organic cyclic compound binding; GO:1901363,heterocyclic com…	PF03106.15:WRKY DNA -binding domain	WRKY	TF	WRKY
FRK1	Apse002G0098400	0.38	0.44	0.48	3.78	3.91	3.78	5.84	5.53	6.55	3.91	3.81	3.78	1.2	0.86	1.08	27	34	40	285	294	277	437	330	442	251	280	284	79	47	71	GWHBECT00000002	24449200	24454450	+	gene-Apse002G0098400	--	K16224 senescence-induced receptor-like serine/threonine-protein kinase | (RefSeq) senescence-induced receptor-like serine/threonine-protein kinase (A)	ko04016: MAPK signaling pathway - plant; ko04626: Plant-pathogen interaction	hypothetical protein CICLE_v10026930mg, partial [Citrus clementina]	Y1518_ARATH RecName: Full=Probable LRR receptor-like serine/threonine-protein kinase At1g51860; EC=2.7.11.1; Flags: Precursor;	V4UL19_CITCL RecName: Full=Protein kinase domain-containing protein {ECO:0000259|PROSITE:PS50011}; Flags: Fragment;	At4g29990	GO:0016021,integral component of membrane; GO:0005524,ATP binding; GO:0106310,NA; GO:0106311,NA; GO:0000166,nucleotide binding; GO:0003674,molecular_function; GO:0005488,binding; GO:0008144,drug binding; GO:0017076,purine nucleotide binding; GO:0030554,adenyl nucleotide binding; GO:0032553,ribonucleotide binding; GO:0032555,purine ribonucleotide binding; GO:0032559,adenyl ribonucleotide binding; …	PF07714.17:Protein tyrosine kinase	--	--	--
	Apse013G0063100	1.05	1.19	1.25	0.39	0.42	0.36	0.44	0.51	0.41	0.26	0.28	0.29	0.38	0.3	0.43	69	84	96	27	29	24	30	28	25	15	19	20	23	15	26	GWHBECT00000013	12374835	12385990	+	gene-Apse013G0063100	--	K16224 senescence-induced receptor-like serine/threonine-protein kinase | (RefSeq) FRK1; FLG22-induced receptor-like kinase 1 (A)	ko04016: MAPK signaling pathway - plant; ko04626: Plant-pathogen interaction	PREDICTED: receptor-like protein kinase At3g21340 isoform X1 [Citrus sinensis]	RLP4_ARATH RecName: Full=Receptor-like protein 4 {ECO:0000303|PubMed:18434605}; Short=AtRLP4 {ECO:0000303|PubMed:18434605}; Flags: Precursor;	A0A067GQR6_CITSI RecName: Full=Malectin_like domain-containing protein {ECO:0000259|Pfam:PF12819};	At1g28340	GO:0005768,endosome; GO:0005794,Golgi apparatus; GO:0016021,integral component of membrane; GO:0016020,membrane; GO:0005886,plasma membrane; GO:0005802,trans-Golgi network; GO:0005622,intracellular; GO:0005575,cellular_component; GO:0005623,cell; GO:0005737,cytoplasm; GO:0012505,endomembrane system; GO:0031410,cytoplasmic vesicle; GO:0031982,vesicle; GO:0043226,organelle; GO:0043227,membrane-boun…	PF12819.7:Malectin-like domain	--	--	--
	Apse001G0276400	0.58	0.75	0.39	0.12	0.31	0.23	0.02	0	0.05	0.07	0.08	0.08	0.19	0.11	0.24	27	37	21	6	15	11	1	0	2	3	4	4	8	4	10	GWHBECT00000001	65869128	65872892	+	gene-Apse001G0276400	--	K16224 senescence-induced receptor-like serine/threonine-protein kinase | (RefSeq) senescence-induced receptor-like serine/threonine-protein kinase (A)	ko04016: MAPK signaling pathway - plant; ko04626: Plant-pathogen interaction	hypothetical protein CICLE_v10030050mg [Citrus clementina]	Y1448_ARATH RecName: Full=Uncharacterized protein At1g24485; AltName: Full=Arabidopsis thaliana envelope membrane integrase; Short=Protein ARTEMIS; AltName: Full=Receptor without kinase 1; Flags: Precursor;	A0A5C7IXR2_9ROSI RecName: Full=Malectin_like domain-containing protein {ECO:0000259|Pfam:PF12819};	At3g46280	GO:0016021,integral component of membrane; GO:0005575,cellular_component; GO:0016020,membrane; GO:0031224,intrinsic component of membrane; GO:0044425,membrane part	PF12819.7:Malectin-like domain	--	--	--
	Apse002G0050400	14.63	13.23	13.58	3.99	4.59	4.95	4.17	5.11	5	11.12	10.38	9.96	4.64	5.55	5.69	290	282	315	83	95	100	86	84	93	197	210	206	84	84	103	GWHBECT00000002	12465991	12467328	+	gene-Apse002G0050400	--	K16224 senescence-induced receptor-like serine/threonine-protein kinase | (RefSeq) senescence-induced receptor-like serine/threonine-protein kinase (A)	ko04016: MAPK signaling pathway - plant; ko04626: Plant-pathogen interaction	Mitogen-activated protein kinase kinase kinase [Parasponia andersonii]	Y4291_ARATH RecName: Full=Probable LRR receptor-like serine/threonine-protein kinase At4g29180; EC=2.7.11.1; Flags: Precursor;	A0A5C7IHF1_9ROSI RecName: Full=PK_Tyr_Ser-Thr domain-containing protein {ECO:0000259|Pfam:PF07714};	At4g29180	GO:0016021,integral component of membrane; GO:0005524,ATP binding; GO:0106310,NA; GO:0106311,NA; GO:0000166,nucleotide binding; GO:0003674,molecular_function; GO:0005488,binding; GO:0008144,drug binding; GO:0017076,purine nucleotide binding; GO:0030554,adenyl nucleotide binding; GO:0032553,ribonucleotide binding; GO:0032555,purine ribonucleotide binding; GO:0032559,adenyl ribonucleotide binding; …	PF07714.17:Protein tyrosine kinase	--	--	--
	Apse007G0177300	28.4	29.19	26.06	12.2	11.62	10.2	11.3	11.99	12.2	13.5	14.21	13.83	11.31	11.19	12.44	2369	2618	2543	1067	1012	866	980	830	954	1006	1210	1203	861	713	947	GWHBECT00000007	40913536	40924677	+	gene-Apse007G0177300	--	K16224 senescence-induced receptor-like serine/threonine-protein kinase | (RefSeq) senescence-induced receptor-like serine/threonine-protein kinase (A)	ko04016: MAPK signaling pathway - plant; ko04626: Plant-pathogen interaction	hypothetical protein CISIN_1g002382mg [Citrus sinensis]	Y1677_ARATH RecName: Full=Probable LRR receptor-like serine/threonine-protein kinase At1g67720; EC=2.7.11.1; Flags: Precursor;	A0A067EVN9_CITSI RecName: Full=Protein kinase domain-containing protein {ECO:0000259|PROSITE:PS50011};	At2g37050	GO:0016021,integral component of membrane; GO:0005524,ATP binding; GO:0106310,NA; GO:0106311,NA; GO:0000166,nucleotide binding; GO:0003674,molecular_function; GO:0005488,binding; GO:0008144,drug binding; GO:0017076,purine nucleotide binding; GO:0030554,adenyl nucleotide binding; GO:0032553,ribonucleotide binding; GO:0032555,purine ribonucleotide binding; GO:0032559,adenyl ribonucleotide binding; …	PF12819.7:Malectin-like domain	--	--	--
	Apse008G0076400	1	1.03	1.18	0.38	0.5	0.53	0.45	0.5	0.42	1.46	1.24	1.1	0.24	0.16	0.33	56	62	77	22	29	30	26	23	22	73	71	64	12	7	17	GWHBECT00000008	9517970	9520186	-	gene-Apse008G0076400	--	K16224 senescence-induced receptor-like serine/threonine-protein kinase | (RefSeq) senescence-induced receptor-like serine/threonine-protein kinase (A)	ko04016: MAPK signaling pathway - plant; ko04626: Plant-pathogen interaction	PREDICTED: probable serine/threonine-protein kinase At1g18390 [Citrus sinensis]	LRL15_ARATH RecName: Full=LEAF RUST 10 DISEASE-RESISTANCE LOCUS RECEPTOR-LIKE PROTEIN KINASE-like 1.5 {ECO:0000303|PubMed:12805585}; EC=2.7.11.1; AltName: Full=Probable receptor-like serine/threonine-protein kinase LRK10L-1.5 {ECO:0000305}; Flags: Precursor;	A0A5C7HHF4_9ROSI RecName: Full=Protein kinase domain-containing protein {ECO:0000259|PROSITE:PS50011};	At1g69910	GO:0016021,integral component of membrane; GO:0005886,plasma membrane; GO:0005524,ATP binding; GO:0106310,NA; GO:0004674,protein serine/threonine kinase activity; GO:0106311,NA; GO:0007166,cell surface receptor signaling pathway; GO:0006468,protein phosphorylation; GO:0000166,nucleotide binding; GO:0003674,molecular_function; GO:0005488,binding; GO:0008144,drug binding; GO:0017076,purine nucleoti…	PF00069.25:Protein kinase domain	--	--	--
ACS6	Apse004G0056100	0.55	0.76	0.96	0.13	0.1	0.08	0.18	0.23	0.15	0	0	0.08	0.03	0.04	0.03	20	30	41	5	4	3	7	7	5	0	0	3	1	1	1	GWHBECT00000004	6800105	6802471	-	gene-Apse004G0056100	--	K20772 1-aminocyclopropane-1-carboxylate synthase 1/2/6 [EC:4.4.1.14] | (RefSeq) 1-aminocyclopropane-1-carboxylate synthase 1-like (A)	ko00270: Cysteine and methionine metabolism; ko01100: Metabolic pathways; ko01110: Biosynthesis of secondary metabolites; ko04016: MAPK signaling pathway - plant	1-aminocyclopropane-carboxylate synthase [Dimocarpus longan]	1A11_PRUMU RecName: Full=1-aminocyclopropane-1-carboxylate synthase 1; Short=ACC synthase 1; EC=4.4.1.14; AltName: Full=S-adenosyl-L-methionine methylthioadenosine-lyase;	A0A5C7I1V0_9ROSI RecName: Full=Aminotran_1_2 domain-containing protein {ECO:0000259|Pfam:PF00155};	At1g01480	GO:0016847,1-aminocyclopropane-1-carboxylate synthase activity; GO:0030170,pyridoxal phosphate binding; GO:0009693,ethylene biosynthetic process; GO:0009835,fruit ripening; GO:0003674,molecular_function; GO:0003824,catalytic activity; GO:0016829,lyase activity; GO:0016846,carbon-sulfur lyase activity; GO:0005488,binding; GO:0008144,drug binding; GO:0019842,vitamin binding; GO:0036094,small molecu…	PF00155.21:Aminotransferase class I and II	--	--	--
ANP1	Apse013G0036400	1.17	0.94	0.92	1.98	2.42	2.67	1.67	1.79	1.56	3.84	3.85	3.35	2.19	1.72	2.36	75	65	69	133	162	174	111	95	94	220	252	224	128	84	138	GWHBECT00000013	7663654	7667009	-	gene-Apse013G0036400	--	K20606 mitogen-activated protein kinase kinase kinase ANP1 [EC:2.7.11.25] | (RefSeq) receptor-like serine/threonine-protein kinase SD1-7 isoform X1 (A)	ko04016: MAPK signaling pathway - plant	hypothetical protein POPTR_011G033400v3 [Populus trichocarpa]	SD18_ARATH RecName: Full=Receptor-like serine/threonine-protein kinase SD1-8; EC=2.7.11.1; AltName: Full=Arabidopsis thaliana receptor kinase 3; AltName: Full=S-domain-1 (SD1) receptor kinase 8; Short=SD1-8; Flags: Precursor;	A0A5C7GRY8_9ROSI SubName: Full=Uncharacterized protein {ECO:0000313|EMBL:TXG47217.1};	At4g21380	GO:0016021,integral component of membrane; GO:0005886,plasma membrane; GO:0009506,plasmodesma; GO:0005773,vacuole; GO:0005524,ATP binding; GO:0030246,carbohydrate binding; GO:0106310,NA; GO:0004674,protein serine/threonine kinase activity; GO:0106311,NA; GO:0004675,transmembrane receptor protein serine/threonine kinase activity; GO:0031625,ubiquitin protein ligase binding; GO:0006468,protein phos…	PF07714.17:Protein tyrosine kinase	--	--	--
	Apse002G0068000	0.86	1.39	1.13	2.75	3.17	2.96	0.83	0.72	1.52	7.82	7.17	7.49	1.63	1.91	1.89	26	45	40	87	100	91	26	18	43	211	221	236	45	44	52	GWHBECT00000002	16988143	16990158	+	gene-Apse002G0068000	--	K20606 mitogen-activated protein kinase kinase kinase ANP1 [EC:2.7.11.25] | (RefSeq) receptor-like serine/threonine-protein kinase SD1-7 isoform X1 (A)	ko04016: MAPK signaling pathway - plant	hypothetical protein CISIN_1g005599mg [Citrus sinensis]	RKS1_ARATH RecName: Full=G-type lectin S-receptor-like serine/threonine-protein kinase RKS1; EC=2.7.11.1; AltName: Full=Receptor-like protein kinase 1; Flags: Precursor;	A0A067GAK4_CITSI SubName: Full=Uncharacterized protein {ECO:0000313|EMBL:KDO75650.1};	At1g11340	GO:0016021,integral component of membrane; GO:0005886,plasma membrane; GO:0005524,ATP binding; GO:0005516,calmodulin binding; GO:0030246,carbohydrate binding; GO:0106310,NA; GO:0004674,protein serine/threonine kinase activity; GO:0106311,NA; GO:0006468,protein phosphorylation; GO:0048544,recognition of pollen; GO:0000166,nucleotide binding; GO:0003674,molecular_function; GO:0005488,binding; GO:00…	PF07714.17:Protein tyrosine kinase	--	--	--
	Apse002G0077600	0.05	0.11	0.12	0.65	0.55	0.7	1.09	1.47	1.16	0.1	0	0.08	0.19	0.21	0.23	3	7	8	39	33	41	65	70	62	5	0	5	10	9	12	GWHBECT00000002	19380498	19383427	-	gene-Apse002G0077600	--	K20606 mitogen-activated protein kinase kinase kinase ANP1 [EC:2.7.11.25] | (RefSeq) receptor-like serine/threonine-protein kinase SD1-7 isoform X1 (A)	ko04016: MAPK signaling pathway - plant	G-type lectin S-receptor-like serine/threonine-protein kinase CES101 isoform X1 [Hevea brasiliensis]	CE101_ARATH RecName: Full=G-type lectin S-receptor-like serine/threonine-protein kinase CES101; EC=2.7.11.1; AltName: Full=Protein CALLUS EXPRESSION OF RBCS 101; Flags: Precursor;	A0A2C9UZL6_MANES RecName: Full=Receptor-like serine/threonine-protein kinase {ECO:0000256|PIRNR:PIRNR000641}; EC=2.7.11.1 {ECO:0000256|PIRNR:PIRNR000641};	At3g16030	GO:0016021,integral component of membrane; GO:0005886,plasma membrane; GO:0005524,ATP binding; GO:0005516,calmodulin binding; GO:0030246,carbohydrate binding; GO:0106310,NA; GO:0004674,protein serine/threonine kinase activity; GO:0106311,NA; GO:0045087,innate immune response; GO:0006468,protein phosphorylation; GO:0009620,response to fungus; GO:0000166,nucleotide binding; GO:0003674,molecular_fun…	PF07714.17:Protein tyrosine kinase	--	--	--
	Apse003G0148400	1.95	1.76	1.68	6.9	6.83	6.61	4.44	4.41	4.8	13.16	11.91	11.69	5.06	4.34	5.11	97	94	98	360	355	335	230	182	224	585	605	607	230	165	232	GWHBECT00000003	41920115	41923017	+	gene-Apse003G0148400	--	K20606 mitogen-activated protein kinase kinase kinase ANP1 [EC:2.7.11.25] | (RefSeq) receptor-like serine/threonine-protein kinase SD1-7 isoform X1 (A)	ko04016: MAPK signaling pathway - plant	hypothetical protein CICLE_v10018721mg [Citrus clementina]	Y5343_ARATH RecName: Full=Probable LRR receptor-like serine/threonine-protein kinase At1g53430; EC=2.7.11.1; Flags: Precursor;	V4VRD4_CITCL RecName: Full=Non-specific serine/threonine protein kinase {ECO:0000256|ARBA:ARBA00012513}; EC=2.7.11.1 {ECO:0000256|ARBA:ARBA00012513};	At1g53430	GO:0016021,integral component of membrane; GO:0005886,plasma membrane; GO:0005524,ATP binding; GO:0106310,NA; GO:0004674,protein serine/threonine kinase activity; GO:0106311,NA; GO:0046777,protein autophosphorylation; GO:0000166,nucleotide binding; GO:0003674,molecular_function; GO:0005488,binding; GO:0008144,drug binding; GO:0017076,purine nucleotide binding; GO:0030554,adenyl nucleotide binding…	PF07714.17:Protein tyrosine kinase	--	--	--
	Apse013G0036100	11.86	11.6	11.12	4.43	4.91	4.53	4.63	4.45	4.55	1.55	1.62	1.71	4.67	4.65	4.72	851	895	933	333	368	331	345	265	306	99	119	128	306	255	309	GWHBECT00000013	7528189	7533860	+	gene-Apse013G0036100	--	K20606 mitogen-activated protein kinase kinase kinase ANP1 [EC:2.7.11.25] | (RefSeq) receptor-like serine/threonine-protein kinase SD1-7 isoform X1 (A)	ko04016: MAPK signaling pathway - plant	PREDICTED: LOW QUALITY PROTEIN: receptor-like serine/threonine-protein kinase SD1-8 [Citrus sinensis]	SD18_ARATH RecName: Full=Receptor-like serine/threonine-protein kinase SD1-8; EC=2.7.11.1; AltName: Full=Arabidopsis thaliana receptor kinase 3; AltName: Full=S-domain-1 (SD1) receptor kinase 8; Short=SD1-8; Flags: Precursor;	A0A061GFZ9_THECC RecName: Full=Receptor-like serine/threonine-protein kinase {ECO:0000256|PIRNR:PIRNR000641}; EC=2.7.11.1 {ECO:0000256|PIRNR:PIRNR000641};	At4g21380	GO:0016021,integral component of membrane; GO:0005886,plasma membrane; GO:0009506,plasmodesma; GO:0005773,vacuole; GO:0005524,ATP binding; GO:0030246,carbohydrate binding; GO:0106310,NA; GO:0004674,protein serine/threonine kinase activity; GO:0106311,NA; GO:0004675,transmembrane receptor protein serine/threonine kinase activity; GO:0031625,ubiquitin protein ligase binding; GO:0006468,protein phos…	PF07714.17:Protein tyrosine kinase	--	--	--
	Apse013G0037000	2.02	2.59	2.57	0.59	0.65	0.69	0.03	0	0.03	0.25	0.36	0.51	0.96	1.36	0.83	72	99	107	22	24	25	1	0	1	8	13	19	31	37	27	GWHBECT00000013	7817722	7832683	+	gene-Apse013G0037000	--	K20606 mitogen-activated protein kinase kinase kinase ANP1 [EC:2.7.11.25] | (RefSeq) receptor-like serine/threonine-protein kinase SD1-7 isoform X1 (A)	ko04016: MAPK signaling pathway - plant	hypothetical protein CICLE_v10014259mg [Citrus clementina]	Y1141_ARATH RecName: Full=G-type lectin S-receptor-like serine/threonine-protein kinase At1g11410; EC=2.7.11.1; Flags: Precursor;	V4U8W0_CITCL RecName: Full=Receptor-like serine/threonine-protein kinase {ECO:0000256|PIRNR:PIRNR000641}; EC=2.7.11.1 {ECO:0000256|PIRNR:PIRNR000641};	At1g11410	GO:0016021,integral component of membrane; GO:0005886,plasma membrane; GO:0005524,ATP binding; GO:0005516,calmodulin binding; GO:0030246,carbohydrate binding; GO:0106310,NA; GO:0004674,protein serine/threonine kinase activity; GO:0106311,NA; GO:0006468,protein phosphorylation; GO:0048544,recognition of pollen; GO:0000166,nucleotide binding; GO:0003674,molecular_function; GO:0005488,binding; GO:00…	PF07714.17:Protein tyrosine kinase	--	--	--
	Apse003G0157700	3.44	3.97	3.69	1.39	1.7	1.59	0.17	0.12	0.12	0.04	0.09	0.05	3.43	2.18	2.51	213	264	267	90	110	100	11	6	7	2	6	3	194	103	142	GWHBECT00000003	44729774	44738903	-	gene-Apse003G0157700	--	K20606 mitogen-activated protein kinase kinase kinase ANP1 [EC:2.7.11.25] | (RefSeq) receptor-like serine/threonine-protein kinase SD1-7 isoform X1 (A)	ko04016: MAPK signaling pathway - plant	PREDICTED: receptor-like serine/threonine-protein kinase SD1-6 [Citrus sinensis]	Y4729_ARATH RecName: Full=G-type lectin S-receptor-like serine/threonine-protein kinase At4g27290; EC=2.7.11.1; Flags: Precursor;	V4WFD7_CITCL RecName: Full=Receptor-like serine/threonine-protein kinase {ECO:0000256|PIRNR:PIRNR000641}; EC=2.7.11.1 {ECO:0000256|PIRNR:PIRNR000641};	At4g27290	GO:0005886,plasma membrane; GO:0005524,ATP binding; GO:0005516,calmodulin binding; GO:0030246,carbohydrate binding; GO:0106310,NA; GO:0004674,protein serine/threonine kinase activity; GO:0106311,NA; GO:0006468,protein phosphorylation; GO:0048544,recognition of pollen; GO:0000166,nucleotide binding; GO:0003674,molecular_function; GO:0005488,binding; GO:0008144,drug binding; GO:0017076,purine nucle…	PF07714.17:Protein tyrosine kinase	--	--	--
	Apse008G0056400	23.24	22.72	22.94	10.13	10.44	10.11	3.38	3.48	3.23	7.03	7.17	7.65	7.53	7.74	7.51	1136	1194	1312	519	533	503	172	141	148	307	358	390	336	289	335	GWHBECT00000008	7178236	7180833	+	gene-Apse008G0056400	--	K20606 mitogen-activated protein kinase kinase kinase ANP1 [EC:2.7.11.25] | (RefSeq) receptor-like serine/threonine-protein kinase SD1-7 isoform X1 (A)	ko04016: MAPK signaling pathway - plant	PREDICTED: cysteine-rich receptor-like protein kinase 2 [Ziziphus jujuba]	CRK2_ARATH RecName: Full=Cysteine-rich receptor-like protein kinase 2; Short=Cysteine-rich RLK2; EC=2.7.11.-; Flags: Precursor;	A0A6P4AD77_ZIZJJ SubName: Full=cysteine-rich receptor-like protein kinase 2 {ECO:0000313|RefSeq:XP_015894614.1, ECO:0000313|RefSeq:XP_015894615.1};	At1g70520	GO:0016021,integral component of membrane; GO:0005886,plasma membrane; GO:0009506,plasmodesma; GO:0005524,ATP binding; GO:0016301,kinase activity; GO:0106310,NA; GO:0004674,protein serine/threonine kinase activity; GO:0106311,NA; GO:0046777,protein autophosphorylation; GO:0072593,reactive oxygen species metabolic process; GO:0010193,response to ozone; GO:0000166,nucleotide binding; GO:0003674,mol…	PF00069.25:Protein kinase domain	--	--	--
	Apse011G0082100	0.84	0.74	0.59	0.12	0.21	0.35	0	0	0	0	0	0	0.67	1.25	1.03	54	51	44	8	14	23	0	0	0	0	0	0	39	61	60	GWHBECT00000011	9851175	9854609	+	gene-Apse011G0082100	--	K20606 mitogen-activated protein kinase kinase kinase ANP1 [EC:2.7.11.25] | (RefSeq) receptor-like serine/threonine-protein kinase SD1-7 isoform X1 (A)	ko04016: MAPK signaling pathway - plant	hypothetical protein CICLE_v10007490mg [Citrus clementina]	Y4729_ARATH RecName: Full=G-type lectin S-receptor-like serine/threonine-protein kinase At4g27290; EC=2.7.11.1; Flags: Precursor;	V4WFD7_CITCL RecName: Full=Receptor-like serine/threonine-protein kinase {ECO:0000256|PIRNR:PIRNR000641}; EC=2.7.11.1 {ECO:0000256|PIRNR:PIRNR000641};	At4g27300	GO:0005886,plasma membrane; GO:0005524,ATP binding; GO:0005516,calmodulin binding; GO:0030246,carbohydrate binding; GO:0106310,NA; GO:0004674,protein serine/threonine kinase activity; GO:0106311,NA; GO:0006468,protein phosphorylation; GO:0048544,recognition of pollen; GO:0000166,nucleotide binding; GO:0003674,molecular_function; GO:0005488,binding; GO:0008144,drug binding; GO:0017076,purine nucle…	PF01453.24:D-mannose binding lectin	--	--	--
MKK4/5	Apse013G0141200	14.83	15.64	18.45	6.28	7.49	8.07	5.62	4.82	3.58	15.16	13.77	15.13	5.56	6.19	6.22	345	391	502	153	182	191	136	93	78	315	327	367	118	110	132	GWHBECT00000013	34172129	34173050	-	gene-Apse013G0141200	--	K13413 mitogen-activated protein kinase kinase 4/5 [EC:2.7.12.2] | (RefSeq) mitogen-activated protein kinase kinase 5-like (A)	ko04016: MAPK signaling pathway - plant; ko04075: Plant hormone signal transduction; ko04626: Plant-pathogen interaction	PREDICTED: protein LIGHT-DEPENDENT SHORT HYPOCOTYLS 6-like [Tarenaya hassleriana]	LSH6_ARATH RecName: Full=Protein LIGHT-DEPENDENT SHORT HYPOCOTYLS 6; AltName: Full=Protein ORGAN BOUNDARY 6;	A0A5C7GU90_9ROSI RecName: Full=ALOG domain-containing protein {ECO:0000259|PROSITE:PS51697};	At1g07090	GO:0005634,nucleus; GO:0003677,DNA binding; GO:0009299,mRNA transcription; GO:0007275,multicellular organism development; GO:0090698,post-embryonic plant morphogenesis; GO:0009416,response to light stimulus; GO:0003674,molecular_function; GO:0003676,nucleic acid binding; GO:0005488,binding; GO:0097159,organic cyclic compound binding; GO:1901363,heterocyclic compound binding; GO:0008152,metabolic …	PF04852.12:Protein of unknown function (DUF640)	--	--	--
WRKY2229	Apse003G0076500	0.5	0.65	0.68	0.17	0.24	0.19	0.1	0.12	0.11	0.19	0.32	0.19	0.14	0.06	0.11	20	28	32	7	10	8	4	4	4	7	13	8	5	2	4	GWHBECT00000003	15910778	15912852	+	gene-Apse003G0076500	--	K13425 WRKY transcription factor 22 | (RefSeq) WRKY transcription factor 22-like (A)	ko04016: MAPK signaling pathway - plant; ko04626: Plant-pathogen interaction	unnamed protein product, partial [Vitis vinifera]	WRK39_ARATH RecName: Full=Probable WRKY transcription factor 39; AltName: Full=WRKY DNA-binding protein 39;	A0A5C7IC08_9ROSI RecName: Full=WRKY domain-containing protein {ECO:0000259|PROSITE:PS50811};	At3g04670	GO:0005634,nucleus; GO:0005516,calmodulin binding; GO:0003700,DNA-binding transcription factor activity; GO:0043565,sequence-specific DNA binding; GO:0005515,protein binding; GO:0003674,molecular_function; GO:0005488,binding; GO:0140110,transcription regulator activity; GO:0003676,nucleic acid binding; GO:0003677,DNA binding; GO:0097159,organic cyclic compound binding; GO:1901363,heterocyclic com…	PF03106.15:WRKY DNA -binding domain	WRKY	TF	WRKY
	Apse011G0051400	5.82	5.23	4.87	0.64	0.6	0.23	0	0.05	0.04	0.75	0.46	0.34	0.56	0.31	0.43	148	143	145	17	16	6	0	1	1	17	12	9	13	6	10	GWHBECT00000011	6398566	6399779	+	gene-Apse011G0051400	--	K13426 WRKY transcription factor 29 | (RefSeq) hypothetical protein (A)	ko04016: MAPK signaling pathway - plant; ko04626: Plant-pathogen interaction	hypothetical protein CICLE_v10024061mg, partial [Citrus clementina]	WRK22_ARATH RecName: Full=WRKY transcription factor 22; AltName: Full=WRKY DNA-binding protein 22;	A0A5C7H0W6_9ROSI RecName: Full=WRKY domain-containing protein {ECO:0000259|PROSITE:PS50811};	At4g01250	GO:0005634,nucleus; GO:0003700,DNA-binding transcription factor activity; GO:0000976,transcription regulatory region sequence-specific DNA binding; GO:0071456,cellular response to hypoxia; GO:0006952,defense response; GO:0010150,leaf senescence; GO:0010200,response to chitin; GO:0140110,transcription regulator activity; GO:0003674,molecular_function; GO:0001067,regulatory region nucleic acid bind…	PF03106.15:WRKY DNA -binding domain	WRKY	TF	WRKY
PR1	Apse006G0036600	0.67	0.95	1.01	1.46	1.86	1.86	1.67	1.42	1.58	1.15	1.4	1.08	1.4	1.27	1.85	13	20	23	30	38	37	34	23	29	20	28	22	25	19	33	GWHBECT00000006	5157909	5158683	+	gene-Apse006G0036600	--	K13449 pathogenesis-related protein 1 | (RefSeq) pathogenesis-related protein PRB1-3 (A)	ko04016: MAPK signaling pathway - plant; ko04075: Plant hormone signal transduction; ko04626: Plant-pathogen interaction	PREDICTED: STS14 protein [Ricinus communis]	ST14_SOLTU RecName: Full=STS14 protein; Flags: Precursor;	A0A5C7HTL6_9ROSI RecName: Full=SCP domain-containing protein {ECO:0000259|SMART:SM00198};	At5g66590	GO:0005615,extracellular space; GO:0005575,cellular_component; GO:0005576,extracellular region; GO:0044421,extracellular region part	PF00188.26:Cysteine-rich secretory protein family	--	--	--
ETR/ERS	Apse001G0093200	31.17	35.39	35.76	72.58	77.77	73.35	60.44	60.92	61.6	67.56	70.52	68.54	71.34	72.92	75.07	2303	2811	3091	5620	6001	5518	4643	3735	4266	4458	5319	5282	4810	4114	5061	GWHBECT00000001	12835484	12839441	+	gene-Apse001G0093200	--	K14509 ethylene receptor [EC:2.7.13.-] | (RefSeq) hypothetical protein (A)	ko04016: MAPK signaling pathway - plant; ko04075: Plant hormone signal transduction	hypothetical protein CUMW_143150 [Citrus unshiu]	ETR2_ARATH RecName: Full=Ethylene receptor 2 {ECO:0000303|PubMed:9576967}; Short=AtETR2 {ECO:0000303|PubMed:9576967}; EC=2.7.11.-; AltName: Full=Protein ETHYLENE RESPONSE 2 {ECO:0000303|PubMed:9576967}; AltName: Full=Protein ETR2 {ECO:0000303|PubMed:9576967};	A0A5C7ISN8_9ROSI RecName: Full=Ethylene receptor {ECO:0000256|PIRNR:PIRNR026389};	At3g23150	GO:0005783,endoplasmic reticulum; GO:0005789,endoplasmic reticulum membrane; GO:0016021,integral component of membrane; GO:0005524,ATP binding; GO:0051740,ethylene binding; GO:0038199,ethylene receptor activity; GO:0046872,metal ion binding; GO:0000155,phosphorelay sensor kinase activity; GO:0004674,protein serine/threonine kinase activity; GO:0071456,cellular response to hypoxia; GO:0010105,nega…	PF00072.24:Response regulator receiver domain	Others	TR	Others
CTR1	Apse004G0047200	4.97	5.55	6.12	1.63	1.92	1.86	3.12	2.74	3.79	0.69	0.73	0.55	1.79	2.27	2.15	241	289	347	83	97	92	157	110	172	30	36	28	79	84	95	GWHBECT00000004	5925897	5930199	-	gene-Apse004G0047200	--	K14510 serine/threonine-protein kinase CTR1 [EC:2.7.11.1] | (RefSeq) serine/threonine-protein kinase CTR1-like isoform X1 (A)	ko04016: MAPK signaling pathway - plant; ko04075: Plant hormone signal transduction	hypothetical protein CICLE_v10014052mg [Citrus clementina]	STY17_ARATH RecName: Full=Serine/threonine-protein kinase STY17 {ECO:0000305}; EC=2.7.11.1 {ECO:0000269|PubMed:17090544}; AltName: Full=Serine/threonine/tyrosine-protein kinase 17 {ECO:0000303|PubMed:16429265};	A0A5C7GW64_9ROSI RecName: Full=Protein kinase domain-containing protein {ECO:0000259|PROSITE:PS50011};	At1g16270_2	GO:0005829,cytosol; GO:0005524,ATP binding; GO:0004672,protein kinase activity; GO:0106310,NA; GO:0004674,protein serine/threonine kinase activity; GO:0004712,protein serine/threonine/tyrosine kinase activity; GO:0106311,NA; GO:0009658,chloroplast organization; GO:0000166,nucleotide binding; GO:0003674,molecular_function; GO:0005488,binding; GO:0008144,drug binding; GO:0017076,purine nucleotide b…	PF07714.17:Protein tyrosine kinase	--	--	--
EBF1/2	Apse005G0060300	10.43	11.7	12.45	35.64	42.74	40.32	44.73	45.24	44.99	27.02	28.34	27.29	41.43	43.66	38.35	814	982	1137	2916	3485	3205	3631	2931	3292	1884	2259	2222	2952	2603	2732	GWHBECT00000005	25460669	25464258	-	gene-Apse005G0060300	--	K14515 EIN3-binding F-box protein | (RefSeq) hypothetical protein (A)	ko04016: MAPK signaling pathway - plant; ko04075: Plant hormone signal transduction	hypothetical protein CICLE_v10007739mg [Citrus clementina]	EBF2_ARATH RecName: Full=EIN3-binding F-box protein 2;	A0A5C7HWR1_9ROSI RecName: Full=F-box domain-containing protein {ECO:0000259|SMART:SM00256};	At5g25350	GO:0005634,nucleus; GO:0019005,SCF ubiquitin ligase complex; GO:0009873,ethylene-activated signaling pathway; GO:0010105,negative regulation of ethylene-activated signaling pathway; GO:0016567,protein ubiquitination; GO:0009723,response to ethylene; GO:0031146,SCF-dependent proteasomal ubiquitin-dependent protein catabolic process; GO:0006511,ubiquitin-dependent protein catabolic process; GO:0000…	PF13516.6:Leucine Rich repeat	--	--	--
	Apse005G0163100	81.73	95.63	98.24	219.04	243.49	240.96	233.92	237.39	231.9	29	31.1	30.25	224.67	231.08	220.91	6743	8483	9483	18941	20981	20244	20067	16253	17934	2137	2620	2603	16917	14560	16631	GWHBECT00000005	39863031	39867356	+	gene-Apse005G0163100	--	K14515 EIN3-binding F-box protein | (RefSeq) EIN3-binding F-box protein 1-like (A)	ko04016: MAPK signaling pathway - plant; ko04075: Plant hormone signal transduction	hypothetical protein CCACVL1_23329 [Corchorus capsularis]	EBF2_ARATH RecName: Full=EIN3-binding F-box protein 2;	A0A5C7HZR2_9ROSI RecName: Full=F-box domain-containing protein {ECO:0000259|SMART:SM00256};	At5g25350	GO:0005634,nucleus; GO:0019005,SCF ubiquitin ligase complex; GO:0009873,ethylene-activated signaling pathway; GO:0010105,negative regulation of ethylene-activated signaling pathway; GO:0016567,protein ubiquitination; GO:0009723,response to ethylene; GO:0031146,SCF-dependent proteasomal ubiquitin-dependent protein catabolic process; GO:0006511,ubiquitin-dependent protein catabolic process; GO:0000…	PF12799.7:Leucine Rich repeats (2 copies)	--	--	--
ChiB	Apse004G0084400	11.92	12.47	10.51	1.33	1.24	1.27	0	0.06	0.15	0.65	0.47	0.46	1.05	1.38	1.26	248	279	256	29	27	27	0	1	3	12	10	10	20	22	24	GWHBECT00000004	10043164	10044442	-	gene-Apse004G0084400	--	K20547 basic endochitinase B [EC:3.2.1.14] | (RefSeq) endochitinase CH25 (A)	ko00520: Amino sugar and nucleotide sugar metabolism; ko01100: Metabolic pathways; ko04016: MAPK signaling pathway - plant	Endochitinase 2 family protein [Populus trichocarpa]	CHI10_ORYSJ RecName: Full=Chitinase 10; EC=3.2.1.14; AltName: Full=Pathogenesis related (PR)-3 chitinase 10; Flags: Precursor;	A0A5C7I1W3_9ROSI SubName: Full=Uncharacterized protein {ECO:0000313|EMBL:TXG63190.1};	At4g01700	GO:0004568,chitinase activity; GO:0016998,cell wall macromolecule catabolic process; GO:0006032,chitin catabolic process; GO:0000272,polysaccharide catabolic process; GO:0003674,molecular_function; GO:0003824,catalytic activity; GO:0004553,hydrolase activity, hydrolyzing O-glycosyl compounds; GO:0016787,hydrolase activity; GO:0016798,hydrolase activity, acting on glycosyl bonds; GO:0008152,metabo…	PF00182.19:Chitinase class I	--	--	--
MYC2	Apse010G0087100	1.59	1	1.58	5.38	5.49	4.86	21.32	22.74	21.52	2.3	2.01	2.61	3.01	2.99	2.73	55	37	64	195	198	171	766	652	697	71	71	94	95	79	86	GWHBECT00000010	10139492	10141185	-	gene-Apse010G0087100	--	K13422 transcription factor MYC2 | (RefSeq) transcription factor MYC2-like (A)	ko04016: MAPK signaling pathway - plant; ko04075: Plant hormone signal transduction	hypothetical protein CICLE_v10001683mg [Citrus clementina]	BH093_ARATH RecName: Full=Transcription factor bHLH93; AltName: Full=Basic helix-loop-helix protein 93; Short=AtbHLH93; Short=bHLH 93; AltName: Full=Transcription factor EN 47; AltName: Full=bHLH transcription factor bHLH093;	A0A067GRJ6_CITSI RecName: Full=BHLH domain-containing protein {ECO:0000259|PROSITE:PS50888};	At5g65640	GO:0005634,nucleus; GO:0003700,DNA-binding transcription factor activity; GO:0046983,protein dimerization activity; GO:0043565,sequence-specific DNA binding; GO:0045487,gibberellin catabolic process; GO:0007275,multicellular organism development; GO:0010371,regulation of gibberellin biosynthetic process; GO:0006355,regulation of transcription, DNA-templated; GO:0140110,transcription regulator act…	PF00010.26:Helix-loop-helix DNA-binding domain	bHLH	TF	bHLH
	Apse013G0037000	2.02	2.59	2.57	0.59	0.65	0.69	0.03	0	0.03	0.25	0.36	0.51	0.96	1.36	0.83	72	99	107	22	24	25	1	0	1	8	13	19	31	37	27	GWHBECT00000013	7817722	7832683	+	gene-Apse013G0037000	--	K20606 mitogen-activated protein kinase kinase kinase ANP1 [EC:2.7.11.25] | (RefSeq) receptor-like serine/threonine-protein kinase SD1-7 isoform X1 (A)	ko04016: MAPK signaling pathway - plant	hypothetical protein CICLE_v10014259mg [Citrus clementina]	Y1141_ARATH RecName: Full=G-type lectin S-receptor-like serine/threonine-protein kinase At1g11410; EC=2.7.11.1; Flags: Precursor;	V4U8W0_CITCL RecName: Full=Receptor-like serine/threonine-protein kinase {ECO:0000256|PIRNR:PIRNR000641}; EC=2.7.11.1 {ECO:0000256|PIRNR:PIRNR000641};	At1g11410	GO:0016021,integral component of membrane; GO:0005886,plasma membrane; GO:0005524,ATP binding; GO:0005516,calmodulin binding; GO:0030246,carbohydrate binding; GO:0106310,NA; GO:0004674,protein serine/threonine kinase activity; GO:0106311,NA; GO:0006468,protein phosphorylation; GO:0048544,recognition of pollen; GO:0000166,nucleotide binding; GO:0003674,molecular_function; GO:0005488,binding; GO:00…	PF07714.17:Protein tyrosine kinase	--	--	--
	Apse003G0157700	3.44	3.97	3.69	1.39	1.7	1.59	0.17	0.12	0.12	0.04	0.09	0.05	3.43	2.18	2.51	213	264	267	90	110	100	11	6	7	2	6	3	194	103	142	GWHBECT00000003	44729774	44738903	-	gene-Apse003G0157700	--	K20606 mitogen-activated protein kinase kinase kinase ANP1 [EC:2.7.11.25] | (RefSeq) receptor-like serine/threonine-protein kinase SD1-7 isoform X1 (A)	ko04016: MAPK signaling pathway - plant	PREDICTED: receptor-like serine/threonine-protein kinase SD1-6 [Citrus sinensis]	Y4729_ARATH RecName: Full=G-type lectin S-receptor-like serine/threonine-protein kinase At4g27290; EC=2.7.11.1; Flags: Precursor;	V4WFD7_CITCL RecName: Full=Receptor-like serine/threonine-protein kinase {ECO:0000256|PIRNR:PIRNR000641}; EC=2.7.11.1 {ECO:0000256|PIRNR:PIRNR000641};	At4g27290	GO:0005886,plasma membrane; GO:0005524,ATP binding; GO:0005516,calmodulin binding; GO:0030246,carbohydrate binding; GO:0106310,NA; GO:0004674,protein serine/threonine kinase activity; GO:0106311,NA; GO:0006468,protein phosphorylation; GO:0048544,recognition of pollen; GO:0000166,nucleotide binding; GO:0003674,molecular_function; GO:0005488,binding; GO:0008144,drug binding; GO:0017076,purine nucle…	PF07714.17:Protein tyrosine kinase	--	--	--
	Apse008G0056400	23.24	22.72	22.94	10.13	10.44	10.11	3.38	3.48	3.23	7.03	7.17	7.65	7.53	7.74	7.51	1136	1194	1312	519	533	503	172	141	148	307	358	390	336	289	335	GWHBECT00000008	7178236	7180833	+	gene-Apse008G0056400	--	K20606 mitogen-activated protein kinase kinase kinase ANP1 [EC:2.7.11.25] | (RefSeq) receptor-like serine/threonine-protein kinase SD1-7 isoform X1 (A)	ko04016: MAPK signaling pathway - plant	PREDICTED: cysteine-rich receptor-like protein kinase 2 [Ziziphus jujuba]	CRK2_ARATH RecName: Full=Cysteine-rich receptor-like protein kinase 2; Short=Cysteine-rich RLK2; EC=2.7.11.-; Flags: Precursor;	A0A6P4AD77_ZIZJJ SubName: Full=cysteine-rich receptor-like protein kinase 2 {ECO:0000313|RefSeq:XP_015894614.1, ECO:0000313|RefSeq:XP_015894615.1};	At1g70520	GO:0016021,integral component of membrane; GO:0005886,plasma membrane; GO:0009506,plasmodesma; GO:0005524,ATP binding; GO:0016301,kinase activity; GO:0106310,NA; GO:0004674,protein serine/threonine kinase activity; GO:0106311,NA; GO:0046777,protein autophosphorylation; GO:0072593,reactive oxygen species metabolic process; GO:0010193,response to ozone; GO:0000166,nucleotide binding; GO:0003674,mol…	PF00069.25:Protein kinase domain	--	--	--
	Apse011G0082100	0.84	0.74	0.59	0.12	0.21	0.35	0	0	0	0	0	0	0.67	1.25	1.03	54	51	44	8	14	23	0	0	0	0	0	0	39	61	60	GWHBECT00000011	9851175	9854609	+	gene-Apse011G0082100	--	K20606 mitogen-activated protein kinase kinase kinase ANP1 [EC:2.7.11.25] | (RefSeq) receptor-like serine/threonine-protein kinase SD1-7 isoform X1 (A)	ko04016: MAPK signaling pathway - plant	hypothetical protein CICLE_v10007490mg [Citrus clementina]	Y4729_ARATH RecName: Full=G-type lectin S-receptor-like serine/threonine-protein kinase At4g27290; EC=2.7.11.1; Flags: Precursor;	V4WFD7_CITCL RecName: Full=Receptor-like serine/threonine-protein kinase {ECO:0000256|PIRNR:PIRNR000641}; EC=2.7.11.1 {ECO:0000256|PIRNR:PIRNR000641};	At4g27300	GO:0005886,plasma membrane; GO:0005524,ATP binding; GO:0005516,calmodulin binding; GO:0030246,carbohydrate binding; GO:0106310,NA; GO:0004674,protein serine/threonine kinase activity; GO:0106311,NA; GO:0006468,protein phosphorylation; GO:0048544,recognition of pollen; GO:0000166,nucleotide binding; GO:0003674,molecular_function; GO:0005488,binding; GO:0008144,drug binding; GO:0017076,purine nucle…	PF01453.24:D-mannose binding lectin	--	--	--
VSP2	Apse002G0053200	1.17	1.4	1.23	0.26	0.06	0.09	0.29	0.36	0.16	0.03	0.06	0.06	0.03	0.04	0.07	39	50	48	9	2	3	10	10	5	1	2	2	1	1	2	GWHBECT00000002	13008005	13009672	+	gene-Apse002G0053200	--	K20728 vegetative storage protein 2 | (RefSeq) vegetative storage protein 1-like (A)	ko04016: MAPK signaling pathway - plant	PREDICTED: acid phosphatase 1 [Eucalyptus grandis]	PPA1_SOLLC RecName: Full=Acid phosphatase 1; EC=3.1.3.2; AltName: Full=Apase-1(1); Flags: Precursor;	A0A5C7IHG2_9ROSI SubName: Full=Uncharacterized protein {ECO:0000313|EMBL:TXG68733.1};	At2g38600	GO:0003993,acid phosphatase activity; GO:0003674,molecular_function; GO:0003824,catalytic activity; GO:0016787,hydrolase activity; GO:0016788,hydrolase activity, acting on ester bonds; GO:0016791,phosphatase activity; GO:0042578,phosphoric ester hydrolase activity	PF03767.14:HAD superfamily, subfamily IIIB (Acid phosphatase)	--	--	--
PYR/PYL	Apse013G0076800	0.99	1.12	2.25	2.78	3.67	2.58	3.96	3.6	4.85	2.31	3.06	2.79	2.18	1.58	2.96	14	17	37	41	54	37	58	42	64	29	44	41	28	17	38	GWHBECT00000013	15290971	15291528	+	gene-Apse013G0076800	--	K14496 abscisic acid receptor PYR/PYL family | (RefSeq) abscisic acid receptor PYL12 (A)	ko04016: MAPK signaling pathway - plant; ko04075: Plant hormone signal transduction	abscisic acid receptor PYL12 [Prunus persica]	PYL12_ARATH RecName: Full=Abscisic acid receptor PYL12; AltName: Full=PYR1-like protein 12; AltName: Full=Regulatory components of ABA receptor 6;	A0A5C7GU11_9ROSI SubName: Full=Uncharacterized protein {ECO:0000313|EMBL:TXG47586.1};	At5g45870	GO:0005737,cytoplasm; GO:0005634,nucleus; GO:0005886,plasma membrane; GO:0010427,abscisic acid binding; GO:0042803,protein homodimerization activity; GO:0004864,protein phosphatase inhibitor activity; GO:0038023,signaling receptor activity; GO:0009738,abscisic acid-activated signaling pathway; GO:0080163,regulation of protein serine/threonine phosphatase activity; GO:0003674,molecular_function; G…	PF10604.9:Polyketide cyclase / dehydrase and lipid transport	--	--	--
SnRK2	Apse006G0030300	20.87	19.89	20.81	5.47	8.82	5.12	4.52	3.56	4.27	4.28	5.45	5	13.72	17.3	14.86	120	123	140	33	53	30	27	17	23	22	32	30	72	76	78	GWHBECT00000006	4054468	4054695	+	gene-Apse006G0030300	--	K14498 serine/threonine-protein kinase SRK2 [EC:2.7.11.1] | (RefSeq) serine/threonine-protein kinase SRK2I isoform X1 (A)	ko04016: MAPK signaling pathway - plant; ko04075: Plant hormone signal transduction	kinase mRNA family protein [Populus trichocarpa]	SAPKA_ORYSJ RecName: Full=Serine/threonine-protein kinase SAPK10; EC=2.7.11.1; AltName: Full=Osmotic stress/abscisic acid-activated protein kinase 10; AltName: Full=stress-activated protein kinase 10 {ECO:0000303|Ref.2}; Short=OsSAPK10 {ECO:0000303|Ref.2};	A0A5C7HTH3_9ROSI RecName: Full=Protein kinase domain-containing protein {ECO:0000259|PROSITE:PS50011};	At3g50500	GO:0005737,cytoplasm; GO:0005829,cytosol; GO:0005634,nucleus; GO:0005524,ATP binding; GO:0106310,NA; GO:0004674,protein serine/threonine kinase activity; GO:0106311,NA; GO:0009738,abscisic acid-activated signaling pathway; GO:0035556,intracellular signal transduction; GO:0006468,protein phosphorylation; GO:0000166,nucleotide binding; GO:0003674,molecular_function; GO:0005488,binding; GO:0008144,d…	--	--	--	--
	Apse006G0103400	0.95	1.05	1.47	0.38	0.31	0.32	0.35	0.22	0.23	0.49	0.5	0.59	0.28	0.43	0.24	26	31	47	11	9	9	10	5	6	12	14	17	7	9	6	GWHBECT00000006	15877487	15897195	+	gene-Apse006G0103400	--	K14498 serine/threonine-protein kinase SRK2 [EC:2.7.11.1] | (RefSeq) serine/threonine-protein kinase SAPK2 (A)	ko04016: MAPK signaling pathway - plant; ko04075: Plant hormone signal transduction	PREDICTED: serine/threonine-protein kinase SAPK2 isoform X1 [Ziziphus jujuba]	SAPK1_ORYSJ RecName: Full=Serine/threonine-protein kinase SAPK1; EC=2.7.11.1; AltName: Full=Osmotic stress/abscisic acid-activated protein kinase 1; AltName: Full=stress-activated protein kinase 1 {ECO:0000303|Ref.2}; Short=OsSAPK1 {ECO:0000303|Ref.2};	A0A6P6GFS2_ZIZJJ SubName: Full=serine/threonine-protein kinase SAPK2 {ECO:0000313|RefSeq:XP_024932555.1};	At4g33950	GO:0005737,cytoplasm; GO:0005634,nucleus; GO:0005524,ATP binding; GO:0106310,NA; GO:0004674,protein serine/threonine kinase activity; GO:0106311,NA; GO:0009738,abscisic acid-activated signaling pathway; GO:0035556,intracellular signal transduction; GO:0006468,protein phosphorylation; GO:0000166,nucleotide binding; GO:0003674,molecular_function; GO:0005488,binding; GO:0008144,drug binding; GO:0017…	PF00069.25:Protein kinase domain	--	--	--
MAP3K1718	Apse013G0019800	1.09	1.04	1.32	3.06	2.67	3.53	2.47	2.32	2.87	2.48	1.82	2.43	3.23	3.53	3.27	34	35	48	100	87	112	80	60	84	69	58	79	92	84	93	GWHBECT00000013	4009728	4011099	+	gene-Apse013G0019800	--	K20716 mitogen-activated protein kinase kinase kinase 17/18 | (RefSeq) mitogen-activated protein kinase kinase kinase 18 (A)	ko04016: MAPK signaling pathway - plant	PREDICTED: mitogen-activated protein kinase kinase kinase ANP1-like [Populus euphratica]	M3K18_ARATH RecName: Full=Mitogen-activated protein kinase kinase kinase 18 {ECO:0000303|PubMed:26443375}; EC=2.7.11.25 {ECO:0000255|PROSITE-ProRule:PRU00159, ECO:0000269|PubMed:25680457, ECO:0000269|PubMed:26443375};	A0A5C7GQ77_9ROSI RecName: Full=Protein kinase domain-containing protein {ECO:0000259|PROSITE:PS50011};	At5g55090	GO:0005634,nucleus; GO:0005524,ATP binding; GO:0004709,MAP kinase kinase kinase activity; GO:0004672,protein kinase activity; GO:0019901,protein kinase binding; GO:0106310,NA; GO:0004674,protein serine/threonine kinase activity; GO:0106311,NA; GO:0009738,abscisic acid-activated signaling pathway; GO:1902457,negative regulation of stomatal opening; GO:0009789,positive regulation of abscisic acid-a…	PF00069.25:Protein kinase domain	--	--	--
	Apse003G0242400	1.86	1.97	1.52	0.33	0.36	0.53	0.06	0.14	0	0.42	0.39	0.41	0.53	0.3	0.41	65	74	62	12	13	19	2	4	0	13	14	15	17	8	13	GWHBECT00000003	65978584	65979969	-	gene-Apse003G0242400	--	K20716 mitogen-activated protein kinase kinase kinase 17/18 | (RefSeq) mitogen-activated protein kinase kinase kinase 18-like (A)	ko04016: MAPK signaling pathway - plant	hypothetical protein CUMW_097310 [Citrus unshiu]	M3K18_ARATH RecName: Full=Mitogen-activated protein kinase kinase kinase 18 {ECO:0000303|PubMed:26443375}; EC=2.7.11.25 {ECO:0000255|PROSITE-ProRule:PRU00159, ECO:0000269|PubMed:25680457, ECO:0000269|PubMed:26443375};	A0A5C7IEF9_9ROSI RecName: Full=Protein kinase domain-containing protein {ECO:0000259|PROSITE:PS50011};	At4g26890	GO:0005634,nucleus; GO:0005524,ATP binding; GO:0004709,MAP kinase kinase kinase activity; GO:0004672,protein kinase activity; GO:0019901,protein kinase binding; GO:0106310,NA; GO:0004674,protein serine/threonine kinase activity; GO:0106311,NA; GO:0009738,abscisic acid-activated signaling pathway; GO:1902457,negative regulation of stomatal opening; GO:0009789,positive regulation of abscisic acid-a…	PF00069.25:Protein kinase domain	--	--	--
CaM4	Apse007G0013600	73.06	62.04	67.45	144.58	129.91	132.93	217.4	230.61	260.08	95.96	93.39	102.02	66.33	77.62	61.24	1161	1060	1254	2408	2156	2151	3592	3041	3874	1362	1515	1691	962	942	888	GWHBECT00000007	4162331	4162960	+	gene-Apse007G0013600	--	K02183 calmodulin | (RefSeq) probable calcium-binding protein CML46 (A)	ko04016: MAPK signaling pathway - plant; ko04070: Phosphatidylinositol signaling system; ko04626: Plant-pathogen interaction	PREDICTED: probable calcium-binding protein CML45 [Juglans regia]	CML46_ARATH RecName: Full=Probable calcium-binding protein CML46 {ECO:0000305}; AltName: Full=Calmodulin-like protein 46 {ECO:0000303|Ref.4};	A0A5C7HKK8_9ROSI SubName: Full=Uncharacterized protein {ECO:0000313|EMBL:TXG57567.1};	At5g39670	GO:0005509,calcium ion binding; GO:1900425,negative regulation of defense response to bacterium; GO:0003674,molecular_function; GO:0005488,binding; GO:0046872,metal ion binding; GO:0043167,ion binding; GO:0043169,cation binding; GO:0002831,regulation of response to biotic stimulus; GO:0002832,negative regulation of response to biotic stimulus; GO:0006952,defense response; GO:0042742,defense respo…	PF00036.32:EF hand	--	--	--
RbohD	Apse003G0001700	8.74	9.49	7.66	24.94	24.6	24.87	3.74	3.01	4.31	3.04	3.6	3.45	4.51	3.94	3.3	119	139	122	356	350	345	53	34	55	37	50	49	56	41	41	GWHBECT00000003	197561	198100	+	gene-Apse003G0001700	--	K13447 respiratory burst oxidase [EC:1.6.3.- 1.11.1.-] | (RefSeq) respiratory burst oxidase homolog protein B (A)	ko04016: MAPK signaling pathway - plant; ko04626: Plant-pathogen interaction	respiratory burst oxidase homolog protein B [Prunus persica]	RBOHB_SOLTU RecName: Full=Respiratory burst oxidase homolog protein B; EC=1.11.1.-; EC=1.6.3.-; AltName: Full=NADPH oxidase RBOHB; AltName: Full=StRBOHB;	A0A5C7I7Q4_9ROSI SubName: Full=Uncharacterized protein {ECO:0000313|EMBL:TXG65088.1};	At5g47910	GO:0016021,integral component of membrane; GO:0005886,plasma membrane; GO:0005509,calcium ion binding; GO:0016174,NAD(P)H oxidase activity; GO:0004601,peroxidase activity; GO:0003674,molecular_function; GO:0005488,binding; GO:0046872,metal ion binding; GO:0043167,ion binding; GO:0043169,cation binding; GO:0003824,catalytic activity; GO:0016491,oxidoreductase activity; GO:0016651,oxidoreductase ac…	PF08414.10:Respiratory burst NADPH oxidase	--	--	--
	Apse009G0098900	0.33	0.3	0.38	0.05	0.12	0.08	0.06	0.04	0.12	0.12	0.11	0.09	0.11	0.11	0.13	27	27	37	4	10	7	5	3	9	9	9	8	8	7	10	GWHBECT00000009	30290916	30296759	-	gene-Apse009G0098900	--	K13447 respiratory burst oxidase [EC:1.6.3.- 1.11.1.-] | (RefSeq) hypothetical protein (A)	ko04016: MAPK signaling pathway - plant; ko04626: Plant-pathogen interaction	hypothetical protein CICLE_v10030649mg [Citrus clementina]	RBOHC_SOLTU RecName: Full=Respiratory burst oxidase homolog protein C; EC=1.11.1.-; EC=1.6.3.-; AltName: Full=NADPH oxidase RBOHC; AltName: Full=StRBOHC;	A0A5C7HDC4_9ROSI SubName: Full=Uncharacterized protein {ECO:0000313|EMBL:TXG54482.1};	At5g51060	GO:0016021,integral component of membrane; GO:0005886,plasma membrane; GO:0005509,calcium ion binding; GO:0016174,NAD(P)H oxidase activity; GO:0004601,peroxidase activity; GO:0003674,molecular_function; GO:0005488,binding; GO:0046872,metal ion binding; GO:0043167,ion binding; GO:0043169,cation binding; GO:0003824,catalytic activity; GO:0016491,oxidoreductase activity; GO:0016651,oxidoreductase ac…	PF08030.12:Ferric reductase NAD binding domain	--	--	--
	Apse011G0052600	13.42	13.01	13.6	3.81	3.93	4.16	4.08	3.77	3.96	7.64	7.02	7.49	3.2	2.63	3.08	1089	1135	1292	324	333	344	344	254	301	554	582	634	237	163	228	GWHBECT00000011	6557163	6564324	+	gene-Apse011G0052600	--	K13447 respiratory burst oxidase [EC:1.6.3.- 1.11.1.-] | (RefSeq) hypothetical protein (A)	ko04016: MAPK signaling pathway - plant; ko04626: Plant-pathogen interaction	hypothetical protein CICLE_v10018741mg [Citrus clementina]	RBOHF_ARATH RecName: Full=Respiratory burst oxidase homolog protein F; EC=1.11.1.-; EC=1.6.3.-; AltName: Full=Cytochrome b245 beta chain homolog RbohAp108; AltName: Full=NADPH oxidase RBOHF; Short=AtRBOHF;	A0A5C7H0X7_9ROSI SubName: Full=Uncharacterized protein {ECO:0000313|EMBL:TXG50583.1};	At1g64060	GO:0016021,integral component of membrane; GO:0005886,plasma membrane; GO:0005509,calcium ion binding; GO:0016174,NAD(P)H oxidase activity; GO:0004601,peroxidase activity; GO:0009738,abscisic acid-activated signaling pathway; GO:0033500,carbohydrate homeostasis; GO:0052542,defense response by callose deposition; GO:0009873,ethylene-activated signaling pathway; GO:0050665,hydrogen peroxide biosynt…	PF08030.12:Ferric reductase NAD binding domain	--	--	--
