# Supplementary material for: Transcriptomics Profiling of Acer pseudosieboldianum Molecular Mechanism against Freezing Stress
Source: Int J Mol Sci. 2022 Nov 24;23(23):14676. doi: 10.3390/ijms232314676 (PMC9737005; doi:10.3390/ijms232314676)
Supplement: Supplementary file 1 [file ijms-23-14676-s001.zip › ijms-1987053-supplementary/Supplementary Tables/Table S5 Gene expression levels assessed using FPKM.xlsx]

## Sheet: Sheet1
ID	APCK-1	APCK-2	APCK-3	APA-1	APA-2	APA-3	APB-1	APB-2	APB-3	APC-1	APC-2	APC-3	APD-1	APD-2	APD-3	chr	start	end	strand	gene_name	gene_description	KEGG	KEGG pathway	NR	Swissprot	Tremble	KOG	GO	Pfam	TF-Family	TF-Category	TF-Classification
Apse001G0000100	12.67	12.86	12.63	14.42	13.83	16.09	20.51	22.45	23.41	11.99	13.27	13.25	14.75	13.5	15.52	GWHBECT00000001	60922	65075	+	gene-Apse001G0000100	--	K15280 solute carrier family 35, member C2 | (RefSeq) probable sugar phosphate/phosphate translocator At1g06470 (A)	--	probable sugar phosphate/phosphate translocator At3g14410 isoform X1 [Durio zibethinus]	PT314_ARATH RecName: Full=Probable sugar phosphate/phosphate translocator At3g14410;	A0A5C7GP80_9ROSI RecName: Full=TPT domain-containing protein {ECO:0000259|Pfam:PF03151};	At3g14410	GO:0022626,cytosolic ribosome; GO:0005768,endosome; GO:0005794,Golgi apparatus; GO:0016021,integral component of membrane; GO:0005802,trans-Golgi network; GO:0015297,antiporter activity; GO:0008643,carbohydrate transport; GO:0003674,molecular_function; GO:0005215,transporter activity; GO:0022857,transmembrane transporter activity; GO:0015291,secondary active transmembrane transporter activity; GO…	PF03151.16:Triose-phosphate Transporter family	--	--	--
Apse001G0000200	0.48	0.3	0.41	0.15	0.31	0.16	0	0	0	0	0.63	1.08	0.35	0.42	0	GWHBECT00000001	65263	66054	+	gene-Apse001G0000200	--	--	--	--	--	--	--	--	--	--	--	--
Apse001G0000300	0.06	0.07	0.05	0.04	0.09	0.09	0.09	0.02	0.14	0.21	0.06	0.23	0.06	0.02	0.12	GWHBECT00000001	71219	73689	+	gene-Apse001G0000300	--	K01205 alpha-N-acetylglucosaminidase [EC:3.2.1.50] | (RefSeq) alpha-N-acetylglucosaminidase-like (A)	ko00531: Glycosaminoglycan degradation; ko01100: Metabolic pathways	hypothetical protein CICLE_v10017562mg, partial [Citrus clementina]	--	A0A5C7HMN4_9ROSI SubName: Full=Uncharacterized protein {ECO:0000313|EMBL:TXG58291.1};	--	GO:0003677,DNA binding; GO:0008270,zinc ion binding; GO:0003674,molecular_function; GO:0003676,nucleic acid binding; GO:0005488,binding; GO:0097159,organic cyclic compound binding; GO:1901363,heterocyclic compound binding; GO:0046872,metal ion binding; GO:0043167,ion binding; GO:0043169,cation binding; GO:0046914,transition metal ion binding	PF04195.12:Putative gypsy type transposon	--	--	--
Apse001G0000400	2.66	2.56	1.63	1.36	1.09	1.77	0.82	0.69	1.22	1.28	1.4	1	1.46	2.24	0.94	GWHBECT00000001	81562	81978	+	gene-Apse001G0000400	--	--	--	hypothetical protein CISIN_1g038531mg, partial [Citrus sinensis]	S1_PAPRH RecName: Full=Self-incompatibility protein S1 {ECO:0000303|PubMed:8134385}; Flags: Precursor;	A0A5C7GQ39_9ROSI RecName: Full=S-protein homolog {ECO:0000256|RuleBase:RU367044};	At5g12060	GO:0005576,extracellular region; GO:0060320,rejection of self pollen; GO:0000003,reproduction; GO:0007154,cell communication; GO:0008037,cell recognition; GO:0008150,biological_process; GO:0009856,pollination; GO:0009875,pollen-pistil interaction; GO:0009987,cellular process; GO:0022414,reproductive process; GO:0032501,multicellular organismal process; GO:0044706,multi-multicellular organism proc…	PF05938.11:Plant self-incompatibility protein S1	--	--	--
Apse001G0000500	22.52	22.31	23.03	21.44	19.98	23.07	22.08	21.28	19.56	23.47	23.49	26.44	24.57	26.94	25.16	GWHBECT00000001	82250	84062	-	gene-Apse001G0000500	--	K02881 large subunit ribosomal protein L18 | (RefSeq) 50S ribosomal protein L18, chloroplastic-like (A)	ko03010: Ribosome	PREDICTED: 50S ribosomal protein L18, chloroplastic-like [Citrus sinensis]	RK18_ARATH RecName: Full=50S ribosomal protein L18, chloroplastic; AltName: Full=CL18; Flags: Precursor;	A0A5C7IR35_9ROSI SubName: Full=Uncharacterized protein {ECO:0000313|EMBL:TXG71529.1};	At1g48350	GO:0009507,chloroplast; GO:0009941,chloroplast envelope; GO:0009570,chloroplast stroma; GO:0005737,cytoplasm; GO:0005730,nucleolus; GO:0005634,nucleus; GO:0005840,ribosome; GO:0008097,5S rRNA binding; GO:0003735,structural constituent of ribosome; GO:0006412,translation; GO:0003674,molecular_function; GO:0003676,nucleic acid binding; GO:0003723,RNA binding; GO:0005488,binding; GO:0019843,rRNA bin…	PF00861.22:Ribosomal L18 of archaea, bacteria, mitoch. and chloroplast	--	--	--
Apse001G0000600	27.4	26.63	27.78	22.11	21.85	22.66	22.86	23.44	23.54	22.85	23.56	22.51	19.47	18.46	20.03	GWHBECT00000001	84461	90255	-	gene-Apse001G0000600	--	K13179 ATP-dependent RNA helicase DDX18/HAS1 [EC:3.6.4.13] | (RefSeq) DEAD-box ATP-dependent RNA helicase 50 isoform X1 (A)	--	hypothetical protein CUMW_175840 [Citrus unshiu]	RH50_ARATH RecName: Full=DEAD-box ATP-dependent RNA helicase 50; EC=3.6.4.13;	A0A5C7IR03_9ROSI SubName: Full=Uncharacterized protein {ECO:0000313|EMBL:TXG71528.1};	At3g06980	GO:0009507,chloroplast; GO:0005524,ATP binding; GO:0003729,mRNA binding; GO:0003724,RNA helicase activity; GO:0006968,cellular defense response; GO:0071369,cellular response to ethylene stimulus; GO:0071395,cellular response to jasmonic acid stimulus; GO:0071446,cellular response to salicylic acid stimulus; GO:0050832,defense response to fungus; GO:0000166,nucleotide binding; GO:0003674,molecular…	PF00270.29:DEAD/DEAH box helicase	--	--	--
Apse001G0000700	20.89	21.05	21.71	19.06	18.68	20.58	23.94	25.44	27.87	10.41	12.1	11.84	16.37	17.66	17.06	GWHBECT00000001	90612	92082	-	gene-Apse001G0000700	--	K09651 rhomboid domain-containing protein 1 [EC:3.4.21.-] | (RefSeq) rhomboid-like protein 14, mitochondrial (A)	--	PREDICTED: rhomboid-like protein 14, mitochondrial [Citrus sinensis]	RBL14_ARATH RecName: Full=Rhomboid-like protein 14, mitochondrial {ECO:0000303|PubMed:17181860}; Short=AtRBL14 {ECO:0000303|PubMed:17181860}; EC=3.4.21.- {ECO:0000305}; Flags: Precursor;	A0A067DVL8_CITSI RecName: Full=RanBP2-type domain-containing protein {ECO:0000259|PROSITE:PS50199};	At3g17610_2	GO:0016021,integral component of membrane; GO:0031966,mitochondrial membrane; GO:0005886,plasma membrane; GO:0046872,metal ion binding; GO:0004252,serine-type endopeptidase activity; GO:0003674,molecular_function; GO:0005488,binding; GO:0043167,ion binding; GO:0043169,cation binding; GO:0003824,catalytic activity; GO:0004175,endopeptidase activity; GO:0008236,serine-type peptidase activity; GO:00…	PF01694.22:Rhomboid family	--	--	--
Apse001G0000800	15.99	15.95	16.36	16.37	14.19	15.67	26.41	26.16	28.05	15.83	16.63	14.67	12.75	11.48	12.83	GWHBECT00000001	92761	94775	+	gene-Apse001G0000800	--	K10442 kelch-like protein 1/4/5 | (RefSeq) hypothetical protein (A)	--	conserved hypothetical protein [Ricinus communis]	FBK5_ARATH RecName: Full=F-box/kelch-repeat protein At1g16250;	A0A5C7IQ66_9ROSI RecName: Full=F-box domain-containing protein {ECO:0000259|Pfam:PF00646};	At1g16250	--	PF01344.25:Kelch motif	--	--	--
Apse001G0000900	17.71	15.03	17.32	15.97	16.29	14.59	9.64	9.48	9.69	9.39	10.71	9.99	11.35	10.14	10.82	GWHBECT00000001	96063	98001	-	gene-Apse001G0000900	--	K14297 nuclear pore complex protein Nup98-Nup96 | (RefSeq) LOW QUALITY PROTEIN: nuclear pore complex protein NUP98A (A)	ko03013: RNA transport	hypothetical protein AMTR_s00045p00157300, partial [Amborella trichopoda]	NU98B_ARATH RecName: Full=Nuclear pore complex protein NUP98B {ECO:0000303|PubMed:21189294}; AltName: Full=Nucleoporin 98B {ECO:0000303|PubMed:21189294}; AltName: Full=Nucleoporin autopeptidase {ECO:0000312|EMBL:AEE33600.1};	A0A5C7ISW5_9ROSI SubName: Full=Uncharacterized protein {ECO:0000313|EMBL:TXG71526.1};	At1g10390	GO:0005635,nuclear envelope; GO:0044614,nuclear pore cytoplasmic filaments; GO:0017056,structural constituent of nuclear pore; GO:0071456,cellular response to hypoxia; GO:0051028,mRNA transport; GO:0048573,photoperiodism, flowering; GO:0000973,posttranscriptional tethering of RNA polymerase II gene DNA at nuclear periphery; GO:0006606,protein import into nucleus; GO:0006405,RNA export from nucleu…	--	--	--	--
Apse001G0001000	0.31	0.39	0.38	0.34	0.3	0.26	0.58	0.73	1.1	0.08	0.18	0.15	0.15	0.18	0.1	GWHBECT00000001	98387	102640	+	gene-Apse001G0001000	--	K19882 O-palmitoleoyl-L-serine hydrolase [EC:3.1.1.98] | (RefSeq) pectin acetylesterase 12 (A)	--	PREDICTED: pectin acetylesterase 12 isoform X1 [Vitis vinifera]	PAE2_ARATH RecName: Full=Pectin acetylesterase 2 {ECO:0000303|PubMed:25115560}; EC=3.1.1.- {ECO:0000305}; Flags: Precursor;	A0A5C7IQK0_9ROSI RecName: Full=Pectin acetylesterase {ECO:0000256|RuleBase:RU363114}; EC=3.1.1.- {ECO:0000256|RuleBase:RU363114};	At1g57590	GO:0005576,extracellular region; GO:0009505,plant-type cell wall; GO:0052793,pectin acetylesterase activity; GO:0071555,cell wall organization; GO:0003674,molecular_function; GO:0003824,catalytic activity; GO:0016787,hydrolase activity; GO:0016788,hydrolase activity, acting on ester bonds; GO:0052689,carboxylic ester hydrolase activity; GO:0008150,biological_process; GO:0009987,cellular process; …	PF03283.13:Pectinacetylesterase	--	--	--
Apse001G0001100	187.45	176.96	181.5	267.92	254.54	274.58	236.39	256.78	216.91	344.22	321.79	339.79	355.32	349.5	353.17	GWHBECT00000001	102747	103666	-	gene-Apse001G0001100	--	K16241 transcription factor HY5 | (RefSeq) transcription factor HY5-like (A)	ko04712: Circadian rhythm - plant	transcription factor HY5-like isoform X2 [Manihot esculenta]	HYH_ARATH RecName: Full=Transcription factor HY5-like; AltName: Full=HY5 homolog; AltName: Full=bZIP transcription factor 64 {ECO:0000303|PubMed:11906833}; Short=AtbZIP64 {ECO:0000303|PubMed:11906833};	A0A5C7IRS8_9ROSI RecName: Full=BZIP domain-containing protein {ECO:0000259|PROSITE:PS50217};	At3g17610_1	GO:0005634,nucleus; GO:0003700,DNA-binding transcription factor activity; GO:0000981,DNA-binding transcription factor activity, RNA polymerase II-specific; GO:0000976,transcription regulatory region sequence-specific DNA binding; GO:0045944,positive regulation of transcription by RNA polymerase II; GO:0010017,red or far-red light signaling pathway; GO:0009585,red, far-red light phototransduction;…	PF00170.21:bZIP transcription factor	bZIP	TF	bZIP
Apse001G0001200	10.94	9.55	9.03	6.33	6.63	6.09	3.7	4.53	3.81	5.38	5.74	4.94	6.74	5.92	5.51	GWHBECT00000001	104946	108819	+	gene-Apse001G0001200	--	--	--	hypothetical protein CICLE_v10004633mg [Citrus clementina]	--	A0A5C7IQ56_9ROSI SubName: Full=Uncharacterized protein {ECO:0000313|EMBL:TXG71523.1};	--	--	--	--	--	--
Apse001G0001300	0.21	0	0.23	0	0.07	0.07	0.26	0.08	0.15	0.08	0	0.26	0	0.09	0.23	GWHBECT00000001	113211	114063	+	gene-Apse001G0001300	--	K14484 auxin-responsive protein IAA | (RefSeq) auxin-responsive protein IAA31 isoform X1 (A)	ko04075: Plant hormone signal transduction	PREDICTED: auxin-responsive protein IAA31 isoform X2 [Prunus mume]	IAA31_ARATH RecName: Full=Auxin-responsive protein IAA31; AltName: Full=Indoleacetic acid-induced protein 31;	A0A5C7ISZ6_9ROSI RecName: Full=Auxin-responsive protein {ECO:0000256|RuleBase:RU004549};	At3g17600	GO:0005634,nucleus; GO:0003700,DNA-binding transcription factor activity; GO:0042802,identical protein binding; GO:0000976,transcription regulatory region sequence-specific DNA binding; GO:0009734,auxin-activated signaling pathway; GO:0009630,gravitropism; GO:0009733,response to auxin; GO:0048364,root development; GO:0048367,shoot system development; GO:0140110,transcription regulator activity; G…	PF02309.16:AUX/IAA family	AUX/IAA	TR	AUX/IAA
Apse001G0001400	12.98	12.82	12.77	12.7	12.05	11.32	10.16	8.92	8.75	10.22	9.3	9.77	12.84	11.96	13.68	GWHBECT00000001	124548	127090	+	gene-Apse001G0001400	--	K11648 SWI/SNF-related matrix-associated actin-dependent regulator of chromatin subfamily B member 1 | (RefSeq) chromatin structure-remodeling complex protein BSH (A)	--	PREDICTED: chromatin structure-remodeling complex protein BSH [Citrus sinensis]	BSH_ARATH RecName: Full=Chromatin structure-remodeling complex protein BSH; Short=AtBSH; AltName: Full=Protein BUSHY; AltName: Full=SNF5 homolog;	A0A067FY42_CITSI SubName: Full=Uncharacterized protein {ECO:0000313|EMBL:KDO72248.1};	At3g17590	GO:0000228,nuclear chromosome; GO:0005634,nucleus; GO:0003712,transcription coregulator activity; GO:0007049,cell cycle; GO:0006338,chromatin remodeling; GO:0006357,regulation of transcription by RNA polymerase II; GO:0140110,transcription regulator activity; GO:0003674,molecular_function; GO:0008150,biological_process; GO:0009987,cellular process; GO:0051276,chromosome organization; GO:0006325,c…	PF04855.12:SNF5 / SMARCB1 / INI1	--	--	--
Apse001G0001500	19.33	18.44	19.91	4.89	5.22	5.03	5.56	5.57	7.75	43.65	36.89	39.59	8.51	8.22	5.25	GWHBECT00000001	128871	129205	-	gene-Apse001G0001500	--	--	--	uncharacterized protein LOC109809395 isoform X1 [Cajanus cajan]	--	A0A1S2XGT5_CICAR SubName: Full=uncharacterized protein LOC101488468 {ECO:0000313|RefSeq:XP_004488161.1};	At1g48330	--	--	--	--	--
Apse001G0001600	0	0.15	0.14	0	0	0	0	0	0.17	0.18	0	0.16	0	0	0	GWHBECT00000001	136496	136738	-	gene-Apse001G0001600	--	--	--	hypothetical protein CICLE_v10006471mg [Citrus clementina]	--	A0A067G1L5_CITSI SubName: Full=Uncharacterized protein {ECO:0000313|EMBL:KDO72245.1};	--	--	--	--	--	--
Apse001G0001700	18.44	18.22	20.38	16.28	15.51	17.38	15.31	11.98	16.37	14.22	17.11	14.49	15.55	18.66	13.29	GWHBECT00000001	140246	141162	+	gene-Apse001G0001700	--	K19222 1,4-dihydroxy-2-naphthoyl-CoA hydrolase [EC:3.1.2.28] | (RefSeq) 1,4-dihydroxy-2-naphthoyl-CoA thioesterase 1 isoform X1 (A)	ko00130: Ubiquinone and other terpenoid-quinone biosynthesis; ko01100: Metabolic pathways; ko01110: Biosynthesis of secondary metabolites; ko01240: Biosynthesis of cofactors	1,4-dihydroxy-2-naphthoyl-CoA thioesterase 1 isoform X1 [Manihot esculenta]	DNAT1_ARATH RecName: Full=1,4-dihydroxy-2-naphthoyl-CoA thioesterase 1 {ECO:0000303|PubMed:22372525}; Short=AtDHNAT1 {ECO:0000303|PubMed:22372525}; Short=DHNA-CoA thioesterase 1 {ECO:0000303|PubMed:22372525}; EC=3.1.2.- {ECO:0000305};	A0A5C7IR23_9ROSI RecName: Full=4HBT domain-containing protein {ECO:0000259|Pfam:PF03061};	At1g48320	GO:0005777,peroxisome; GO:0061522,1,4-dihydroxy-2-naphthoyl-CoA thioesterase activity; GO:0042372,phylloquinone biosynthetic process; GO:0051289,protein homotetramerization; GO:0003674,molecular_function; GO:0003824,catalytic activity; GO:0016289,CoA hydrolase activity; GO:0016787,hydrolase activity; GO:0016788,hydrolase activity, acting on ester bonds; GO:0016790,thiolester hydrolase activity; G…	PF03061.22:Thioesterase superfamily	--	--	--
Apse001G0001800	3.63	3.94	4.19	3.56	3.23	3.71	5.75	6.22	6.6	3.09	2.85	2.99	3.08	2.54	2.02	GWHBECT00000001	142350	143388	-	gene-Apse001G0001800	--	--	--	hypothetical protein CICLE_v10005889mg [Citrus clementina]	--	A0A5C7IQZ5_9ROSI SubName: Full=Uncharacterized protein {ECO:0000313|EMBL:TXG71518.1};	--	GO:0016021,integral component of membrane; GO:0005575,cellular_component; GO:0016020,membrane; GO:0031224,intrinsic component of membrane; GO:0044425,membrane part	--	--	--	--
Apse001G0001900	37.43	37.62	36.01	34.99	34.31	34.63	34.9	32.69	31.92	48.57	49.75	52.82	34.08	39.77	38.1	GWHBECT00000001	144357	147412	+	gene-Apse001G0001900	--	K12951 cobalt/nickel-transporting P-type ATPase D [EC:7.2.2.-] | (RefSeq) hypothetical protein (A)	--	hypothetical protein CICLE_v10005995mg [Citrus clementina]	GSDA_ARATH RecName: Full=Guanosine deaminase {ECO:0000303|PubMed:24130159}; EC=3.5.4.15 {ECO:0000269|PubMed:24130159}; AltName: Full=tRNA-specific adenosine deaminase TAD4 {ECO:0000303|PubMed:25315605}; Short=AtTAD4 {ECO:0000303|PubMed:25315605};	A0A5C7IQ53_9ROSI RecName: Full=CMP/dCMP-type deaminase domain-containing protein {ECO:0000259|PROSITE:PS51747};	At5g28050	GO:0005737,cytoplasm; GO:0005634,nucleus; GO:0047974,guanosine deaminase activity; GO:0008270,zinc ion binding; GO:0006152,purine nucleoside catabolic process; GO:0003674,molecular_function; GO:0003824,catalytic activity; GO:0016787,hydrolase activity; GO:0016810,hydrolase activity, acting on carbon-nitrogen (but not peptide) bonds; GO:0016814,hydrolase activity, acting on carbon-nitrogen (but no…	PF00383.23:Cytidine and deoxycytidylate deaminase zinc-binding region	--	--	--
Apse001G0002000	0.04	0.1	0	0.17	0	0.03	0.34	0.13	0.04	0.08	0.03	0.03	0.16	0.09	0	GWHBECT00000001	147713	151050	-	gene-Apse001G0002000	--	K08245 phytepsin [EC:3.4.23.40] | (RefSeq) aspartic proteinase-like isoform X1 (A)	--	PREDICTED: aspartic proteinase-like [Citrus sinensis]	ASPRX_ORYSJ RecName: Full=Aspartic proteinase; EC=3.4.23.-; Flags: Precursor;	A0A5C7ISV1_9ROSI SubName: Full=Uncharacterized protein {ECO:0000313|EMBL:TXG71516.1};	At1g11910	GO:0005773,vacuole; GO:0004190,aspartic-type endopeptidase activity; GO:0006629,lipid metabolic process; GO:0003674,molecular_function; GO:0003824,catalytic activity; GO:0004175,endopeptidase activity; GO:0008233,peptidase activity; GO:0070011,peptidase activity, acting on L-amino acid peptides; GO:0016787,hydrolase activity; GO:0070001,aspartic-type peptidase activity; GO:0140096,catalytic activ…	PF00026.23:Eukaryotic aspartyl protease	--	--	--
Apse001G0002100	3.22	3	3.04	2.51	2.35	2.49	3.25	3.48	3.18	3.19	2.65	3.05	1.64	2.01	2	GWHBECT00000001	152180	159920	+	gene-Apse001G0002100	--	K14440 SWI/SNF-related matrix-associated actin-dependent regulator of chromatin subfamily A-like protein 1 [EC:3.6.4.12] | (RefSeq) hypothetical protein (A)	--	hypothetical protein CICLE_v10004488mg [Citrus clementina]	PKL_ARATH RecName: Full=CHD3-type chromatin-remodeling factor PICKLE; EC=3.6.4.-; AltName: Full=Protein CHROMATIN REMODELING 6 {ECO:0000303|PubMed:16547115}; Short=AtCHR6; AltName: Full=Protein GYMNOS;	A0A5C7IQJ0_9ROSI SubName: Full=Uncharacterized protein {ECO:0000313|EMBL:TXG71515.1};	At1g48310	GO:0005634,nucleus; GO:0005524,ATP binding; GO:0003677,DNA binding; GO:0004386,helicase activity; GO:0016787,hydrolase activity; GO:0046872,metal ion binding; GO:0070615,nucleosome-dependent ATPase activity; GO:0051301,cell division; GO:0009992,cellular water homeostasis; GO:0006338,chromatin remodeling; GO:0009736,cytokinin-activated signaling pathway; GO:0009788,negative regulation of abscisic …	PF00176.23:SNF2 family N-terminal domain	SNF2	TR	SNF2
Apse001G0002200	176.06	176.48	166.96	153.5	144.93	135.96	191.49	184.13	165.38	92.9	89.55	88.03	160.65	158.7	155.24	GWHBECT00000001	160163	161274	-	gene-Apse001G0002200	--	K22849 diacylglycerol O-acyltransferase 3, plant [EC:2.3.1.20] | (RefSeq) diacylglycerol O-acyltransferase 3, cytosolic (A)	ko00561: Glycerolipid metabolism; ko01100: Metabolic pathways	hypothetical protein CISIN_1g023360mg [Citrus sinensis]	DGAT3_ARATH RecName: Full=Diacylglycerol O-acyltransferase 3 {ECO:0000305}; Short=AtDGAT3 {ECO:0000303|PubMed:22760209}; EC=2.3.1.20 {ECO:0000269|PubMed:30467384, ECO:0000305|PubMed:22760209};	A0A5C7IRR8_9ROSI SubName: Full=Uncharacterized protein {ECO:0000313|EMBL:TXG71514.1};	At1g48300	GO:0005829,cytosol; GO:0051537,2 iron, 2 sulfur cluster binding; GO:0004144,diacylglycerol O-acyltransferase activity; GO:0046872,metal ion binding; GO:0006071,glycerol metabolic process; GO:0019432,triglyceride biosynthetic process; GO:0003674,molecular_function; GO:0005488,binding; GO:0048037,cofactor binding; GO:0051536,iron-sulfur cluster binding; GO:0051540,metal cluster binding; GO:0003824,…	PF01257.19:Thioredoxin-like [2Fe-2S] ferredoxin	--	--	--
Apse001G0002300	1.4	1.68	1.5	0.85	0.93	0.59	1.2	1.5	1.29	0.35	0.29	0.47	0.32	0.56	0.53	GWHBECT00000001	161776	165273	-	gene-Apse001G0002300	--	--	--	PREDICTED: protein CHUP1, chloroplastic [Citrus sinensis]	CHUP1_ARATH RecName: Full=Protein CHUP1, chloroplastic; AltName: Full=Protein CHLOROPLAST UNUSUAL POSITIONING 1;	A0A5C7IQ48_9ROSI SubName: Full=Uncharacterized protein {ECO:0000313|EMBL:TXG71513.1};	At1g48280	GO:0009507,chloroplast; GO:0009707,chloroplast outer membrane; GO:0005829,cytosol; GO:0009658,chloroplast organization; GO:0009902,chloroplast relocation; GO:0006996,organelle organization; GO:0008150,biological_process; GO:0009657,plastid organization; GO:0009987,cellular process; GO:0016043,cellular component organization; GO:0071840,cellular component organization or biogenesis; GO:0019750,chl…	--	--	--	--
Apse001G0002400	13.63	10.68	13	8.2	6.69	7.26	9.21	9.27	10.53	3.15	3.16	3.02	10.57	12.29	11.19	GWHBECT00000001	169445	171505	-	gene-Apse001G0002400	--	K01714 4-hydroxy-tetrahydrodipicolinate synthase [EC:4.3.3.7] | (RefSeq) hypothetical protein (A)	ko00261: Monobactam biosynthesis; ko00300: Lysine biosynthesis; ko01100: Metabolic pathways; ko01110: Biosynthesis of secondary metabolites; ko01230: Biosynthesis of amino acids	hypothetical protein CICLE_v10001621mg [Citrus clementina]	DAPA_TOBAC RecName: Full=4-hydroxy-tetrahydrodipicolinate synthase, chloroplastic; Short=HTPA synthase; EC=4.3.3.7; Flags: Precursor;	A0A5C7IY10_9ROSI RecName: Full=4-hydroxy-tetrahydrodipicolinate synthase {ECO:0000256|ARBA:ARBA00012086, ECO:0000256|PIRNR:PIRNR001365}; Short=HTPA synthase {ECO:0000256|PIRNR:PIRNR001365}; EC=4.3.3.7 {ECO:0000256|ARBA:ARBA00012086, ECO:0000256|PIRNR:PIRNR001365};	At2g45440	GO:0009507,chloroplast; GO:0008840,4-hydroxy-tetrahydrodipicolinate synthase; GO:0019877,diaminopimelate biosynthetic process; GO:0009089,lysine biosynthetic process via diaminopimelate; GO:0003674,molecular_function; GO:0003824,catalytic activity; GO:0016829,lyase activity; GO:0016835,carbon-oxygen lyase activity; GO:0016836,hydro-lyase activity; GO:0008152,metabolic process; GO:0006082,organic …	PF00701.22:Dihydrodipicolinate synthetase family	--	--	--
Apse001G0002500	13.7	12.13	13.08	14	14.41	13.79	13.24	12.77	14.14	5.55	5.89	6.07	11.36	11.33	11.29	GWHBECT00000001	172133	174699	-	gene-Apse001G0002500	--	K00423 L-ascorbate oxidase [EC:1.10.3.3] | (RefSeq) LOW QUALITY PROTEIN: L-ascorbate oxidase (A)	ko00053: Ascorbate and aldarate metabolism; ko01100: Metabolic pathways	hypothetical protein CUMW_075990 [Citrus unshiu]	FDL48_ARATH RecName: Full=Putative F-box/FBD/LRR-repeat protein At4g13965;	A0A5C7ISY6_9ROSI RecName: Full=4-hydroxy-tetrahydrodipicolinate synthase {ECO:0000256|ARBA:ARBA00012086}; EC=4.3.3.7 {ECO:0000256|ARBA:ARBA00012086};	At5g56810	--	PF08387.10:FBD	--	--	--
Apse001G0002600	13.16	11.91	11.82	13.99	11.07	12.93	14.7	14.37	17.29	7.28	6.22	7.32	9.79	11.56	10.13	GWHBECT00000001	175385	176152	+	gene-Apse001G0002600	--	K16253 DNA-directed RNA polymerase IV and V subunit 7 | (RefSeq) DNA-directed RNA polymerase V subunit 7-like (A)	--	DNA-directed RNA polymerase V subunit 7-like [Hevea brasiliensis]	NRPE7_ARATH RecName: Full=DNA-directed RNA polymerase V subunit 7;	A0A5C7IQE5_9ROSI SubName: Full=Uncharacterized protein {ECO:0000313|EMBL:TXG71511.1};	At4g14660	GO:0000419,RNA polymerase V complex; GO:0003899,DNA-directed 5'-3' RNA polymerase activity; GO:0003697,single-stranded DNA binding; GO:0003727,single-stranded RNA binding; GO:0006351,transcription, DNA-templated; GO:0003674,molecular_function; GO:0003824,catalytic activity; GO:0016740,transferase activity; GO:0016772,transferase activity, transferring phosphorus-containing groups; GO:0016779,nucl…	PF03876.17:SHS2 domain found in N terminus of Rpb7p/Rpc25p/MJ0397	--	--	--
Apse001G0002700	0.09	0.05	0.05	0.04	0.11	0.04	0.01	0.02	0.04	0.03	0	0.05	0.04	0.07	0	GWHBECT00000001	177237	182139	-	gene-Apse001G0002700	--	K05658 ATP-binding cassette, subfamily B (MDR/TAP), member 1 [EC:7.6.2.2] | (RefSeq) ABC transporter B family member 11-like (A)	ko02010: ABC transporters	PREDICTED: ABC transporter B family member 11-like [Citrus sinensis]	AB11B_ARATH RecName: Full=ABC transporter B family member 11; Short=ABC transporter ABCB.11; Short=AtABCB11; AltName: Full=Multidrug resistance protein 8; AltName: Full=P-glycoprotein 11;	A0A5C7IQC7_9ROSI SubName: Full=Uncharacterized protein {ECO:0000313|EMBL:TXG71510.1};	At1g02520	GO:0005576,extracellular region; GO:0016021,integral component of membrane; GO:0005886,plasma membrane; GO:0009506,plasmodesma; GO:0005524,ATP binding; GO:0042626,ATPase activity, coupled to transmembrane movement of substances; GO:0055085,transmembrane transport; GO:0000166,nucleotide binding; GO:0003674,molecular_function; GO:0005488,binding; GO:0008144,drug binding; GO:0017076,purine nucleotid…	PF00664.23:ABC transporter transmembrane region	--	--	--
Apse001G0003000	18.11	17.86	17.42	13.7	14.69	14.29	16.87	16.2	16.78	15.11	15.02	15.36	14.2	14.37	14.61	GWHBECT00000001	194178	199436	+	gene-Apse001G0003000	--	K01081 5'-nucleotidase [EC:3.1.3.5] | (RefSeq) hypothetical protein (A)	ko00230: Purine metabolism; ko00240: Pyrimidine metabolism; ko00760: Nicotinate and nicotinamide metabolism; ko01100: Metabolic pathways; ko01110: Biosynthesis of secondary metabolites	PREDICTED: 5'-nucleotidase domain-containing protein 4 isoform X1 [Citrus sinensis]	--	A0A5C7IST3_9ROSI SubName: Full=Uncharacterized protein {ECO:0000313|EMBL:TXG71506.1};	At5g48960	GO:0016787,hydrolase activity; GO:0046872,metal ion binding; GO:0003674,molecular_function; GO:0003824,catalytic activity; GO:0005488,binding; GO:0043167,ion binding; GO:0043169,cation binding	PF05761.14:5' nucleotidase family	--	--	--
Apse001G0003100	27.31	30.07	30.92	22.98	23.83	24.72	29.68	27.62	31.19	24.16	25.48	25.7	22.68	24.04	22.41	GWHBECT00000001	200148	203244	+	gene-Apse001G0003100	--	K22987 cAMP receptor-like G-protein coupled receptor | (RefSeq) G-protein coupled receptor 1 isoform X4 (A)	--	hypothetical protein CISIN_1g021325mg [Citrus sinensis]	GCR1_ARATH RecName: Full=G-protein coupled receptor 1;	A0A5C7IQI0_9ROSI RecName: Full=G_PROTEIN_RECEP_F2_4 domain-containing protein {ECO:0000259|PROSITE:PS50261};	At1g48270	GO:0005794,Golgi apparatus; GO:0005886,plasma membrane; GO:0044214,spanning component of plasma membrane; GO:0005774,vacuolar membrane; GO:0004930,G protein-coupled receptor activity; GO:0009738,abscisic acid-activated signaling pathway; GO:0007202,activation of phospholipase C activity; GO:0009785,blue light signaling pathway; GO:0009742,brassinosteroid mediated signaling pathway; GO:0007166,cel…	PF05462.11:Slime mold cyclic AMP receptor	--	--	--
Apse001G0003200	11.15	12.54	12.33	8.4	8.47	8.81	8.89	10.11	10.79	7.25	7.41	6.81	8.48	8.73	8.74	GWHBECT00000001	203953	206736	+	gene-Apse001G0003200	--	--	--	PREDICTED: protein TRIGALACTOSYLDIACYLGLYCEROL 4, chloroplastic [Citrus sinensis]	TGD4_ARATH RecName: Full=Protein TRIGALACTOSYLDIACYLGLYCEROL 4, chloroplastic {ECO:0000303|PubMed:18689504}; AltName: Full=Protein PIGMENT DEFECTIVE 320;	A0A5C7IRQ6_9ROSI SubName: Full=Uncharacterized protein {ECO:0000313|EMBL:TXG71504.1};	At3g06960	GO:0009507,chloroplast; GO:0009941,chloroplast envelope; GO:0009707,chloroplast outer membrane; GO:0005829,cytosol; GO:0005783,endoplasmic reticulum; GO:0016021,integral component of membrane; GO:0016020,membrane; GO:0005739,mitochondrion; GO:0009536,plastid; GO:0005774,vacuolar membrane; GO:0070300,phosphatidic acid binding; GO:0042803,protein homodimerization activity; GO:0034196,acylglycerol t…	--	--	--	--
Apse001G0003300	5.03	4.34	3.71	4.36	3.77	3.9	10.07	11.85	10.99	2.97	3.41	3.11	3.85	3.86	4.72	GWHBECT00000001	207042	209317	-	gene-Apse001G0003300	--	K06173 tRNA pseudouridine38-40 synthase [EC:5.4.99.12] | (RefSeq) uncharacterized protein LOC102611421 isoform X1 (A)	--	hypothetical protein CISIN_1g043662mg [Citrus sinensis]	--	A0A5C7IQ38_9ROSI RecName: Full=tRNA pseudouridine synthase {ECO:0000256|RuleBase:RU003792}; EC=5.4.99.12 {ECO:0000256|RuleBase:RU003792};	At3g06950	GO:0003723,RNA binding; GO:0106029,tRNA pseudouridine synthase activity; GO:0001522,pseudouridine synthesis; GO:0008033,tRNA processing; GO:0003674,molecular_function; GO:0003676,nucleic acid binding; GO:0005488,binding; GO:0097159,organic cyclic compound binding; GO:1901363,heterocyclic compound binding; GO:0003824,catalytic activity; GO:0009982,pseudouridine synthase activity; GO:0016853,isomer…	PF01416.20:tRNA pseudouridine synthase	--	--	--
Apse001G0003400	21.6	22.28	22.36	18.8	19.46	19.64	17.65	18.54	17.55	21.48	23.19	23.27	18.5	16.36	16.75	GWHBECT00000001	209489	213572	+	gene-Apse001G0003400	--	K17604 zinc finger SWIM domain-containing protein 3 | (RefSeq) uncharacterized LOC100251030 (A)	--	PREDICTED: uncharacterized protein LOC107433317 [Ziziphus jujuba]	--	A0A5C7ISX6_9ROSI RecName: Full=SWIM-type domain-containing protein {ECO:0000259|PROSITE:PS50966};	At3g05850	GO:0008270,zinc ion binding; GO:0003674,molecular_function; GO:0005488,binding; GO:0046872,metal ion binding; GO:0043167,ion binding; GO:0043169,cation binding; GO:0046914,transition metal ion binding	PF03108.15:MuDR family transposase	--	--	--
Apse001G0003500	3300.74	3453.47	3006.08	3219.02	3579.59	2878.57	2169.25	2615.74	1540.36	4423.67	3366.46	3287.6	4944.66	3528.81	3443.4	GWHBECT00000001	215928	217080	+	gene-Apse001G0003500	--	--	--	--	--	--	--	--	--	--	--	--
Apse001G0003600	6.77	6.94	6.95	3.39	3.64	3.14	3.2	3.4	3.1	6.32	6.4	7.2	2.34	2.04	2.31	GWHBECT00000001	228472	232428	+	gene-Apse001G0003600	--	K07198 5'-AMP-activated protein kinase, catalytic alpha subunit [EC:2.7.11.11] | (RefSeq) CBL-interacting serine/threonine-protein kinase 1 isoform X2 (A)	--	hypothetical protein CISIN_1g011868mg [Citrus sinensis]	CIPK1_ARATH RecName: Full=CBL-interacting serine/threonine-protein kinase 1; EC=2.7.11.1; AltName: Full=SNF1-related kinase 3.16; AltName: Full=SOS2-like protein kinase PKS13;	A0A5C7IQD5_9ROSI RecName: Full=Non-specific serine/threonine protein kinase {ECO:0000256|ARBA:ARBA00012513}; EC=2.7.11.1 {ECO:0000256|ARBA:ARBA00012513};	At1g48260	GO:0005737,cytoplasm; GO:0005634,nucleus; GO:0005886,plasma membrane; GO:0005524,ATP binding; GO:0106310,NA; GO:0004674,protein serine/threonine kinase activity; GO:0106311,NA; GO:0035556,intracellular signal transduction; GO:0006468,protein phosphorylation; GO:0009737,response to abscisic acid; GO:0006970,response to osmotic stress; GO:0009651,response to salt stress; GO:0000166,nucleotide bindi…	PF00069.25:Protein kinase domain	--	--	--
Apse001G0003700	7.07	6.7	6.73	5.6	5.94	6.02	4.95	5	6.39	4.23	4.08	3.9	5.58	5.46	4.96	GWHBECT00000001	233177	235763	-	gene-Apse001G0003700	--	K00951 GTP pyrophosphokinase [EC:2.7.6.5] | (RefSeq) hypothetical protein (A)	ko00230: Purine metabolism; ko01100: Metabolic pathways	hypothetical protein CICLE_v10004629mg [Citrus clementina]	CRSH_ARATH RecName: Full=Probable GTP diphosphokinase CRSH, chloroplastic; EC=2.7.6.5; AltName: Full=Calcium-activated RelA/Spot homolog; Short=AtCRSH; AltName: Full=ppGpp synthetase CRSH; Flags: Precursor;	A0A5C7IQC2_9ROSI RecName: Full=GTP diphosphokinase {ECO:0000256|ARBA:ARBA00013251}; EC=2.7.6.5 {ECO:0000256|ARBA:ARBA00013251};	At3g17470	GO:0009507,chloroplast; GO:0005524,ATP binding; GO:0005509,calcium ion binding; GO:0005525,GTP binding; GO:0008728,GTP diphosphokinase activity; GO:0016301,kinase activity; GO:0015969,guanosine tetraphosphate metabolic process; GO:0000166,nucleotide binding; GO:0003674,molecular_function; GO:0005488,binding; GO:0008144,drug binding; GO:0017076,purine nucleotide binding; GO:0030554,adenyl nucleoti…	PF04607.17:Region found in RelA / SpoT proteins	--	--	--
Apse001G0003800	8.22	9.68	9.08	8	8.64	7.42	11.71	10.25	11.25	4.29	4.77	4.88	6.68	6.54	6.46	GWHBECT00000001	250329	252869	-	gene-Apse001G0003800	--	K00951 GTP pyrophosphokinase [EC:2.7.6.5] | (RefSeq) hypothetical protein (A)	ko00230: Purine metabolism; ko01100: Metabolic pathways	hypothetical protein CICLE_v10004629mg [Citrus clementina]	CRSH_ARATH RecName: Full=Probable GTP diphosphokinase CRSH, chloroplastic; EC=2.7.6.5; AltName: Full=Calcium-activated RelA/Spot homolog; Short=AtCRSH; AltName: Full=ppGpp synthetase CRSH; Flags: Precursor;	A0A5C7IQC2_9ROSI RecName: Full=GTP diphosphokinase {ECO:0000256|ARBA:ARBA00013251}; EC=2.7.6.5 {ECO:0000256|ARBA:ARBA00013251};	At3g17470	GO:0009507,chloroplast; GO:0005524,ATP binding; GO:0005509,calcium ion binding; GO:0005525,GTP binding; GO:0008728,GTP diphosphokinase activity; GO:0016301,kinase activity; GO:0015969,guanosine tetraphosphate metabolic process; GO:0000166,nucleotide binding; GO:0003674,molecular_function; GO:0005488,binding; GO:0008144,drug binding; GO:0017076,purine nucleotide binding; GO:0030554,adenyl nucleoti…	PF04607.17:Region found in RelA / SpoT proteins	--	--	--
Apse001G0003900	5.35	5.69	5.62	3.89	3.55	4.03	6.35	7.1	6.89	3.36	3.05	3.39	4.19	4.08	3.97	GWHBECT00000001	255343	258581	+	gene-Apse001G0003900	--	K02906 large subunit ribosomal protein L3 | (RefSeq) 50S ribosomal protein L3-2, chloroplastic (A)	ko03010: Ribosome	PREDICTED: 50S ribosomal protein L3-2, chloroplastic [Ricinus communis]	RK3B_ARATH RecName: Full=50S ribosomal protein L3-2, mitochondrial {ECO:0000305}; Flags: Precursor;	A0A5C7IR07_9ROSI SubName: Full=Uncharacterized protein {ECO:0000313|EMBL:TXG71499.1};	At3g17465	GO:0005762,mitochondrial large ribosomal subunit; GO:0005739,mitochondrion; GO:0003729,mRNA binding; GO:0019843,rRNA binding; GO:0003735,structural constituent of ribosome; GO:0006412,translation; GO:0003674,molecular_function; GO:0003676,nucleic acid binding; GO:0003723,RNA binding; GO:0005488,binding; GO:0097159,organic cyclic compound binding; GO:1901363,heterocyclic compound binding; GO:00051…	PF00297.22:Ribosomal protein L3	--	--	--
Apse001G0004000	8.38	9.06	7.53	7.51	9.45	8.48	7.65	6.87	6.35	5.48	3.88	4.77	9.18	8.36	8.25	GWHBECT00000001	259228	260159	+	gene-Apse001G0004000	--	--	--	hypothetical protein CFOL_v3_21995 [Cephalotus follicularis]	--	A0A5C7IQX3_9ROSI SubName: Full=Uncharacterized protein {ECO:0000313|EMBL:TXG71498.1};	At1g09520	--	PF00628.29:PHD-finger	--	--	--
Apse001G0004100	19.32	19.47	18.15	20.16	19.05	19.43	17.35	16.87	18.67	16.53	17.72	18.06	17.9	17.72	17.2	GWHBECT00000001	265704	268655	-	gene-Apse001G0004100	--	K01051 pectinesterase [EC:3.1.1.11] | (RefSeq) pectinesterase-like (A)	ko00040: Pentose and glucuronate interconversions; ko01100: Metabolic pathways	Pectinesterase domain-containing protein/PMEI domain-containing protein [Cephalotus follicularis]	PME28_ARATH RecName: Full=Putative pectinesterase/pectinesterase inhibitor 28; Includes: RecName: Full=Pectinesterase inhibitor 28; AltName: Full=Pectin methylesterase inhibitor 28; Includes: RecName: Full=Pectinesterase 28; Short=PE 28; EC=3.1.1.11; AltName: Full=Pectin methylesterase 28; Short=AtPME28;	A0A5C7IQ31_9ROSI RecName: Full=Pectinesterase {ECO:0000256|ARBA:ARBA00013229, ECO:0000256|RuleBase:RU000589}; EC=3.1.1.11 {ECO:0000256|ARBA:ARBA00013229, ECO:0000256|RuleBase:RU000589};	At5g27870	GO:0016021,integral component of membrane; GO:0045330,aspartyl esterase activity; GO:0030599,pectinesterase activity; GO:0046910,pectinesterase inhibitor activity; GO:0042545,cell wall modification; GO:0045490,pectin catabolic process; GO:0003674,molecular_function; GO:0003824,catalytic activity; GO:0016787,hydrolase activity; GO:0016788,hydrolase activity, acting on ester bonds; GO:0052689,carbo…	PF01095.19:Pectinesterase	--	--	--
Apse001G0004200	2.26	1.87	1.97	1.88	1.73	1.81	1.96	2.01	1.72	1.8	1.54	1.37	1.63	1.59	1.98	GWHBECT00000001	268985	271198	+	gene-Apse001G0004200	--	K05849 solute carrier family 8 (sodium/calcium exchanger) | (RefSeq) uncharacterized LOC18613571 (A)	--	pentatricopeptide repeat-containing protein At5g66520 [Prunus persica]	PP449_ARATH RecName: Full=Pentatricopeptide repeat-containing protein At5g66520;	A0A5C7ISS1_9ROSI RecName: Full=BED-type domain-containing protein {ECO:0000259|PROSITE:PS50808};	At5g66520	GO:0009507,chloroplast; GO:0003729,mRNA binding; GO:0008270,zinc ion binding; GO:1900865,chloroplast RNA modification; GO:0016554,cytidine to uridine editing; GO:0003674,molecular_function; GO:0003676,nucleic acid binding; GO:0003723,RNA binding; GO:0005488,binding; GO:0097159,organic cyclic compound binding; GO:1901363,heterocyclic compound binding; GO:0046872,metal ion binding; GO:0043167,ion b…	PF13041.6:PPR repeat family	--	--	--
Apse001G0004300	11.37	11.28	11.13	12.04	11.74	10.83	10.4	10.89	11	13.91	13.99	12.66	9.33	8.96	10.01	GWHBECT00000001	272087	275189	+	gene-Apse001G0004300	--	K18328 lariat debranching enzyme [EC:3.1.-.-] | (RefSeq) lariat debranching enzyme isoform X1 (A)	--	PREDICTED: uncharacterized protein LOC108981588 [Juglans regia]	--	A0A5C7ISS1_9ROSI RecName: Full=BED-type domain-containing protein {ECO:0000259|PROSITE:PS50808};	At3g17450	GO:0005634,nucleus; GO:0003677,DNA binding; GO:0046983,protein dimerization activity; GO:0008270,zinc ion binding; GO:0003674,molecular_function; GO:0003676,nucleic acid binding; GO:0005488,binding; GO:0097159,organic cyclic compound binding; GO:1901363,heterocyclic compound binding; GO:0005515,protein binding; GO:0046872,metal ion binding; GO:0043167,ion binding; GO:0043169,cation binding; GO:00…	PF04937.15:Protein of unknown function (DUF 659)	--	--	--
Apse001G0004400	19.52	16.37	17.43	13.48	14.15	14.9	18.1	19.54	18.55	16.4	15.75	17.09	16.53	16.91	14.39	GWHBECT00000001	276016	278449	+	gene-Apse001G0004400	--	--	--	hypothetical protein CICLE_v10005920mg [Citrus clementina]	--	A0A5C7IQG8_9ROSI RecName: Full=Fcf2 domain-containing protein {ECO:0000259|Pfam:PF08698};	At1g54770	GO:0005634,nucleus; GO:0005622,intracellular; GO:0005575,cellular_component; GO:0005623,cell; GO:0043231,intracellular membrane-bounded organelle; GO:0043226,organelle; GO:0043227,membrane-bounded organelle; GO:0043229,intracellular organelle; GO:0044424,intracellular part; GO:0044464,cell part	PF08698.11:Fcf2 pre-rRNA processing	--	--	--
Apse001G0004500	119.19	129.53	125.51	182.89	177.96	188.53	214.8	218.93	228.89	125.48	128.36	131.36	141.38	143.55	141.85	GWHBECT00000001	278509	281361	-	gene-Apse001G0004500	--	K00898 pyruvate dehydrogenase kinase 2/3/4 [EC:2.7.11.2] | (RefSeq) pyruvate dehydrogenase (acetyl-transferring) kinase, mitochondrial (A)	--	pyruvate dehydrogenase (acetyl-transferring) kinase, mitochondrial [Durio zibethinus]	PDK_ARATH RecName: Full=[Pyruvate dehydrogenase (acetyl-transferring)] kinase, mitochondrial; Short=AtPDHK; Short=Pyruvate dehydrogenase kinase; EC=2.7.11.2;	A0A6P6A773_DURZI RecName: Full=Protein-serine/threonine kinase {ECO:0000256|RuleBase:RU366032}; EC=2.7.11.- {ECO:0000256|RuleBase:RU366032};	At3g06483	GO:0005829,cytosol; GO:0005739,mitochondrion; GO:0005524,ATP binding; GO:0009927,histidine phosphotransfer kinase activity; GO:0042803,protein homodimerization activity; GO:0004740,pyruvate dehydrogenase (acetyl-transferring) kinase activity; GO:0046777,protein autophosphorylation; GO:0006468,protein phosphorylation; GO:0010906,regulation of glucose metabolic process; GO:0000166,nucleotide bindin…	PF10436.9:Mitochondrial branched-chain alpha-ketoacid dehydrogenase kinase	--	--	--
Apse001G0004700	0.1	0.07	0.14	0.07	0.13	0.12	0.06	0.06	0.03	0.1	0.11	0.07	0.03	0.02	0.03	GWHBECT00000001	290506	295530	+	gene-Apse001G0004700	--	K01873 valyl-tRNA synthetase [EC:6.1.1.9] | (RefSeq) valine--tRNA ligase, mitochondrial 1 (A)	ko00970: Aminoacyl-tRNA biosynthesis	Valyl-tRNA synthetase / valine--tRNA ligase (VALRS) isoform 1 [Theobroma cacao]	SYVM1_ARATH RecName: Full=Valine--tRNA ligase, mitochondrial 1 {ECO:0000305}; EC=6.1.1.9 {ECO:0000305}; AltName: Full=AtSYV1 {ECO:0000303|PubMed:10583378}; AltName: Full=Protein TWIN 2 {ECO:0000305}; AltName: Full=Valyl-tRNA synthetase {ECO:0000305}; Short=ValRS {ECO:0000305}; Flags: Precursor;	A0A5C7IQ29_9ROSI RecName: Full=Valyl-tRNA synthetase {ECO:0000256|ARBA:ARBA00014601}; EC=6.1.1.9 {ECO:0000256|ARBA:ARBA00013169};	At1g14610	GO:0009507,chloroplast; GO:0005829,cytosol; GO:0005576,extracellular region; GO:0005739,mitochondrion; GO:0002161,aminoacyl-tRNA editing activity; GO:0005524,ATP binding; GO:0004832,valine-tRNA ligase activity; GO:0009793,embryo development ending in seed dormancy; GO:0006438,valyl-tRNA aminoacylation; GO:0003674,molecular_function; GO:0003824,catalytic activity; GO:0016787,hydrolase activity; GO…	PF00133.22:tRNA synthetases class I (I, L, M and V)	--	--	--
Apse001G0004800	33.53	33.29	31.72	36.37	34.73	33.78	45.2	51.33	51.04	41.23	44.13	43.34	29.78	31.65	29.15	GWHBECT00000001	296241	300864	+	gene-Apse001G0004800	--	K08494 novel plant SNARE | (RefSeq) novel plant SNARE 13 (A)	--	hypothetical protein CICLE_v10005631mg [Citrus clementina]	NPS13_ARATH RecName: Full=Novel plant SNARE 13; Short=AtNPSN13;	A0A2H5N5P0_CITUN RecName: Full=t-SNARE coiled-coil homology domain-containing protein {ECO:0000259|PROSITE:PS50192};	At3g17440	GO:0005829,cytosol; GO:0005789,endoplasmic reticulum membrane; GO:0012507,ER to Golgi transport vesicle membrane; GO:0005794,Golgi apparatus; GO:0016021,integral component of membrane; GO:0031902,late endosome membrane; GO:0005886,plasma membrane; GO:0031201,SNARE complex; GO:0005484,SNAP receptor activity; GO:0000149,SNARE binding; GO:0006888,ER to Golgi vesicle-mediated transport; GO:0006896,Go…	PF03908.13:Sec20	--	--	--
Apse001G0004900	6.25	5.75	6.3	3.21	3.3	3.24	6.37	6.8	7.55	2.71	2.35	3.35	2.41	2.92	2.88	GWHBECT00000001	301339	305695	-	gene-Apse001G0004900	--	K15285 solute carrier family 35, member E3 | (RefSeq) UDP-galactose transporter 1 (A)	--	hypothetical protein CISIN_1g016904mg [Citrus sinensis]	PT317_ARATH RecName: Full=Probable sugar phosphate/phosphate translocator At3g17430;	A0A067FXU5_CITSI RecName: Full=TPT domain-containing protein {ECO:0000259|Pfam:PF03151};	At3g17430	GO:0005768,endosome; GO:0005794,Golgi apparatus; GO:0016021,integral component of membrane; GO:0005802,trans-Golgi network; GO:0015297,antiporter activity; GO:0008643,carbohydrate transport; GO:0003674,molecular_function; GO:0005215,transporter activity; GO:0022857,transmembrane transporter activity; GO:0015291,secondary active transmembrane transporter activity; GO:0022804,active transmembrane t…	PF03151.16:Triose-phosphate Transporter family	--	--	--
Apse001G0005000	6.47	7.24	6.35	4.53	4.81	5.39	6.14	6.13	5.83	5.68	5.07	5.29	3.98	4.3	4.63	GWHBECT00000001	317954	321988	+	gene-Apse001G0005000	--	K01180 endo-1,3(4)-beta-glucanase [EC:3.2.1.6] | (RefSeq) uncharacterized protein LOC111487562 (A)	--	PREDICTED: probable receptor-like protein kinase At5g18500 [Theobroma cacao]	Y5185_ARATH RecName: Full=Probable receptor-like protein kinase At5g18500; EC=2.7.11.1;	A0A5C7IQB6_9ROSI RecName: Full=Protein kinase domain-containing protein {ECO:0000259|PROSITE:PS50011};	At5g18500	GO:0016021,integral component of membrane; GO:0005886,plasma membrane; GO:0005524,ATP binding; GO:0106310,NA; GO:0106311,NA; GO:0000166,nucleotide binding; GO:0003674,molecular_function; GO:0005488,binding; GO:0008144,drug binding; GO:0017076,purine nucleotide binding; GO:0030554,adenyl nucleotide binding; GO:0032553,ribonucleotide binding; GO:0032555,purine ribonucleotide binding; GO:0032559,ade…	PF00069.25:Protein kinase domain	--	--	--
Apse001G0005100	162.29	150.71	155.1	243.27	235.88	250.69	144.52	154.83	151.38	346.48	349.96	363.96	233.43	248.18	240.16	GWHBECT00000001	323433	327713	-	gene-Apse001G0005100	--	K13436 pto-interacting protein 1 [EC:2.7.11.1] | (RefSeq) pto-interacting protein 1 (A)	ko04626: Plant-pathogen interaction	PREDICTED: pto-interacting protein 1 [Citrus sinensis]	PTI1_SOLLC RecName: Full=Pto-interacting protein 1; Short=Pti1 {ECO:0000303|PubMed:8521516}; EC=2.7.11.1 {ECO:0000269|PubMed:8521516}; AltName: Full=Pto kinase interactor 1 {ECO:0000312|EMBL:AAC61805.1};	A0A5C7IQZ3_9ROSI RecName: Full=Protein kinase domain-containing protein {ECO:0000259|PROSITE:PS50011};	At2g47060	GO:0005524,ATP binding; GO:0106310,NA; GO:0106311,NA; GO:0009626,plant-type hypersensitive response; GO:0000166,nucleotide binding; GO:0003674,molecular_function; GO:0005488,binding; GO:0008144,drug binding; GO:0017076,purine nucleotide binding; GO:0030554,adenyl nucleotide binding; GO:0032553,ribonucleotide binding; GO:0032555,purine ribonucleotide binding; GO:0032559,adenyl ribonucleotide bindi…	PF07714.17:Protein tyrosine kinase	--	--	--
Apse001G0005200	0.73	0.93	1.14	0.57	0.83	0.78	0.38	0.24	0.21	2.16	3.58	2.99	0.51	0.96	0.44	GWHBECT00000001	330349	331169	+	gene-Apse001G0005200	--	K01184 polygalacturonase [EC:3.2.1.15] | (RefSeq) polygalacturonase QRT2-like (A)	ko00040: Pentose and glucuronate interconversions; ko01100: Metabolic pathways	PREDICTED: tetraspanin-8-like [Gossypium hirsutum]	TET9_ARATH RecName: Full=Tetraspanin-9;	A0A6A6N2J6_HEVBR SubName: Full=Uncharacterized protein {ECO:0000313|EMBL:KAF2319544.1};	At4g30430	GO:0016021,integral component of membrane; GO:0005886,plasma membrane; GO:0009506,plasmodesma; GO:0005575,cellular_component; GO:0016020,membrane; GO:0031224,intrinsic component of membrane; GO:0044425,membrane part; GO:0005623,cell; GO:0044464,cell part; GO:0071944,cell periphery; GO:0005911,cell-cell junction; GO:0030054,cell junction; GO:0055044,symplast	PF00335.20:Tetraspanin family	--	--	--
Apse001G0005300	0	0	0	0	0	0	0	0	0	0	0.03	0	0	0	0	GWHBECT00000001	332262	333566	-	gene-Apse001G0005300	--	K22683 aspartyl protease family protein [EC:3.4.23.-] | (RefSeq) protein ASPARTIC PROTEASE IN GUARD CELL 1-like (A)	--	protein ASPARTIC PROTEASE IN GUARD CELL 1-like [Phalaenopsis equestris]	ASPG2_ARATH RecName: Full=Protein ASPARTIC PROTEASE IN GUARD CELL 2; Short=AtASPG2; EC=3.4.23.-; Flags: Precursor;	A0A5C7IQW6_9ROSI RecName: Full=TAXi_C domain-containing protein {ECO:0000259|Pfam:PF14541};	At3g20015	GO:0004190,aspartic-type endopeptidase activity; GO:0003677,DNA binding; GO:0003674,molecular_function; GO:0003824,catalytic activity; GO:0004175,endopeptidase activity; GO:0008233,peptidase activity; GO:0070011,peptidase activity, acting on L-amino acid peptides; GO:0016787,hydrolase activity; GO:0070001,aspartic-type peptidase activity; GO:0140096,catalytic activity, acting on a protein; GO:000…	PF14543.6:Xylanase inhibitor N-terminal	--	--	--
Apse001G0005500	39.15	39.48	41.02	28.5	30.75	28.42	26.77	26.88	27.8	22.72	23.64	23.44	27.79	25.8	28.18	GWHBECT00000001	364504	371209	+	gene-Apse001G0005500	--	K13415 protein brassinosteroid insensitive 1 [EC:2.7.10.1 2.7.11.1] | (RefSeq) uncharacterized protein LOC103413440 isoform X1 (A)	ko04075: Plant hormone signal transduction	PREDICTED: squamosa promoter-binding-like protein 1 isoform X1 [Citrus sinensis]	SPL1_ARATH RecName: Full=Squamosa promoter-binding-like protein 1;	A0A5C7IQ23_9ROSI RecName: Full=SBP-type domain-containing protein {ECO:0000259|PROSITE:PS51141};	At3g60030	GO:0005634,nucleus; GO:0003677,DNA binding; GO:0003700,DNA-binding transcription factor activity; GO:0046872,metal ion binding; GO:0006355,regulation of transcription, DNA-templated; GO:0003674,molecular_function; GO:0003676,nucleic acid binding; GO:0005488,binding; GO:0097159,organic cyclic compound binding; GO:1901363,heterocyclic compound binding; GO:0140110,transcription regulator activity; G…	PF03110.14:SBP domain	SBP	TF	SBP
Apse001G0005600	14.31	14.15	15.56	10.31	10.3	10.67	12.32	11.86	12.49	6.98	7.75	8.23	9.91	10.31	9.48	GWHBECT00000001	371436	373647	+	gene-Apse001G0005600	--	K01183 chitinase [EC:3.2.1.14] | (RefSeq) pentatricopeptide repeat-containing protein At1g62350-like isoform X1 (A)	ko00520: Amino sugar and nucleotide sugar metabolism; ko01100: Metabolic pathways	PREDICTED: pentatricopeptide repeat-containing protein At3g06430, chloroplastic [Vitis vinifera]	PP216_ARATH RecName: Full=Pentatricopeptide repeat-containing protein At3g06430, chloroplastic; AltName: Full=Protein EMBRYO DEFECTIVE 2750; Flags: Precursor;	A0A5C7ISR2_9ROSI SubName: Full=Uncharacterized protein {ECO:0000313|EMBL:TXG71486.1};	At3g06430	GO:0009507,chloroplast; GO:0003729,mRNA binding; GO:0019843,rRNA binding; GO:0009793,embryo development ending in seed dormancy; GO:0009553,embryo sac development; GO:0009555,pollen development; GO:0048868,pollen tube development; GO:0003674,molecular_function; GO:0003676,nucleic acid binding; GO:0003723,RNA binding; GO:0005488,binding; GO:0097159,organic cyclic compound binding; GO:1901363,heter…	PF13041.6:PPR repeat family	--	--	--
Apse001G0005700	1.71	2.91	1.66	0.73	0.9	0.93	1.25	1.28	1.38	2.64	2.77	1.87	0.97	0.15	1.1	GWHBECT00000001	376258	379177	+	gene-Apse001G0005700	--	--	--	PREDICTED: pleiotropic drug resistance protein 3-like [Citrus sinensis]	PDR3_TOBAC RecName: Full=Pleiotropic drug resistance protein 3; AltName: Full=NtPDR3;	A0A5C7IQF9_9ROSI RecName: Full=ABC transporter domain-containing protein {ECO:0000259|PROSITE:PS50893};	At2g37280	GO:0016021,integral component of membrane; GO:0005524,ATP binding; GO:0042626,ATPase activity, coupled to transmembrane movement of substances; GO:0000166,nucleotide binding; GO:0003674,molecular_function; GO:0005488,binding; GO:0008144,drug binding; GO:0017076,purine nucleotide binding; GO:0030554,adenyl nucleotide binding; GO:0032553,ribonucleotide binding; GO:0032555,purine ribonucleotide bind…	PF08370.11:Plant PDR ABC transporter associated	--	--	--
Apse001G0005800	1.94	2.9	2.52	1.12	1.29	1.45	0.4	0.61	0.36	1.08	1.53	1.57	1.52	1.87	1.06	GWHBECT00000001	399327	400692	-	gene-Apse001G0005800	--	K05681 ATP-binding cassette, subfamily G (WHITE), member 2 | (RefSeq) ABC transporter G family member 5-like (A)	ko02010: ABC transporters	PREDICTED: LOW QUALITY PROTEIN: pleiotropic drug resistance protein 3-like [Citrus sinensis]	PDR3_TOBAC RecName: Full=Pleiotropic drug resistance protein 3; AltName: Full=NtPDR3;	A0A5C7IQA7_9ROSI RecName: Full=ABC transporter domain-containing protein {ECO:0000259|PROSITE:PS50893};	At4g15230	GO:0016021,integral component of membrane; GO:0005524,ATP binding; GO:0042626,ATPase activity, coupled to transmembrane movement of substances; GO:0000166,nucleotide binding; GO:0003674,molecular_function; GO:0005488,binding; GO:0008144,drug binding; GO:0017076,purine nucleotide binding; GO:0030554,adenyl nucleotide binding; GO:0032553,ribonucleotide binding; GO:0032555,purine ribonucleotide bind…	PF01061.24:ABC-2 type transporter	--	--	--
Apse001G0005900	4.52	3.63	3.82	2	2.09	1.96	0.41	0.74	0.76	1.65	1.49	1.23	2.5	1.37	2.55	GWHBECT00000001	402248	405607	-	gene-Apse001G0005900	--	--	--	pleiotropic drug resistance protein 3 [Quercus suber]	PDR3_TOBAC RecName: Full=Pleiotropic drug resistance protein 3; AltName: Full=NtPDR3;	A0A5C7IQA7_9ROSI RecName: Full=ABC transporter domain-containing protein {ECO:0000259|PROSITE:PS50893};	At2g37280	GO:0016021,integral component of membrane; GO:0005524,ATP binding; GO:0042626,ATPase activity, coupled to transmembrane movement of substances; GO:0000166,nucleotide binding; GO:0003674,molecular_function; GO:0005488,binding; GO:0008144,drug binding; GO:0017076,purine nucleotide binding; GO:0030554,adenyl nucleotide binding; GO:0032553,ribonucleotide binding; GO:0032555,purine ribonucleotide bind…	PF08370.11:Plant PDR ABC transporter associated	--	--	--
Apse001G0006000	1.54	1.27	1.13	1.39	1.27	1.6	0.34	0.58	0.47	1.78	2.37	1.9	1.25	0.98	1.06	GWHBECT00000001	433929	435330	-	gene-Apse001G0006000	--	K03283 heat shock 70kDa protein 1/2/6/8 | (RefSeq) heat shock 70 kDa protein 3-like (A)	ko03040: Spliceosome; ko04141: Protein processing in endoplasmic reticulum; ko04144: Endocytosis	PREDICTED: LOW QUALITY PROTEIN: pleiotropic drug resistance protein 3-like [Citrus sinensis]	PDR3_TOBAC RecName: Full=Pleiotropic drug resistance protein 3; AltName: Full=NtPDR3;	V4RF55_CITCL SubName: Full=Uncharacterized protein {ECO:0000313|EMBL:ESR32498.1};	At4g15230	GO:0016021,integral component of membrane; GO:0005524,ATP binding; GO:0042626,ATPase activity, coupled to transmembrane movement of substances; GO:0000166,nucleotide binding; GO:0003674,molecular_function; GO:0005488,binding; GO:0008144,drug binding; GO:0017076,purine nucleotide binding; GO:0030554,adenyl nucleotide binding; GO:0032553,ribonucleotide binding; GO:0032555,purine ribonucleotide bind…	PF01061.24:ABC-2 type transporter	--	--	--
Apse001G0006100	3.32	2.71	3.36	1.4	1.35	1.21	1.52	1.45	1.57	2.25	2.28	1.69	2.46	2.66	2.04	GWHBECT00000001	445082	449344	-	gene-Apse001G0006100	--	K08711 ATP-binding cassette, subfamily G (WHITE), member 2, PDR | (RefSeq) LOW QUALITY PROTEIN: ZEB2-regulated ABC transporter 1-like (A)	ko02010: ABC transporters	PREDICTED: LOW QUALITY PROTEIN: pleiotropic drug resistance protein 3-like [Citrus sinensis]	PDR3_TOBAC RecName: Full=Pleiotropic drug resistance protein 3; AltName: Full=NtPDR3;	V4RF55_CITCL SubName: Full=Uncharacterized protein {ECO:0000313|EMBL:ESR32498.1};	At3g53480	GO:0016021,integral component of membrane; GO:0005524,ATP binding; GO:0042626,ATPase activity, coupled to transmembrane movement of substances; GO:0000166,nucleotide binding; GO:0003674,molecular_function; GO:0005488,binding; GO:0008144,drug binding; GO:0017076,purine nucleotide binding; GO:0030554,adenyl nucleotide binding; GO:0032553,ribonucleotide binding; GO:0032555,purine ribonucleotide bind…	PF00005.27:ABC transporter	--	--	--
Apse001G0006200	52.85	52.81	55.65	54	53.91	57.22	73.86	73.47	74.31	53.38	55.29	56.2	40.83	46.58	42.99	GWHBECT00000001	450064	452438	-	gene-Apse001G0006200	--	K01456 peptide-N4-(N-acetyl-beta-glucosaminyl)asparagine amidase [EC:3.5.1.52] | (RefSeq) peptide-N(4)-(N-acetyl-beta- glucosaminyl)asparagine amidase isoform X1 (A)	ko04141: Protein processing in endoplasmic reticulum	hypothetical protein CICLE_v10028766mg [Citrus clementina]	ALKR4_ARATH RecName: Full=Probable aldo-keto reductase 4; EC=1.1.1.-;	A0A067E4A8_CITSI RecName: Full=Aldo_ket_red domain-containing protein {ECO:0000259|Pfam:PF00248};	At1g60690	GO:0005829,cytosol; GO:0005634,nucleus; GO:0047834,D-threo-aldose 1-dehydrogenase activity; GO:0046686,response to cadmium ion; GO:0003674,molecular_function; GO:0003824,catalytic activity; GO:0016491,oxidoreductase activity; GO:0016614,oxidoreductase activity, acting on CH-OH group of donors; GO:0016616,oxidoreductase activity, acting on the CH-OH group of donors, NAD or NADP as acceptor; GO:000…	PF00248.21:Aldo/keto reductase family	--	--	--
Apse001G0006300	129.33	135.73	134.83	99.68	101.22	99.62	50.71	50.91	50.3	113.15	103.55	106.97	107.61	107.8	109.05	GWHBECT00000001	472753	474125	-	gene-Apse001G0006300	--	K00789 S-adenosylmethionine synthetase [EC:2.5.1.6] | (RefSeq) S-adenosylmethionine synthase 2 (A)	ko00270: Cysteine and methionine metabolism; ko01100: Metabolic pathways; ko01110: Biosynthesis of secondary metabolites; ko01230: Biosynthesis of amino acids; ko01240: Biosynthesis of cofactors	RecName: Full=S-adenosylmethionine synthase; Short=AdoMet synthase; AltName: Full=Methionine adenosyltransferase; Short=MAT AAP13994.1 S-adenosylmethionine synthetase [Litchi chinensis]	METK_LITCN RecName: Full=S-adenosylmethionine synthase; Short=AdoMet synthase; EC=2.5.1.6 {ECO:0000250|UniProtKB:Q96551}; AltName: Full=Methionine adenosyltransferase; Short=MAT;	A0A5C7IQV7_9ROSI RecName: Full=S-adenosylmethionine synthase {ECO:0000256|RuleBase:RU000541}; EC=2.5.1.6 {ECO:0000256|RuleBase:RU000541};	At4g01850	GO:0005737,cytoplasm; GO:0005524,ATP binding; GO:0046872,metal ion binding; GO:0004478,methionine adenosyltransferase activity; GO:0006730,one-carbon metabolic process; GO:0006556,S-adenosylmethionine biosynthetic process; GO:0000166,nucleotide binding; GO:0003674,molecular_function; GO:0005488,binding; GO:0008144,drug binding; GO:0017076,purine nucleotide binding; GO:0030554,adenyl nucleotide bi…	PF02773.16:S-adenosylmethionine synthetase, C-terminal domain	--	--	--
Apse001G0006500	20.32	22.72	25.25	19.92	16.06	20.83	49.99	55.94	56.16	33.07	30.78	31.41	10.34	14.83	12.9	GWHBECT00000001	481011	482303	+	gene-Apse001G0006500	--	K08341 GABA(A) receptor-associated protein | (RefSeq) autophagy-related protein 8i-like (A)	ko04136: Autophagy - other	autophagy-related protein 8i [Prunus persica]	ATG8H_ARATH RecName: Full=Autophagy-related protein 8h; AltName: Full=Autophagy-related ubiquitin-like modifier ATG8h; Short=AtAPG8h; Short=Protein autophagy 8h;	A0A5C7IQF0_9ROSI RecName: Full=Autophagy-related protein {ECO:0000256|RuleBase:RU004384};	At3g06420	GO:0000421,autophagosome membrane; GO:0031410,cytoplasmic vesicle; GO:0005874,microtubule; GO:0006914,autophagy; GO:0006995,cellular response to nitrogen starvation; GO:0015031,protein transport; GO:0008152,metabolic process; GO:0008150,biological_process; GO:0009056,catabolic process; GO:0009987,cellular process; GO:0044237,cellular metabolic process; GO:0044248,cellular catabolic process; GO:00…	PF02991.16:Autophagy protein Atg8 ubiquitin like	--	--	--
Apse001G0006600	3.7	4.54	5.04	3.85	4.51	3.72	5.67	5.27	5.3	4.81	4.86	5.89	5.07	6.39	3.41	GWHBECT00000001	503723	504716	-	gene-Apse001G0006600	--	K11878 proteasome assembly chaperone 4 | (RefSeq) hypothetical protein (A)	--	PREDICTED: proteasome assembly chaperone 4 [Citrus sinensis]	--	A0A5C7IQU9_9ROSI SubName: Full=Uncharacterized protein {ECO:0000313|EMBL:TXG71468.1};	At1g48170	GO:0043248,proteasome assembly; GO:0008150,biological_process; GO:0009987,cellular process; GO:0022607,cellular component assembly; GO:0016043,cellular component organization; GO:0034622,cellular protein-containing complex assembly; GO:0043933,protein-containing complex subunit organization; GO:0044085,cellular component biogenesis; GO:0065003,protein-containing complex assembly; GO:0071840,cellu…	PF16093.5:Proteasome assembly chaperone 4	--	--	--
Apse001G0006700	3.85	3.33	3.92	3.24	3.43	2.61	5.74	5.2	5.09	4.01	5.3	5.46	4.32	5.89	3.22	GWHBECT00000001	515490	516786	-	gene-Apse001G0006700	--	K11878 proteasome assembly chaperone 4 | (RefSeq) hypothetical protein (A)	--	PREDICTED: proteasome assembly chaperone 4 [Citrus sinensis]	--	A0A5C7IQU9_9ROSI SubName: Full=Uncharacterized protein {ECO:0000313|EMBL:TXG71468.1};	At1g48170	GO:0043248,proteasome assembly; GO:0008150,biological_process; GO:0009987,cellular process; GO:0022607,cellular component assembly; GO:0016043,cellular component organization; GO:0034622,cellular protein-containing complex assembly; GO:0043933,protein-containing complex subunit organization; GO:0044085,cellular component biogenesis; GO:0065003,protein-containing complex assembly; GO:0071840,cellu…	PF16093.5:Proteasome assembly chaperone 4	--	--	--
Apse001G0006900	2.18	2.57	2.82	2.77	2.88	3.14	3.5	3.33	2.9	2.98	3.32	2.88	2.23	3.24	2.66	GWHBECT00000001	538008	539646	-	gene-Apse001G0006900	--	K11878 proteasome assembly chaperone 4 | (RefSeq) hypothetical protein (A)	--	PREDICTED: proteasome assembly chaperone 4 [Citrus sinensis]	--	A0A5C7IQU9_9ROSI SubName: Full=Uncharacterized protein {ECO:0000313|EMBL:TXG71468.1};	At1g48170	GO:0043248,proteasome assembly; GO:0008150,biological_process; GO:0009987,cellular process; GO:0022607,cellular component assembly; GO:0016043,cellular component organization; GO:0034622,cellular protein-containing complex assembly; GO:0043933,protein-containing complex subunit organization; GO:0044085,cellular component biogenesis; GO:0065003,protein-containing complex assembly; GO:0071840,cellu…	PF16093.5:Proteasome assembly chaperone 4	--	--	--
Apse001G0007000	17.91	19.45	16.32	14.02	13.53	15.05	32.26	32	29.98	6.55	5.53	6.85	17.81	11.79	13.44	GWHBECT00000001	540065	542798	+	gene-Apse001G0007000	--	K03105 signal recognition particle subunit SRP19 | (RefSeq) signal recognition particle 19 kDa protein (A)	ko03060: Protein export	PREDICTED: signal recognition particle 19 kDa protein [Vitis vinifera]	SRP19_ORYSJ RecName: Full=Signal recognition particle 19 kDa protein; Short=SRP19;	A0A5C7IPZ2_9ROSI SubName: Full=Uncharacterized protein {ECO:0000313|EMBL:TXG71467.1};	At1g48160	GO:0005786,signal recognition particle, endoplasmic reticulum targeting; GO:0008312,7S RNA binding; GO:0006617,SRP-dependent cotranslational protein targeting to membrane, signal sequence recognition; GO:0003674,molecular_function; GO:0003676,nucleic acid binding; GO:0003723,RNA binding; GO:0005488,binding; GO:0097159,organic cyclic compound binding; GO:1901363,heterocyclic compound binding; GO:0…	PF01922.17:SRP19 protein	--	--	--
Apse001G0007100	46.82	48.44	48.52	35.67	36.69	34.67	29.62	30.91	30.34	39.97	41.79	40.22	34.71	30.58	33.1	GWHBECT00000001	548805	556533	+	gene-Apse001G0007100	--	K21596 calmodulin-binding transcription activator | (RefSeq) calmodulin-binding transcription activator 3-like isoform X1 (A)	--	hypothetical protein CISIN_1g001759mg [Citrus sinensis]	CMTA2_ARATH RecName: Full=Calmodulin-binding transcription activator 2 {ECO:0000303|PubMed:11925432}; Short=AtCAMTA2 {ECO:0000303|PubMed:11925432}; AltName: Full=AtER66 {ECO:0000303|PubMed:11162426}; AltName: Full=Ethylene-induced calmodulin-binding protein c {ECO:0000303|PubMed:11782485}; Short=EICBP.c {ECO:0000303|PubMed:11782485}; AltName: Full=Signal-responsive protein 4 {ECO:0000303|PubMed:1…	A0A5C7IQE1_9ROSI SubName: Full=Uncharacterized protein {ECO:0000313|EMBL:TXG71465.1};	At5g64220	GO:0005634,nucleus; GO:0005516,calmodulin binding; GO:0003700,DNA-binding transcription factor activity; GO:0003690,double-stranded DNA binding; GO:0003712,transcription coregulator activity; GO:0000976,transcription regulatory region sequence-specific DNA binding; GO:0071275,cellular response to aluminum ion; GO:0045893,positive regulation of transcription, DNA-templated; GO:0006357,regulation o…	PF03859.16:CG-1 domain	CAMTA	TF	CAMTA
Apse001G0007200	0.21	0.24	0.17	0.15	0.24	0.22	0.28	0.28	0.22	0.08	0.03	0.07	0.16	0.11	0.16	GWHBECT00000001	558473	570868	-	gene-Apse001G0007200	--	K10400 kinesin family member 15 | (RefSeq) kinesin-like protein KIN-12C (A)	--	PREDICTED: phragmoplast orienting kinesin-1 [Citrus sinensis]	KN12C_ARATH RecName: Full=Kinesin-like protein KIN-12C {ECO:0000305}; AltName: Full=Phragmoplast orienting kinesin 1 {ECO:0000303|PubMed:16682350};	A0A5C7IRL2_9ROSI RecName: Full=Kinesin motor domain-containing protein {ECO:0000259|PROSITE:PS50067};	At3g17360	GO:0005871,kinesin complex; GO:0005874,microtubule; GO:0009524,phragmoplast; GO:0005524,ATP binding; GO:1990939,ATP-dependent microtubule motor activity; GO:0016887,ATPase activity; GO:0008017,microtubule binding; GO:0003777,microtubule motor activity; GO:0000911,cytokinesis by cell plate formation; GO:0007018,microtubule-based movement; GO:0000281,mitotic cytokinesis; GO:0000166,nucleotide bindi…	PF00225.23:Kinesin motor domain	--	--	--
Apse001G0007300	0.12	0.04	0	0.04	0.11	0.04	0.04	0.05	0	0	0	0	0	0	0.04	GWHBECT00000001	583485	584895	+	gene-Apse001G0007300	--	K11188 peroxiredoxin 6 [EC:1.11.1.7 1.11.1.27 3.1.1.-] | (RefSeq) LOW QUALITY PROTEIN: 1-Cys peroxiredoxin (A)	ko00480: Glutathione metabolism; ko00940: Phenylpropanoid biosynthesis; ko01100: Metabolic pathways; ko01110: Biosynthesis of secondary metabolites	PREDICTED: LOW QUALITY PROTEIN: 1-Cys peroxiredoxin [Citrus sinensis]	REHY_MEDTR RecName: Full=1-Cys peroxiredoxin; EC=1.11.1.24 {ECO:0000250|UniProtKB:P30041}; AltName: Full=Rehydrin homolog; AltName: Full=Thioredoxin peroxidase; AltName: Full=Thioredoxin-dependent peroxiredoxin {ECO:0000305};	A0A5C7IQ04_9ROSI RecName: Full=Peroxiredoxin {ECO:0000256|PIRNR:PIRNR000239}; EC=1.11.1.24 {ECO:0000256|PIRNR:PIRNR000239};	At1g48130	GO:0005737,cytoplasm; GO:0005634,nucleus; GO:0004601,peroxidase activity; GO:0051920,peroxiredoxin activity; GO:0003674,molecular_function; GO:0003824,catalytic activity; GO:0016491,oxidoreductase activity; GO:0016209,antioxidant activity; GO:0016684,oxidoreductase activity, acting on peroxide as acceptor; GO:0005622,intracellular; GO:0005575,cellular_component; GO:0005623,cell; GO:0044424,intrac…	PF00578.21:AhpC/TSA family	--	--	--
Apse001G0007400	0.21	0.22	0.18	0.03	0.03	0	0	0.07	0	0.03	0	0	0.07	0.04	0.07	GWHBECT00000001	588790	590793	+	gene-Apse001G0007400	--	--	--	GUB_WAK_bind domain-containing protein/WAK_assoc domain-containing protein [Cephalotus follicularis]	--	A0A5N5LRP3_9ROSI SubName: Full=Uncharacterized protein {ECO:0000313|EMBL:KAB5544606.1};	At3g17350	GO:0030247,polysaccharide binding; GO:0001871,pattern binding; GO:0003674,molecular_function; GO:0030246,carbohydrate binding; GO:0005488,binding	PF13947.6:Wall-associated receptor kinase galacturonan-binding	--	--	--
Apse001G0007500	5.09	4.45	4.38	4.56	4.72	4.03	4.7	5.24	5.91	4.28	4.82	4.53	3.31	3.35	3.86	GWHBECT00000001	592022	599451	+	gene-Apse001G0007500	--	K20223 importin-7 | (RefSeq) protein transporter (A)	--	hypothetical protein CICLE_v10004217mg [Citrus clementina]	--	A0A5C7IST0_9ROSI RecName: Full=Importin N-terminal domain-containing protein {ECO:0000259|PROSITE:PS50166};	At3g17340	GO:0031267,small GTPase binding; GO:0006886,intracellular protein transport; GO:0005515,protein binding; GO:0003674,molecular_function; GO:0005488,binding; GO:0019899,enzyme binding; GO:0051020,GTPase binding; GO:0008104,protein localization; GO:0006810,transport; GO:0008150,biological_process; GO:0015031,protein transport; GO:0015833,peptide transport; GO:0033036,macromolecule localization; GO:0…	PF03810.19:Importin-beta N-terminal domain	--	--	--
Apse001G0007600	14.06	13.85	12.53	11.54	11.33	11.81	23.74	21.57	26.01	19.37	17.35	19.15	10.45	11.65	9.99	GWHBECT00000001	600055	603171	-	gene-Apse001G0007600	--	K07937 ADP-ribosylation factor 1/2 | (RefSeq) ADP-ribosylation factor (A)	ko04144: Endocytosis	hypothetical protein B456_013G131000 [Gossypium raimondii]	ARF_VIGUN RecName: Full=ADP-ribosylation factor;	A0A5C7IQ90_9ROSI SubName: Full=Uncharacterized protein {ECO:0000313|EMBL:TXG71461.1};	At2g47170	GO:0005794,Golgi apparatus; GO:0005525,GTP binding; GO:0015031,protein transport; GO:0016192,vesicle-mediated transport; GO:0000166,nucleotide binding; GO:0001882,nucleoside binding; GO:0001883,purine nucleoside binding; GO:0003674,molecular_function; GO:0005488,binding; GO:0017076,purine nucleotide binding; GO:0019001,guanyl nucleotide binding; GO:0032549,ribonucleoside binding; GO:0032550,purin…	PF00025.21:ADP-ribosylation factor family	--	--	--
Apse001G0007700	15.68	14.36	15.37	19.44	19.95	20.22	25.79	26.53	25.82	42.87	44.56	48.28	18.41	17.94	18.22	GWHBECT00000001	625358	639051	-	gene-Apse001G0007700	--	K15121 solute carrier family 25, member 44 | (RefSeq) solute carrier family 25 member 44-like (A)	--	PREDICTED: solute carrier family 25 member 44-like [Juglans regia]	SAMC2_ARATH RecName: Full=Probable S-adenosylmethionine carrier 2, chloroplastic; Flags: Precursor;	A0A5C7IQ90_9ROSI SubName: Full=Uncharacterized protein {ECO:0000313|EMBL:TXG71461.1};	At5g15640	GO:0009941,chloroplast envelope; GO:0031969,chloroplast membrane; GO:0016021,integral component of membrane; GO:0005743,mitochondrial inner membrane; GO:0000095,S-adenosyl-L-methionine transmembrane transporter activity; GO:0003674,molecular_function; GO:0005215,transporter activity; GO:0022857,transmembrane transporter activity; GO:0051184,cofactor transmembrane transporter activity; GO:0015238,…	PF00153.27:Mitochondrial carrier protein	--	--	--
Apse001G0007800	55.97	59.56	59.22	48.74	53.64	49.01	42.57	40.55	41.89	67.41	66.15	64.05	50.91	44.36	53.83	GWHBECT00000001	641289	646780	+	gene-Apse001G0007800	--	K12823 ATP-dependent RNA helicase DDX5/DBP2 [EC:3.6.4.13] | (RefSeq) DEAD-box ATP-dependent RNA helicase 46 (A)	ko03040: Spliceosome	hypothetical protein CUMW_017180 [Citrus unshiu]	RH40_ARATH RecName: Full=DEAD-box ATP-dependent RNA helicase 40; EC=3.6.4.13;	A0A5C7IQ88_9ROSI SubName: Full=Uncharacterized protein {ECO:0000313|EMBL:TXG71460.1};	At3g06480	GO:0005737,cytoplasm; GO:0005634,nucleus; GO:1990904,ribonucleoprotein complex; GO:0005773,vacuole; GO:0005524,ATP binding; GO:0003723,RNA binding; GO:0003724,RNA helicase activity; GO:0000184,nuclear-transcribed mRNA catabolic process, nonsense-mediated decay; GO:0006364,rRNA processing; GO:0000166,nucleotide binding; GO:0003674,molecular_function; GO:0005488,binding; GO:0008144,drug binding; GO…	PF00270.29:DEAD/DEAH box helicase	--	--	--
Apse001G0007900	47.76	44.94	46.32	40.45	40.72	41.39	35.47	37.36	35.59	71.43	75.62	73.38	36.51	33.47	35.65	GWHBECT00000001	649215	653426	+	gene-Apse001G0007900	--	K20102 YTH domain-containing family protein | (RefSeq) uncharacterized protein LOC102624076 (A)	--	PREDICTED: uncharacterized protein LOC102624076 [Citrus sinensis]	ECT2_ARATH RecName: Full=YTH domain-containing protein ECT2 {ECO:0000305}; AltName: Full=Protein EVOLUTIONARILY CONSERVED C-TERMINAL REGION 2 {ECO:0000303|PubMed:16113215};	A0A5C7IQW2_9ROSI RecName: Full=YTH domain-containing protein {ECO:0000259|PROSITE:PS50882};	At1g48110	GO:0005737,cytoplasm; GO:0005829,cytosol; GO:0005634,nucleus; GO:0003729,mRNA binding; GO:0061157,mRNA destabilization; GO:0003674,molecular_function; GO:0003676,nucleic acid binding; GO:0003723,RNA binding; GO:0005488,binding; GO:0097159,organic cyclic compound binding; GO:1901363,heterocyclic compound binding; GO:0008152,metabolic process; GO:0006139,nucleobase-containing compound metabolic pro…	PF04146.15:YT521-B-like domain	--	--	--
Apse001G0008000	0.58	0.24	0.4	0.52	0.41	0.52	0.34	0.27	0.31	0.2	0.39	0.23	0.23	0.15	0.4	GWHBECT00000001	658980	661571	-	gene-Apse001G0008000	--	K15078 structure-specific endonuclease subunit SLX1 [EC:3.6.1.-] | (RefSeq) putative disease resistance protein RGA1 (A)	--	PREDICTED: putative disease resistance protein RGA1 [Citrus sinensis]	RGA1_SOLBU RecName: Full=Putative disease resistance protein RGA1; AltName: Full=RGA3-blb;	A0A067D3F8_CITSI SubName: Full=Uncharacterized protein {ECO:0000313|EMBL:KDO37514.1};	At3g14470	GO:0043531,ADP binding; GO:0005524,ATP binding; GO:0006952,defense response; GO:0000166,nucleotide binding; GO:0003674,molecular_function; GO:0005488,binding; GO:0017076,purine nucleotide binding; GO:0030554,adenyl nucleotide binding; GO:0032553,ribonucleotide binding; GO:0032555,purine ribonucleotide binding; GO:0032559,adenyl ribonucleotide binding; GO:0036094,small molecule binding; GO:0043167…	PF00931.22:NB-ARC domain	--	--	--
Apse001G0008100	7.23	7.1	7.17	6.2	5.89	5.62	8.16	8.8	9.08	3.18	3.31	3.6	6.61	5.17	5.93	GWHBECT00000001	679306	681546	+	gene-Apse001G0008100	--	K05391 cyclic nucleotide gated channel, plant | (RefSeq) cyclic nucleotide-gated ion channel 1-like (A)	ko04626: Plant-pathogen interaction	domains rearranged methyltransferase 2 [Dimocarpus longan]	DRM3_ARATH RecName: Full=Probable inactive DNA (cytosine-5)-methyltransferase DRM3 {ECO:0000305}; AltName: Full=Protein DOMAINS REARRANGED METHYLTRANSFERASE 3 {ECO:0000303|PubMed:21060858};	A0A5C7IQ81_9ROSI RecName: Full=SAM-dependent MTase DRM-type domain-containing protein {ECO:0000259|PROSITE:PS51680};	At3g17310	GO:0005634,nucleus; GO:0003677,DNA binding; GO:0008168,methyltransferase activity; GO:0006306,DNA methylation; GO:0003674,molecular_function; GO:0003676,nucleic acid binding; GO:0005488,binding; GO:0097159,organic cyclic compound binding; GO:1901363,heterocyclic compound binding; GO:0003824,catalytic activity; GO:0016740,transferase activity; GO:0016741,transferase activity, transferring one-carb…	--	--	--	--
Apse001G0008200	18.13	17.64	17.13	9.2	9.99	10.42	8.55	9.61	9.94	23.99	25.11	24.78	10.18	10.99	11.99	GWHBECT00000001	684898	689475	+	gene-Apse001G0008200	--	K24194 boron transporter | (RefSeq) probable boron transporter 2 isoform X1 (A)	--	probable boron transporter 2 isoform X1 [Manihot esculenta]	BOR2_ARATH RecName: Full=Probable boron transporter 2;	A0A5C7IQ78_9ROSI SubName: Full=Uncharacterized protein {ECO:0000313|EMBL:TXG71450.1};	At3g62270	GO:0016021,integral component of membrane; GO:0005886,plasma membrane; GO:0046715,active borate transmembrane transporter activity; GO:0015301,anion:anion antiporter activity; GO:0005452,inorganic anion exchanger activity; GO:0022857,transmembrane transporter activity; GO:0050801,ion homeostasis; GO:0048364,root development; GO:0055085,transmembrane transport; GO:0003674,molecular_function; GO:00…	PF00955.21:HCO3- transporter family	--	--	--
Apse001G0008300	3.71	4.03	4.03	4.35	4.8	4.95	7.4	7.91	8.02	5.84	6.8	6.85	4.12	3.71	4.7	GWHBECT00000001	690168	691749	-	gene-Apse001G0008300	--	K08955 ATP-dependent metalloprotease [EC:3.4.24.-] | (GenBank) FTSH protease (A)	--	F-box protein At5g49610 [Jatropha curcas]	FB341_ARATH RecName: Full=F-box protein At5g49610;	A0A5C7IQV3_9ROSI RecName: Full=F-box domain-containing protein {ECO:0000259|PROSITE:PS50181};	At5g49610	GO:0016567,protein ubiquitination; GO:0008152,metabolic process; GO:0006464,cellular protein modification process; GO:0006807,nitrogen compound metabolic process; GO:0008150,biological_process; GO:0009987,cellular process; GO:0019538,protein metabolic process; GO:0032446,protein modification by small protein conjugation; GO:0036211,protein modification process; GO:0043170,macromolecule metabolic …	PF12937.7:F-box-like	--	--	--
Apse001G0008400	0.18	0.08	0.07	0.17	0	0.26	0.67	0.63	0.75	0.29	0.34	0.59	0.1	0	0.1	GWHBECT00000001	692454	692906	+	gene-Apse001G0008400	--	--	--	PREDICTED: uncharacterized protein LOC102606701 [Citrus sinensis]	--	A0A5C7IQS5_9ROSI SubName: Full=Uncharacterized protein {ECO:0000313|EMBL:TXG71448.1};	At5g49600	--	PF04398.12:Protein of unknown function, DUF538	--	--	--
Apse001G0008500	142.41	146.22	149.36	134.79	140.84	146.61	69.29	69.14	70.27	106.41	108.01	109.68	161.87	156.04	161.14	GWHBECT00000001	693461	698165	-	gene-Apse001G0008500	--	K21362 galactolipid galactosyltransferase [EC:2.4.1.184] | (RefSeq) hypothetical protein (A)	ko00561: Glycerolipid metabolism	hypothetical protein CISIN_1g006252mg [Citrus sinensis]	SFR2_ORYSJ RecName: Full=Beta-glucosidase-like SFR2, chloroplastic {ECO:0000303|PubMed:15258268}; EC=2.4.1.184 {ECO:0000250|UniProtKB:Q93Y07}; AltName: Full=Beta-glucosidase 36 {ECO:0000303|PubMed:17196101}; Short=Os11bglu36 {ECO:0000303|PubMed:17196101}; AltName: Full=Protein SENSITIVE TO FREEZING 2 {ECO:0000303|PubMed:15258268}; Short=OsSFR2 {ECO:0000303|PubMed:15258268};	A0A5C7IPY0_9ROSI SubName: Full=Uncharacterized protein {ECO:0000313|EMBL:TXG71447.1};	At3g06510	GO:0009707,chloroplast outer membrane; GO:0102996,beta,beta digalactosyldiacylglycerol galactosyltransferase activity; GO:0008422,beta-glucosidase activity; GO:0046480,galactolipid galactosyltransferase activity; GO:0005975,carbohydrate metabolic process; GO:0003674,molecular_function; GO:0003824,catalytic activity; GO:0016740,transferase activity; GO:0016757,transferase activity, transferring gl…	PF00232.18:Glycosyl hydrolase family 1	--	--	--
Apse001G0008600	62.59	57.2	63.46	36.89	36.82	35.05	49.81	51.17	49.99	44.93	44.25	45.08	35.78	40.48	33.05	GWHBECT00000001	703790	704728	+	gene-Apse001G0008600	--	--	--	--	--	--	--	--	--	--	--	--
Apse001G0008700	0.36	0.17	0.47	0.17	0.17	0.09	0	0.05	0	0.1	0.09	0.13	0.25	0.06	0	GWHBECT00000001	726265	729652	+	gene-Apse001G0008700	--	K04125 gibberellin 2beta-dioxygenase [EC:1.14.11.13] | (RefSeq) gibberellin 2-beta-dioxygenase 2-like (A)	ko00904: Diterpenoid biosynthesis; ko01110: Biosynthesis of secondary metabolites	gibberellin 2-beta-dioxygenase 2-like [Durio zibethinus]	G2OX2_PEA RecName: Full=Gibberellin 2-beta-dioxygenase 2; EC=1.14.11.13; AltName: Full=GA 2-oxidase 2; AltName: Full=Gibberellin 2-beta-hydroxylase 2; AltName: Full=Gibberellin 2-oxidase 2;	A0A5C7ISI0_9ROSI RecName: Full=Fe2OG dioxygenase domain-containing protein {ECO:0000259|PROSITE:PS51471};	At1g02400	GO:0052634,C-19 gibberellin 2-beta-dioxygenase activity; GO:0046872,metal ion binding; GO:0009686,gibberellin biosynthetic process; GO:0003674,molecular_function; GO:0003824,catalytic activity; GO:0016491,oxidoreductase activity; GO:0016705,oxidoreductase activity, acting on paired donors, with incorporation or reduction of molecular oxygen; GO:0016706,oxidoreductase activity, acting on paired do…	PF03171.20:2OG-Fe(II) oxygenase superfamily	--	--	--
Apse001G0008800	26.35	25.36	27.21	19.45	21.46	20.2	15.27	15.59	15.67	42.06	40.75	43.24	13.89	13.99	13.46	GWHBECT00000001	730520	734035	-	gene-Apse001G0008800	--	K03884 NADH-ubiquinone oxidoreductase chain 6 [EC:7.1.1.2] | (RefSeq) uncharacterized protein LOC109243048 (A)	ko00190: Oxidative phosphorylation; ko01100: Metabolic pathways	alkaline/neutral invertase [Dimocarpus longan]	INVC_ARATH RecName: Full=Alkaline/neutral invertase C, mitochondrial {ECO:0000305}; Short=A/N-INVC {ECO:0000303|PubMed:21441406}; EC=3.2.1.26 {ECO:0000269|PubMed:23135328}; Flags: Precursor;	A0A5C7IQC3_9ROSI RecName: Full=Alkaline/neutral invertase {ECO:0000256|RuleBase:RU367047}; EC=3.2.1.26 {ECO:0000256|RuleBase:RU367047};	At1g56560	GO:0005739,mitochondrion; GO:0033926,glycopeptide alpha-N-acetylgalactosaminidase activity; GO:0004575,sucrose alpha-glucosidase activity; GO:0007623,circadian rhythm; GO:0010029,regulation of seed germination; GO:0048510,regulation of timing of transition from vegetative to reproductive phase; GO:0005987,sucrose catabolic process; GO:0003674,molecular_function; GO:0003824,catalytic activity; GO:…	PF12899.7:Alkaline and neutral invertase	--	--	--
Apse001G0008900	4.19	3.97	3.79	4.65	3.67	3.96	0.54	0.82	0.85	3.13	3.25	3.67	1.62	2.35	1.75	GWHBECT00000001	743938	745639	-	gene-Apse001G0008900	--	K09422 transcription factor MYB, plant | (RefSeq) hypothetical protein (A)	--	hypothetical protein CISIN_1g019911mg [Citrus sinensis]	MY108_ARATH RecName: Full=Transcription factor MYB108; AltName: Full=Myb-related protein 108; Short=AtMYB108; AltName: Full=Protein BOTRYTIS-SUSCEPTIBLE 1;	A0A5C7IRI8_9ROSI SubName: Full=Uncharacterized protein {ECO:0000313|EMBL:TXG71444.1};	At3g06490	GO:0005634,nucleus; GO:0003700,DNA-binding transcription factor activity; GO:0043565,sequence-specific DNA binding; GO:0000976,transcription regulatory region sequence-specific DNA binding; GO:0006952,defense response; GO:0120195,NA; GO:0006355,regulation of transcription, DNA-templated; GO:0009620,response to fungus; GO:0140110,transcription regulator activity; GO:0003674,molecular_function; GO:…	PF00249.31:Myb-like DNA-binding domain	MYB	TF	MYB->MYB
Apse001G0009000	42.28	43.75	43.14	33.28	34.89	34.48	35.44	37.02	37.57	41.65	42.7	41.88	31.27	28.84	32.55	GWHBECT00000001	778147	790364	+	gene-Apse001G0009000	--	K10589 ubiquitin-protein ligase E3 C [EC:2.3.2.26] | (RefSeq) E3 ubiquitin-protein ligase UPL6 (A)	ko04120: Ubiquitin mediated proteolysis	hypothetical protein CICLE_v10004231mg [Citrus clementina]	UPL6_ARATH RecName: Full=E3 ubiquitin-protein ligase UPL6; Short=Ubiquitin-protein ligase 6; EC=2.3.2.26; AltName: Full=HECT-type E3 ubiquitin transferase UPL6;	A0A5C7IPY3_9ROSI RecName: Full=HECT-type E3 ubiquitin transferase {ECO:0000256|ARBA:ARBA00012485}; EC=2.3.2.26 {ECO:0000256|ARBA:ARBA00012485};	At3g17205	GO:0061630,ubiquitin protein ligase activity; GO:0000209,protein polyubiquitination; GO:0006511,ubiquitin-dependent protein catabolic process; GO:0003674,molecular_function; GO:0003824,catalytic activity; GO:0004842,ubiquitin-protein transferase activity; GO:0016740,transferase activity; GO:0019787,ubiquitin-like protein transferase activity; GO:0061659,ubiquitin-like protein ligase activity; GO:…	PF00632.25:HECT-domain (ubiquitin-transferase)	--	--	--
Apse001G0009100	27.81	27.58	25.86	24.71	25.15	24.49	22.92	23.23	24.24	17.73	16.83	17.07	24.91	22.24	25	GWHBECT00000001	791025	798505	+	gene-Apse001G0009100	--	K24971 nuclear export mediator factor NEMF | (RefSeq) nuclear export mediator factor NEMF isoform X1 (A)	--	hypothetical protein CUMW_017370 [Citrus unshiu]	--	A0A5C7ISR1_9ROSI RecName: Full=CCHC-type domain-containing protein {ECO:0000259|PROSITE:PS50158};	At5g49930	GO:0003676,nucleic acid binding; GO:0008270,zinc ion binding; GO:0003674,molecular_function; GO:0005488,binding; GO:0097159,organic cyclic compound binding; GO:1901363,heterocyclic compound binding; GO:0046872,metal ion binding; GO:0043167,ion binding; GO:0043169,cation binding; GO:0046914,transition metal ion binding	PF05670.13:NFACT protein RNA binding domain	--	--	--
Apse001G0009200	34.88	35.85	36.06	38.8	38.99	39.28	41.49	43.08	44.27	39.47	38.08	39.13	37.26	43.39	40.85	GWHBECT00000001	798370	801356	-	gene-Apse001G0009200	--	K02945 small subunit ribosomal protein S1 | (RefSeq) 30S ribosomal protein S1, chloroplastic (A)	ko03010: Ribosome	PREDICTED: 30S ribosomal protein S1, chloroplastic [Citrus sinensis]	RR1_SPIOL RecName: Full=30S ribosomal protein S1, chloroplastic {ECO:0000303|PubMed:10874039}; AltName: Full=CS1; AltName: Full=Chloroplastic small ribosomal subunit protein bS1c {ECO:0000303|PubMed:28007896}; Flags: Precursor;	A0A5C7IQ73_9ROSI SubName: Full=Uncharacterized protein {ECO:0000313|EMBL:TXG71441.1};	At5g29771	GO:0009570,chloroplast stroma; GO:0022627,cytosolic small ribosomal subunit; GO:0003729,mRNA binding; GO:0003735,structural constituent of ribosome; GO:0006412,translation; GO:0003674,molecular_function; GO:0003676,nucleic acid binding; GO:0003723,RNA binding; GO:0005488,binding; GO:0097159,organic cyclic compound binding; GO:1901363,heterocyclic compound binding; GO:0005198,structural molecule a…	PF00575.23:S1 RNA binding domain	--	--	--
Apse001G0009300	46.35	51.05	50.45	49.63	51.75	51.4	12.49	12.27	12.93	58.63	58.15	58.97	54.4	54.45	50.13	GWHBECT00000001	807497	809677	+	gene-Apse001G0009300	--	K18819 inositol 3-alpha-galactosyltransferase [EC:2.4.1.123] | (RefSeq) hypothetical protein (A)	ko00052: Galactose metabolism; ko01100: Metabolic pathways	hypothetical protein CICLE_v10005406mg [Citrus clementina]	GOLS2_ARATH RecName: Full=Galactinol synthase 2; Short=AtGolS2; Short=GolS-2; EC=2.4.1.123;	A0A5C7IQ71_9ROSI RecName: Full=Hexosyltransferase {ECO:0000256|RuleBase:RU362027}; EC=2.4.1.- {ECO:0000256|RuleBase:RU362027};	At1g56600	GO:0005737,cytoplasm; GO:0047216,inositol 3-alpha-galactosyltransferase activity; GO:0046872,metal ion binding; GO:0016757,transferase activity, transferring glycosyl groups; GO:0006012,galactose metabolic process; GO:0009737,response to abscisic acid; GO:0009409,response to cold; GO:0006979,response to oxidative stress; GO:0009651,response to salt stress; GO:0009414,response to water deprivation…	PF01501.20:Glycosyl transferase family 8	--	--	--
Apse001G0009400	49.18	46.56	45.06	68.53	61.51	67.25	119.1	108.8	121.56	55.8	52.24	58.33	37.35	40.93	40.84	GWHBECT00000001	811598	814438	+	gene-Apse001G0009400	--	--	--	PREDICTED: stress-response A/B barrel domain-containing protein HS1 [Theobroma cacao]	POP3_ARATH RecName: Full=Stress-response A/B barrel domain-containing protein HS1 {ECO:0000305}; AltName: Full=Pop3 family protein At3g17210 {ECO:0000305}; AltName: Full=Protein HEAT STABLE 1 {ECO:0000303|PubMed:17720140}; Short=AtHS1 {ECO:0000303|PubMed:17720140};	A0A5C7IQU6_9ROSI RecName: Full=Stress-response A/B barrel domain-containing protein {ECO:0000259|PROSITE:PS51502};	At3g17210	GO:0005829,cytosol; GO:0005886,plasma membrane; GO:0046872,metal ion binding; GO:0042742,defense response to bacterium; GO:0050832,defense response to fungus; GO:0009865,pollen tube adhesion; GO:0003674,molecular_function; GO:0005488,binding; GO:0043167,ion binding; GO:0043169,cation binding; GO:0006952,defense response; GO:0006950,response to stress; GO:0008150,biological_process; GO:0009605,res…	PF07876.12:Stress responsive A/B Barrel Domain	--	--	--
Apse001G0009500	0.35	0	0	0.13	0	0.07	0	0	0.07	0.79	0.34	0.61	0	0.09	0.08	GWHBECT00000001	814776	815339	-	gene-Apse001G0009500	--	--	--	PMEI domain-containing protein [Cephalotus follicularis]	PMEI_ACTDE RecName: Full=Pectinesterase inhibitor; AltName: Full=AdPMEI; Short=PMEI; AltName: Full=Pectin methylesterase inhibitor; Flags: Precursor;	A0A5C7IQR6_9ROSI RecName: Full=PMEI domain-containing protein {ECO:0000259|SMART:SM00856};	At3g17220	GO:0005737,cytoplasm; GO:0046910,pectinesterase inhibitor activity; GO:0003674,molecular_function; GO:0004857,enzyme inhibitor activity; GO:0098772,molecular function regulator; GO:0030234,enzyme regulator activity; GO:0005622,intracellular; GO:0005575,cellular_component; GO:0005623,cell; GO:0044424,intracellular part; GO:0044464,cell part	PF04043.15:Plant invertase/pectin methylesterase inhibitor	--	--	--
Apse001G0009600	0	0	0.06	0	0	0	0	0	0	0	0	0	0	0	0	GWHBECT00000001	823814	824356	-	gene-Apse001G0009600	--	--	--	PMEI domain-containing protein [Cephalotus follicularis]	PMEI_ACTDE RecName: Full=Pectinesterase inhibitor; AltName: Full=AdPMEI; Short=PMEI; AltName: Full=Pectin methylesterase inhibitor; Flags: Precursor;	A0A5C7GPB3_9ROSI RecName: Full=PMEI domain-containing protein {ECO:0000259|SMART:SM00856};	At3g17220	GO:0005737,cytoplasm; GO:0046910,pectinesterase inhibitor activity; GO:0003674,molecular_function; GO:0004857,enzyme inhibitor activity; GO:0098772,molecular function regulator; GO:0030234,enzyme regulator activity; GO:0005622,intracellular; GO:0005575,cellular_component; GO:0005623,cell; GO:0044424,intracellular part; GO:0044464,cell part	PF04043.15:Plant invertase/pectin methylesterase inhibitor	--	--	--
Apse001G0009800	0.11	0.03	0	0.03	0	0.14	0	0	0	0.08	0.1	0.14	0.04	0.09	0.08	GWHBECT00000001	918827	921917	-	gene-Apse001G0009800	--	K00850 6-phosphofructokinase 1 [EC:2.7.1.11] | (RefSeq) ATP-dependent 6-phosphofructokinase 6-like (A)	ko00010: Glycolysis / Gluconeogenesis; ko00030: Pentose phosphate pathway; ko00051: Fructose and mannose metabolism; ko00052: Galactose metabolism; ko01100: Metabolic pathways; ko01110: Biosynthesis of secondary metabolites; ko01200: Carbon metabolism; ko01230: Biosynthesis of amino acids; ko03018: RNA degradation	purine permease 3 [Herrania umbratica]	PUP1_ARATH RecName: Full=Purine permease 1 {ECO:0000303|PubMed:10662864}; Short=AtPUP1 {ECO:0000303|PubMed:10662864};	A0A5C7H6Z6_9ROSI RecName: Full=Probable purine permease {ECO:0000256|RuleBase:RU368015};	At1g28230	GO:0005887,integral component of plasma membrane; GO:0005345,purine nucleobase transmembrane transporter activity; GO:0015211,purine nucleoside transmembrane transporter activity; GO:0010184,cytokinin transport; GO:0006863,purine nucleobase transport; GO:0003674,molecular_function; GO:0005215,transporter activity; GO:0022857,transmembrane transporter activity; GO:0015205,nucleobase transmembrane …	PF16913.5:Purine nucleobase transmembrane transport	--	--	--
Apse001G0009900	6.34	5.83	5.28	15.55	16.95	15.35	3.97	4.31	4.19	9.77	10.7	10.34	6.19	5.08	6.06	GWHBECT00000001	928719	943710	-	gene-Apse001G0009900	--	K15199 general transcription factor 3C polypeptide 1 | (RefSeq) uncharacterized protein LOC102628666 isoform X1 (A)	--	PREDICTED: uncharacterized protein LOC102628666 isoform X1 [Citrus sinensis]	--	A0A5C7IQB4_9ROSI RecName: Full=B-block_TFIIIC domain-containing protein {ECO:0000259|Pfam:PF04182};	At1g59453	GO:0005634,nucleus; GO:0000127,transcription factor TFIIIC complex; GO:0003677,DNA binding; GO:0006384,transcription initiation from RNA polymerase III promoter; GO:0003674,molecular_function; GO:0003676,nucleic acid binding; GO:0005488,binding; GO:0097159,organic cyclic compound binding; GO:1901363,heterocyclic compound binding; GO:0008152,metabolic process; GO:0006383,transcription by RNA polym…	PF04182.12:B-block binding subunit of TFIIIC	--	--	--
Apse001G0010000	2.14	1.22	1.63	0	0	0	0	0	0	0.27	0.12	0.34	0	0	0	GWHBECT00000001	1022842	1024388	+	gene-Apse001G0010000	--	--	--	--	--	A0A5C7I4K1_9ROSI SubName: Full=Uncharacterized protein {ECO:0000313|EMBL:TXG63928.1};	--	GO:0003676,nucleic acid binding; GO:0004523,RNA-DNA hybrid ribonuclease activity; GO:0003674,molecular_function; GO:0005488,binding; GO:0097159,organic cyclic compound binding; GO:1901363,heterocyclic compound binding; GO:0003824,catalytic activity; GO:0004518,nuclease activity; GO:0004519,endonuclease activity; GO:0004521,endoribonuclease activity; GO:0004540,ribonuclease activity; GO:0016787,hy…	--	--	--	--
Apse001G0010300	1.57	1.23	1.16	3.44	3.92	3.11	6.36	6.16	7.01	1.95	2.29	1.95	1.79	1.59	1.94	GWHBECT00000001	1163218	1182469	+	gene-Apse001G0010300	--	K03021 DNA-directed RNA polymerase III subunit RPC2 [EC:2.7.7.6] | (RefSeq) hypothetical protein (A)	ko03020: RNA polymerase	hypothetical protein CUMW_224270, partial [Citrus unshiu]	NRPC2_ARATH RecName: Full=DNA-directed RNA polymerase III subunit 2 {ECO:0000305}; AltName: Full=DNA-directed RNA polymerase III subunit RPC2 {ECO:0000305}; Short=DNA polymerase I subunit C2 {ECO:0000305}; EC=2.7.7.6 {ECO:0000305}; AltName: Full=Nuclear RNA polymerase C2 {ECO:0000312|EMBL:AED95209.1};	A0A5C7ISQ5_9ROSI RecName: Full=DNA-directed RNA polymerase subunit beta {ECO:0000256|RuleBase:RU363031}; EC=2.7.7.6 {ECO:0000256|RuleBase:RU363031};	At5g45140	GO:0005666,RNA polymerase III complex; GO:0003677,DNA binding; GO:0003899,DNA-directed 5'-3' RNA polymerase activity; GO:0046872,metal ion binding; GO:0032549,ribonucleoside binding; GO:0009561,megagametogenesis; GO:0006351,transcription, DNA-templated; GO:0003674,molecular_function; GO:0003676,nucleic acid binding; GO:0005488,binding; GO:0097159,organic cyclic compound binding; GO:1901363,hetero…	PF00562.28:RNA polymerase Rpb2, domain 6	--	--	--
Apse001G0010400	32.81	36.6	32.1	33.66	31.54	31.83	39.81	38.57	41.32	30.52	33.16	32.51	29.37	31.63	27.73	GWHBECT00000001	1186456	1189775	+	gene-Apse001G0010400	--	--	--	PREDICTED: uncharacterized protein LOC102627601 isoform X1 [Citrus sinensis]	--	A0A5C7IQT6_9ROSI RecName: Full=BCNT-C domain-containing protein {ECO:0000259|PROSITE:PS51279};	At5g30145	--	PF07572.12:Bucentaur or craniofacial development	--	--	--
Apse001G0010500	20.38	18.13	20.53	8.54	8.45	7.49	1	1.33	1.05	8.5	7.47	7.61	15.43	13.47	15.36	GWHBECT00000001	1209822	1211074	-	gene-Apse001G0010500	--	K13258 2-hydroxyisoflavanone dehydratase [EC:4.2.1.105] | (RefSeq) uncharacterized protein LOC114371837 (A)	ko00943: Isoflavonoid biosynthesis; ko01100: Metabolic pathways; ko01110: Biosynthesis of secondary metabolites	PREDICTED: probable carboxylesterase 12 [Citrus sinensis]	CXE12_ARATH RecName: Full=Probable carboxylesterase 12; AltName: Full=AtCXE12; EC=3.1.1.1;	A0A5C7IPV3_9ROSI RecName: Full=Abhydrolase_3 domain-containing protein {ECO:0000259|Pfam:PF07859};	At3g48690	GO:0005737,cytoplasm; GO:0005829,cytosol; GO:0052689,carboxylic ester hydrolase activity; GO:0016787,hydrolase activity; GO:0080030,methyl indole-3-acetate esterase activity; GO:0003674,molecular_function; GO:0003824,catalytic activity; GO:0016788,hydrolase activity, acting on ester bonds; GO:0005622,intracellular; GO:0005575,cellular_component; GO:0005623,cell; GO:0044424,intracellular part; GO:…	PF07859.13:alpha/beta hydrolase fold	--	--	--
Apse001G0010700	0	0	0	0	0.13	0.13	0	0	0	0	0	0	0	0	0	GWHBECT00000001	1232130	1233035	-	gene-Apse001G0010700	--	--	--	--	--	A0A5C7IRG9_9ROSI RecName: Full=BRF1 domain-containing protein {ECO:0000259|Pfam:PF07741};	--	GO:0000126,transcription factor TFIIIB complex; GO:0000995,RNA polymerase III general transcription initiation factor activity; GO:0070897,transcription preinitiation complex assembly; GO:0140110,transcription regulator activity; GO:0003674,molecular_function; GO:0140223,general transcription initiation factor activity; GO:0008152,metabolic process; GO:0006139,nucleobase-containing compound metab…	--	--	--	--
Apse001G0010800	6.98	6.97	6.53	7.33	8.03	8.05	28.71	33.09	33.7	7.66	6.11	8.04	6.57	4.66	5.34	GWHBECT00000001	1240288	1246260	+	gene-Apse001G0010800	--	--	--	--	--	A0A5C7IRG9_9ROSI RecName: Full=BRF1 domain-containing protein {ECO:0000259|Pfam:PF07741};	--	GO:0000126,transcription factor TFIIIB complex; GO:0000995,RNA polymerase III general transcription initiation factor activity; GO:0070897,transcription preinitiation complex assembly; GO:0140110,transcription regulator activity; GO:0003674,molecular_function; GO:0140223,general transcription initiation factor activity; GO:0008152,metabolic process; GO:0006139,nucleobase-containing compound metab…	--	--	--	--
Apse001G0010900	0.95	1.02	1.1	0.14	0.18	0.28	2.42	2.46	2.54	0.37	0.19	0.09	0.52	0.25	0.36	GWHBECT00000001	1247329	1254000	+	gene-Apse001G0010900	--	--	--	--	--	A0A5C7IRG9_9ROSI RecName: Full=BRF1 domain-containing protein {ECO:0000259|Pfam:PF07741};	--	GO:0000126,transcription factor TFIIIB complex; GO:0000995,RNA polymerase III general transcription initiation factor activity; GO:0070897,transcription preinitiation complex assembly; GO:0140110,transcription regulator activity; GO:0003674,molecular_function; GO:0140223,general transcription initiation factor activity; GO:0008152,metabolic process; GO:0006139,nucleobase-containing compound metab…	--	--	--	--
Apse001G0011000	1.35	1.26	1.17	1.52	1.71	0.97	0.64	0.84	0.71	0.36	0.22	0.42	1.36	0.91	1.4	GWHBECT00000001	1283649	1299550	+	gene-Apse001G0011000	--	K03021 DNA-directed RNA polymerase III subunit RPC2 [EC:2.7.7.6] | (RefSeq) hypothetical protein (A)	ko03020: RNA polymerase	DNA-directed RNA polymerase III subunit 2 isoform X2 [Durio zibethinus]	NRPC2_ARATH RecName: Full=DNA-directed RNA polymerase III subunit 2 {ECO:0000305}; AltName: Full=DNA-directed RNA polymerase III subunit RPC2 {ECO:0000305}; Short=DNA polymerase I subunit C2 {ECO:0000305}; EC=2.7.7.6 {ECO:0000305}; AltName: Full=Nuclear RNA polymerase C2 {ECO:0000312|EMBL:AED95209.1};	A0A5C7IQA4_9ROSI RecName: Full=DNA-directed RNA polymerase subunit beta {ECO:0000256|RuleBase:RU363031}; EC=2.7.7.6 {ECO:0000256|RuleBase:RU363031};	At5g45140	GO:0005666,RNA polymerase III complex; GO:0003677,DNA binding; GO:0003899,DNA-directed 5'-3' RNA polymerase activity; GO:0046872,metal ion binding; GO:0032549,ribonucleoside binding; GO:0009561,megagametogenesis; GO:0006351,transcription, DNA-templated; GO:0003674,molecular_function; GO:0003676,nucleic acid binding; GO:0005488,binding; GO:0097159,organic cyclic compound binding; GO:1901363,hetero…	PF00562.28:RNA polymerase Rpb2, domain 6	--	--	--
Apse001G0011100	2.28	3.2	2.75	7.61	8.17	8.15	9.53	8.54	9.16	3.67	4.02	5.48	6.06	6.68	5.24	GWHBECT00000001	1329463	1337519	+	gene-Apse001G0011100	--	K15196 transcription factor IIIB 90 kDa subunit | (RefSeq) transcription factor IIIB 60 kDa subunit-like (A)	--	PREDICTED: transcription factor IIIB 60 kDa subunit-like [Nicotiana attenuata]	--	A0A5C7IRG9_9ROSI RecName: Full=BRF1 domain-containing protein {ECO:0000259|Pfam:PF07741};	--	GO:0000126,transcription factor TFIIIB complex; GO:0000995,RNA polymerase III general transcription initiation factor activity; GO:0070897,transcription preinitiation complex assembly; GO:0140110,transcription regulator activity; GO:0003674,molecular_function; GO:0140223,general transcription initiation factor activity; GO:0008152,metabolic process; GO:0006139,nucleobase-containing compound metab…	PF07741.13:Brf1-like TBP-binding domain	--	--	--
Apse001G0011300	12.18	12.3	12.38	25.6	22.17	25.9	58.95	59.23	57.39	28.45	25.96	26.77	15.14	15.57	16.98	GWHBECT00000001	1397366	1399675	+	gene-Apse001G0011300	--	--	--	--	H2A1_ORYSI RecName: Full=Probable histone H2A.1;	A0A5C7IRC8_9ROSI SubName: Full=Uncharacterized protein {ECO:0000313|EMBL:TXG71870.1};	--	GO:0000786,nucleosome; GO:0005634,nucleus; GO:0003677,DNA binding; GO:0046982,protein heterodimerization activity; GO:0003674,molecular_function; GO:0003676,nucleic acid binding; GO:0005488,binding; GO:0097159,organic cyclic compound binding; GO:1901363,heterocyclic compound binding; GO:0005515,protein binding; GO:0046983,protein dimerization activity; GO:0005622,intracellular; GO:0005575,cellula…	--	--	--	--
Apse001G0011400	90.69	97.62	99.19	97.69	94.65	100.41	81.29	75.56	79.85	101.42	101.1	103.1	103.74	111.09	105.86	GWHBECT00000001	1423061	1425828	-	gene-Apse001G0011400	--	K00382 dihydrolipoamide dehydrogenase [EC:1.8.1.4] | (RefSeq) dihydrolipoyl dehydrogenase 1, mitochondrial (A)	ko00010: Glycolysis / Gluconeogenesis; ko00020: Citrate cycle (TCA cycle); ko00260: Glycine, serine and threonine metabolism; ko00280: Valine, leucine and isoleucine degradation; ko00310: Lysine degradation; ko00380: Tryptophan metabolism; ko00620: Pyruvate metabolism; ko00630: Glyoxylate and dicarboxylate metabolism; ko00640: Propanoate metabolism; ko01100: Metabolic pathways; ko01110: Biosynthe…	hypothetical protein CCACVL1_28645 [Corchorus capsularis]	DLDH1_ARATH RecName: Full=Dihydrolipoyl dehydrogenase 1, mitochondrial; Short=AtmLPD1; Short=mtLPD1; EC=1.8.1.4; AltName: Full=Dihydrolipoamide dehydrogenase 1; AltName: Full=Glycine cleavage system L protein 1; AltName: Full=Pyruvate dehydrogenase complex E3 subunit 1; Short=E3-1; Short=PDC-E3 1; Flags: Precursor;	A0A5C7ISX5_9ROSI RecName: Full=Dihydrolipoyl dehydrogenase {ECO:0000256|RuleBase:RU003692}; EC=1.8.1.4 {ECO:0000256|RuleBase:RU003692};	At1g48030	GO:0048046,apoplast; GO:0005759,mitochondrial matrix; GO:0005747,mitochondrial respiratory chain complex I; GO:0005739,mitochondrion; GO:0005634,nucleus; GO:0045252,oxoglutarate dehydrogenase complex; GO:0005524,ATP binding; GO:0050897,cobalt ion binding; GO:0005507,copper ion binding; GO:0004148,dihydrolipoyl dehydrogenase activity; GO:0050660,flavin adenine dinucleotide binding; GO:0008270,zinc…	PF07992.14:Pyridine nucleotide-disulphide oxidoreductase	--	--	--
Apse001G0011500	18.23	18.33	18.17	35.45	33.61	37.81	41.4	43.43	42.3	16.8	17.97	18.49	30.56	32.7	29.51	GWHBECT00000001	1426505	1429497	-	gene-Apse001G0011500	--	K14803 protein phosphatase PTC2/3 [EC:3.1.3.16] | (RefSeq) hypothetical protein (A)	--	hypothetical protein CICLE_v10005100mg [Citrus clementina]	P2C13_ARATH RecName: Full=Probable protein phosphatase 2C 13; Short=AtPP2C13; EC=3.1.3.16;	V4RF86_CITCL RecName: Full=Protein-serine/threonine phosphatase {ECO:0000256|ARBA:ARBA00013081}; EC=3.1.3.16 {ECO:0000256|ARBA:ARBA00013081};	At1g48040	GO:0046872,metal ion binding; GO:0106306,NA; GO:0004722,protein serine/threonine phosphatase activity; GO:0106307,NA; GO:0006470,protein dephosphorylation; GO:0003674,molecular_function; GO:0005488,binding; GO:0043167,ion binding; GO:0043169,cation binding; GO:0003824,catalytic activity; GO:0004721,phosphoprotein phosphatase activity; GO:0016787,hydrolase activity; GO:0016788,hydrolase activity, …	PF00481.21:Protein phosphatase 2C	--	--	--
Apse001G0011600	27.63	26.79	29.32	29.56	29.21	30.34	37.47	33.73	36.95	25.77	27.58	27.97	28.45	29.96	29.61	GWHBECT00000001	1432687	1437066	-	gene-Apse001G0011600	--	K08819 cyclin-dependent kinase 12/13 [EC:2.7.11.22 2.7.11.23] | (RefSeq) cyclin-dependent kinase C-1 isoform X1 (A)	--	hypothetical protein CICLE_v10025386mg [Citrus clementina]	CDKC1_ARATH RecName: Full=Cyclin-dependent kinase C-1; Short=CDKC;1; EC=2.7.11.22; EC=2.7.11.23;	A0A5C7IQ74_9ROSI RecName: Full=Protein kinase domain-containing protein {ECO:0000259|PROSITE:PS50011};	At5g10270	GO:0000307,cyclin-dependent protein kinase holoenzyme complex; GO:0005829,cytosol; GO:0005634,nucleus; GO:0005524,ATP binding; GO:0004693,cyclin-dependent protein serine/threonine kinase activity; GO:0016301,kinase activity; GO:0106310,NA; GO:0106311,NA; GO:0008353,RNA polymerase II CTD heptapeptide repeat kinase activity; GO:0070816,phosphorylation of RNA polymerase II C-terminal domain; GO:0032…	PF00069.25:Protein kinase domain	--	--	--
Apse001G0011700	3.35	4.07	3.65	3.54	3.65	3.9	4.9	5.27	5.26	1.52	1.13	1.38	2.82	2.69	3.06	GWHBECT00000001	1438226	1441210	-	gene-Apse001G0011700	--	K20843 hydroxyproline O-galactosyltransferase 2/3/4/5/6 [EC:2.4.1.-] | (RefSeq) hydroxyproline O-galactosyltransferase GALT3 isoform X1 (A)	--	hypothetical protein CUMW_017260 [Citrus unshiu]	B3GTG_ARATH RecName: Full=Hydroxyproline O-galactosyltransferase GALT3 {ECO:0000303|PubMed:26690932}; EC=2.4.1.- {ECO:0000269|PubMed:26690932}; AltName: Full=Beta-1,3-galactosyltransferase 16 {ECO:0000305};	A0A5C7IR14_9ROSI RecName: Full=Galectin domain-containing protein {ECO:0000259|PROSITE:PS51304};	At3g06440	GO:0005794,Golgi apparatus; GO:0000139,Golgi membrane; GO:0016021,integral component of membrane; GO:0030246,carbohydrate binding; GO:1990714,hydroxyproline O-galactosyltransferase activity; GO:0010405,arabinogalactan protein metabolic process; GO:0048354,mucilage biosynthetic process involved in seed coat development; GO:0018258,protein O-linked glycosylation via hydroxyproline; GO:0080147,root …	PF01762.21:Galactosyltransferase	--	--	--
Apse001G0011800	20.6	20.99	20.09	20.19	22.26	19.28	11.39	11.55	11.63	24.92	27.25	25.82	20.9	15.19	20.45	GWHBECT00000001	1446709	1494651	-	gene-Apse001G0011800	--	K19525 vacuolar protein sorting-associated protein 13A/C | (RefSeq) uncharacterized protein LOC102625672 isoform X1 (A)	--	PREDICTED: uncharacterized protein LOC102625672 [Citrus sinensis]	--	A0A5C7IR45_9ROSI RecName: Full=C2 domain-containing protein {ECO:0000259|PROSITE:PS50004};	At1g48090	GO:0016021,integral component of membrane; GO:0005575,cellular_component; GO:0016020,membrane; GO:0031224,intrinsic component of membrane; GO:0044425,membrane part	PF16908.5:Vacuolar sorting-associated protein 13, N-terminal	--	--	--
Apse001G0011900	5.78	6.85	7.29	6.65	5.58	5.8	7.44	7.5	8.6	4.41	4.23	4.14	6.28	7.01	6.25	GWHBECT00000001	1496954	1503240	+	gene-Apse001G0011900	--	K01213 galacturan 1,4-alpha-galacturonidase [EC:3.2.1.67] | (RefSeq) polygalacturonase At1g48100-like (A)	ko00040: Pentose and glucuronate interconversions; ko01100: Metabolic pathways	PREDICTED: polygalacturonase At1g48100 [Theobroma cacao]	PGLR4_ARATH RecName: Full=Polygalacturonase At1g48100; Short=PG; EC=3.2.1.15; AltName: Full=Pectinase At1g48100; Flags: Precursor;	A0A5C7IQF2_9ROSI SubName: Full=Uncharacterized protein {ECO:0000313|EMBL:TXG71540.1};	At1g48100	GO:0005618,cell wall; GO:0005576,extracellular region; GO:0004650,polygalacturonase activity; GO:0005975,carbohydrate metabolic process; GO:0009831,plant-type cell wall modification involved in multidimensional cell growth; GO:0003674,molecular_function; GO:0003824,catalytic activity; GO:0004553,hydrolase activity, hydrolyzing O-glycosyl compounds; GO:0016787,hydrolase activity; GO:0016798,hydrol…	PF00295.17:Glycosyl hydrolases family 28	--	--	--
Apse001G0012000	34.35	36.44	34.96	29.74	31.42	31.79	30.5	33.78	33.19	29	29.63	28.42	28.03	28.12	29.72	GWHBECT00000001	1504757	1510805	+	gene-Apse001G0012000	--	K09534 DnaJ homolog subfamily C member 14 | (RefSeq) uncharacterized protein LOC102607296 isoform X1 (A)	--	PREDICTED: uncharacterized protein LOC102607296 isoform X1 [Citrus sinensis]	DJB6_ORYSJ RecName: Full=DnaJ protein ERDJ3B {ECO:0000305}; AltName: Full=Chaperone protein dnaJ B6 {ECO:0000305}; Short=OsDjB6 {ECO:0000303|PubMed:23160806}; AltName: Full=Endoplasmic reticulum dnaJ domain-containing protein 3B {ECO:0000305}; Short=OsERdj3B {ECO:0000303|PubMed:24153418}; Flags: Precursor;	A0A5C7IT13_9ROSI RecName: Full=J domain-containing protein {ECO:0000259|PROSITE:PS50076};	At5g49580	GO:0005788,endoplasmic reticulum lumen; GO:0030544,Hsp70 protein binding; GO:0051082,unfolded protein binding; GO:0006457,protein folding; GO:0005515,protein binding; GO:0003674,molecular_function; GO:0005488,binding; GO:0031072,heat shock protein binding; GO:0008150,biological_process; GO:0009987,cellular process; GO:0005622,intracellular; GO:0005575,cellular_component; GO:0005623,cell; GO:00057…	PF14901.6:Cleavage inducing molecular chaperone	--	--	--
Apse001G0012100	23.36	19.88	20.09	21.22	18.57	20.57	41.26	44.6	42.8	19.44	17.51	18.9	18	17.02	16.14	GWHBECT00000001	1511254	1513402	+	gene-Apse001G0012100	--	--	--	PREDICTED: protein SET-like [Ziziphus jujuba]	--	A0A6P3YTC7_ZIZJJ SubName: Full=protein SET-like {ECO:0000313|RefSeq:XP_015867288.1};	At3g17170	GO:0005840,ribosome; GO:0019843,rRNA binding; GO:0003735,structural constituent of ribosome; GO:0006412,translation; GO:0003674,molecular_function; GO:0003676,nucleic acid binding; GO:0003723,RNA binding; GO:0005488,binding; GO:0097159,organic cyclic compound binding; GO:1901363,heterocyclic compound binding; GO:0005198,structural molecule activity; GO:0008152,metabolic process; GO:0006518,peptid…	PF01250.17:Ribosomal protein S6	--	--	--
Apse001G0012200	0	0	0	0	0.08	0.04	0.04	0.1	0.14	0.19	0.13	0.08	0.05	0	0.09	GWHBECT00000001	1513874	1515010	+	gene-Apse001G0012200	--	K15255 ATP-dependent DNA helicase PIF1 [EC:3.6.4.12] | (RefSeq) ATP-dependent DNA helicase PIF1-like (A)	--	PREDICTED: desiccation-related protein PCC13-62-like [Citrus sinensis]	DRPE_CRAPL RecName: Full=Desiccation-related protein PCC13-62; Flags: Precursor;	A0A5C7IQ76_9ROSI SubName: Full=Uncharacterized protein {ECO:0000313|EMBL:TXG71543.1};	At1g47980	GO:0071465,cellular response to desiccation; GO:1902075,cellular response to salt; GO:0001101,response to acid chemical; GO:0006950,response to stress; GO:0007154,cell communication; GO:0008150,biological_process; GO:0009269,response to desiccation; GO:0009414,response to water deprivation; GO:0009415,response to water; GO:0009605,response to external stimulus; GO:0009628,response to abiotic stim…	PF13668.6:Ferritin-like domain	--	--	--
Apse001G0012300	0.16	0.2	0.09	0	0	0	0	0	0	0	0	0	0.17	0.27	0.06	GWHBECT00000001	1516722	1517865	-	gene-Apse001G0012300	--	K15255 ATP-dependent DNA helicase PIF1 [EC:3.6.4.12] | (RefSeq) ATP-dependent DNA helicase PIF1-like (A)	--	PREDICTED: desiccation-related protein PCC13-62-like [Citrus sinensis]	DRPE_CRAPL RecName: Full=Desiccation-related protein PCC13-62; Flags: Precursor;	A0A5C7ISY5_9ROSI SubName: Full=Uncharacterized protein {ECO:0000313|EMBL:TXG71546.1};	At1g47980	GO:0071465,cellular response to desiccation; GO:1902075,cellular response to salt; GO:0001101,response to acid chemical; GO:0006950,response to stress; GO:0007154,cell communication; GO:0008150,biological_process; GO:0009269,response to desiccation; GO:0009414,response to water deprivation; GO:0009415,response to water; GO:0009605,response to external stimulus; GO:0009628,response to abiotic stim…	PF13668.6:Ferritin-like domain	--	--	--
Apse001G0012400	0	0.08	0.22	0.12	0.17	0.17	0	0	0	0	0	0	0.14	0.11	0.33	GWHBECT00000001	1520288	1521430	+	gene-Apse001G0012400	--	K15255 ATP-dependent DNA helicase PIF1 [EC:3.6.4.12] | (RefSeq) ATP-dependent DNA helicase PIF1-like (A)	--	PREDICTED: desiccation-related protein PCC13-62-like [Citrus sinensis]	DRPE_CRAPL RecName: Full=Desiccation-related protein PCC13-62; Flags: Precursor;	A0A5C7ISY5_9ROSI SubName: Full=Uncharacterized protein {ECO:0000313|EMBL:TXG71546.1};	At1g47980	GO:0071465,cellular response to desiccation; GO:1902075,cellular response to salt; GO:0001101,response to acid chemical; GO:0006950,response to stress; GO:0007154,cell communication; GO:0008150,biological_process; GO:0009269,response to desiccation; GO:0009414,response to water deprivation; GO:0009415,response to water; GO:0009605,response to external stimulus; GO:0009628,response to abiotic stim…	PF13668.6:Ferritin-like domain	--	--	--
Apse001G0012500	0.17	0.32	0.18	0.33	0.29	0.25	0	0	0	0	0	0	0.76	0.79	0.99	GWHBECT00000001	1528562	1529704	+	gene-Apse001G0012500	--	K15255 ATP-dependent DNA helicase PIF1 [EC:3.6.4.12] | (RefSeq) ATP-dependent DNA helicase PIF1-like (A)	--	PREDICTED: desiccation-related protein PCC13-62-like [Citrus sinensis]	DRPE_CRAPL RecName: Full=Desiccation-related protein PCC13-62; Flags: Precursor;	A0A5C7ISY5_9ROSI SubName: Full=Uncharacterized protein {ECO:0000313|EMBL:TXG71546.1};	At1g47980	GO:0071465,cellular response to desiccation; GO:1902075,cellular response to salt; GO:0001101,response to acid chemical; GO:0006950,response to stress; GO:0007154,cell communication; GO:0008150,biological_process; GO:0009269,response to desiccation; GO:0009414,response to water deprivation; GO:0009415,response to water; GO:0009605,response to external stimulus; GO:0009628,response to abiotic stim…	PF13668.6:Ferritin-like domain	--	--	--
Apse001G0012600	1.04	1.12	1.7	2.1	2.27	1.1	0	0	0	0	0	0	3.55	2.88	3.5	GWHBECT00000001	1582647	1583787	-	gene-Apse001G0012600	--	K15255 ATP-dependent DNA helicase PIF1 [EC:3.6.4.12] | (RefSeq) ATP-dependent DNA helicase PIF1-like (A)	--	PREDICTED: desiccation-related protein PCC13-62-like [Citrus sinensis]	DRPE_CRAPL RecName: Full=Desiccation-related protein PCC13-62; Flags: Precursor;	A0A5C7ISY5_9ROSI SubName: Full=Uncharacterized protein {ECO:0000313|EMBL:TXG71546.1};	At1g47980	GO:0071465,cellular response to desiccation; GO:1902075,cellular response to salt; GO:0001101,response to acid chemical; GO:0006950,response to stress; GO:0007154,cell communication; GO:0008150,biological_process; GO:0009269,response to desiccation; GO:0009414,response to water deprivation; GO:0009415,response to water; GO:0009605,response to external stimulus; GO:0009628,response to abiotic stim…	PF13668.6:Ferritin-like domain	--	--	--
Apse001G0012700	0.22	0.2	0.18	0.12	0.37	0.13	0	0	0	0	0	0	0.57	0.34	0.43	GWHBECT00000001	1586416	1587560	+	gene-Apse001G0012700	--	K15255 ATP-dependent DNA helicase PIF1 [EC:3.6.4.12] | (RefSeq) ATP-dependent DNA helicase PIF1-like (A)	--	PREDICTED: desiccation-related protein PCC13-62-like [Citrus sinensis]	DRPE_CRAPL RecName: Full=Desiccation-related protein PCC13-62; Flags: Precursor;	A0A5C7ISY5_9ROSI SubName: Full=Uncharacterized protein {ECO:0000313|EMBL:TXG71546.1};	At1g47980	GO:0071465,cellular response to desiccation; GO:1902075,cellular response to salt; GO:0001101,response to acid chemical; GO:0006950,response to stress; GO:0007154,cell communication; GO:0008150,biological_process; GO:0009269,response to desiccation; GO:0009414,response to water deprivation; GO:0009415,response to water; GO:0009605,response to external stimulus; GO:0009628,response to abiotic stim…	PF13668.6:Ferritin-like domain	--	--	--
Apse001G0012800	0.07	0	0.13	0	0.07	0	0	0	0	0	0	0.07	0	0	0	GWHBECT00000001	1591275	1591805	+	gene-Apse001G0012800	--	K00764 amidophosphoribosyltransferase [EC:2.4.2.14] | (RefSeq) amidophosphoribosyltransferase, chloroplastic-like (A)	ko00230: Purine metabolism; ko00250: Alanine, aspartate and glutamate metabolism; ko01100: Metabolic pathways; ko01110: Biosynthesis of secondary metabolites	PREDICTED: uncharacterized protein LOC102607317 [Citrus sinensis]	NMAT3_ARATH RecName: Full=Nuclear intron maturase 3, mitochondrial {ECO:0000303|PubMed:19946041}; Short=AtnMat3 {ECO:0000303|PubMed:19946041}; EC=3.1.-.-; AltName: Full=Nuclear intron maturase 2 a {ECO:0000303|PubMed:12527773}; Short=AtnMat2a {ECO:0000303|PubMed:12527773}; Flags: Precursor;	A0A5C7IMH8_9ROSI RecName: Full=Reverse transcriptase domain-containing protein {ECO:0000259|PROSITE:PS50878};	At5g04050	GO:0005739,mitochondrion; GO:0003677,DNA binding; GO:0004519,endonuclease activity; GO:0046872,metal ion binding; GO:0003964,RNA-directed DNA polymerase activity; GO:0000373,Group II intron splicing; GO:0006315,homing of group II introns; GO:0090615,mitochondrial mRNA processing; GO:0003674,molecular_function; GO:0003676,nucleic acid binding; GO:0005488,binding; GO:0097159,organic cyclic compound…	PF00078.27:Reverse transcriptase (RNA-dependent DNA polymerase)	--	--	--
Apse001G0013000	0.35	0.44	0.4	0.15	0.04	0.08	0.23	0.52	0.29	0.09	0.23	0.08	0.04	0	0	GWHBECT00000001	1599970	1601142	-	gene-Apse001G0013000	--	K14405 pre-mRNA 3'-end-processing factor FIP1 | (RefSeq) FIP1[V]-like protein isoform X1 (A)	ko03015: mRNA surveillance pathway	Fip1 domain-containing protein, partial [Cephalotus follicularis]	--	A0A5C7IT71_9ROSI RecName: Full=Fip1 domain-containing protein {ECO:0000259|Pfam:PF05182};	--	GO:0005634,nucleus; GO:0005622,intracellular; GO:0005575,cellular_component; GO:0005623,cell; GO:0043231,intracellular membrane-bounded organelle; GO:0043226,organelle; GO:0043227,membrane-bounded organelle; GO:0043229,intracellular organelle; GO:0044424,intracellular part; GO:0044464,cell part	--	--	--	--
Apse001G0013100	0.43	0.75	0.37	0.27	0.09	0.19	0.27	0.17	0.1	0.05	0.05	0.18	0.05	0.19	0.05	GWHBECT00000001	1601212	1603990	-	gene-Apse001G0013100	--	K14405 pre-mRNA 3'-end-processing factor FIP1 | (RefSeq) FIP1[V]-like protein (A)	ko03015: mRNA surveillance pathway	PREDICTED: FIP1[III]	--	A0A5C7IT71_9ROSI RecName: Full=Fip1 domain-containing protein {ECO:0000259|Pfam:PF05182};	--	GO:0005634,nucleus; GO:0005622,intracellular; GO:0005575,cellular_component; GO:0005623,cell; GO:0043231,intracellular membrane-bounded organelle; GO:0043226,organelle; GO:0043227,membrane-bounded organelle; GO:0043229,intracellular organelle; GO:0044424,intracellular part; GO:0044464,cell part	--	--	--	--
Apse001G0013200	1.94	1.86	1.66	1.17	1.15	0.97	1.66	1.85	2.07	2.24	2.82	2.76	0.64	0.55	0.6	GWHBECT00000001	1613968	1616627	-	gene-Apse001G0013200	--	K20291 conserved oligomeric Golgi complex subunit 4 | (RefSeq) pentatricopeptide repeat-containing protein At4g01400, mitochondrial-like (A)	--	PREDICTED: pentatricopeptide repeat-containing protein At3g48810 [Citrus sinensis]	PP270_ARATH RecName: Full=Pentatricopeptide repeat-containing protein At3g48810;	V4S1G4_CITCL SubName: Full=Uncharacterized protein {ECO:0000313|EMBL:ESR32570.1};	At3g48810	--	PF01535.20:PPR repeat	--	--	--
Apse001G0013300	5.36	5.2	6.23	10.02	10.38	11.76	15.48	17.63	21.75	18.53	15.6	21.6	8.97	8.5	8.91	GWHBECT00000001	1617027	1619392	+	gene-Apse001G0013300	--	K23567 ER membrane protein complex subunit 6 | (RefSeq) ER membrane protein complex subunit 6 (A)	--	ER membrane protein complex subunit 6 [Jatropha curcas]	--	A0A5C7IQ87_9ROSI RecName: Full=ER membrane protein complex subunit 6 {ECO:0000256|ARBA:ARBA00020827};	At5g49540	GO:0072546,ER membrane protein complex; GO:0005622,intracellular; GO:0005575,cellular_component; GO:0016021,integral component of membrane; GO:0016020,membrane; GO:0005623,cell; GO:0005737,cytoplasm; GO:0005783,endoplasmic reticulum; GO:0005789,endoplasmic reticulum membrane; GO:0043231,intracellular membrane-bounded organelle; GO:0012505,endomembrane system; GO:0030176,integral component of endo…	PF07019.12:Rab5-interacting protein (Rab5ip)	--	--	--
Apse001G0013400	55.68	57.56	57.68	38.45	38.84	38.52	40.07	41.86	43.78	33.75	33.7	33.56	45.13	47.4	48.68	GWHBECT00000001	1619051	1624664	-	gene-Apse001G0013400	--	K03377 N-acetylneuraminate 9-O-acetyltransferase [EC:2.3.1.45] | (RefSeq) hypothetical protein (A)	--	hypothetical protein CUMW_017580 [Citrus unshiu]	RWA2_ARATH RecName: Full=Protein REDUCED WALL ACETYLATION 2 {ECO:0000303|PubMed:21212300, ECO:0000303|PubMed:21673009}; EC=2.3.1.- {ECO:0000305};	A0A5C7IRV8_9ROSI RecName: Full=Cas1_AcylT domain-containing protein {ECO:0000259|Pfam:PF07779};	At3g06550	GO:0005783,endoplasmic reticulum; GO:0005789,endoplasmic reticulum membrane; GO:0005794,Golgi apparatus; GO:0000139,Golgi membrane; GO:0000138,Golgi trans cisterna; GO:0016021,integral component of membrane; GO:0016407,acetyltransferase activity; GO:0016491,oxidoreductase activity; GO:0005975,carbohydrate metabolic process; GO:0050832,defense response to fungus; GO:0009834,plant-type secondary ce…	PF07779.12:10 TM Acyl Transferase domain found in Cas1p	--	--	--
Apse001G0013500	13.61	13.29	14.53	13.02	13.77	13.62	16.75	15.89	15.92	11.17	11.34	11.75	13.29	12.54	13.78	GWHBECT00000001	1628340	1632532	+	gene-Apse001G0013500	--	K15042 importin subunit alpha-6/7 | (RefSeq) importin subunit alpha-4-like (A)	--	Arm domain-containing protein/IBB domain-containing protein [Cephalotus follicularis]	IMPA1_ARATH RecName: Full=Importin subunit alpha-1 {ECO:0000305}; Short=IMPa-1 {ECO:0000303|PubMed:18836040}; AltName: Full=Karyopherin subunit alpha-1; Short=KAP-alpha-1;	A0A5C7IQN1_9ROSI RecName: Full=Importin subunit alpha {ECO:0000256|PIRNR:PIRNR005673};	At3g06720	GO:0005618,cell wall; GO:0005829,cytosol; GO:0005635,nuclear envelope; GO:0005730,nucleolus; GO:0005634,nucleus; GO:0061608,nuclear import signal receptor activity; GO:0008139,nuclear localization sequence binding; GO:0006607,NLS-bearing protein import into nucleus; GO:0006606,protein import into nucleus; GO:0003674,molecular_function; GO:0140104,molecular carrier activity; GO:0140142,nucleocytop…	PF00514.23:Armadillo/beta-catenin-like repeat	--	--	--
Apse001G0013600	44.78	50.1	46.68	48.85	48.98	42.54	58.92	55.02	48.24	41.77	34.63	35.35	40.09	40.21	41.87	GWHBECT00000001	1632905	1635593	-	gene-Apse001G0013600	--	--	--	--	--	--	--	--	--	--	--	--
Apse001G0013700	58.11	60.08	62.44	94.84	88.02	95.93	73.73	79.33	82.49	123.88	131.37	140.86	116.11	140.26	119.82	GWHBECT00000001	1640850	1641332	+	gene-Apse001G0013700	--	--	--	hypothetical protein MANES_15G002400 [Manihot esculenta]	--	A0A2C9UBR8_MANES SubName: Full=Uncharacterized protein {ECO:0000313|EMBL:OAY27631.1};	--	GO:0016021,integral component of membrane; GO:0005575,cellular_component; GO:0016020,membrane; GO:0031224,intrinsic component of membrane; GO:0044425,membrane part	--	--	--	--
Apse001G0013800	20.95	22.26	21.19	20.51	22.66	19.71	17.45	17.1	18.9	14.8	15.93	14.02	17.32	15.34	17.04	GWHBECT00000001	1645754	1650098	+	gene-Apse001G0013800	--	K14376 poly(A) polymerase [EC:2.7.7.19] | (RefSeq) nuclear poly(A) polymerase 3 (A)	ko03015: mRNA surveillance pathway	PREDICTED: nuclear poly(A) polymerase 3 [Citrus sinensis]	PAPS3_ARATH RecName: Full=Nuclear poly(A) polymerase 3 {ECO:0000303|PubMed:18479511}; Short=PAP(III) {ECO:0000305}; Short=Poly(A) polymerase III {ECO:0000305}; EC=2.7.7.19 {ECO:0000269|PubMed:15297145}; AltName: Full=Polynucleotide adenylyltransferase 3 {ECO:0000305};	A0A5C7ISZ5_9ROSI RecName: Full=Poly(A) polymerase {ECO:0000256|PIRNR:PIRNR018425}; EC=2.7.7.19 {ECO:0000256|PIRNR:PIRNR018425};	At3g06560	GO:0005737,cytoplasm; GO:0005634,nucleus; GO:0005524,ATP binding; GO:0046872,metal ion binding; GO:0004652,polynucleotide adenylyltransferase activity; GO:0003723,RNA binding; GO:0006378,mRNA polyadenylation; GO:0000166,nucleotide binding; GO:0003674,molecular_function; GO:0005488,binding; GO:0008144,drug binding; GO:0017076,purine nucleotide binding; GO:0030554,adenyl nucleotide binding; GO:0032…	PF04928.17:Poly(A) polymerase central domain	--	--	--
Apse001G0013900	0.23	0.36	0.33	0.15	0.22	0.15	0.3	0.19	0.33	0.53	0.31	0.22	0.09	0.1	0.09	GWHBECT00000001	1651600	1652106	+	gene-Apse001G0013900	--	--	--	Pectinesterase inhibitor [Litchi chinensis]	CVIF1_ARATH RecName: Full=Cell wall / vacuolar inhibitor of fructosidase 1; Short=AtC/VIF1; Flags: Precursor;	A0A5C7IR30_9ROSI RecName: Full=PMEI domain-containing protein {ECO:0000259|SMART:SM00856};	At1g47960	GO:0005618,cell wall; GO:0005773,vacuole; GO:0004857,enzyme inhibitor activity; GO:0043086,negative regulation of catalytic activity; GO:0003674,molecular_function; GO:0098772,molecular function regulator; GO:0030234,enzyme regulator activity; GO:0008150,biological_process; GO:0044092,negative regulation of molecular function; GO:0050790,regulation of catalytic activity; GO:0065007,biological reg…	PF04043.15:Plant invertase/pectin methylesterase inhibitor	--	--	--
Apse001G0014000	24.96	22.73	23.44	42.13	36.2	40.07	27.94	29.07	29.65	32.29	32.1	32.53	42.06	41.75	34.65	GWHBECT00000001	1655992	1656747	+	gene-Apse001G0014000	--	--	--	Pectinesterase inhibitor [Litchi chinensis]	CVIF1_ARATH RecName: Full=Cell wall / vacuolar inhibitor of fructosidase 1; Short=AtC/VIF1; Flags: Precursor;	A0A5C7IR30_9ROSI RecName: Full=PMEI domain-containing protein {ECO:0000259|SMART:SM00856};	At1g47960	GO:0005618,cell wall; GO:0005773,vacuole; GO:0004857,enzyme inhibitor activity; GO:0043086,negative regulation of catalytic activity; GO:0003674,molecular_function; GO:0098772,molecular function regulator; GO:0030234,enzyme regulator activity; GO:0008150,biological_process; GO:0044092,negative regulation of molecular function; GO:0050790,regulation of catalytic activity; GO:0065007,biological reg…	PF04043.15:Plant invertase/pectin methylesterase inhibitor	--	--	--
Apse001G0014100	12.8	11.6	11.17	74.09	73.78	77.82	54.68	53.68	53.1	3.72	2.88	2.92	60.09	66.89	63.08	GWHBECT00000001	1663466	1664193	+	gene-Apse001G0014100	--	--	--	hypothetical protein CICLE_v10006032mg [Citrus clementina]	CVIF1_ARATH RecName: Full=Cell wall / vacuolar inhibitor of fructosidase 1; Short=AtC/VIF1; Flags: Precursor;	V4S6Q0_CITCL RecName: Full=PMEI domain-containing protein {ECO:0000259|SMART:SM00856};	At3g17130	GO:0005618,cell wall; GO:0005773,vacuole; GO:0004857,enzyme inhibitor activity; GO:0043086,negative regulation of catalytic activity; GO:0003674,molecular_function; GO:0098772,molecular function regulator; GO:0030234,enzyme regulator activity; GO:0008150,biological_process; GO:0044092,negative regulation of molecular function; GO:0050790,regulation of catalytic activity; GO:0065007,biological reg…	PF04043.15:Plant invertase/pectin methylesterase inhibitor	--	--	--
Apse001G0014200	6.81	7.2	7.21	9.55	9	8.09	9.36	9.95	9.43	2.69	2.79	3.03	5.8	4.81	5.02	GWHBECT00000001	1665550	1668214	-	gene-Apse001G0014200	--	--	--	hypothetical protein CICLE_v10005745mg [Citrus clementina]	--	A0A5C7IQJ3_9ROSI SubName: Full=Uncharacterized protein {ECO:0000313|EMBL:TXG71561.1};	--	GO:0016021,integral component of membrane; GO:0005575,cellular_component; GO:0016020,membrane; GO:0031224,intrinsic component of membrane; GO:0044425,membrane part	PF06398.11:Integral peroxisomal membrane peroxin	--	--	--
Apse001G0014300	42.76	38.56	40.97	30.95	31.09	31.39	26.85	27.6	27.24	23.48	22.77	23.89	29.45	31.33	32.17	GWHBECT00000001	1671879	1676567	-	gene-Apse001G0014300	--	K18674 N-acetylgalactosamine kinase [EC:2.7.1.157] | (RefSeq) galactokinase-like (A)	--	PREDICTED: galactokinase-like [Ziziphus jujuba]	GALK1_ARATH RecName: Full=Galactokinase; EC=2.7.1.6; AltName: Full=Galactose kinase;	A0A5C7IT34_9ROSI SubName: Full=Uncharacterized protein {ECO:0000313|EMBL:TXG71562.1};	At3g06580	GO:0005829,cytosol; GO:0005524,ATP binding; GO:0004335,galactokinase activity; GO:0046872,metal ion binding; GO:0046835,carbohydrate phosphorylation; GO:0006012,galactose metabolic process; GO:0000166,nucleotide binding; GO:0003674,molecular_function; GO:0005488,binding; GO:0008144,drug binding; GO:0017076,purine nucleotide binding; GO:0030554,adenyl nucleotide binding; GO:0032553,ribonucleotide …	PF10509.9:Galactokinase galactose-binding signature	--	--	--
Apse001G0014400	37.78	35.96	37.14	39.68	37.77	40.29	43.14	45.05	46.54	58.59	58.24	59.59	44.01	41.16	43.42	GWHBECT00000001	1677437	1680876	-	gene-Apse001G0014400	--	K24104 GPN-loop GTPase | (RefSeq) hypothetical protein (A)	--	hypothetical protein CICLE_v10005025mg [Citrus clementina]	QQT2_ARATH RecName: Full=GPN-loop GTPase QQT2 {ECO:0000305}; EC=3.6.5.- {ECO:0000305}; AltName: Full=Protein QUATRE QUART 2 {ECO:0000303|PubMed:17419841};	A0A7N2LWY6_QUELO SubName: Full=Uncharacterized protein {ECO:0000313|EnsemblPlants:QL06p012791:mrna};	At4g21800	GO:0005874,microtubule; GO:0005634,nucleus; GO:0009524,phragmoplast; GO:0005819,spindle; GO:0005525,GTP binding; GO:0003924,GTPase activity; GO:0051301,cell division; GO:0009793,embryo development ending in seed dormancy; GO:0000166,nucleotide binding; GO:0001882,nucleoside binding; GO:0001883,purine nucleoside binding; GO:0003674,molecular_function; GO:0005488,binding; GO:0017076,purine nucleoti…	PF03029.17:Conserved hypothetical ATP binding protein	--	--	--
Apse001G0014500	20.13	19.24	20.79	14.03	15.27	14.32	18.08	17.61	17.56	16.58	15.81	15.28	15.01	10.8	13.77	GWHBECT00000001	1684178	1686443	+	gene-Apse001G0014500	--	K13207 CUG-BP- and ETR3-like factor | (RefSeq) flowering time control protein FCA isoform X1 (A)	--	hypothetical protein CICLE_v10006289mg [Citrus clementina]	FCA_ARATH RecName: Full=Flowering time control protein FCA;	A0A5C7IQ98_9ROSI SubName: Full=Uncharacterized protein {ECO:0000313|EMBL:TXG71563.1};	At4g16280	GO:0005737,cytoplasm; GO:0005634,nucleus; GO:1990904,ribonucleoprotein complex; GO:0003729,mRNA binding; GO:0003723,RNA binding; GO:0030154,cell differentiation; GO:0009908,flower development; GO:0003674,molecular_function; GO:0003676,nucleic acid binding; GO:0005488,binding; GO:0097159,organic cyclic compound binding; GO:1901363,heterocyclic compound binding; GO:0008150,biological_process; GO:00…	PF00076.22:RNA recognition motif. (a.k.a. RRM, RBD, or RNP domain)	--	--	--
Apse001G0014600	42.15	38.58	40.16	25.84	29.39	27.61	30.54	29.46	30.05	24.09	25.31	24.08	27.65	26.82	26.94	GWHBECT00000001	1689836	1695001	+	gene-Apse001G0014600	--	K13207 CUG-BP- and ETR3-like factor | (RefSeq) CUGBP Elav-like family member 6 (A)	--	FCA isoform 1 [Citrus trifoliata]	FCA_ARATH RecName: Full=Flowering time control protein FCA;	A0A5C7IQ98_9ROSI SubName: Full=Uncharacterized protein {ECO:0000313|EMBL:TXG71563.1};	At4g16280	GO:0005737,cytoplasm; GO:0005634,nucleus; GO:1990904,ribonucleoprotein complex; GO:0003729,mRNA binding; GO:0003723,RNA binding; GO:0030154,cell differentiation; GO:0009908,flower development; GO:0003674,molecular_function; GO:0003676,nucleic acid binding; GO:0005488,binding; GO:0097159,organic cyclic compound binding; GO:1901363,heterocyclic compound binding; GO:0008150,biological_process; GO:00…	PF00076.22:RNA recognition motif. (a.k.a. RRM, RBD, or RNP domain)	--	--	--
Apse001G0014700	4.39	4.39	4.24	0.95	1.05	0.97	1.99	2.35	2.14	2.46	2.3	2.67	1.72	1.74	1.72	GWHBECT00000001	1714444	1722135	+	gene-Apse001G0014700	--	K12815 pre-mRNA-splicing factor ATP-dependent RNA helicase DHX38/PRP16 [EC:3.6.4.13] | (RefSeq) pre-mRNA-splicing factor ATP-dependent RNA helicase DEAH7 (A)	ko03040: Spliceosome	PREDICTED: pre-mRNA-splicing factor ATP-dependent RNA helicase DEAH7 [Citrus sinensis]	PRP16_ARATH RecName: Full=Pre-mRNA-splicing factor ATP-dependent RNA helicase DEAH7 {ECO:0000305}; EC=3.6.4.13; AltName: Full=DEAH RNA helicase homolog PRP16 {ECO:0000303|PubMed:17008405, ECO:0000303|PubMed:26237376}; AltName: Full=Protein CLUMSY VEIN {ECO:0000303|PubMed:25384462}; AltName: Full=Protein EMBRYO DEFECTIVE 3011 {ECO:0000305}; AltName: Full=Protein PSR1-INTERACTING PROTEIN 1 {ECO:000…	A0A5C7HH23_9ROSI SubName: Full=Uncharacterized protein {ECO:0000313|EMBL:TXG56078.1};	At5g13010	GO:0005634,nucleus; GO:0005681,spliceosomal complex; GO:0005524,ATP binding; GO:0016787,hydrolase activity; GO:0003723,RNA binding; GO:0003724,RNA helicase activity; GO:0050832,defense response to fungus; GO:0009793,embryo development ending in seed dormancy; GO:0010467,gene expression; GO:0045087,innate immune response; GO:0000398,mRNA splicing, via spliceosome; GO:0031334,positive regulation of…	PF04408.23:Helicase associated domain (HA2)	--	--	--
Apse001G0014800	8.96	8.11	8.25	7.89	8.06	8.9	17.9	15.07	19.23	6.4	5.31	4.53	5.94	7.09	6.26	GWHBECT00000001	1726253	1727661	+	gene-Apse001G0014800	--	--	--	PREDICTED: uncharacterized protein LOC104881475 [Vitis vinifera]	--	A0A5C7IQP1_9ROSI SubName: Full=Uncharacterized protein {ECO:0000313|EMBL:TXG71565.1};	--	--	--	--	--	--
Apse001G0014900	1.28	1.44	1.45	0.7	1.04	0.99	1.3	0.75	1.36	0.78	1.51	1.41	0.97	1.52	1.36	GWHBECT00000001	1728193	1729707	-	gene-Apse001G0014900	--	K00430 peroxidase [EC:1.11.1.7] | (RefSeq) peroxidase 40 (A)	ko00940: Phenylpropanoid biosynthesis; ko01100: Metabolic pathways; ko01110: Biosynthesis of secondary metabolites	peroxidase 40 [Hevea brasiliensis]	PER40_ARATH RecName: Full=Peroxidase 40; Short=Atperox P40; EC=1.11.1.7; Flags: Precursor;	A0A5C7IT05_9ROSI RecName: Full=Peroxidase {ECO:0000256|ARBA:ARBA00012313, ECO:0000256|RuleBase:RU362060}; EC=1.11.1.7 {ECO:0000256|ARBA:ARBA00012313, ECO:0000256|RuleBase:RU362060};	At4g16270	GO:0005576,extracellular region; GO:0020037,heme binding; GO:0046872,metal ion binding; GO:0004601,peroxidase activity; GO:0042744,hydrogen peroxide catabolic process; GO:0006979,response to oxidative stress; GO:0003674,molecular_function; GO:0005488,binding; GO:0046906,tetrapyrrole binding; GO:0048037,cofactor binding; GO:0097159,organic cyclic compound binding; GO:1901363,heterocyclic compound …	PF00141.23:Peroxidase	--	--	--
Apse001G0015000	21.62	22.18	23.68	13.02	13.79	13.7	5.54	5.54	4.7	11.48	11.62	12.03	9.06	9.49	8.31	GWHBECT00000001	1740296	1742286	-	gene-Apse001G0015000	--	K12835 ATP-dependent RNA helicase DDX42 [EC:3.6.4.13] | (RefSeq) DEAD-box ATP-dependent RNA helicase 24 isoform X1 (A)	ko03040: Spliceosome	PREDICTED: probable WRKY transcription factor 48 [Gossypium hirsutum]	WRK48_ARATH RecName: Full=Probable WRKY transcription factor 48; AltName: Full=WRKY DNA-binding protein 48;	A0A5C7IQA2_9ROSI RecName: Full=WRKY domain-containing protein {ECO:0000259|PROSITE:PS50811};	At5g49520	GO:0005634,nucleus; GO:0003677,DNA binding; GO:0003700,DNA-binding transcription factor activity; GO:0000976,transcription regulatory region sequence-specific DNA binding; GO:0042742,defense response to bacterium; GO:0045893,positive regulation of transcription, DNA-templated; GO:0009617,response to bacterium; GO:0010200,response to chitin; GO:0003674,molecular_function; GO:0003676,nucleic acid b…	PF03106.15:WRKY DNA -binding domain	WRKY	TF	WRKY
Apse001G0015100	7.02	6.85	8	6.19	7.06	6.78	7.97	8.23	7.98	6.49	5.45	5.26	5.89	6.53	6.56	GWHBECT00000001	1758492	1761993	-	gene-Apse001G0015100	--	--	--	Prefoldin subunit [Corchorus olitorius]	PFD3_ARATH RecName: Full=Probable prefoldin subunit 3;	A0A5C7IR41_9ROSI RecName: Full=Prefoldin subunit 3 {ECO:0000256|PIRNR:PIRNR016396};	At5g49510	GO:0005737,cytoplasm; GO:0005829,cytosol; GO:0005844,polysome; GO:0016272,prefoldin complex; GO:0015631,tubulin binding; GO:0007017,microtubule-based process; GO:0006457,protein folding; GO:0007021,tubulin complex assembly; GO:0005515,protein binding; GO:0003674,molecular_function; GO:0005488,binding; GO:0008092,cytoskeletal protein binding; GO:0008150,biological_process; GO:0009987,cellular proc…	PF02996.17:Prefoldin subunit	--	--	--
Apse001G0015400	39.82	41.17	39.92	15.96	16.36	16.32	11.13	10.66	10.51	39.25	31.68	35.09	16.8	17.07	16.64	GWHBECT00000001	1795298	1796537	-	gene-Apse001G0015400	--	--	--	Myc-type, basic helix-loop-helix (bHLH) domain containing protein [Trema orientalis]	BH148_ARATH RecName: Full=Transcription factor bHLH148 {ECO:0000303|PubMed:24009530}; AltName: Full=ATBS1 interacting factor 2 {ECO:0000303|PubMed:20023194}; AltName: Full=Basic helix-loop-helix protein 148 {ECO:0000303|PubMed:24009530}; Short=AtbHLH148 {ECO:0000303|PubMed:24009530}; Short=bHLH 148 {ECO:0000303|PubMed:24009530}; AltName: Full=Protein RSA1 INTERACTING TRANSCRIPTION FACTOR 1 {ECO:0…	A0A5C7IR71_9ROSI SubName: Full=Uncharacterized protein {ECO:0000313|EMBL:TXG71569.1};	At3g06590	GO:0005634,nucleus; GO:0003700,DNA-binding transcription factor activity; GO:0046983,protein dimerization activity; GO:0043565,sequence-specific DNA binding; GO:0000976,transcription regulatory region sequence-specific DNA binding; GO:0006355,regulation of transcription, DNA-templated; GO:0042542,response to hydrogen peroxide; GO:0006979,response to oxidative stress; GO:0009651,response to salt s…	--	--	--	--
Apse001G0015500	0	0.11	0.2	0.11	0.17	0.06	0.06	0	0	0.07	0.17	0.06	0.19	0.08	0.13	GWHBECT00000001	1804031	1804868	-	gene-Apse001G0015500	--	--	--	hypothetical protein CFOL_v3_15190 [Cephalotus follicularis]	SINE3_ARATH RecName: Full=Protein SINE3 {ECO:0000303|PubMed:24891605};	A0A5C7IQH7_9ROSI SubName: Full=Uncharacterized protein {ECO:0000313|EMBL:TXG71570.1};	At3g06600	GO:0016021,integral component of membrane; GO:0005635,nuclear envelope; GO:0031965,nuclear membrane; GO:0005575,cellular_component; GO:0016020,membrane; GO:0031224,intrinsic component of membrane; GO:0044425,membrane part; GO:0005622,intracellular; GO:0005623,cell; GO:0005634,nucleus; GO:0043231,intracellular membrane-bounded organelle; GO:0012505,endomembrane system; GO:0031967,organelle envelop…	--	--	--	--
Apse001G0015600	0.79	0.85	1	1.15	1.64	1.19	1.36	1.36	1.25	2.38	2.29	2.36	1.65	1.58	1.55	GWHBECT00000001	1809895	1812812	+	gene-Apse001G0015600	--	K10735 GINS complex subunit 4 | (RefSeq) hypothetical protein (A)	--	hypothetical protein CICLE_v10005849mg [Citrus clementina]	--	A0A5C7IQK6_9ROSI RecName: Full=DNA replication complex GINS protein SLD5 {ECO:0000256|PIRNR:PIRNR007764};	At5g49010	GO:0005634,nucleus; GO:0006261,DNA-dependent DNA replication; GO:0006260,DNA replication; GO:0008152,metabolic process; GO:0006139,nucleobase-containing compound metabolic process; GO:0006259,DNA metabolic process; GO:0006725,cellular aromatic compound metabolic process; GO:0006807,nitrogen compound metabolic process; GO:0008150,biological_process; GO:0009058,biosynthetic process; GO:0009059,macr…	PF05916.11:GINS complex protein	--	--	--
Apse001G0015700	117.47	124.82	125.17	84.48	89.19	83.67	30.03	27.48	28.9	92.05	81.25	85.6	47.4	53.22	52.39	GWHBECT00000001	1812844	1813601	-	gene-Apse001G0015700	--	K02183 calmodulin | (RefSeq) calmodulin-like (A)	ko04016: MAPK signaling pathway - plant; ko04070: Phosphatidylinositol signaling system; ko04626: Plant-pathogen interaction	calmodulin-like [Durio zibethinus]	CP1_ARATH RecName: Full=Calcium-binding protein CP1; AltName: Full=NaCl-inducible Ca2+-binding protein {ECO:0000303|PubMed:9678579}; Short=AtCP1 {ECO:0000303|PubMed:9678579};	A0A5C7IT41_9ROSI SubName: Full=Uncharacterized protein {ECO:0000313|EMBL:TXG71572.1};	At5g49480	GO:0005829,cytosol; GO:0009536,plastid; GO:0005509,calcium ion binding; GO:0042538,hyperosmotic salinity response; GO:0003674,molecular_function; GO:0005488,binding; GO:0046872,metal ion binding; GO:0043167,ion binding; GO:0043169,cation binding; GO:0006950,response to stress; GO:0006970,response to osmotic stress; GO:0006972,hyperosmotic response; GO:0008150,biological_process; GO:0009628,respon…	PF00036.32:EF hand	--	--	--
Apse001G0015800	45.21	44.35	44.46	32.02	33.38	34.93	35.19	37.29	37	25.05	25.96	25.63	33.1	31.87	34.89	GWHBECT00000001	1818230	1825440	-	gene-Apse001G0015800	--	--	--	hypothetical protein CUMW_017790 [Citrus unshiu]	--	A0A5C7IQB0_9ROSI SubName: Full=Uncharacterized protein {ECO:0000313|EMBL:TXG71573.1};	At4g16170	GO:0016021,integral component of membrane; GO:0005575,cellular_component; GO:0016020,membrane; GO:0031224,intrinsic component of membrane; GO:0044425,membrane part	PF04055.21:Radical SAM superfamily	--	--	--
Apse001G0015900	2.51	2.02	1.44	0.74	0.79	0.87	1.21	0.96	1.19	0.45	0.5	0.36	0.63	0.75	0.75	GWHBECT00000001	1828052	1831401	+	gene-Apse001G0015900	--	K17616 CTD small phosphatase-like protein 2 [EC:3.1.3.-] | (RefSeq) hypothetical protein (A)	--	hypothetical protein CICLE_v10005213mg [Citrus clementina]	TIM50_PHYIN RecName: Full=Mitochondrial import inner membrane translocase subunit TIM50; AltName: Full=NIF domain protein 3; Flags: Precursor;	A0A5C7IRY2_9ROSI RecName: Full=FCP1 homology domain-containing protein {ECO:0000259|PROSITE:PS50969};	At5g11860	GO:0016021,integral component of membrane; GO:0005744,TIM23 mitochondrial import inner membrane translocase complex; GO:0015031,protein transport; GO:0008104,protein localization; GO:0006810,transport; GO:0008150,biological_process; GO:0015833,peptide transport; GO:0033036,macromolecule localization; GO:0042886,amide transport; GO:0045184,establishment of protein localization; GO:0051179,localiza…	PF03031.18:NLI interacting factor-like phosphatase	--	--	--
Apse001G0016000	32.96	32.37	32.4	35.16	32.61	33.56	43.02	46.66	47.95	18.96	19.02	19.52	25.52	23.98	26.94	GWHBECT00000001	1831754	1835584	-	gene-Apse001G0016000	--	K01102 pyruvate dehydrogenase phosphatase [EC:3.1.3.43] | (RefSeq) hypothetical protein (A)	--	hypothetical protein CICLE_v10005185mg [Citrus clementina]	P2C42_ARATH RecName: Full=Probable protein phosphatase 2C 42; Short=AtPP2C42; EC=3.1.3.16;	A0A5C7IQQ0_9ROSI RecName: Full=Protein-serine/threonine phosphatase {ECO:0000256|ARBA:ARBA00013081}; EC=3.1.3.16 {ECO:0000256|ARBA:ARBA00013081};	At3g17090	GO:0046872,metal ion binding; GO:0106306,NA; GO:0106307,NA; GO:0003674,molecular_function; GO:0005488,binding; GO:0043167,ion binding; GO:0043169,cation binding	PF00481.21:Protein phosphatase 2C	--	--	--
Apse001G0016200	0.04	0.02	0	0	0	0	0	0	0.02	0	0	0.04	0.02	0	0	GWHBECT00000001	1852330	1855864	+	gene-Apse001G0016200	--	K06611 stachyose synthetase [EC:2.4.1.67] | (RefSeq) hypothetical protein (A)	ko00052: Galactose metabolism; ko01100: Metabolic pathways	hypothetical protein CUMW_017820, partial [Citrus unshiu]	STSYN_PEA RecName: Full=Stachyose synthase; EC=2.4.1.67; AltName: Full=Galactinol--raffinose galactosyltransferase; Flags: Precursor;	A0A5C7IT12_9ROSI RecName: Full=Galactinol--sucrose galactosyltransferase {ECO:0000256|ARBA:ARBA00012708}; EC=2.4.1.82 {ECO:0000256|ARBA:ARBA00012708};	At4g01970	GO:0005737,cytoplasm; GO:0047268,galactinol-raffinose galactosyltransferase activity; GO:0009312,oligosaccharide biosynthetic process; GO:0033532,stachyose biosynthetic process; GO:0003674,molecular_function; GO:0003824,catalytic activity; GO:0008378,galactosyltransferase activity; GO:0016740,transferase activity; GO:0016757,transferase activity, transferring glycosyl groups; GO:0016758,transfera…	PF05691.12:Raffinose synthase or seed imbibition protein Sip1	--	--	--
Apse001G0016300	1.79	2.18	1.77	1.95	2.01	2.09	2.28	2.19	2.47	3.07	2.16	2.12	1.74	1.65	1.9	GWHBECT00000001	1857469	1858887	-	gene-Apse001G0016300	--	K10581 ubiquitin-conjugating enzyme E2 O [EC:2.3.2.24] | (RefSeq) putative ubiquitin-conjugating enzyme E2 38 (A)	ko04120: Ubiquitin mediated proteolysis	putative ubiquitin-conjugating enzyme E2 38 [Hevea brasiliensis]	UBC25_ARATH RecName: Full=Probable ubiquitin-conjugating enzyme E2 25; EC=2.3.2.23; AltName: Full=E2 ubiquitin-conjugating enzyme 25; AltName: Full=Ubiquitin carrier protein 25;	V4S6S6_CITCL RecName: Full=UBC core domain-containing protein {ECO:0000259|PROSITE:PS50127};	At3g15355	GO:0005634,nucleus; GO:0005524,ATP binding; GO:0061631,ubiquitin conjugating enzyme activity; GO:0006301,postreplication repair; GO:0070534,protein K63-linked ubiquitination; GO:0000209,protein polyubiquitination; GO:0000166,nucleotide binding; GO:0003674,molecular_function; GO:0005488,binding; GO:0008144,drug binding; GO:0017076,purine nucleotide binding; GO:0030554,adenyl nucleotide binding; GO…	PF00179.26:Ubiquitin-conjugating enzyme	--	--	--
Apse001G0016400	0	0	0	0.04	0	0	0	0	0	0	0	0	0	0	0	GWHBECT00000001	1879421	1881112	-	gene-Apse001G0016400	--	K10581 ubiquitin-conjugating enzyme E2 O [EC:2.3.2.24] | (RefSeq) putative ubiquitin-conjugating enzyme E2 38 (A)	ko04120: Ubiquitin mediated proteolysis	PREDICTED: putative ubiquitin-conjugating enzyme E2 38 isoform X2 [Juglans regia]	UBC25_ARATH RecName: Full=Probable ubiquitin-conjugating enzyme E2 25; EC=2.3.2.23; AltName: Full=E2 ubiquitin-conjugating enzyme 25; AltName: Full=Ubiquitin carrier protein 25;	A0A5C7IR54_9ROSI SubName: Full=Uncharacterized protein {ECO:0000313|EMBL:TXG71578.1};	At3g15355	GO:0005634,nucleus; GO:0005524,ATP binding; GO:0061631,ubiquitin conjugating enzyme activity; GO:0006301,postreplication repair; GO:0070534,protein K63-linked ubiquitination; GO:0000209,protein polyubiquitination; GO:0000166,nucleotide binding; GO:0003674,molecular_function; GO:0005488,binding; GO:0008144,drug binding; GO:0017076,purine nucleotide binding; GO:0030554,adenyl nucleotide binding; GO…	PF00179.26:Ubiquitin-conjugating enzyme	--	--	--
Apse001G0016700	0	0	0	0	0	0	0.05	0	0.06	0	0	0	0	0	0	GWHBECT00000001	1888165	1890914	-	gene-Apse001G0016700	--	K10581 ubiquitin-conjugating enzyme E2 O [EC:2.3.2.24] | (RefSeq) putative ubiquitin-conjugating enzyme E2 38 (A)	ko04120: Ubiquitin mediated proteolysis	PREDICTED: putative ubiquitin-conjugating enzyme E2 38 [Gossypium hirsutum]	UBC23_ARATH RecName: Full=Probable ubiquitin-conjugating enzyme E2 23; EC=2.3.2.23; AltName: Full=E2 ubiquitin-conjugating enzyme 23; AltName: Full=Ubiquitin carrier protein 23;	A0A5C7IR54_9ROSI SubName: Full=Uncharacterized protein {ECO:0000313|EMBL:TXG71578.1};	At2g16920	GO:0005829,cytosol; GO:0005524,ATP binding; GO:0061631,ubiquitin conjugating enzyme activity; GO:0000166,nucleotide binding; GO:0003674,molecular_function; GO:0005488,binding; GO:0008144,drug binding; GO:0017076,purine nucleotide binding; GO:0030554,adenyl nucleotide binding; GO:0032553,ribonucleotide binding; GO:0032555,purine ribonucleotide binding; GO:0032559,adenyl ribonucleotide binding; GO:…	PF00179.26:Ubiquitin-conjugating enzyme	--	--	--
Apse001G0016800	39.94	37.67	37.59	38.4	39.18	40.81	54.37	56.02	61.23	39.03	32.68	36	35.29	37.87	37.59	GWHBECT00000001	1893704	1896178	-	gene-Apse001G0016800	--	K01692 enoyl-CoA hydratase [EC:4.2.1.17] | (RefSeq) probable enoyl-CoA hydratase 1, peroxisomal (A)	ko00071: Fatty acid degradation; ko00280: Valine, leucine and isoleucine degradation; ko00310: Lysine degradation; ko00360: Phenylalanine metabolism; ko00380: Tryptophan metabolism; ko00410: beta-Alanine metabolism; ko00640: Propanoate metabolism; ko00650: Butanoate metabolism; ko00903: Limonene and pinene degradation; ko01100: Metabolic pathways; ko01110: Biosynthesis of secondary metabolites; k…	PREDICTED: short-chain-enoyl-CoA hydratase [Citrus sinensis]	ECH1P_ARATH RecName: Full=Probable enoyl-CoA hydratase 1, peroxisomal {ECO:0000305}; EC=4.2.1.17 {ECO:0000305}; AltName: Full=Enoyl-CoA hydratase isoform A {ECO:0000303|PubMed:17951448};	A0A5C7IR54_9ROSI SubName: Full=Uncharacterized protein {ECO:0000313|EMBL:TXG71578.1};	At4g16210	GO:0005777,peroxisome; GO:0004300,enoyl-CoA hydratase activity; GO:0006635,fatty acid beta-oxidation; GO:0003674,molecular_function; GO:0003824,catalytic activity; GO:0016829,lyase activity; GO:0016835,carbon-oxygen lyase activity; GO:0016836,hydro-lyase activity; GO:0008152,metabolic process; GO:0006082,organic acid metabolic process; GO:0055114,oxidation-reduction process; GO:0006629,lipid meta…	PF00378.20:Enoyl-CoA hydratase/isomerase	--	--	--
Apse001G0016900	46.53	45.37	45.71	42.08	44.17	44.38	49.67	51.87	50.71	41.18	43.81	43.3	44.33	45.1	42.56	GWHBECT00000001	1902799	1904395	+	gene-Apse001G0016900	--	--	--	hypothetical protein CUMW_186610, partial [Citrus unshiu]	--	A0A5C7IR80_9ROSI SubName: Full=Uncharacterized protein {ECO:0000313|EMBL:TXG71579.1};	At5g49400	--	PF13917.6:Zinc knuckle	--	--	--
Apse001G0017000	11.24	11.63	13.17	13.6	12.18	13.25	14.13	13.08	14.27	9.58	9.4	9.09	12.26	14.36	13.28	GWHBECT00000001	1905572	1907879	+	gene-Apse001G0017000	--	K03017 DNA-directed RNA polymerase II subunit RPB9 | (RefSeq) DNA-directed RNA polymerases II, IV and V subunit 9A (A)	ko03020: RNA polymerase	hypothetical protein CICLE_v10006256mg [Citrus clementina]	RPB9A_ARATH RecName: Full=DNA-directed RNA polymerases II, IV and V subunit 9A;	V4RY23_CITCL RecName: Full=DNA-directed RNA polymerase subunit {ECO:0000256|PIRNR:PIRNR005586};	At3g16980	GO:0005730,nucleolus; GO:0005665,RNA polymerase II, core complex; GO:0000419,RNA polymerase V complex; GO:0003899,DNA-directed 5'-3' RNA polymerase activity; GO:0003676,nucleic acid binding; GO:0008270,zinc ion binding; GO:0001193,maintenance of transcriptional fidelity during DNA-templated transcription elongation from RNA polymerase II promoter; GO:0006379,mRNA cleavage; GO:0006367,transcriptio…	PF01096.18:Transcription factor S-II (TFIIS)	--	--	--
Apse001G0017100	13.1	14.01	13.62	11.39	11.52	11.09	9.69	9.71	10.12	11.12	11.9	10.68	10.98	8.6	10.75	GWHBECT00000001	1908060	1919690	-	gene-Apse001G0017100	--	K11797 PH-interacting protein | (RefSeq) PH-interacting protein isoform X1 (A)	--	PREDICTED: PH-interacting protein isoform X1 [Citrus sinensis]	ATG16_ARATH RecName: Full=Autophagy-related protein 16 {ECO:0000305};	A0A5C7IQI7_9ROSI SubName: Full=Uncharacterized protein {ECO:0000313|EMBL:TXG71580.1};	At5g49430	GO:0000421,autophagosome membrane; GO:0000045,autophagosome assembly; GO:0015031,protein transport; GO:0008152,metabolic process; GO:0007033,vacuole organization; GO:0006914,autophagy; GO:0006996,organelle organization; GO:0008150,biological_process; GO:0009056,catabolic process; GO:0009987,cellular process; GO:0022607,cellular component assembly; GO:0016043,cellular component organization; GO:00…	PF00400.32:WD domain, G-beta repeat	--	--	--
Apse001G0017200	8.23	7.8	7.33	7.94	7.35	7.6	10.39	11.66	11.56	6.75	9.01	7.45	5.51	6.12	6.05	GWHBECT00000001	1929102	1930330	+	gene-Apse001G0017200	--	--	--	hypothetical protein CICLE_v10007045mg [Citrus clementina]	BZIP1_ARATH RecName: Full=Basic leucine zipper 1; Short=AtbZIP1; Short=bZIP protein 1;	A0A5C7IQL6_9ROSI RecName: Full=BZIP domain-containing protein {ECO:0000259|PROSITE:PS50217};	At5g49450	GO:0005634,nucleus; GO:0003700,DNA-binding transcription factor activity; GO:0046982,protein heterodimerization activity; GO:0043565,sequence-specific DNA binding; GO:0000976,transcription regulatory region sequence-specific DNA binding; GO:0009901,anther dehiscence; GO:0071333,cellular response to glucose stimulus; GO:0009267,cellular response to starvation; GO:0045893,positive regulation of tra…	PF00170.21:bZIP transcription factor	bZIP	TF	bZIP
Apse001G0017300	2.05	2.43	1.47	1.73	1.71	1.85	2.29	2.39	2.36	2.07	2.55	2.6	1.84	1.82	2.42	GWHBECT00000001	1930483	1991632	-	gene-Apse001G0017300	--	K20896 formylaminopyrimidine deformylase / aminopyrimidine aminohydrolase [EC:3.5.1.- 3.5.99.-] | (RefSeq) probable bifunctional TENA-E protein (A)	ko00730: Thiamine metabolism; ko01100: Metabolic pathways	Thiaminase-2/PQQ biosynthesis protein C [Corchorus capsularis]	TENAE_SOYBN RecName: Full=Probable bifunctional TENA-E protein {ECO:0000250|UniProtKB:Q9ASY9}; EC=3.5.1.- {ECO:0000250|UniProtKB:Q9ASY9}; EC=3.5.99.2 {ECO:0000250|UniProtKB:Q9ASY9}; AltName: Full=Aminopyrimidine aminohydrolase {ECO:0000250|UniProtKB:Q9ASY9}; AltName: Full=Formylaminopyrimidine amidohydrolase {ECO:0000250|UniProtKB:Q9ASY9}; AltName: Full=Formylaminopyrimidine deformylase {ECO:0000…	A0A5C7IT52_9ROSI RecName: Full=TENA_THI-4 domain-containing protein {ECO:0000259|Pfam:PF03070};	At3g16990	GO:0005829,cytosol; GO:0050334,thiaminase activity; GO:0009228,thiamine biosynthetic process; GO:0009229,thiamine diphosphate biosynthetic process; GO:0003674,molecular_function; GO:0003824,catalytic activity; GO:0016787,hydrolase activity; GO:0016810,hydrolase activity, acting on carbon-nitrogen (but not peptide) bonds; GO:0006790,sulfur compound metabolic process; GO:0008152,metabolic process; …	PF03070.16:TENA/THI-4/PQQC family	--	--	--
Apse001G0017400	0.03	0	0	0.05	0.06	0	0	0	0	0	0	0	0	0.02	0.02	GWHBECT00000001	2015159	2020499	-	gene-Apse001G0017400	--	K05391 cyclic nucleotide gated channel, plant | (RefSeq) cyclic nucleotide-gated ion channel 1-like (A)	ko04626: Plant-pathogen interaction	PREDICTED: wall-associated receptor kinase-like 22 [Prunus mume]	WAKLB_ARATH RecName: Full=Wall-associated receptor kinase-like 2; EC=2.7.11.-; Flags: Precursor;	A0A5E4FP93_PRUDU RecName: Full=Protein kinase domain-containing protein {ECO:0000259|PROSITE:PS50011};	At1g16130	GO:0016021,integral component of membrane; GO:0009505,plant-type cell wall; GO:0005886,plasma membrane; GO:0005524,ATP binding; GO:0005509,calcium ion binding; GO:0030247,polysaccharide binding; GO:0106310,NA; GO:0004674,protein serine/threonine kinase activity; GO:0106311,NA; GO:0007166,cell surface receptor signaling pathway; GO:0046777,protein autophosphorylation; GO:0006468,protein phosphoryl…	PF00069.25:Protein kinase domain	--	--	--
Apse001G0017500	0	0	0.11	0.25	0	0.13	0	0	0.14	0	0.13	0.13	0	0	0	GWHBECT00000001	2053141	2053547	+	gene-Apse001G0017500	--	--	--	hypothetical protein CICLE_v10007045mg [Citrus clementina]	BZP53_ARATH RecName: Full=bZIP transcription factor 53 {ECO:0000303|PubMed:11906833}; Short=AtbZIP53 {ECO:0000303|PubMed:11906833};	A0A5C7IQL6_9ROSI RecName: Full=BZIP domain-containing protein {ECO:0000259|PROSITE:PS50217};	At3g62420	GO:0005634,nucleus; GO:0003700,DNA-binding transcription factor activity; GO:0045735,nutrient reservoir activity; GO:0046982,protein heterodimerization activity; GO:0043565,sequence-specific DNA binding; GO:0000976,transcription regulatory region sequence-specific DNA binding; GO:0009267,cellular response to starvation; GO:0006971,hypotonic response; GO:2000693,positive regulation of seed maturat…	PF00170.21:bZIP transcription factor	bZIP	TF	bZIP
Apse001G0017600	0.13	0	0	0.25	0.25	0.13	0	0	0.28	0.15	0	0.5	0	0	0	GWHBECT00000001	2092227	2092633	+	gene-Apse001G0017600	--	--	--	hypothetical protein CICLE_v10007045mg [Citrus clementina]	BZP53_ARATH RecName: Full=bZIP transcription factor 53 {ECO:0000303|PubMed:11906833}; Short=AtbZIP53 {ECO:0000303|PubMed:11906833};	A0A5C7IQL6_9ROSI RecName: Full=BZIP domain-containing protein {ECO:0000259|PROSITE:PS50217};	At3g62420	GO:0005634,nucleus; GO:0003700,DNA-binding transcription factor activity; GO:0045735,nutrient reservoir activity; GO:0046982,protein heterodimerization activity; GO:0043565,sequence-specific DNA binding; GO:0000976,transcription regulatory region sequence-specific DNA binding; GO:0009267,cellular response to starvation; GO:0006971,hypotonic response; GO:2000693,positive regulation of seed maturat…	PF00170.21:bZIP transcription factor	bZIP	TF	bZIP
Apse001G0017800	0	0	0	0	0	0	0	0	0	0	0.11	0	0	0	0	GWHBECT00000001	2144361	2144900	+	gene-Apse001G0017800	--	K11593 eukaryotic translation initiation factor 2C | (RefSeq) protein argonaute MEL1-like (A)	--	hypothetical protein DCAR_018752 [Daucus carota subsp. sativus]	AGO18_ORYSJ RecName: Full=Protein argonaute 18; Short=OsAGO18;	A0A162A543_DAUCS SubName: Full=Uncharacterized protein {ECO:0000313|EMBL:KZM95510.1};	At5g43810	GO:0003676,nucleic acid binding; GO:0031047,gene silencing by RNA; GO:0003674,molecular_function; GO:0005488,binding; GO:0097159,organic cyclic compound binding; GO:1901363,heterocyclic compound binding; GO:0008152,metabolic process; GO:0008150,biological_process; GO:0009892,negative regulation of metabolic process; GO:0009987,cellular process; GO:0010467,gene expression; GO:0010468,regulation of…	PF02170.22:PAZ domain	--	--	--
Apse001G0017900	0	0	0	0	0	0	0	0	0.12	0	0	0	0	0	0	GWHBECT00000001	2147106	2147937	+	gene-Apse001G0017900	--	K11593 eukaryotic translation initiation factor 2C | (RefSeq) hypothetical protein (A)	--	hypothetical protein CUMW_244220 [Citrus unshiu]	PNH1_ORYSJ RecName: Full=Protein argonaute PNH1; AltName: Full=Protein PINHEAD homolog 1; Short=OsPNH1;	A0A2H5QMK7_CITUN SubName: Full=Uncharacterized protein {ECO:0000313|EMBL:GAY65853.1};	At1g48410	GO:0005737,cytoplasm; GO:0003676,nucleic acid binding; GO:0031047,gene silencing by RNA; GO:0048366,leaf development; GO:0019827,stem cell population maintenance; GO:0003674,molecular_function; GO:0005488,binding; GO:0097159,organic cyclic compound binding; GO:1901363,heterocyclic compound binding; GO:0008152,metabolic process; GO:0008150,biological_process; GO:0009892,negative regulation of meta…	PF16487.5:Mid domain of argonaute	--	--	--
Apse001G0018000	0	0	0	0.58	0.39	0.4	0	0	0	0	0	0	0	0	0	GWHBECT00000001	2182855	2183162	+	gene-Apse001G0018000	--	--	--	PREDICTED: uncharacterized protein LOC102617146 [Citrus sinensis]	--	A0A2H5PVX5_CITUN SubName: Full=Uncharacterized protein {ECO:0000313|EMBL:GAY56215.1};	At3g07570	--	--	--	--	--
Apse001G0018100	0.09	0	0	0	0	0	0	0	0	0	0	0.09	0	0	0.1	GWHBECT00000001	2188142	2188561	+	gene-Apse001G0018100	--	K14494 DELLA protein | (RefSeq) DELLA protein GAI-like (A)	ko04075: Plant hormone signal transduction	PREDICTED: DELLA protein RGL1-like [Pyrus x bretschneideri]	RAM1_PETHY RecName: Full=GRAS family protein RAM1 {ECO:0000305}; AltName: Full=Protein ATYPICAL ARBUSCULE {ECO:0000303|PubMed:25971550}; AltName: Full=Protein REQUIRED FOR ARBUSCULAR MYCORRHIZATION 1 {ECO:0000303|PubMed:25971550}; Short=PhRAM1 {ECO:0000303|PubMed:25971550};	A0A5C7IQJ4_9ROSI RecName: Full=GRAS domain-containing protein {ECO:0000259|PROSITE:PS50985};	At1g55580	GO:0005737,cytoplasm; GO:0005634,nucleus; GO:0036377,arbuscular mycorrhizal association; GO:0006355,regulation of transcription, DNA-templated; GO:0009610,response to symbiotic fungus; GO:0008150,biological_process; GO:0044403,symbiont process; GO:0044419,interspecies interaction between organisms; GO:0051704,multi-organism process; GO:0008152,metabolic process; GO:0006139,nucleobase-containing c…	PF03514.14:GRAS domain family	GRAS	TF	GRAS
Apse001G0018200	1.99	2.49	2.16	1.24	1.53	1.84	1.48	1.85	1.54	3.14	3.36	2.99	1.62	1.76	1.84	GWHBECT00000001	2244956	2248485	-	gene-Apse001G0018200	--	K14400 pre-mRNA cleavage complex 2 protein Pcf11 | (RefSeq) LOW QUALITY PROTEIN: uncharacterized protein LOC109844760 (A)	ko03015: mRNA surveillance pathway	PMD domain-containing protein, partial [Cephalotus follicularis]	MAIL2_ARATH RecName: Full=Protein MAIN-LIKE 2 {ECO:0000303|PubMed:24635680};	A0A5C7HET3_9ROSI RecName: Full=PMD domain-containing protein {ECO:0000259|Pfam:PF10536};	At2g25010	GO:0005634,nucleus; GO:0008483,transaminase activity; GO:0003674,molecular_function; GO:0003824,catalytic activity; GO:0016740,transferase activity; GO:0016769,transferase activity, transferring nitrogenous groups; GO:0005622,intracellular; GO:0005575,cellular_component; GO:0005623,cell; GO:0043231,intracellular membrane-bounded organelle; GO:0043226,organelle; GO:0043227,membrane-bounded organel…	PF10536.9:Plant mobile domain	--	--	--
Apse001G0018300	0.06	0.05	0	0.09	0.09	0.04	0	0	0	0	0.06	0.07	0.06	0.15	0.13	GWHBECT00000001	2253476	2255534	-	gene-Apse001G0018300	--	K14494 DELLA protein | (RefSeq) DELLA protein GAI-like (A)	ko04075: Plant hormone signal transduction	PREDICTED: DELLA protein RGL1-like [Citrus sinensis]	RGL1_ARATH RecName: Full=DELLA protein RGL1; AltName: Full=GRAS family protein 9; Short=AtGRAS-9; AltName: Full=RGA-like protein 1; Short=RGA-like protein;	A0A5C7IQJ4_9ROSI RecName: Full=GRAS domain-containing protein {ECO:0000259|PROSITE:PS50985};	At1g66350	GO:0005634,nucleus; GO:0003700,DNA-binding transcription factor activity; GO:0043565,sequence-specific DNA binding; GO:0003712,transcription coregulator activity; GO:0030154,cell differentiation; GO:0009908,flower development; GO:0009740,gibberellic acid mediated signaling pathway; GO:0042538,hyperosmotic salinity response; GO:0009867,jasmonic acid mediated signaling pathway; GO:0009938,negative …	PF03514.14:GRAS domain family	GRAS	TF	GRAS
Apse001G0018400	0.04	0.04	0.22	0.04	0	0.04	0	0	0	0	0	0	0.05	0.22	0	GWHBECT00000001	2259927	2261156	-	gene-Apse001G0018400	--	K10610 DNA damage-binding protein 1 | (RefSeq) DNA damage-binding protein 1a-like (A)	ko03420: Nucleotide excision repair; ko04120: Ubiquitin mediated proteolysis	DAMAGED DNA BINDING protein 1 B [Populus trichocarpa]	DDB1A_ARATH RecName: Full=DNA damage-binding protein 1a {ECO:0000303|PubMed:12225661}; AltName: Full=UV-damaged DNA-binding protein 1a {ECO:0000303|PubMed:12225661}; Short=DDB1a {ECO:0000303|PubMed:12225661};	A0A6A4Q8V9_LUPAL SubName: Full=Putative aminoacyltransferase, E1 ubiquitin-activating enzyme {ECO:0000313|EMBL:KAE9610347.1};	At4g05420	GO:0080008,Cul4-RING E3 ubiquitin ligase complex; GO:0005737,cytoplasm; GO:0005829,cytosol; GO:0005634,nucleus; GO:0003677,DNA binding; GO:0006281,DNA repair; GO:0016567,protein ubiquitination; GO:0009585,red, far-red light phototransduction; GO:0003674,molecular_function; GO:0003676,nucleic acid binding; GO:0005488,binding; GO:0097159,organic cyclic compound binding; GO:1901363,heterocyclic comp…	PF03178.15:CPSF A subunit region	--	--	--
Apse001G0018500	345.24	344.1	359.29	367.78	347.06	380.15	308.66	325.77	326.34	385.69	388.62	393.34	467.88	500.43	476.88	GWHBECT00000001	2272971	2275324	+	gene-Apse001G0018500	--	K10578 ubiquitin-conjugating enzyme E2 J1 [EC:2.3.2.23] | (RefSeq) ubiquitin-conjugating enzyme E2 32-like (A)	ko04120: Ubiquitin mediated proteolysis; ko04141: Protein processing in endoplasmic reticulum	ubiquitin-conjugating enzyme e2 32 [Quercus suber]	UBC32_ARATH RecName: Full=Ubiquitin-conjugating enzyme E2 32; EC=2.3.2.23; AltName: Full=E2 ubiquitin-conjugating enzyme 32; AltName: Full=Ubiquitin carrier protein 32;	A0A5C7IQM6_9ROSI RecName: Full=UBC core domain-containing protein {ECO:0000259|PROSITE:PS50127};	At3g17000	GO:0005783,endoplasmic reticulum; GO:0016021,integral component of membrane; GO:0016020,membrane; GO:0005634,nucleus; GO:0048471,perinuclear region of cytoplasm; GO:0005524,ATP binding; GO:0061631,ubiquitin conjugating enzyme activity; GO:0004842,ubiquitin-protein transferase activity; GO:0042631,cellular response to water deprivation; GO:1902457,negative regulation of stomatal opening; GO:000020…	PF00179.26:Ubiquitin-conjugating enzyme	--	--	--
Apse001G0018600	0.79	0.65	0.8	0.56	0.5	0.54	0.36	0.49	0.5	0.13	0.2	0.36	0.26	0.34	0.29	GWHBECT00000001	2275554	2277823	-	gene-Apse001G0018600	--	--	--	hypothetical protein CISIN_1g013313mg [Citrus sinensis]	--	A0A5C7IT62_9ROSI RecName: Full=PAPA-1 domain-containing protein {ECO:0000259|SMART:SM01406};	At3g06660	GO:0031011,Ino80 complex; GO:0006338,chromatin remodeling; GO:0051276,chromosome organization; GO:0006325,chromatin organization; GO:0006996,organelle organization; GO:0008150,biological_process; GO:0009987,cellular process; GO:0016043,cellular component organization; GO:0071840,cellular component organization or biogenesis; GO:0000228,nuclear chromosome; GO:0005622,intracellular; GO:0005575,cell…	PF04795.12:PAPA-1-like conserved region	--	--	--
Apse001G0018700	0.05	0	0	0	0	0	0	0	0	0	0	0.1	0	0	0.12	GWHBECT00000001	2280446	2281189	-	gene-Apse001G0018700	--	K01051 pectinesterase [EC:3.1.1.11] | (RefSeq) pectinesterase-like (A)	ko00040: Pentose and glucuronate interconversions; ko01100: Metabolic pathways	putative invertase inhibitor [Quercus suber]	PMEI_ACTDE RecName: Full=Pectinesterase inhibitor; AltName: Full=AdPMEI; Short=PMEI; AltName: Full=Pectin methylesterase inhibitor; Flags: Precursor;	A0A2N9IQB4_FAGSY RecName: Full=PMEI domain-containing protein {ECO:0000259|SMART:SM00856};	At1g10770	GO:0005737,cytoplasm; GO:0046910,pectinesterase inhibitor activity; GO:0003674,molecular_function; GO:0004857,enzyme inhibitor activity; GO:0098772,molecular function regulator; GO:0030234,enzyme regulator activity; GO:0005622,intracellular; GO:0005575,cellular_component; GO:0005623,cell; GO:0044424,intracellular part; GO:0044464,cell part	PF04043.15:Plant invertase/pectin methylesterase inhibitor	--	--	--
Apse001G0018800	129.41	128.04	127.69	169.33	158.35	170.96	110.89	106.28	109.58	153.59	145.63	153.2	177.09	199.87	179.02	GWHBECT00000001	2281772	2284156	-	gene-Apse001G0018800	--	--	--	PREDICTED: universal stress protein PHOS32-like isoform X2 [Juglans regia]	PHO32_ARATH RecName: Full=Universal stress protein PHOS32 {ECO:0000303|PubMed:12644671}; AltName: Full=Phosphorylated protein of 32 kDa {ECO:0000303|PubMed:18285339}; Short=AtPHOS32 {ECO:0000303|PubMed:18285339}; Flags: Precursor;	A0A5C7IQD3_9ROSI RecName: Full=Usp domain-containing protein {ECO:0000259|Pfam:PF00582};	At3g17020	GO:0009507,chloroplast; GO:0005829,cytosol; GO:0005634,nucleus; GO:0005886,plasma membrane; GO:0009536,plastid; GO:0005524,ATP binding; GO:0002238,response to molecule of fungal origin; GO:0000166,nucleotide binding; GO:0003674,molecular_function; GO:0005488,binding; GO:0008144,drug binding; GO:0017076,purine nucleotide binding; GO:0030554,adenyl nucleotide binding; GO:0032553,ribonucleotide bind…	PF00582.26:Universal stress protein family	--	--	--
Apse001G0018900	6.47	6.02	5.05	6.12	6.27	5.42	4.56	4.74	4.67	11.3	11.47	11.79	5.59	6.13	6.14	GWHBECT00000001	2290194	2293591	+	gene-Apse001G0018900	--	K03377 N-acetylneuraminate 9-O-acetyltransferase [EC:2.3.1.45] | (RefSeq) protein REDUCED WALL ACETYLATION 2 isoform X1 (A)	--	Cas1_AcylT domain-containing protein [Cephalotus follicularis]	RWA2_ARATH RecName: Full=Protein REDUCED WALL ACETYLATION 2 {ECO:0000303|PubMed:21212300, ECO:0000303|PubMed:21673009}; EC=2.3.1.- {ECO:0000305};	A0A5C7IRV8_9ROSI RecName: Full=Cas1_AcylT domain-containing protein {ECO:0000259|Pfam:PF07779};	At3g06550	GO:0005783,endoplasmic reticulum; GO:0005789,endoplasmic reticulum membrane; GO:0005794,Golgi apparatus; GO:0000139,Golgi membrane; GO:0000138,Golgi trans cisterna; GO:0016021,integral component of membrane; GO:0016407,acetyltransferase activity; GO:0016491,oxidoreductase activity; GO:0005975,carbohydrate metabolic process; GO:0050832,defense response to fungus; GO:0009834,plant-type secondary ce…	PF07779.12:10 TM Acyl Transferase domain found in Cas1p	--	--	--
Apse001G0019000	21.91	20.55	19.14	24.35	22.08	25.8	41.68	44.63	44.96	33.25	31.46	35.62	19.31	24.1	22.5	GWHBECT00000001	2294043	2296443	-	gene-Apse001G0019000	--	K23567 ER membrane protein complex subunit 6 | (RefSeq) ER membrane protein complex subunit 6 (A)	--	ER membrane protein complex subunit 6 [Jatropha curcas]	--	A0A5C7IQ87_9ROSI RecName: Full=ER membrane protein complex subunit 6 {ECO:0000256|ARBA:ARBA00020827};	At5g49540	GO:0072546,ER membrane protein complex; GO:0005622,intracellular; GO:0005575,cellular_component; GO:0016021,integral component of membrane; GO:0016020,membrane; GO:0005623,cell; GO:0005737,cytoplasm; GO:0005783,endoplasmic reticulum; GO:0005789,endoplasmic reticulum membrane; GO:0043231,intracellular membrane-bounded organelle; GO:0012505,endomembrane system; GO:0030176,integral component of endo…	PF07019.12:Rab5-interacting protein (Rab5ip)	--	--	--
Apse001G0019100	0.04	0	0	0	0.03	0	0	0	0.04	0	0	0	0.04	0	0	GWHBECT00000001	2299386	2300798	-	gene-Apse001G0019100	--	--	--	UPF0481 protein At3g47200-like [Herrania umbratica]	Y3720_ARATH RecName: Full=UPF0481 protein At3g47200;	A0A5C7IRZ9_9ROSI SubName: Full=Uncharacterized protein {ECO:0000313|EMBL:TXG71594.1};	At4g31980_2	GO:0016021,integral component of membrane; GO:0005886,plasma membrane; GO:0005575,cellular_component; GO:0016020,membrane; GO:0031224,intrinsic component of membrane; GO:0044425,membrane part; GO:0005623,cell; GO:0044464,cell part; GO:0071944,cell periphery	PF03140.15:Plant protein of unknown function	--	--	--
Apse001G0019200	10.71	10.5	9.78	4.78	5.52	5.39	5.42	5.09	4.89	2.26	3.12	2.64	6.16	5.85	5.99	GWHBECT00000001	2303454	2308617	+	gene-Apse001G0019200	--	K00130 betaine-aldehyde dehydrogenase [EC:1.2.1.8] | (RefSeq) hypothetical protein (A)	ko00260: Glycine, serine and threonine metabolism; ko01100: Metabolic pathways	hypothetical protein CICLE_v10004594mg [Citrus clementina]	AL221_ARATH RecName: Full=Aldehyde dehydrogenase 22A1; EC=1.2.1.3; AltName: Full=Novel aldehyde dehydrogenase family 22 member A1; Flags: Precursor;	A0A5C7IQR8_9ROSI RecName: Full=Aldedh domain-containing protein {ECO:0000259|Pfam:PF00171};	At3g66658	GO:0005783,endoplasmic reticulum; GO:0005576,extracellular region; GO:0004029,aldehyde dehydrogenase (NAD) activity; GO:0043878,glyceraldehyde-3-phosphate dehydrogenase (NAD+) (non-phosphorylating) activity; GO:0003674,molecular_function; GO:0003824,catalytic activity; GO:0016491,oxidoreductase activity; GO:0016620,oxidoreductase activity, acting on the aldehyde or oxo group of donors, NAD or NAD…	PF00171.22:Aldehyde dehydrogenase family	--	--	--
Apse001G0019300	0.1	0.07	0.07	0.19	0.19	0.23	0.13	0.24	0.29	0.44	0.4	0.23	0.19	0.05	0.15	GWHBECT00000001	2309489	2315426	-	gene-Apse001G0019300	--	--	--	uncharacterized protein LOC110821533 isoform X2 [Carica papaya]	--	A0A5C7IT32_9ROSI SubName: Full=Uncharacterized protein {ECO:0000313|EMBL:TXG71596.1};	At3g17030	--	PF17244.2:Cell division control protein 24, OB domain 3	--	--	--
Apse001G0019400	45.37	43.48	43.13	46.46	43.68	46.22	62.36	63.96	61.94	48.9	45.27	48.1	38.76	43.96	45.5	GWHBECT00000001	2316209	2319420	-	gene-Apse001G0019400	--	K12736 peptidylprolyl isomerase domain and WD repeat-containing protein 1 [EC:5.2.1.8] | (RefSeq) hypothetical protein (A)	--	PREDICTED: peptidyl-prolyl cis-trans isomerase CYP21-4 [Citrus sinensis]	CP21D_ARATH RecName: Full=Peptidyl-prolyl cis-trans isomerase CYP21-4; Short=PPIase CYP21-4; EC=5.2.1.8; AltName: Full=Cyclophilin of 21 kDa 4; AltName: Full=Cyclophilin-21-4;	A0A5C7IQC8_9ROSI RecName: Full=Peptidyl-prolyl cis-trans isomerase {ECO:0000256|RuleBase:RU363019}; Short=PPIase {ECO:0000256|RuleBase:RU363019}; EC=5.2.1.8 {ECO:0000256|RuleBase:RU363019};	At3g66654	GO:0005768,endosome; GO:0005794,Golgi apparatus; GO:0005797,Golgi medial cisterna; GO:0016021,integral component of membrane; GO:0005886,plasma membrane; GO:0005802,trans-Golgi network; GO:0003755,peptidyl-prolyl cis-trans isomerase activity; GO:0003674,molecular_function; GO:0003824,catalytic activity; GO:0016853,isomerase activity; GO:0016859,cis-trans isomerase activity; GO:0140096,catalytic a…	PF00160.21:Cyclophilin type peptidyl-prolyl cis-trans isomerase/CLD	--	--	--
Apse001G0019500	0.06	0	0.02	0.06	0.08	0	0	0	0.03	0.1	0.06	0.11	0	0.08	0.03	GWHBECT00000001	2328051	2330589	+	gene-Apse001G0019500	--	--	--	probable N-acetyltransferase HLS1 [Jatropha curcas]	HLS1_ARATH RecName: Full=Probable N-acetyltransferase HLS1; EC=2.3.1.-; AltName: Full=Protein CONSTITUTIVE PHOTOMORPHOGENIC 3; AltName: Full=Protein HOOKLESS 1; AltName: Full=Protein UNUSUAL SUGAR RESPONSE 2;	A0A5C7IR75_9ROSI RecName: Full=N-acetyltransferase domain-containing protein {ECO:0000259|PROSITE:PS51186};	At4g37580	GO:0008080,N-acetyltransferase activity; GO:0016747,transferase activity, transferring acyl groups other than amino-acyl groups; GO:0009734,auxin-activated signaling pathway; GO:0009640,photomorphogenesis; GO:0040008,regulation of growth; GO:0009723,response to ethylene; GO:0009826,unidimensional cell growth; GO:0003674,molecular_function; GO:0003824,catalytic activity; GO:0016407,acetyltransfera…	PF00583.25:Acetyltransferase (GNAT) family	GNAT	TR	GNAT
Apse001G0019600	13.55	14.31	13.3	12.04	12.99	14.11	19.6	19.82	20.17	13.42	13.93	13.07	13.06	11.39	12.44	GWHBECT00000001	2331701	2335548	-	gene-Apse001G0019600	--	K20310 trafficking protein particle complex subunit 13 | (RefSeq) PsbB mRNA maturation factor Mbb1, chloroplastic (A)	--	PREDICTED: protein high chlorophyll fluorescent 107 [Citrus sinensis]	CF107_ARATH RecName: Full=Protein high chlorophyll fluorescent 107 {ECO:0000312|EMBL:AEE75897.1}; Flags: Precursor;	A0A5C7IQN2_9ROSI RecName: Full=TPR_REGION domain-containing protein {ECO:0000259|PROSITE:PS50293};	At3g17040	GO:0009507,chloroplast; GO:0009941,chloroplast envelope; GO:0031969,chloroplast membrane; GO:0009570,chloroplast stroma; GO:0005774,vacuolar membrane; GO:0003729,mRNA binding; GO:0043621,protein self-association; GO:0003727,single-stranded RNA binding; GO:0006397,mRNA processing; GO:1901918,negative regulation of exoribonuclease activity; GO:0009657,plastid organization; GO:0006417,regulation of …	PF07719.17:Tetratricopeptide repeat	--	--	--
Apse001G0019700	0.2	0.28	0.31	0.09	0.15	0.17	0.15	0.11	0.13	0.09	0.09	0.11	0.09	0.07	0.06	GWHBECT00000001	2337541	2343770	-	gene-Apse001G0019700	--	K14405 pre-mRNA 3'-end-processing factor FIP1 | (RefSeq) FIP1[V]-like protein (A)	ko03015: mRNA surveillance pathway	fip1[v]	FIPS5_ARATH RecName: Full=FIP1[V]-like protein {ECO:0000303|PubMed:16282318}; Short=AtFIP1(V) {ECO:0000303|PubMed:16282318}; AltName: Full=Factor interacting with poly(A) polymerase 1-like 5 {ECO:0000305}; Short=AtFIPS5 {ECO:0000303|PubMed:16282318}; AltName: Full=Protein HOMOLOG OF YEAST FIP1 [V] {ECO:0000305};	A0A5C7IT71_9ROSI RecName: Full=Fip1 domain-containing protein {ECO:0000259|Pfam:PF05182};	At3g66652	GO:0005634,nucleus; GO:0042802,identical protein binding; GO:0003723,RNA binding; GO:0006397,mRNA processing; GO:0005515,protein binding; GO:0003674,molecular_function; GO:0005488,binding; GO:0003676,nucleic acid binding; GO:0097159,organic cyclic compound binding; GO:1901363,heterocyclic compound binding; GO:0008152,metabolic process; GO:0006139,nucleobase-containing compound metabolic process; …	PF05182.13:Fip1 motif	--	--	--
Apse001G0019800	0	0.04	0	0	0	0	0	0	0	0	0	0	0	0	0	GWHBECT00000001	2345154	2347130	-	gene-Apse001G0019800	--	--	--	hypothetical protein POPTR_0010s15550g [Populus trichocarpa]	LRL12_ARATH RecName: Full=LEAF RUST 10 DISEASE-RESISTANCE LOCUS RECEPTOR-LIKE PROTEIN KINASE-like 1.2 {ECO:0000303|PubMed:12805585}; EC=2.7.11.1; AltName: Full=Probable receptor-like serine/threonine-protein kinase LRK10L-1.2 {ECO:0000305}; Flags: Precursor;	B9HX20_POPTR SubName: Full=Uncharacterized protein {ECO:0000313|EMBL:PNT16527.1};	At1g18390	GO:0016021,integral component of membrane; GO:0005886,plasma membrane; GO:0005524,ATP binding; GO:0016301,kinase activity; GO:0030247,polysaccharide binding; GO:0106310,NA; GO:0106311,NA; GO:0071215,cellular response to abscisic acid stimulus; GO:0042631,cellular response to water deprivation; GO:0016310,phosphorylation; GO:0048573,photoperiodism, flowering; GO:0000166,nucleotide binding; GO:0003…	PF14380.6:Wall-associated receptor kinase C-terminal	--	--	--
Apse001G0019900	0	0.1	0.18	0	0	0	0	0.13	0	0	0	0	0	0	0	GWHBECT00000001	2359753	2360220	+	gene-Apse001G0019900	--	--	--	hypothetical protein CICLE_v10006815mg, partial [Citrus clementina]	TDL1_ARATH RecName: Full=TPD1 protein homolog 1 {ECO:0000305}; AltName: Full=TPD1-like protein 1 {ECO:0000303|PubMed:18248596}; Short=AtTDL1 {ECO:0000303|PubMed:18248596}; Flags: Precursor;	A0A5C7IQE2_9ROSI SubName: Full=Uncharacterized protein {ECO:0000313|EMBL:TXG71603.1};	--	GO:0001709,cell fate determination; GO:0009408,response to heat; GO:0008150,biological_process; GO:0009987,cellular process; GO:0030154,cell differentiation; GO:0032502,developmental process; GO:0045165,cell fate commitment; GO:0048869,cellular developmental process; GO:0006950,response to stress; GO:0009266,response to temperature stimulus; GO:0009628,response to abiotic stimulus; GO:0050896,res…	PF15349.6:DDB1- and CUL4-associated factor 16	--	--	--
Apse001G0020100	4.85	3.82	4.12	2.89	3.67	2.82	4.34	4.65	5.37	2.39	3.12	2.99	3.72	3.27	4.23	GWHBECT00000001	2366504	2369283	+	gene-Apse001G0020100	--	--	--	PREDICTED: uncharacterized protein LOC108987833 [Juglans regia]	--	A0A5C7IQS7_9ROSI SubName: Full=Uncharacterized protein {ECO:0000313|EMBL:TXG71605.1};	--	GO:0051536,iron-sulfur cluster binding; GO:0046872,metal ion binding; GO:0003674,molecular_function; GO:0005488,binding; GO:0048037,cofactor binding; GO:0051540,metal cluster binding; GO:0043167,ion binding; GO:0043169,cation binding	PF12617.8:Iron-Sulfur binding protein C terminal	--	--	--
Apse001G0020200	25.29	23.95	25.17	15.19	14.83	15.16	12.42	12.93	12.84	8.37	8.89	8.27	13.79	13.87	14.66	GWHBECT00000001	2388474	2394781	+	gene-Apse001G0020200	--	K01648 ATP citrate (pro-S)-lyase [EC:2.3.3.8] | (RefSeq) ATP-citrate synthase beta chain protein 2-like (A)	ko00020: Citrate cycle (TCA cycle); ko01100: Metabolic pathways; ko01110: Biosynthesis of secondary metabolites	Citrate synthase-like protein [Corchorus olitorius]	ACLB2_ARATH RecName: Full=ATP-citrate synthase beta chain protein 2; Short=ATP-citrate synthase B-2; EC=2.3.3.8; AltName: Full=ATP-citrate lyase B-2; AltName: Full=Citrate cleavage enzyme B-2;	A0A5C7IT44_9ROSI RecName: Full=ATP citrate synthase {ECO:0000256|ARBA:ARBA00012639}; EC=2.3.3.8 {ECO:0000256|ARBA:ARBA00012639};	At5g49460	GO:0009346,citrate lyase complex; GO:0005829,cytosol; GO:0005886,plasma membrane; GO:0005524,ATP binding; GO:0003878,ATP citrate synthase activity; GO:0046872,metal ion binding; GO:0006085,acetyl-CoA biosynthetic process; GO:0006633,fatty acid biosynthetic process; GO:0000166,nucleotide binding; GO:0003674,molecular_function; GO:0005488,binding; GO:0008144,drug binding; GO:0017076,purine nucleoti…	PF00285.21:Citrate synthase, C-terminal domain	--	--	--
Apse001G0020300	12.12	12.94	12.76	5.86	6.33	6.39	5.27	5.12	5.28	3.17	3.39	2.73	8.43	7.44	7.89	GWHBECT00000001	2398352	2404312	+	gene-Apse001G0020300	--	K12121 phytochrome B | (RefSeq) phytochrome B isoform X1 (A)	ko04712: Circadian rhythm - plant	phytochrome B [Dimocarpus longan]	PHYB_TOBAC RecName: Full=Phytochrome B;	A0A5C7IQD8_9ROSI RecName: Full=Phytochrome {ECO:0000256|PIRNR:PIRNR000084};	At2g18790	GO:0005634,nucleus; GO:0000155,phosphorelay sensor kinase activity; GO:0009881,photoreceptor activity; GO:0042803,protein homodimerization activity; GO:0009584,detection of visible light; GO:0018298,protein-chromophore linkage; GO:0017006,protein-tetrapyrrole linkage; GO:0009585,red, far-red light phototransduction; GO:0006355,regulation of transcription, DNA-templated; GO:0003674,molecular_funct…	PF00360.20:Phytochrome region	--	--	--
Apse001G0020400	5	5.67	5.62	3.46	4.08	3.9	5.65	6.11	5.59	2.1	1.95	2.25	3.22	2.67	3.21	GWHBECT00000001	2408887	2415550	+	gene-Apse001G0020400	--	K04424 sterile alpha motif and leucine zipper containing kinase AZK [EC:2.7.11.25] | (RefSeq) serine/threonine-protein kinase EDR1 (A)	--	hypothetical protein CICLE_v10004362mg [Citrus clementina]	SIS8_ARATH RecName: Full=Probable serine/threonine-protein kinase SIS8 {ECO:0000305}; EC=2.7.11.1 {ECO:0000305}; AltName: Full=MAPKK kinase SIS8 {ECO:0000305}; AltName: Full=Protein SUGAR INSENSITIVE 8 {ECO:0000303|PubMed:24320620};	V4RXY0_CITCL SubName: Full=Uncharacterized protein {ECO:0000313|EMBL:ESR32617.1};	At3g06620	GO:0005739,mitochondrion; GO:0005634,nucleus; GO:0005524,ATP binding; GO:0004672,protein kinase activity; GO:0106310,NA; GO:0004712,protein serine/threonine/tyrosine kinase activity; GO:0106311,NA; GO:0009651,response to salt stress; GO:0010182,sugar mediated signaling pathway; GO:0000166,nucleotide binding; GO:0003674,molecular_function; GO:0005488,binding; GO:0008144,drug binding; GO:0017076,pu…	PF07714.17:Protein tyrosine kinase	--	--	--
Apse001G0020500	40.27	43.91	43.29	61.67	50.5	56.61	76.06	76.19	75.35	51.98	46.65	51.61	53.16	56.76	56.94	GWHBECT00000001	2416197	2418144	-	gene-Apse001G0020500	--	--	--	hypothetical protein CICLE_v10006264mg [Citrus clementina]	--	A0A5C7IRA3_9ROSI RecName: Full=HYPK_UBA domain-containing protein {ECO:0000259|Pfam:PF19026};	At3g06610	--	--	--	--	--
Apse001G0020600	1.16	0.86	1.01	0.81	1	0.33	1.87	1.49	0.6	0.32	0.39	0.16	0.28	0.33	0.56	GWHBECT00000001	2424179	2425585	+	gene-Apse001G0020600	--	--	--	--	--	--	--	--	--	--	--	--
Apse001G0020800	0.44	0.32	0.29	0.29	0.26	0.2	0.2	0.16	0.15	1.34	0.77	0.88	0.04	0.04	0.07	GWHBECT00000001	2430747	2445822	+	gene-Apse001G0020800	--	K10691 E3 ubiquitin-protein ligase UBR4 [EC:2.3.2.27] | (RefSeq) auxin transport protein BIG (A)	--	Lipase, GDSL [Corchorus olitorius]	GDL64_ARATH RecName: Full=GDSL esterase/lipase At4g16230; EC=3.1.1.-; AltName: Full=Extracellular lipase At4g16230; Flags: Precursor;	A0A5C7IQP2_9ROSI SubName: Full=Uncharacterized protein {ECO:0000313|EMBL:TXG71611.1};	At2g23540	GO:0005576,extracellular region; GO:0016788,hydrolase activity, acting on ester bonds; GO:0016042,lipid catabolic process; GO:0003674,molecular_function; GO:0003824,catalytic activity; GO:0016787,hydrolase activity; GO:0008152,metabolic process; GO:0006629,lipid metabolic process; GO:0008150,biological_process; GO:0009056,catabolic process; GO:0044238,primary metabolic process; GO:0071704,organic…	PF00657.22:GDSL-like Lipase/Acylhydrolase	--	--	--
Apse001G0020900	9.15	7.7	10.43	5.17	5.42	4.94	4.61	6.65	6.46	28.45	25.75	28.82	3.29	3.36	3.55	GWHBECT00000001	2448958	2451208	+	gene-Apse001G0020900	--	K00679 phospholipid:diacylglycerol acyltransferase [EC:2.3.1.158] | (RefSeq) hypothetical protein (A)	ko00561: Glycerolipid metabolism; ko01100: Metabolic pathways	PREDICTED: GDSL esterase/lipase At4g16230 [Theobroma cacao]	GDL64_ARATH RecName: Full=GDSL esterase/lipase At4g16230; EC=3.1.1.-; AltName: Full=Extracellular lipase At4g16230; Flags: Precursor;	A0A5C7IQP2_9ROSI SubName: Full=Uncharacterized protein {ECO:0000313|EMBL:TXG71611.1};	At2g23540	GO:0005576,extracellular region; GO:0016788,hydrolase activity, acting on ester bonds; GO:0016042,lipid catabolic process; GO:0003674,molecular_function; GO:0003824,catalytic activity; GO:0016787,hydrolase activity; GO:0008152,metabolic process; GO:0006629,lipid metabolic process; GO:0008150,biological_process; GO:0009056,catabolic process; GO:0044238,primary metabolic process; GO:0071704,organic…	--	--	--	--
Apse001G0021000	608.31	597.32	616.38	705.05	669.47	718.19	1134.99	1176.02	1161.4	652.16	632.44	665.18	711.19	843.56	740.32	GWHBECT00000001	2451664	2453684	-	gene-Apse001G0021000	--	--	--	Tim17 domain-containing protein [Cephalotus follicularis]	OP162_ARATH RecName: Full=Outer envelope pore protein 16-2, chloroplastic; AltName: Full=Chloroplastic outer envelope pore protein of 16 kDa 2; Short=AtOEP16-2; Short=OEP16-2; AltName: Full=Outer plastid envelope protein 16-S; Short=AtOEP16-S; Short=Seeds outer plastid envelope protein 16;	A0A5C7IQF1_9ROSI SubName: Full=Uncharacterized protein {ECO:0000313|EMBL:TXG71613.1};	At4g16160	GO:0031359,integral component of chloroplast outer membrane; GO:0009527,plastid outer membrane; GO:0046930,pore complex; GO:0015171,amino acid transmembrane transporter activity; GO:0015288,porin activity; GO:0042803,protein homodimerization activity; GO:0003674,molecular_function; GO:0005215,transporter activity; GO:0022857,transmembrane transporter activity; GO:0005342,organic acid transmembran…	PF02466.19:Tim17/Tim22/Tim23/Pmp24 family	--	--	--
Apse001G0021100	78.66	80.68	77.35	80.01	82.97	78.3	83.04	83.96	89.36	107.99	112.16	109.83	67.59	61.08	67.51	GWHBECT00000001	2454481	2466812	-	gene-Apse001G0021100	--	K17491 protein phosphatase 4 regulatory subunit 3 | (RefSeq) serine/threonine-protein phosphatase 4 regulatory subunit 3 isoform X1 (A)	--	PREDICTED: serine/threonine-protein phosphatase 4 regulatory subunit 3 [Citrus sinensis]	--	A0A5C7IS19_9ROSI RecName: Full=SMK-1 domain-containing protein {ECO:0000259|Pfam:PF04802};	At3g06670	--	PF04802.15:Component of IIS longevity pathway SMK-1	--	--	--
Apse001G0021200	16.74	15.11	15.64	12.04	12.36	12.04	13.89	13.4	13.97	11.2	10.41	10.88	13.12	12.52	11.99	GWHBECT00000001	2485794	2490796	+	gene-Apse001G0021200	--	K00382 dihydrolipoamide dehydrogenase [EC:1.8.1.4] | (RefSeq) dihydrolipoyl dehydrogenase 2, chloroplastic isoform X2 (A)	ko00010: Glycolysis / Gluconeogenesis; ko00020: Citrate cycle (TCA cycle); ko00260: Glycine, serine and threonine metabolism; ko00280: Valine, leucine and isoleucine degradation; ko00310: Lysine degradation; ko00380: Tryptophan metabolism; ko00620: Pyruvate metabolism; ko00630: Glyoxylate and dicarboxylate metabolism; ko00640: Propanoate metabolism; ko01100: Metabolic pathways; ko01110: Biosynthe…	dihydrolipoyl dehydrogenase 2, chloroplastic isoform X2 [Jatropha curcas]	PLPD1_ARATH RecName: Full=Dihydrolipoyl dehydrogenase 1, chloroplastic; Short=ptLPD1; EC=1.8.1.4; AltName: Full=Dihydrolipoamide dehydrogenase 1; AltName: Full=Protein LIPOAMIDE DEHYDROGENASE 1; AltName: Full=Pyruvate dehydrogenase complex E3 subunit 1; Short=E3-1; Short=PDC-E3 1; Flags: Precursor;	A0A5C7IQT7_9ROSI SubName: Full=Uncharacterized protein {ECO:0000313|EMBL:TXG71615.1};	At3g16950	GO:0009941,chloroplast envelope; GO:0009570,chloroplast stroma; GO:0005829,cytosol; GO:0005730,nucleolus; GO:0004148,dihydrolipoyl dehydrogenase activity; GO:0050660,flavin adenine dinucleotide binding; GO:0006086,acetyl-CoA biosynthetic process from pyruvate; GO:0045454,cell redox homeostasis; GO:0046685,response to arsenic-containing substance; GO:0003674,molecular_function; GO:0003824,catalyti…	PF07992.14:Pyridine nucleotide-disulphide oxidoreductase	--	--	--
Apse001G0021300	65.93	60.79	55.43	65.51	59.9	67.5	62.24	60.84	58.62	52.83	53.11	53.98	85.62	92.54	82.65	GWHBECT00000001	2491484	2492261	-	gene-Apse001G0021300	--	K02905 large subunit ribosomal protein L29e | (RefSeq) 60S ribosomal protein L29-1 isoform X1 (A)	ko03010: Ribosome	hypothetical protein B456_011G198800 [Gossypium raimondii]	RL291_ARATH RecName: Full=60S ribosomal protein L29-1;	A0A0D2UVF7_GOSRA RecName: Full=60S ribosomal protein L29 {ECO:0000256|RuleBase:RU364026};	At3g06700	GO:0022625,cytosolic large ribosomal subunit; GO:0005730,nucleolus; GO:0003735,structural constituent of ribosome; GO:0002181,cytoplasmic translation; GO:0003674,molecular_function; GO:0005198,structural molecule activity; GO:0008152,metabolic process; GO:0006412,translation; GO:0006518,peptide metabolic process; GO:0006807,nitrogen compound metabolic process; GO:0008150,biological_process; GO:00…	PF01779.17:Ribosomal L29e protein family	--	--	--
Apse001G0021400	30.65	29.4	29.29	21.06	18.59	19.47	20.83	20.11	20.28	13.42	17.42	14.17	16.5	17.57	17.62	GWHBECT00000001	2494512	2496381	+	gene-Apse001G0021400	--	K07953 GTP-binding protein SAR1 [EC:3.6.5.-] | (RefSeq) GTP-binding protein SAR1A-like (A)	ko04141: Protein processing in endoplasmic reticulum	PREDICTED: GTP-binding protein SAR1A-like [Citrus sinensis]	SAR1A_ARATH RecName: Full=GTP-binding protein SAR1A;	A0A6J1AW97_9ROSI SubName: Full=GTP-binding protein SAR1A {ECO:0000313|RefSeq:XP_021291467.1};	At4g02080	GO:0030127,COPII vesicle coat; GO:0070971,endoplasmic reticulum exit site; GO:0005794,Golgi apparatus; GO:0005886,plasma membrane; GO:0005525,GTP binding; GO:0003924,GTPase activity; GO:0006888,ER to Golgi vesicle-mediated transport; GO:0006886,intracellular protein transport; GO:0061024,membrane organization; GO:0009555,pollen development; GO:0070863,positive regulation of protein exit from endo…	PF00025.21:ADP-ribosylation factor family	--	--	--
Apse001G0021600	42.99	39.42	41	42.68	38.87	45.35	66.57	65.62	73.47	19.65	20.13	21.42	38.8	45.45	40.99	GWHBECT00000001	2563148	2564581	+	gene-Apse001G0021600	--	K07953 GTP-binding protein SAR1 [EC:3.6.5.-] | (RefSeq) GTP-binding protein SAR1A (A)	ko04141: Protein processing in endoplasmic reticulum	hypothetical protein CICLE_v10005438mg [Citrus clementina]	SAR1A_ARATH RecName: Full=GTP-binding protein SAR1A;	A0A5C7IRB4_9ROSI SubName: Full=Uncharacterized protein {ECO:0000313|EMBL:TXG71619.1};	At3g62560	GO:0030127,COPII vesicle coat; GO:0070971,endoplasmic reticulum exit site; GO:0005794,Golgi apparatus; GO:0005886,plasma membrane; GO:0005525,GTP binding; GO:0003924,GTPase activity; GO:0006888,ER to Golgi vesicle-mediated transport; GO:0006886,intracellular protein transport; GO:0061024,membrane organization; GO:0009555,pollen development; GO:0070863,positive regulation of protein exit from endo…	PF00025.21:ADP-ribosylation factor family	--	--	--
Apse001G0021700	36.94	37.02	37.22	37.04	39.71	37.83	36.62	36.81	38.37	33.7	37.14	35.65	31.35	30.93	33.46	GWHBECT00000001	2565083	2572973	-	gene-Apse001G0021700	--	K21596 calmodulin-binding transcription activator | (RefSeq) calmodulin-binding transcription activator 5 (A)	--	hypothetical protein CISIN_1g002476mg [Citrus sinensis]	CMTA5_ARATH RecName: Full=Calmodulin-binding transcription activator 5 {ECO:0000303|PubMed:11925432}; Short=AtCAMTA5 {ECO:0000303|PubMed:11925432}; AltName: Full=Ethylene-induced calmodulin-binding protein f {ECO:0000303|PubMed:11782485}; Short=EICBP.f {ECO:0000303|PubMed:11782485}; AltName: Full=Signal-responsive protein 6 {ECO:0000303|PubMed:12218065}; Short=AtSR6 {ECO:0000303|PubMed:12218065};	A0A5C7IQM4_9ROSI SubName: Full=Uncharacterized protein {ECO:0000313|EMBL:TXG71620.1};	At3g16940	GO:0005634,nucleus; GO:0005516,calmodulin binding; GO:0003700,DNA-binding transcription factor activity; GO:0003690,double-stranded DNA binding; GO:0043565,sequence-specific DNA binding; GO:0003712,transcription coregulator activity; GO:0070417,cellular response to cold; GO:0006357,regulation of transcription by RNA polymerase II; GO:0006355,regulation of transcription, DNA-templated; GO:0009409,…	PF03859.16:CG-1 domain	CAMTA	TF	CAMTA
Apse001G0021800	0.27	0.08	0	0.08	0.03	0.21	0	0	0	0.06	0.05	0.1	0.06	0.04	0.03	GWHBECT00000001	2583502	2585450	+	gene-Apse001G0021800	--	K20547 basic endochitinase B [EC:3.2.1.14] | (RefSeq) endochitinase CH25 (A)	ko00520: Amino sugar and nucleotide sugar metabolism; ko01100: Metabolic pathways; ko04016: MAPK signaling pathway - plant	Glyco_hydro_19 domain-containing protein [Cephalotus follicularis]	CTL2_ARATH RecName: Full=Chitinase-like protein 2; Short=AtCTL2; Flags: Precursor;	A0A5C7IQQ1_9ROSI RecName: Full=Glyco_hydro_19_cat domain-containing protein {ECO:0000259|Pfam:PF00182};	At3g16920	GO:0005576,extracellular region; GO:0005975,carbohydrate metabolic process; GO:0016998,cell wall macromolecule catabolic process; GO:0006032,chitin catabolic process; GO:0008152,metabolic process; GO:0008150,biological_process; GO:0044238,primary metabolic process; GO:0071704,organic substance metabolic process; GO:0009056,catabolic process; GO:0009987,cellular process; GO:0043170,macromolecule m…	PF00182.19:Chitinase class I	--	--	--
Apse001G0021900	330.17	345.87	361.64	391.47	419.22	422.66	209.51	214.93	211.91	335.52	335.16	340.19	391.1	385.67	392.77	GWHBECT00000001	2591782	2595624	+	gene-Apse001G0021900	--	K01913 acetate/butyrate---CoA ligase [EC:6.2.1.1 6.2.1.2] | (RefSeq) acetate/butyrate--CoA ligase AAE7, peroxisomal-like (A)	ko00010: Glycolysis / Gluconeogenesis; ko00620: Pyruvate metabolism; ko00630: Glyoxylate and dicarboxylate metabolism; ko00650: Butanoate metabolism; ko01100: Metabolic pathways; ko01110: Biosynthesis of secondary metabolites; ko01200: Carbon metabolism	hypothetical protein CISIN_1g008389mg [Citrus sinensis]	CCL3_HUMLU RecName: Full=Acetate--CoA ligase CCL3 {ECO:0000305|PubMed:23300257}; Short=HlCCL3 {ECO:0000303|PubMed:23300257}; EC=6.2.1.1 {ECO:0000269|PubMed:23300257}; AltName: Full=2-methylbutanoate--CoA ligase CCL4 {ECO:0000305|PubMed:23300257}; EC=6.2.1.- {ECO:0000269|PubMed:23300257}; AltName: Full=2-methylpropanoate--CoA ligase CCL4 {ECO:0000305|PubMed:23300257}; EC=6.2.1.- {ECO:0000269|PubMe…	A0A067G8Y5_CITSI SubName: Full=Uncharacterized protein {ECO:0000313|EMBL:KDO71861.1};	At3g16910	GO:0003987,acetate-CoA ligase activity; GO:0003674,molecular_function; GO:0003824,catalytic activity; GO:0016405,CoA-ligase activity; GO:0016874,ligase activity; GO:0016877,ligase activity, forming carbon-sulfur bonds; GO:0016878,acid-thiol ligase activity	PF00501.28:AMP-binding enzyme	--	--	--
Apse001G0022000	7.08	7.61	6.86	7.8	7.8	7.17	4.21	5	5.85	13.08	12.82	13.68	6.25	6.63	7.21	GWHBECT00000001	2596197	2597483	+	gene-Apse001G0022000	--	K03188 urease accessory protein | (RefSeq) uncharacterized protein LOC108224146 isoform X1 (A)	--	maternal effect embryo arrest 66 protein [Dimocarpus longan]	FB95_ARATH RecName: Full=F-box protein At2g02240;	A0A5C7I6T8_9ROSI RecName: Full=F-box domain-containing protein {ECO:0000259|Pfam:PF00646};	At2g02340	GO:0009793,embryo development ending in seed dormancy; GO:0000003,reproduction; GO:0003006,developmental process involved in reproduction; GO:0007275,multicellular organism development; GO:0009790,embryo development; GO:0008150,biological_process; GO:0009791,post-embryonic development; GO:0010154,fruit development; GO:0022414,reproductive process; GO:0032501,multicellular organismal process; GO:0…	PF14299.6:Phloem protein 2	--	--	--
Apse001G0022200	0.73	0.54	0.62	1.25	0.7	1.14	0.56	0.88	0.46	0.49	0.43	0.97	0.16	0.95	0.95	GWHBECT00000001	2604314	2604586	+	gene-Apse001G0022200	--	K03188 urease accessory protein | (RefSeq) uncharacterized protein LOC108224146 isoform X1 (A)	--	maternal effect embryo arrest 66 protein [Dimocarpus longan]	FB95_ARATH RecName: Full=F-box protein At2g02240;	A0A5C7I2C7_9ROSI RecName: Full=F-box domain-containing protein {ECO:0000259|Pfam:PF00646};	At2g02340	GO:0009793,embryo development ending in seed dormancy; GO:0000003,reproduction; GO:0003006,developmental process involved in reproduction; GO:0007275,multicellular organism development; GO:0009790,embryo development; GO:0008150,biological_process; GO:0009791,post-embryonic development; GO:0010154,fruit development; GO:0022414,reproductive process; GO:0032501,multicellular organismal process; GO:0…	PF00646.33:F-box domain	--	--	--
Apse001G0022300	0.13	0.24	0.17	0.56	0.06	0.13	0.13	0.32	0.07	0.95	0.64	0.88	0.29	0.17	0.22	GWHBECT00000001	2613471	2615940	+	gene-Apse001G0022300	--	K15196 transcription factor IIIB 90 kDa subunit | (RefSeq) transcription factor IIIB 90 kDa subunit (A)	--	transcription factor IIIB 90 kDa subunit [Momordica charantia]	--	A0A5C7IRG9_9ROSI RecName: Full=BRF1 domain-containing protein {ECO:0000259|Pfam:PF07741};	--	GO:0000126,transcription factor TFIIIB complex; GO:0000995,RNA polymerase III general transcription initiation factor activity; GO:0070897,transcription preinitiation complex assembly; GO:0140110,transcription regulator activity; GO:0003674,molecular_function; GO:0140223,general transcription initiation factor activity; GO:0008152,metabolic process; GO:0006139,nucleobase-containing compound metab…	PF07741.13:Brf1-like TBP-binding domain	--	--	--
Apse001G0022400	0.41	0.47	0.39	0.25	0.2	0.28	0.31	0.36	0.34	0.17	0.07	0.22	0.12	0.12	0.12	GWHBECT00000001	2627511	2630228	+	gene-Apse001G0022400	--	K15920 xylan 1,4-beta-xylosidase [EC:3.2.1.37] | (RefSeq) beta-D-xylosidase 4 (A)	ko00520: Amino sugar and nucleotide sugar metabolism; ko01100: Metabolic pathways	putative beta-D-xylosidase [Hevea brasiliensis]	BXL1_ARATH RecName: Full=Beta-D-xylosidase 1; Short=AtBXL1; EC=3.2.1.-; AltName: Full=Alpha-L-arabinofuranosidase; EC=3.2.1.55; Flags: Precursor;	A0A5C7IQG0_9ROSI RecName: Full=Fn3_like domain-containing protein {ECO:0000259|SMART:SM01217};	At5g49360	GO:0048046,apoplast; GO:0009505,plant-type cell wall; GO:0009536,plastid; GO:0046556,alpha-L-arabinofuranosidase activity; GO:0009044,xylan 1,4-beta-xylosidase activity; GO:0031222,arabinan catabolic process; GO:0010214,seed coat development; GO:0045493,xylan catabolic process; GO:0003674,molecular_function; GO:0003824,catalytic activity; GO:0004553,hydrolase activity, hydrolyzing O-glycosyl comp…	PF01915.22:Glycosyl hydrolase family 3 C-terminal domain	--	--	--
Apse001G0022500	10.5	11.6	11.82	18.15	17.27	18.92	20.55	21.28	18.71	26.83	27.82	24.98	20.03	24.42	20.17	GWHBECT00000001	2634976	2638392	+	gene-Apse001G0022500	--	--	--	uncharacterized protein LOC110422001 [Herrania umbratica]	--	A0A6J1AWN6_9ROSI SubName: Full=uncharacterized protein LOC110422001 {ECO:0000313|RefSeq:XP_021291433.1};	At1g69510	--	PF04667.17:cAMP-regulated phosphoprotein/endosulfine conserved region	--	--	--
Apse001G0022600	5.89	5.84	4.89	6.55	8.08	8.08	2.18	2.31	2.49	1.33	1.02	1.17	6.72	6.67	7.64	GWHBECT00000001	2639046	2640236	-	gene-Apse001G0022600	--	K22419 Delta4-3-oxosteroid 5beta-reductase [EC:1.3.1.3] | (RefSeq) 3-oxo-Delta(4,5)-steroid 5-beta-reductase-like (A)	--	3-oxo-delta(4,5)-steroid 5-beta-reductase [Quercus suber]	VEP1_ARATH RecName: Full=3-oxo-Delta(4,5)-steroid 5-beta-reductase; EC=1.3.1.3 {ECO:0000269|PubMed:19166903, ECO:0000269|PubMed:20598327, ECO:0000269|PubMed:22357344}; AltName: Full=Delta(4)-3-oxosteroid 5-beta-reductase; AltName: Full=Delta-4,5-steroid 5-beta-reductase; Short=At5beta-StR; AltName: Full=Progesterone 5-beta-reductase; Short=5beta-POR; AltName: Full=Protein VEIN PATTERNING 1;	A0A5C7IQF5_9ROSI RecName: Full=Epimerase domain-containing protein {ECO:0000259|Pfam:PF01370};	At4g24220	GO:0005829,cytosol; GO:0047787,delta4-3-oxosteroid 5beta-reductase activity; GO:0035671,enone reductase activity; GO:0046983,protein dimerization activity; GO:0009611,response to wounding; GO:0008202,steroid metabolic process; GO:0010051,xylem and phloem pattern formation; GO:0003674,molecular_function; GO:0003824,catalytic activity; GO:0016491,oxidoreductase activity; GO:0016627,oxidoreductase a…	PF01370.21:NAD dependent epimerase/dehydratase family	--	--	--
Apse001G0022700	0.06	0.11	0.07	0.06	0.06	0.03	0.03	0	0.03	0	0.06	0.03	0	0.04	0	GWHBECT00000001	2647356	2648714	-	gene-Apse001G0022700	--	K22419 Delta4-3-oxosteroid 5beta-reductase [EC:1.3.1.3] | (RefSeq) 3-oxo-Delta(4,5)-steroid 5-beta-reductase-like (A)	--	3-oxo-delta(4,5)-steroid 5-beta-reductase [Quercus suber]	CYC2_CAMAC RecName: Full=(S)-8-oxocitronellyl enol synthase CYC2 {ECO:0000305}; EC=1.3.1.122 {ECO:0000269|PubMed:27432874}; AltName: Full=Cyclase 2 {ECO:0000303|PubMed:27432874}; AltName: Full=Iridoid synthase {ECO:0000305}; Short=ISY {ECO:0000305};	A0A5C7IQF5_9ROSI RecName: Full=Epimerase domain-containing protein {ECO:0000259|Pfam:PF01370};	At4g24220	GO:0016627,oxidoreductase activity, acting on the CH-CH group of donors; GO:0043693,monoterpene biosynthetic process; GO:0003674,molecular_function; GO:0003824,catalytic activity; GO:0016491,oxidoreductase activity; GO:0008152,metabolic process; GO:0006629,lipid metabolic process; GO:0006720,isoprenoid metabolic process; GO:0008150,biological_process; GO:0008299,isoprenoid biosynthetic process; G…	PF01370.21:NAD dependent epimerase/dehydratase family	--	--	--
Apse001G0022800	2.61	2.91	2.81	1.64	1.7	1.78	2.05	2.3	2.11	1.65	1.66	1.91	1.4	1.39	1.53	GWHBECT00000001	2661140	2664091	+	gene-Apse001G0022800	--	--	--	hypothetical protein POPTR_008G108300v3 [Populus trichocarpa]	PP239_ARATH RecName: Full=Putative pentatricopeptide repeat-containing protein At3g16890, mitochondrial; AltName: Full=Protein PENTATRICOPEPTIDE REPEAT 40; Flags: Precursor;	A0A5C7IQN0_9ROSI SubName: Full=Uncharacterized protein {ECO:0000313|EMBL:TXG71630.1};	At3g16890	GO:0005739,mitochondrion; GO:0042775,mitochondrial ATP synthesis coupled electron transport; GO:0009737,response to abscisic acid; GO:0006979,response to oxidative stress; GO:0009651,response to salt stress; GO:0008152,metabolic process; GO:0006091,generation of precursor metabolites and energy; GO:0055114,oxidation-reduction process; GO:0022904,respiratory electron transport chain; GO:0006119,ox…	PF13041.6:PPR repeat family	--	--	--
Apse001G0022900	0.38	0.49	0.96	1	0.58	0.88	0.79	1.18	1.04	0.17	0.15	0.43	0.08	0.1	0.58	GWHBECT00000001	2664689	2665601	+	gene-Apse001G0022900	--	--	--	PREDICTED: uncharacterized protein LOC102615361 [Citrus sinensis]	--	A0A5C7IQR0_9ROSI SubName: Full=Uncharacterized protein {ECO:0000313|EMBL:TXG71631.1};	At5g49350	--	--	--	--	--
Apse001G0023000	0	0	0.02	0.05	0.03	0	0.03	0	0	0	0.03	0.03	0.12	0	0.03	GWHBECT00000001	2666006	2667790	+	gene-Apse001G0023000	--	K23877 xyloglucan O-acetyltransferase | (RefSeq) hypothetical protein (A)	--	PREDICTED: protein trichome birefringence-like 4 [Citrus sinensis]	TBL4_ARATH RecName: Full=Protein trichome birefringence-like 4;	A0A067FWW6_CITSI RecName: Full=PMR5N domain-containing protein {ECO:0000259|Pfam:PF14416}; Flags: Fragment;	At5g49340	GO:0005794,Golgi apparatus; GO:0016021,integral component of membrane; GO:0016413,O-acetyltransferase activity; GO:0003674,molecular_function; GO:0003824,catalytic activity; GO:0008374,O-acyltransferase activity; GO:0016407,acetyltransferase activity; GO:0016740,transferase activity; GO:0016746,transferase activity, transferring acyl groups; GO:0016747,transferase activity, transferring acyl grou…	PF13839.6:GDSL/SGNH-like Acyl-Esterase family found in Pmr5 and Cas1p	--	--	--
Apse001G0023100	43.49	42.82	43.07	33.72	34.94	34.65	33.37	34.73	35.49	23.69	25.49	25.63	32.91	32.32	33.11	GWHBECT00000001	2671071	2677733	+	gene-Apse001G0023100	--	K11866 STAM-binding protein [EC:3.4.19.12] | (RefSeq) hypothetical protein (A)	ko04144: Endocytosis	hypothetical protein CUMW_018310 [Citrus unshiu]	AMSH3_ARATH RecName: Full=AMSH-like ubiquitin thioesterase 3; EC=3.4.19.-; AltName: Full=Deubiquitinating enzyme AMSH3;	A0A5C7IT97_9ROSI RecName: Full=MPN domain-containing protein {ECO:0000259|PROSITE:PS50249};	At1g48790	GO:0005737,cytoplasm; GO:0005768,endosome; GO:0016021,integral component of membrane; GO:0005770,late endosome; GO:0016020,membrane; GO:0005774,vacuolar membrane; GO:0070122,isopeptidase activity; GO:0061578,Lys63-specific deubiquitinase activity; GO:0046872,metal ion binding; GO:0008237,metallopeptidase activity; GO:0004843,thiol-dependent ubiquitin-specific protease activity; GO:0006897,endocyt…	PF01398.21:JAB1/Mov34/MPN/PAD-1 ubiquitin protease	--	--	--
Apse001G0023200	0.09	0.04	0	0.04	0.04	0	0	0	0	0.05	0.04	0	0.05	0.11	0.09	GWHBECT00000001	2681991	2682905	+	gene-Apse001G0023200	--	--	--	--	--	A0A5C7IQH0_9ROSI SubName: Full=Uncharacterized protein {ECO:0000313|EMBL:TXG71633.1};	--	GO:0005634,nucleus; GO:0005622,intracellular; GO:0005575,cellular_component; GO:0005623,cell; GO:0043231,intracellular membrane-bounded organelle; GO:0043226,organelle; GO:0043227,membrane-bounded organelle; GO:0043229,intracellular organelle; GO:0044424,intracellular part; GO:0044464,cell part	--	--	--	--
Apse001G0023300	0	0.04	0	0	0.04	0	0	0	0	0	0.04	0.04	0	0	0.05	GWHBECT00000001	2684343	2687204	+	gene-Apse001G0023300	--	K09422 transcription factor MYB, plant | (RefSeq) transcription factor MYB111 (A)	--	PREDICTED: myb-related protein Myb4 [Citrus sinensis]	MY111_ARATH RecName: Full=Transcription factor MYB111 {ECO:0000303|PubMed:11597504}; AltName: Full=Myb-related protein 111 {ECO:0000303|PubMed:11597504}; Short=AtMYB111 {ECO:0000303|PubMed:11597504}; AltName: Full=Protein PRODUCTION OF FLAVONOL GLYCOSIDES 3 {ECO:0000303|PubMed:17419845};	A0A5C7IQH0_9ROSI SubName: Full=Uncharacterized protein {ECO:0000313|EMBL:TXG71633.1};	At5g49330	GO:0005634,nucleus; GO:0003677,DNA binding; GO:0003700,DNA-binding transcription factor activity; GO:0051555,flavonol biosynthetic process; GO:1900386,positive regulation of flavonol biosynthetic process; GO:0009416,response to light stimulus; GO:0010224,response to UV-B; GO:0003674,molecular_function; GO:0003676,nucleic acid binding; GO:0005488,binding; GO:0097159,organic cyclic compound binding…	PF00249.31:Myb-like DNA-binding domain	MYB-related	TF	MYB->MYB-related
Apse001G0023400	0.87	0.78	0.97	0.75	1.12	0.91	2.11	2.44	2.41	0.52	0.44	0.53	0.43	0.34	0.32	GWHBECT00000001	2687963	2691355	-	gene-Apse001G0023400	--	--	--	PREDICTED: uncharacterized protein LOC102628873 [Citrus sinensis]	--	A0A5C7IS39_9ROSI SubName: Full=Uncharacterized protein {ECO:0000313|EMBL:TXG71634.1};	At3g05750	--	PF14309.6:Domain of unknown function (DUF4378)	--	--	--
Apse001G0023500	13.28	13.67	13.47	11.39	10.42	12.01	20.22	23.16	21.35	4.36	3.97	5.96	8.99	10.81	9.02	GWHBECT00000001	2693452	2699682	-	gene-Apse001G0023500	--	K01148 poly(A)-specific ribonuclease [EC:3.1.13.4] | (RefSeq) uncharacterized CRM domain-containing protein At3g25440, chloroplastic (A)	ko03018: RNA degradation	RNA-binding CRS1 / YhbY domain protein [Theobroma cacao]	CFM9_ARATH RecName: Full=CRM-domain containing factor CFM9, mitochondrial {ECO:0000305}; AltName: Full=Protein CRM FAMILY MEMBER 9 {ECO:0000303|PubMed:31359042}; Flags: Precursor;	A0A5C7IQV2_9ROSI RecName: Full=CRM domain-containing protein {ECO:0000259|PROSITE:PS51295};	At2g28480	GO:0005739,mitochondrion; GO:0003723,RNA binding; GO:0000373,Group II intron splicing; GO:0140040,mitochondrial polycistronic RNA processing; GO:0009737,response to abscisic acid; GO:0009651,response to salt stress; GO:0009414,response to water deprivation; GO:0003674,molecular_function; GO:0003676,nucleic acid binding; GO:0005488,binding; GO:0097159,organic cyclic compound binding; GO:1901363,he…	PF01985.21:CRS1 / YhbY (CRM) domain	--	--	--
Apse001G0023700	1.64	1.74	2.02	1.94	1.81	1.81	1.5	1.16	1.35	1.74	1.96	1.98	1.41	1.42	1.48	GWHBECT00000001	2704461	2708742	+	gene-Apse001G0023700	--	K17604 zinc finger SWIM domain-containing protein 3 | (RefSeq) protein FAR1-RELATED SEQUENCE 5 isoform X1 (A)	--	hypothetical protein CISIN_1g004420mg [Citrus sinensis]	FRS11_ARATH RecName: Full=Protein FAR1-RELATED SEQUENCE 11;	A0A5C7IQG2_9ROSI RecName: Full=Protein FAR1-RELATED SEQUENCE {ECO:0000256|RuleBase:RU367018};	At1g10240	GO:0005634,nucleus; GO:0008270,zinc ion binding; GO:0006355,regulation of transcription, DNA-templated; GO:0003674,molecular_function; GO:0005488,binding; GO:0046872,metal ion binding; GO:0043167,ion binding; GO:0043169,cation binding; GO:0046914,transition metal ion binding; GO:0008152,metabolic process; GO:0006139,nucleobase-containing compound metabolic process; GO:0006351,transcription, DNA-t…	PF03101.15:FAR1 DNA-binding domain	FAR1	TF	FAR1
Apse001G0023800	0	0.09	0.04	0.09	0	0	0	0	0	0.22	0.1	0	0.11	0	0.05	GWHBECT00000001	2709840	2711269	+	gene-Apse001G0023800	--	--	--	hypothetical protein CICLE_v10007083mg [Citrus clementina]	--	A0A5C7IRD3_9ROSI SubName: Full=Uncharacterized protein {ECO:0000313|EMBL:TXG71639.1};	At5g49320	GO:0016021,integral component of membrane; GO:0005575,cellular_component; GO:0016020,membrane; GO:0031224,intrinsic component of membrane; GO:0044425,membrane part	PF06749.12:Protein of unknown function (DUF1218)	--	--	--
Apse001G0023900	2.81	3.04	2.67	3.08	3.28	3.38	1.66	1.55	1.51	3.12	3.61	3.23	2.65	2.36	2.71	GWHBECT00000001	2712593	2715099	+	gene-Apse001G0023900	--	K17604 zinc finger SWIM domain-containing protein 3 | (RefSeq) protein FAR1-RELATED SEQUENCE 5 isoform X1 (A)	--	hypothetical protein CISIN_1g004420mg [Citrus sinensis]	FRS11_ARATH RecName: Full=Protein FAR1-RELATED SEQUENCE 11;	A0A5C7IQG2_9ROSI RecName: Full=Protein FAR1-RELATED SEQUENCE {ECO:0000256|RuleBase:RU367018};	At1g10240	GO:0005634,nucleus; GO:0008270,zinc ion binding; GO:0006355,regulation of transcription, DNA-templated; GO:0003674,molecular_function; GO:0005488,binding; GO:0046872,metal ion binding; GO:0043167,ion binding; GO:0043169,cation binding; GO:0046914,transition metal ion binding; GO:0008152,metabolic process; GO:0006139,nucleobase-containing compound metabolic process; GO:0006351,transcription, DNA-t…	PF03101.15:FAR1 DNA-binding domain	FAR1	TF	FAR1
Apse001G0024000	4.3	2.86	2.76	3.96	3.68	4.68	3.55	6.11	4.1	3.78	2.56	2.36	3.37	3.22	4.55	GWHBECT00000001	2715560	2715817	-	gene-Apse001G0024000	--	--	--	hypothetical protein CISIN_1g037060mg [Citrus sinensis]	--	A0A5C7IRA7_9ROSI SubName: Full=Uncharacterized protein {ECO:0000313|EMBL:TXG71638.1};	--	--	--	--	--	--
Apse001G0024100	0	0.05	0	0	0.05	0	0.05	0	0.05	0	0.1	0	0	0.06	0	GWHBECT00000001	2717452	2718881	+	gene-Apse001G0024100	--	--	--	hypothetical protein CICLE_v10007083mg [Citrus clementina]	--	A0A5C7IRD3_9ROSI SubName: Full=Uncharacterized protein {ECO:0000313|EMBL:TXG71639.1};	At5g49320	GO:0016021,integral component of membrane; GO:0005575,cellular_component; GO:0016020,membrane; GO:0031224,intrinsic component of membrane; GO:0044425,membrane part	PF06749.12:Protein of unknown function (DUF1218)	--	--	--
Apse001G0024200	53.11	53.6	50.62	45.7	42.84	45.24	39.66	41.86	40.72	56.27	54.81	55.43	42.58	42.72	43.63	GWHBECT00000001	2720738	2725137	+	gene-Apse001G0024200	--	K15042 importin subunit alpha-6/7 | (RefSeq) importin subunit alpha-2 (A)	--	importin subunit alpha-2 [Prunus persica]	IMPA1_ARATH RecName: Full=Importin subunit alpha-1 {ECO:0000305}; Short=IMPa-1 {ECO:0000303|PubMed:18836040}; AltName: Full=Karyopherin subunit alpha-1; Short=KAP-alpha-1;	A0A5E4FA29_PRUDU RecName: Full=Importin subunit alpha {ECO:0000256|PIRNR:PIRNR005673};	At3g06720	GO:0005618,cell wall; GO:0005829,cytosol; GO:0005635,nuclear envelope; GO:0005730,nucleolus; GO:0005634,nucleus; GO:0061608,nuclear import signal receptor activity; GO:0008139,nuclear localization sequence binding; GO:0006607,NLS-bearing protein import into nucleus; GO:0006606,protein import into nucleus; GO:0003674,molecular_function; GO:0140104,molecular carrier activity; GO:0140142,nucleocytop…	PF00514.23:Armadillo/beta-catenin-like repeat	--	--	--
Apse001G0024300	1.83	1.57	1.7	1.61	1.29	1.32	2.63	3.02	1.76	2.93	2.9	2.84	0.66	1.42	0.7	GWHBECT00000001	2733528	2734806	+	gene-Apse001G0024300	--	--	--	Zinc finger, GATA-type [Corchorus capsularis]	GAT15_ARATH RecName: Full=GATA transcription factor 15;	A0A5N5HAW7_9ROSA SubName: Full=Importin subunit alpha-1 {ECO:0000313|EMBL:KAB2625159.1};	At3g06740	GO:0005634,nucleus; GO:0003700,DNA-binding transcription factor activity; GO:0000976,transcription regulatory region sequence-specific DNA binding; GO:0008270,zinc ion binding; GO:0140110,transcription regulator activity; GO:0003674,molecular_function; GO:0001067,regulatory region nucleic acid binding; GO:0003676,nucleic acid binding; GO:0003677,DNA binding; GO:0003690,double-stranded DNA binding…	PF00320.27:GATA zinc finger	C2C2-GATA	TF	C2C2->C2C2-GATA
Apse001G0024400	71.7	75.97	77.46	75.16	80.53	77.77	98.69	89.45	90.54	34.92	26.82	30.5	85.78	93.39	84.35	GWHBECT00000001	2783350	2784493	-	gene-Apse001G0024400	--	--	--	--	--	--	--	--	--	--	--	--
Apse001G0024500	30.12	27.74	29.67	21.95	23.49	22.27	23.34	21.79	21.54	46.25	41.85	43.98	30.9	27.9	30.82	GWHBECT00000001	2815204	2816542	-	gene-Apse001G0024500	--	--	--	--	--	--	--	--	--	--	--	--
Apse001G0024600	39.77	38.02	37.07	41.64	40.51	42.47	74.53	78.38	80.04	41.68	43.28	45.62	18.07	18.37	18.24	GWHBECT00000001	2821014	2822740	+	gene-Apse001G0024600	--	K01193 beta-fructofuranosidase [EC:3.2.1.26] | (RefSeq) beta-fructofuranosidase, insoluble isoenzyme 3-like (A)	ko00052: Galactose metabolism; ko00500: Starch and sucrose metabolism; ko01100: Metabolic pathways; ko01110: Biosynthesis of secondary metabolites	hypothetical protein CICLE_v10015331mg [Citrus clementina]	Y3720_ARATH RecName: Full=UPF0481 protein At3g47200;	A0A5C7H9B5_9ROSI SubName: Full=Uncharacterized protein {ECO:0000313|EMBL:TXG53588.1};	At4g31980_2	GO:0016021,integral component of membrane; GO:0005886,plasma membrane; GO:0005575,cellular_component; GO:0016020,membrane; GO:0031224,intrinsic component of membrane; GO:0044425,membrane part; GO:0005623,cell; GO:0044464,cell part; GO:0071944,cell periphery	PF03140.15:Plant protein of unknown function	--	--	--
Apse001G0024700	16.85	18.88	19.4	32.83	35.45	35.15	10.39	9.74	11.01	18.56	18.81	19.14	30.73	27.9	30.77	GWHBECT00000001	2827641	2830897	+	gene-Apse001G0024700	--	K10956 protein transport protein SEC61 subunit alpha | (RefSeq) preprotein translocase subunit SECY, chloroplastic (A)	ko03060: Protein export; ko04141: Protein processing in endoplasmic reticulum; ko04145: Phagosome	COBRA-like protein 7 [Durio zibethinus]	COBL7_ARATH RecName: Full=COBRA-like protein 7; Flags: Precursor;	A0A5C7IQI1_9ROSI SubName: Full=Uncharacterized protein {ECO:0000313|EMBL:TXG71643.1};	At4g16120	GO:0031225,anchored component of membrane; GO:0046658,anchored component of plasma membrane; GO:0005768,endosome; GO:0005794,Golgi apparatus; GO:0009506,plasmodesma; GO:0005802,trans-Golgi network; GO:0010215,cellulose microfibril organization; GO:0008150,biological_process; GO:0009664,plant-type cell wall organization; GO:0009832,plant-type cell wall biogenesis; GO:0009987,cellular process; GO:0…	PF04833.15:COBRA-like protein	--	--	--
Apse001G0024800	37.5	38.96	39.62	28.09	31.28	30.85	26.13	24.14	26.16	29.46	30.68	29.77	29.6	26.29	30.23	GWHBECT00000001	2831336	2835558	-	gene-Apse001G0024800	--	K14491 two-component response regulator ARR-B family | (RefSeq) two-component response regulator ARR2 (A)	ko04075: Plant hormone signal transduction	hypothetical protein CICLE_v10004470mg [Citrus clementina]	ARR2_ARATH RecName: Full=Two-component response regulator ARR2; AltName: Full=Receiver-like protein 5;	A0A5C7IS49_9ROSI RecName: Full=Two-component response regulator {ECO:0000256|PIRNR:PIRNR036392};	At3g16857	GO:0005829,cytosol; GO:0005634,nucleus; GO:0003677,DNA binding; GO:0003700,DNA-binding transcription factor activity; GO:0000156,phosphorelay response regulator activity; GO:0071368,cellular response to cytokinin stimulus; GO:0009736,cytokinin-activated signaling pathway; GO:0009873,ethylene-activated signaling pathway; GO:0010150,leaf senescence; GO:0010082,regulation of root meristem growth; GO…	PF00072.24:Response regulator receiver domain	GARP-ARR-B	TF	GARP->GARP-ARR-B
Apse001G0025000	58.62	64.54	67.19	71.89	67.16	72.88	101.87	105.94	106.92	53.68	55.25	58.51	82.39	78.3	79.94	GWHBECT00000001	2853719	2856964	+	gene-Apse001G0025000	--	K22376 E3 ubiquitin-protein ligase KCMF1 [EC:2.3.2.27] | (RefSeq) protein DEHYDRATION-INDUCED 19 homolog 4-like (A)	--	hypothetical protein CISIN_1g027446mg [Citrus sinensis]	DI194_ARATH RecName: Full=Protein DEHYDRATION-INDUCED 19 homolog 4; Short=AtDi19-4;	A0A5C7ITF3_9ROSI SubName: Full=Uncharacterized protein {ECO:0000313|EMBL:TXG71646.1};	At3g06760	GO:0048471,perinuclear region of cytoplasm; GO:0005622,intracellular; GO:0005575,cellular_component; GO:0005623,cell; GO:0005737,cytoplasm; GO:0044424,intracellular part; GO:0044444,cytoplasmic part; GO:0044464,cell part	PF14571.6:Stress-induced protein Di19, C-terminal	--	--	--
Apse001G0025100	19.84	20.49	21.4	26.39	26.44	28.63	29.84	29.58	31.96	8.9	7.88	8.73	26.99	28.47	29.88	GWHBECT00000001	2857993	2861532	-	gene-Apse001G0025100	--	K18643 katanin p80 WD40 repeat-containing subunit B1 | (RefSeq) uncharacterized LOC105795008 (A)	--	hypothetical protein CICLE_v10005076mg [Citrus clementina]	--	A0A5C7IQH2_9ROSI SubName: Full=Uncharacterized protein {ECO:0000313|EMBL:TXG71647.1};	At5g49220	--	PF05623.12:Protein of unknown function (DUF789)	--	--	--
Apse001G0025200	0.72	0.72	0.77	0.63	0.33	0.78	1	1.06	1.19	0.15	0.1	0.1	0.5	0.8	0.58	GWHBECT00000001	2866047	2871881	-	gene-Apse001G0025200	--	K14773 U3 small nucleolar RNA-associated protein 23 | (RefSeq) rRNA-processing protein UTP23 homolog (A)	--	maternal effect embryo arrest 21, partial [Dimocarpus longan]	PRS2_SOLTU RecName: Full=Pathogenesis-related protein STH-2;	A0A5C7IRB5_9ROSI RecName: Full=Bet_v_1 domain-containing protein {ECO:0000259|SMART:SM01037};	At2g34570	GO:0005737,cytoplasm; GO:0005634,nucleus; GO:0010427,abscisic acid binding; GO:0004864,protein phosphatase inhibitor activity; GO:0038023,signaling receptor activity; GO:0009738,abscisic acid-activated signaling pathway; GO:0006952,defense response; GO:0080163,regulation of protein serine/threonine phosphatase activity; GO:0009607,response to biotic stimulus; GO:0003674,molecular_function; GO:000…	PF04900.12:Fcf1	--	--	--
Apse001G0025300	0.9	0.53	0.7	0.16	0.47	0.08	0.08	0.2	0.09	0.27	0.16	0.08	0.09	0.11	0.09	GWHBECT00000001	2872175	2872775	-	gene-Apse001G0025300	--	K05387 glutamate receptor, ionotropic, plant | (RefSeq) LOW QUALITY PROTEIN: glutamate receptor 2.3-like (A)	--	PREDICTED: pathogenesis-related protein STH-2 [Eucalyptus grandis]	PRS2_SOLTU RecName: Full=Pathogenesis-related protein STH-2;	A0A5C7IRB5_9ROSI RecName: Full=Bet_v_1 domain-containing protein {ECO:0000259|SMART:SM01037};	--	GO:0005737,cytoplasm; GO:0005634,nucleus; GO:0010427,abscisic acid binding; GO:0004864,protein phosphatase inhibitor activity; GO:0038023,signaling receptor activity; GO:0009738,abscisic acid-activated signaling pathway; GO:0006952,defense response; GO:0080163,regulation of protein serine/threonine phosphatase activity; GO:0009607,response to biotic stimulus; GO:0003674,molecular_function; GO:000…	PF00407.19:Pathogenesis-related protein Bet v I family	--	--	--
Apse001G0025400	0	0	0	0	0	0	0	0	0.09	0	0	0	0	0	0	GWHBECT00000001	2874328	2874913	-	gene-Apse001G0025400	--	--	--	PREDICTED: pathogenesis-related protein STH-2 [Eucalyptus grandis]	FRA18_FRAAN RecName: Full=Major strawberry allergen Fra a 1.08 {ECO:0000305}; AltName: Full=Class 10 plant pathogenesis-related protein Fra a 1.08 {ECO:0000305}; Short=PR10-related protein Fra a 1.08 {ECO:0000305}; EC=3.1.27.- {ECO:0000269|PubMed:30572279}; AltName: Allergen=Fra a 1 {ECO:0000305};	A0A5C7IRE3_9ROSI RecName: Full=Bet_v_1 domain-containing protein {ECO:0000259|Pfam:PF00407};	At1g24020	GO:0010427,abscisic acid binding; GO:0004518,nuclease activity; GO:0004864,protein phosphatase inhibitor activity; GO:0038023,signaling receptor activity; GO:0009738,abscisic acid-activated signaling pathway; GO:0006952,defense response; GO:0009607,response to biotic stimulus; GO:0003674,molecular_function; GO:0005488,binding; GO:0008289,lipid binding; GO:0019840,isoprenoid binding; GO:0031406,ca…	PF00407.19:Pathogenesis-related protein Bet v I family	--	--	--
Apse001G0025500	0	0	0	0.62	0.78	1.04	3.53	4.33	3.83	0.09	0	0.08	0.36	0.11	0.27	GWHBECT00000001	2876535	2877105	+	gene-Apse001G0025500	--	K05387 glutamate receptor, ionotropic, plant | (RefSeq) LOW QUALITY PROTEIN: glutamate receptor 2.3-like (A)	--	PREDICTED: major allergen Pru ar 1 [Theobroma cacao]	PRU1_PRUAV RecName: Full=Major allergen Pru av 1; AltName: Full=Allergen Pru a 1; AltName: Allergen=Pru av 1;	A0A061EQJ6_THECC SubName: Full=Uncharacterized protein isoform 1 {ECO:0000313|EMBL:EOY06617.1};	At1g24020	GO:0010427,abscisic acid binding; GO:0004864,protein phosphatase inhibitor activity; GO:0038023,signaling receptor activity; GO:0009738,abscisic acid-activated signaling pathway; GO:0006952,defense response; GO:0009607,response to biotic stimulus; GO:0003674,molecular_function; GO:0005488,binding; GO:0008289,lipid binding; GO:0019840,isoprenoid binding; GO:0031406,carboxylic acid binding; GO:0033…	PF00407.19:Pathogenesis-related protein Bet v I family	--	--	--
Apse001G0025600	0.28	0.18	0.16	1.26	0.99	1.39	7.08	6.71	8.56	0.74	0.65	0.81	1.24	1.11	0.41	GWHBECT00000001	2879962	2880532	-	gene-Apse001G0025600	--	K05387 glutamate receptor, ionotropic, plant | (RefSeq) LOW QUALITY PROTEIN: glutamate receptor 2.3-like (A)	--	PREDICTED: major allergen Pru ar 1 [Eucalyptus grandis]	PRU1_PRUAR RecName: Full=Major allergen Pru ar 1; AltName: Allergen=Pru ar 1;	A0A5C7IQP6_9ROSI RecName: Full=Bet_v_1 domain-containing protein {ECO:0000259|Pfam:PF00407};	--	GO:0010427,abscisic acid binding; GO:0004864,protein phosphatase inhibitor activity; GO:0038023,signaling receptor activity; GO:0009738,abscisic acid-activated signaling pathway; GO:0006952,defense response; GO:0009607,response to biotic stimulus; GO:0003674,molecular_function; GO:0005488,binding; GO:0008289,lipid binding; GO:0019840,isoprenoid binding; GO:0031406,carboxylic acid binding; GO:0033…	PF00407.19:Pathogenesis-related protein Bet v I family	--	--	--
Apse001G0025700	0	0	0	0.27	0.53	0.46	1.79	1.01	0.89	0	0	0.09	0	0	0.1	GWHBECT00000001	2881389	2881959	+	gene-Apse001G0025700	--	K05387 glutamate receptor, ionotropic, plant | (RefSeq) LOW QUALITY PROTEIN: glutamate receptor 2.3-like (A)	--	PREDICTED: major allergen Pru ar 1 [Theobroma cacao]	PRU1_PRUAV RecName: Full=Major allergen Pru av 1; AltName: Full=Allergen Pru a 1; AltName: Allergen=Pru av 1;	A0A061EQJ6_THECC SubName: Full=Uncharacterized protein isoform 1 {ECO:0000313|EMBL:EOY06617.1};	At1g24020	GO:0010427,abscisic acid binding; GO:0004864,protein phosphatase inhibitor activity; GO:0038023,signaling receptor activity; GO:0009738,abscisic acid-activated signaling pathway; GO:0006952,defense response; GO:0009607,response to biotic stimulus; GO:0003674,molecular_function; GO:0005488,binding; GO:0008289,lipid binding; GO:0019840,isoprenoid binding; GO:0031406,carboxylic acid binding; GO:0033…	PF00407.19:Pathogenesis-related protein Bet v I family	--	--	--
Apse001G0025800	3.59	3.07	3.31	4.77	3.34	4.45	35.04	32.87	32.63	2.75	1.85	2.08	2.69	2.72	2.59	GWHBECT00000001	2884792	2885362	-	gene-Apse001G0025800	--	K05387 glutamate receptor, ionotropic, plant | (RefSeq) LOW QUALITY PROTEIN: glutamate receptor 2.3-like (A)	--	PREDICTED: major allergen Pru ar 1 [Eucalyptus grandis]	PRU1_PRUAR RecName: Full=Major allergen Pru ar 1; AltName: Allergen=Pru ar 1;	A0A5C7IQP6_9ROSI RecName: Full=Bet_v_1 domain-containing protein {ECO:0000259|Pfam:PF00407};	--	GO:0010427,abscisic acid binding; GO:0004864,protein phosphatase inhibitor activity; GO:0038023,signaling receptor activity; GO:0009738,abscisic acid-activated signaling pathway; GO:0006952,defense response; GO:0009607,response to biotic stimulus; GO:0003674,molecular_function; GO:0005488,binding; GO:0008289,lipid binding; GO:0019840,isoprenoid binding; GO:0031406,carboxylic acid binding; GO:0033…	PF00407.19:Pathogenesis-related protein Bet v I family	--	--	--
Apse001G0026000	0	0	0	0	0	0	0.08	0	0	0	0	0	0	0	0	GWHBECT00000001	2900228	2900798	+	gene-Apse001G0026000	--	K05387 glutamate receptor, ionotropic, plant | (RefSeq) LOW QUALITY PROTEIN: glutamate receptor 2.3-like (A)	--	PREDICTED: major allergen Pru ar 1 [Theobroma cacao]	PRU1_PRUAR RecName: Full=Major allergen Pru ar 1; AltName: Allergen=Pru ar 1;	A0A061EQJ6_THECC SubName: Full=Uncharacterized protein isoform 1 {ECO:0000313|EMBL:EOY06617.1};	At1g24020	GO:0010427,abscisic acid binding; GO:0004864,protein phosphatase inhibitor activity; GO:0038023,signaling receptor activity; GO:0009738,abscisic acid-activated signaling pathway; GO:0006952,defense response; GO:0009607,response to biotic stimulus; GO:0003674,molecular_function; GO:0005488,binding; GO:0008289,lipid binding; GO:0019840,isoprenoid binding; GO:0031406,carboxylic acid binding; GO:0033…	PF00407.19:Pathogenesis-related protein Bet v I family	--	--	--
Apse001G0026100	0.84	1.83	2	0.98	0.81	0.92	2.07	3.84	2.4	0.73	0.55	0.27	1.03	0.74	1.23	GWHBECT00000001	2901979	2902552	+	gene-Apse001G0026100	--	K05387 glutamate receptor, ionotropic, plant | (RefSeq) LOW QUALITY PROTEIN: glutamate receptor 2.3-like (A)	--	hypothetical protein CDL15_Pgr016704 [Punica granatum]	PRU1_PRUAR RecName: Full=Major allergen Pru ar 1; AltName: Allergen=Pru ar 1;	A0A5C7IQP6_9ROSI RecName: Full=Bet_v_1 domain-containing protein {ECO:0000259|Pfam:PF00407};	--	GO:0010427,abscisic acid binding; GO:0004864,protein phosphatase inhibitor activity; GO:0038023,signaling receptor activity; GO:0009738,abscisic acid-activated signaling pathway; GO:0006952,defense response; GO:0009607,response to biotic stimulus; GO:0003674,molecular_function; GO:0005488,binding; GO:0008289,lipid binding; GO:0019840,isoprenoid binding; GO:0031406,carboxylic acid binding; GO:0033…	PF00407.19:Pathogenesis-related protein Bet v I family	--	--	--
Apse001G0026200	0.12	0	0	0	0	0	0	0	0	0	0	0	0	0	0	GWHBECT00000001	2903780	2905025	+	gene-Apse001G0026200	--	--	--	major allergen Pru ar 1-like [Durio zibethinus]	PRU1_PRUAR RecName: Full=Major allergen Pru ar 1; AltName: Allergen=Pru ar 1;	A0A5C7IQT0_9ROSI RecName: Full=Bet_v_1 domain-containing protein {ECO:0000259|Pfam:PF00407};	--	GO:0010427,abscisic acid binding; GO:0004864,protein phosphatase inhibitor activity; GO:0038023,signaling receptor activity; GO:0009738,abscisic acid-activated signaling pathway; GO:0006952,defense response; GO:0009607,response to biotic stimulus; GO:0003674,molecular_function; GO:0005488,binding; GO:0008289,lipid binding; GO:0019840,isoprenoid binding; GO:0031406,carboxylic acid binding; GO:0033…	PF00407.19:Pathogenesis-related protein Bet v I family	--	--	--
Apse001G0026300	0.24	0.46	0.42	0	0	0.08	0.08	0.1	0	0	0	0.08	0	0.11	0	GWHBECT00000001	2905504	2906142	+	gene-Apse001G0026300	--	K05387 glutamate receptor, ionotropic, plant | (RefSeq) LOW QUALITY PROTEIN: glutamate receptor 2.3-like (A)	--	PREDICTED: major allergen Pru ar 1-like [Juglans regia]	FRA13_FRAAN RecName: Full=Major strawberry allergen Fra a 1-3 {ECO:0000305}; AltName: Full=Class 10 plant pathogenesis-related protein Fra a 1.03 {ECO:0000305}; Short=PR10-related protein Fra a 1.03 {ECO:0000305}; AltName: Allergen=Fra a 1 {ECO:0000305};	A0A5C7ITB3_9ROSI RecName: Full=Bet_v_1 domain-containing protein {ECO:0000259|SMART:SM01037};	--	GO:0010427,abscisic acid binding; GO:0004864,protein phosphatase inhibitor activity; GO:0038023,signaling receptor activity; GO:0009738,abscisic acid-activated signaling pathway; GO:0006952,defense response; GO:0009813,flavonoid biosynthetic process; GO:0009607,response to biotic stimulus; GO:0003674,molecular_function; GO:0005488,binding; GO:0008289,lipid binding; GO:0019840,isoprenoid binding; …	PF00407.19:Pathogenesis-related protein Bet v I family	--	--	--
Apse001G0026400	3.46	4.42	3.1	1.77	0.77	0.71	0.16	0.19	0	0.81	0.39	1.16	0.71	0.84	0.26	GWHBECT00000001	2908215	2908819	-	gene-Apse001G0026400	--	K05387 glutamate receptor, ionotropic, plant | (RefSeq) LOW QUALITY PROTEIN: glutamate receptor 2.3-like (A)	--	PREDICTED: major pollen allergen Bet v 1-D/H-like [Citrus sinensis]	FRA18_FRAAN RecName: Full=Major strawberry allergen Fra a 1.08 {ECO:0000305}; AltName: Full=Class 10 plant pathogenesis-related protein Fra a 1.08 {ECO:0000305}; Short=PR10-related protein Fra a 1.08 {ECO:0000305}; EC=3.1.27.- {ECO:0000269|PubMed:30572279}; AltName: Allergen=Fra a 1 {ECO:0000305};	A0A2H5N6D3_CITUN RecName: Full=Bet_v_1 domain-containing protein {ECO:0000259|SMART:SM01037};	At1g24020	GO:0010427,abscisic acid binding; GO:0004518,nuclease activity; GO:0004864,protein phosphatase inhibitor activity; GO:0038023,signaling receptor activity; GO:0009738,abscisic acid-activated signaling pathway; GO:0006952,defense response; GO:0009607,response to biotic stimulus; GO:0003674,molecular_function; GO:0005488,binding; GO:0008289,lipid binding; GO:0019840,isoprenoid binding; GO:0031406,ca…	PF00407.19:Pathogenesis-related protein Bet v I family	--	--	--
Apse001G0026500	2.77	2.64	2.37	4.09	4.67	4.24	1.38	1.29	1.73	0.45	0.83	0.92	2.27	3.34	2.63	GWHBECT00000001	2909904	2912504	+	gene-Apse001G0026500	--	K07213 copper chaperone | (RefSeq) hypothetical protein (A)	--	PREDICTED: proline-rich protein 2 isoform X1 [Ricinus communis]	HIP23_ARATH RecName: Full=Heavy metal-associated isoprenylated plant protein 23 {ECO:0000303|PubMed:21072340, ECO:0000303|PubMed:23368984}; Short=AtHIP23 {ECO:0000303|PubMed:21072340, ECO:0000303|PubMed:23368984}; Flags: Precursor;	A0A5C7IQX6_9ROSI RecName: Full=HMA domain-containing protein {ECO:0000259|PROSITE:PS50846};	At1g06330	GO:0046872,metal ion binding; GO:0003674,molecular_function; GO:0005488,binding; GO:0043167,ion binding; GO:0043169,cation binding	PF00403.26:Heavy-metal-associated domain	--	--	--
Apse001G0026600	14.58	13.64	14.08	9.73	9.86	9.73	11.34	11.25	12.35	10.04	9.97	10.34	9.01	7.91	9.11	GWHBECT00000001	2913325	2919780	-	gene-Apse001G0026600	--	K14546 U3 small nucleolar RNA-associated protein 5 | (RefSeq) hypothetical protein (A)	ko03008: Ribosome biogenesis in eukaryotes	hypothetical protein CICLE_v10004544mg [Citrus clementina]	--	A0A5C7ITG2_9ROSI RecName: Full=WD_REPEATS_REGION domain-containing protein {ECO:0000259|PROSITE:PS50294};	At5g11240	--	PF04003.12:Dip2/Utp12 Family	--	--	--
Apse001G0026700	11.82	11.35	11.51	8.96	7.25	8.05	12.01	12.12	11.41	9.15	10.04	10.05	6.63	8.27	6.87	GWHBECT00000001	2922923	2926669	+	gene-Apse001G0026700	--	K01640 hydroxymethylglutaryl-CoA lyase [EC:4.1.3.4] | (RefSeq) hydroxymethylglutaryl-CoA lyase, mitochondrial (A)	ko00072: Synthesis and degradation of ketone bodies; ko00280: Valine, leucine and isoleucine degradation; ko00650: Butanoate metabolism; ko01100: Metabolic pathways; ko01110: Biosynthesis of secondary metabolites; ko04146: Peroxisome	Hydroxymethylglutaryl-CoA lyase [Morus notabilis]	HMGCL_ARATH RecName: Full=Hydroxymethylglutaryl-CoA lyase, mitochondrial; Short=HL; Short=HMG-CoA lyase; EC=4.1.3.4; AltName: Full=3-hydroxy-3-methylglutarate-CoA lyase;	A0A5C7IQI2_9ROSI RecName: Full=Hydroxymethylglutaryl-CoA lyase {ECO:0000256|ARBA:ARBA00012910}; EC=4.1.3.4 {ECO:0000256|ARBA:ARBA00012910};	At2g26800	GO:0005759,mitochondrial matrix; GO:0005739,mitochondrion; GO:0004419,hydroxymethylglutaryl-CoA lyase activity; GO:0046872,metal ion binding; GO:0046951,ketone body biosynthetic process; GO:0006552,leucine catabolic process; GO:0006629,lipid metabolic process; GO:0003674,molecular_function; GO:0003824,catalytic activity; GO:0016829,lyase activity; GO:0016830,carbon-carbon lyase activity; GO:00168…	PF00682.19:HMGL-like	--	--	--
Apse001G0026800	26.57	23.98	22.85	23.91	22.56	21.56	27	25.39	26.63	29.71	29.4	29.43	21.33	19.23	18.97	GWHBECT00000001	2926823	2929534	-	gene-Apse001G0026800	--	K20474 RAD50-interacting protein 1 | (RefSeq) RINT1-like protein MAG2L isoform X1 (A)	--	hypothetical protein CICLE_v10006059mg [Citrus clementina]	MAG2L_ARATH RecName: Full=RINT1-like protein MAG2L {ECO:0000305}; AltName: Full=Protein MAIGO 2 homolog {ECO:0000305}; AltName: Full=Protein MAIGO 2-like {ECO:0000303|PubMed:23025793};	A0A5C7IRC5_9ROSI SubName: Full=Uncharacterized protein {ECO:0000313|EMBL:TXG71658.1};	At2g44820	GO:0030142,COPI-coated Golgi to ER transport vesicle; GO:0030134,COPII-coated ER to Golgi transport vesicle; GO:0070939,Dsl1/NZR complex; GO:0005783,endoplasmic reticulum; GO:0005789,endoplasmic reticulum membrane; GO:0015031,protein transport; GO:0060628,regulation of ER to Golgi vesicle-mediated transport; GO:0006890,retrograde vesicle-mediated transport, Golgi to ER; GO:0008104,protein localiz…	PF15375.6:Domain of unknown function (DUF4602)	--	--	--
Apse001G0026900	4.44	3.97	4.52	1.44	1.33	1.55	0.73	1.31	1.11	0.42	0.42	0.36	1.11	0.87	1.4	GWHBECT00000001	2942730	2945880	-	gene-Apse001G0026900	--	K01184 polygalacturonase [EC:3.2.1.15] | (RefSeq) polygalacturonase-like (A)	ko00040: Pentose and glucuronate interconversions; ko01100: Metabolic pathways	probable polygalacturonase isoform X2 [Durio zibethinus]	PGLR_VITVI RecName: Full=Probable polygalacturonase; Short=PG {ECO:0000250|UniProtKB:Q7M1E7}; EC=3.2.1.15; AltName: Full=Pectinase {ECO:0000250|UniProtKB:Q7M1E7};	A0A5C7IQQ5_9ROSI SubName: Full=Uncharacterized protein {ECO:0000313|EMBL:TXG71660.1};	At3g16850	GO:0016021,integral component of membrane; GO:0004650,polygalacturonase activity; GO:0005975,carbohydrate metabolic process; GO:0003674,molecular_function; GO:0003824,catalytic activity; GO:0004553,hydrolase activity, hydrolyzing O-glycosyl compounds; GO:0016787,hydrolase activity; GO:0016798,hydrolase activity, acting on glycosyl bonds; GO:0008152,metabolic process; GO:0008150,biological_process…	PF00295.17:Glycosyl hydrolases family 28	--	--	--
Apse001G0027000	42.91	42.75	42.26	33.56	35.78	33.62	29.97	28.74	29.79	28.98	28.84	29.37	29.05	25.37	28.22	GWHBECT00000001	2953038	2960847	-	gene-Apse001G0027000	--	K14558 periodic tryptophan protein 2 | (RefSeq) protein TOPLESS isoform X1 (A)	ko03008: Ribosome biogenesis in eukaryotes	hypothetical protein CISIN_1g001178mg [Citrus sinensis]	TPR2_ARATH RecName: Full=Topless-related protein 2;	A0A5C7IQT5_9ROSI SubName: Full=Uncharacterized protein {ECO:0000313|EMBL:TXG71661.1};	At3g16830	GO:0005634,nucleus; GO:0010072,primary shoot apical meristem specification; GO:0006355,regulation of transcription, DNA-templated; GO:0000003,reproduction; GO:0003006,developmental process involved in reproduction; GO:0007275,multicellular organism development; GO:0009653,anatomical structure morphogenesis; GO:0009790,embryo development; GO:0009888,tissue development; GO:0008150,biological_proces…	PF00400.32:WD domain, G-beta repeat	--	--	--
Apse001G0027100	14.71	15.11	14.78	10.08	9.65	9.78	7.56	8.83	9.54	16.81	18.18	18.64	13.17	10.98	12.23	GWHBECT00000001	2966455	2971965	+	gene-Apse001G0027100	--	K14844 pumilio homology domain family member 6 | (RefSeq) pumilio homolog 24 isoform X1 (A)	--	PREDICTED: pumilio homolog 24 [Citrus sinensis]	PUM24_ARATH RecName: Full=Pumilio homolog 24; Short=APUM-24; Short=AtPUM24;	A0A5C7ITC2_9ROSI RecName: Full=PUM-HD domain-containing protein {ECO:0000259|PROSITE:PS50303};	At3g16810	GO:0005730,nucleolus; GO:0003729,mRNA binding; GO:0003723,RNA binding; GO:0009793,embryo development ending in seed dormancy; GO:0006417,regulation of translation; GO:0003674,molecular_function; GO:0003676,nucleic acid binding; GO:0005488,binding; GO:0097159,organic cyclic compound binding; GO:1901363,heterocyclic compound binding; GO:0000003,reproduction; GO:0003006,developmental process involve…	PF08144.11:CPL (NUC119) domain	--	--	--
Apse001G0027200	0.09	0.08	0	0.21	0.04	0.26	0	0	0.14	0.2	0.04	0.04	0.15	0.06	0.1	GWHBECT00000001	2972496	2974345	-	gene-Apse001G0027200	--	K09518 DnaJ homolog subfamily B member 12 | (RefSeq) chaperone protein dnaJ 49 (A)	ko04141: Protein processing in endoplasmic reticulum	hypothetical protein CUMW_018670 [Citrus unshiu]	DNJ49_ARATH RecName: Full=Chaperone protein dnaJ 49; Short=AtDjC49; Short=AtJ49;	A0A5C7IQK2_9ROSI RecName: Full=J domain-containing protein {ECO:0000259|PROSITE:PS50076};	At5g53150	GO:0005789,endoplasmic reticulum membrane; GO:0016021,integral component of membrane; GO:0030544,Hsp70 protein binding; GO:0071218,cellular response to misfolded protein; GO:0051085,chaperone cofactor-dependent protein refolding; GO:0030433,ubiquitin-dependent ERAD pathway; GO:0005515,protein binding; GO:0003674,molecular_function; GO:0005488,binding; GO:0031072,heat shock protein binding; GO:000…	PF00226.31:DnaJ domain	--	--	--
Apse001G0027300	25.41	25.41	24.73	16.73	17.62	17.29	11.52	11.17	12.27	13.45	14.24	14	18.99	20.33	19.31	GWHBECT00000001	2978230	2981582	+	gene-Apse001G0027300	--	K13806 sn1-specific diacylglycerol lipase [EC:3.1.1.116] | (RefSeq) uncharacterized protein LOC100810158 (A)	--	hypothetical protein CUMW_018680 [Citrus unshiu]	--	A0A2H5N760_CITUN SubName: Full=Uncharacterized protein {ECO:0000313|EMBL:GAY35807.1};	At4g16070	GO:0016042,lipid catabolic process; GO:0008152,metabolic process; GO:0006629,lipid metabolic process; GO:0008150,biological_process; GO:0009056,catabolic process; GO:0044238,primary metabolic process; GO:0071704,organic substance metabolic process; GO:1901575,organic substance catabolic process	PF01764.25:Lipase (class 3)	--	--	--
Apse001G0027400	13.35	14.11	14.15	14.37	14.87	13.43	16.29	14.92	16.57	9.32	8.04	9.14	10.38	10.67	11.86	GWHBECT00000001	2982241	2984569	-	gene-Apse001G0027400	--	--	--	hypothetical protein CUMW_018690 [Citrus unshiu]	--	A0A5C7IS63_9ROSI SubName: Full=Uncharacterized protein {ECO:0000313|EMBL:TXG71664.1};	At4g16060	--	--	--	--	--
Apse001G0027500	13.12	13.22	13.85	16.68	16.51	16.19	23.83	21.8	20.52	18.3	18.23	18.39	13.49	13.96	12.2	GWHBECT00000001	2986530	2989671	-	gene-Apse001G0027500	--	K17424 large subunit ribosomal protein L43 | (RefSeq) 54S ribosomal protein L51, mitochondrial (A)	--	hypothetical protein EUGRSUZ_G02225 [Eucalyptus grandis]	--	A0A5C7IQY4_9ROSI RecName: Full=L51_S25_CI-B8 domain-containing protein {ECO:0000259|SMART:SM00916};	At3g59650	GO:0005739,mitochondrion; GO:0005840,ribosome; GO:0003735,structural constituent of ribosome; GO:0032543,mitochondrial translation; GO:0003674,molecular_function; GO:0005198,structural molecule activity; GO:0008152,metabolic process; GO:0006412,translation; GO:0006518,peptide metabolic process; GO:0006807,nitrogen compound metabolic process; GO:0008150,biological_process; GO:0009058,biosynthetic …	PF05047.16:Mitochondrial ribosomal protein L51 / S25 / CI-B8 domain	--	--	--
Apse001G0027600	0	0	0	0	0	0	0	0	0	0.24	0	0	0	0	0	GWHBECT00000001	2993084	2993658	+	gene-Apse001G0027600	--	--	--	PREDICTED: uncharacterized protein LOC18603561 isoform X1 [Theobroma cacao]	--	A0A5B6UPT6_9ROSI SubName: Full=Sn1-specific diacylglycerol lipase alpha {ECO:0000313|EMBL:KAA3455675.1};	At4g16070	GO:0016042,lipid catabolic process; GO:0008152,metabolic process; GO:0006629,lipid metabolic process; GO:0008150,biological_process; GO:0009056,catabolic process; GO:0044238,primary metabolic process; GO:0071704,organic substance metabolic process; GO:1901575,organic substance catabolic process	--	--	--	--
Apse001G0027700	0	0	0.09	0	0	0	0	0.13	0	0	0.11	0	0	0	0	GWHBECT00000001	2994552	2995195	-	gene-Apse001G0027700	--	--	--	PREDICTED: probable protein phosphatase 2C 73, partial [Citrus sinensis]	P2C41_ARATH RecName: Full=Probable protein phosphatase 2C 41; Short=AtPP2C41; EC=3.1.3.16;	A0A5C7ITG9_9ROSI RecName: Full=PPM-type phosphatase domain-containing protein {ECO:0000259|PROSITE:PS51746};	At3g16800	GO:0005737,cytoplasm; GO:0005829,cytosol; GO:0005634,nucleus; GO:0046872,metal ion binding; GO:0106306,NA; GO:0106307,NA; GO:0009819,drought recovery; GO:0000226,microtubule cytoskeleton organization; GO:0045926,negative regulation of growth; GO:0006470,protein dephosphorylation; GO:0003674,molecular_function; GO:0005488,binding; GO:0043167,ion binding; GO:0043169,cation binding; GO:0001101,respo…	--	--	--	--
Apse001G0027800	3.86	4.01	3.54	2.71	1.88	2.27	0.98	0.55	0.64	5.14	6.87	6.45	2.65	3.86	3.34	GWHBECT00000001	3018203	3019975	-	gene-Apse001G0027800	--	K17506 protein phosphatase 1L [EC:3.1.3.16] | (RefSeq) hypothetical protein (A)	--	PREDICTED: probable protein phosphatase 2C 34 [Citrus sinensis]	P2C73_ARATH RecName: Full=Probable protein phosphatase 2C 73; Short=AtPP2C73; EC=3.1.3.16; AltName: Full=AtPPC6;7;	A0A5C7IQJ2_9ROSI RecName: Full=PPM-type phosphatase domain-containing protein {ECO:0000259|PROSITE:PS51746};	At3g05640	GO:0005829,cytosol; GO:0005634,nucleus; GO:0005886,plasma membrane; GO:0046872,metal ion binding; GO:0106306,NA; GO:0106307,NA; GO:0009819,drought recovery; GO:0000226,microtubule cytoskeleton organization; GO:0045926,negative regulation of growth; GO:0006470,protein dephosphorylation; GO:0003674,molecular_function; GO:0005488,binding; GO:0043167,ion binding; GO:0043169,cation binding; GO:0001101…	PF00481.21:Protein phosphatase 2C	--	--	--
Apse001G0027900	25.78	26.21	25.61	25.32	26.36	25.66	22.56	24.9	25.83	31.14	32.19	32.17	25.14	22.09	24.98	GWHBECT00000001	3022321	3032879	-	gene-Apse001G0027900	--	K01115 phospholipase D1/2 [EC:3.1.4.4] | (RefSeq) phospholipase D zeta 1 (A)	ko00564: Glycerophospholipid metabolism; ko00565: Ether lipid metabolism; ko01100: Metabolic pathways; ko01110: Biosynthesis of secondary metabolites; ko04144: Endocytosis	Phospholipase D P1, ZETA 1 isoform 1 [Theobroma cacao]	PLDZ1_ARATH RecName: Full=Phospholipase D zeta 1 {ECO:0000303|PubMed:11891260}; Short=PLDzeta1 {ECO:0000303|PubMed:11891260}; EC=3.1.4.4 {ECO:0000269|PubMed:11891260}; AltName: Full=Phospholipase D p1; Short=AtPLDp1; AltName: Full=Phospholipase D1 PHOX and PX-containing domain protein;	A0A5C7IRD5_9ROSI RecName: Full=Phospholipase {ECO:0000256|PIRNR:PIRNR009376}; EC=3.1.4.4 {ECO:0000256|PIRNR:PIRNR009376};	At3g05630	GO:0031410,cytoplasmic vesicle; GO:0005886,plasma membrane; GO:0070290,N-acylphosphatidylethanolamine-specific phospholipase D activity; GO:0004630,phospholipase D activity; GO:0048017,inositol lipid-mediated signaling; GO:0008610,lipid biosynthetic process; GO:0006654,phosphatidic acid biosynthetic process; GO:0009395,phospholipid catabolic process; GO:0048364,root development; GO:0003674,molecu…	PF00614.22:Phospholipase D Active site motif	--	--	--
Apse001G0028000	65.69	63.33	59.88	65.54	56.48	65.73	56.85	62.96	56.21	67.57	65.8	62.82	69.38	68.73	67.77	GWHBECT00000001	3033738	3036189	-	gene-Apse001G0028000	--	K02885 large subunit ribosomal protein L19e | (RefSeq) hypothetical protein (A)	ko03010: Ribosome	hypothetical protein PHAVU_001G204300g [Phaseolus vulgaris]	RL191_ARATH RecName: Full=60S ribosomal protein L19-1; AltName: Full=Protein EMBRYO DEFECTIVE 2386;	A0A5C7I4G8_9ROSI RecName: Full=Ribosomal protein L19 {ECO:0000256|RuleBase:RU000574};	At1g02780	GO:0005829,cytosol; GO:0022625,cytosolic large ribosomal subunit; GO:0022626,cytosolic ribosome; GO:0005576,extracellular region; GO:0005730,nucleolus; GO:0005886,plasma membrane; GO:0009506,plasmodesma; GO:0042788,polysomal ribosome; GO:0003729,mRNA binding; GO:0003723,RNA binding; GO:0003735,structural constituent of ribosome; GO:0006412,translation; GO:0003674,molecular_function; GO:0003676,nu…	PF01280.20:Ribosomal protein L19e	--	--	--
Apse001G0028100	3.4	3.68	3.38	8.08	7.21	7.43	8.85	7.28	7.07	6.8	4.83	5.99	7.11	7.59	6.51	GWHBECT00000001	3037787	3038928	+	gene-Apse001G0028100	--	--	--	hypothetical protein CICLE_v10006039mg [Citrus clementina]	--	A0A5C7IRG4_9ROSI SubName: Full=Uncharacterized protein {ECO:0000313|EMBL:TXG71669.1};	At3g06780	--	--	--	--	--
Apse001G0028200	773.41	787.61	807.71	756.78	739.71	728.61	562.25	583.34	554.11	2525.81	2275.23	2303.63	833.41	861.22	834.19	GWHBECT00000001	3052754	3054182	-	gene-Apse001G0028200	--	K09286 EREBP-like factor | (RefSeq) ethylene-responsive transcription factor RAP2-3 (A)	--	putative ethylene responsive element binding protein 2 [Gossypium hirsutum]	RAP23_ARATH RecName: Full=Ethylene-responsive transcription factor RAP2-3; AltName: Full=Cadmium-induced protein AS30; AltName: Full=Ethylene response factor 72; Short=ERF72; AltName: Full=Ethylene-responsive element binding protein; Short=AtEBP; AltName: Full=Protein RELATED TO APETALA2 3; Short=Related to AP2 3;	A0A5C7IQS1_9ROSI RecName: Full=AP2/ERF domain-containing protein {ECO:0000259|PROSITE:PS51032};	At3g16770	GO:0005737,cytoplasm; GO:0005634,nucleus; GO:0005886,plasma membrane; GO:0003677,DNA binding; GO:0003700,DNA-binding transcription factor activity; GO:0000976,transcription regulatory region sequence-specific DNA binding; GO:0008219,cell death; GO:0009873,ethylene-activated signaling pathway; GO:0010286,heat acclimation; GO:0045893,positive regulation of transcription, DNA-templated; GO:0009735,r…	PF00847.20:AP2 domain	AP2/ERF-ERF	TF	AP2/ERF->AP2/ERF-ERF
Apse001G0028300	36.16	36.55	36.55	40.36	41.94	40.26	30.79	30.62	30.48	58.19	58.12	60.1	39.22	40.69	39.69	GWHBECT00000001	3078432	3081127	-	gene-Apse001G0028300	--	K24926 tetratricopeptide repeat protein 1 | (RefSeq) tetratricopeptide repeat protein 1-like (A)	--	PREDICTED: uncharacterized transmembrane protein DDB_G0289901 [Citrus sinensis]	FKB70_WHEAT RecName: Full=70 kDa peptidyl-prolyl isomerase; EC=5.2.1.8; AltName: Full=Peptidyl-prolyl cis-trans isomerase; Short=PPIase; AltName: Full=Rotamase;	A0A5C7IQU4_9ROSI RecName: Full=TPR_REGION domain-containing protein {ECO:0000259|PROSITE:PS50293};	At3g16760	GO:0005737,cytoplasm; GO:0005516,calmodulin binding; GO:0003755,peptidyl-prolyl cis-trans isomerase activity; GO:0061077,chaperone-mediated protein folding; GO:0000413,protein peptidyl-prolyl isomerization; GO:0005515,protein binding; GO:0003674,molecular_function; GO:0005488,binding; GO:0003824,catalytic activity; GO:0016853,isomerase activity; GO:0016859,cis-trans isomerase activity; GO:0140096…	PF00515.28:Tetratricopeptide repeat	--	--	--
Apse001G0028400	26.72	26.9	27.4	19.22	19.05	20.83	15.01	15.86	14.92	20.91	17.52	19.19	22.47	25.14	21.84	GWHBECT00000001	3081784	3083537	-	gene-Apse001G0028400	--	K00655 1-acyl-sn-glycerol-3-phosphate acyltransferase [EC:2.3.1.51] | (RefSeq) uncharacterized protein LOC105166581 (A)	ko00561: Glycerolipid metabolism; ko00564: Glycerophospholipid metabolism; ko01100: Metabolic pathways; ko01110: Biosynthesis of secondary metabolites	multiple organellar RNA editing factor 3, mitochondrial [Carica papaya]	MORF3_ARATH RecName: Full=Multiple organellar RNA editing factor 3, mitochondrial {ECO:0000305}; AltName: Full=RNA editing-interacting protein 3 {ECO:0000303|PubMed:23818871}; Flags: Precursor;	A0A5C7IQL3_9ROSI SubName: Full=Uncharacterized protein {ECO:0000313|EMBL:TXG71673.1};	At3g06790	GO:0005739,mitochondrion; GO:0050897,cobalt ion binding; GO:0046983,protein dimerization activity; GO:0016554,cytidine to uridine editing; GO:0080156,mitochondrial mRNA modification; GO:1900864,mitochondrial RNA modification; GO:0006397,mRNA processing; GO:0003674,molecular_function; GO:0005488,binding; GO:0046872,metal ion binding; GO:0043167,ion binding; GO:0043169,cation binding; GO:0046914,tr…	--	--	--	--
Apse001G0028700	0.07	0	0.11	0.13	0.38	0.13	0	0	0	0	0	0.06	0	0	0.07	GWHBECT00000001	3100244	3100838	+	gene-Apse001G0028700	--	--	--	hypothetical protein CICLE_v10006300mg [Citrus clementina]	--	A0A5C7IQK1_9ROSI SubName: Full=Uncharacterized protein {ECO:0000313|EMBL:TXG71677.1};	--	--	--	--	--	--
Apse001G0028800	0	0	0.1	0.11	0.22	0	0	0.14	0	0	0	0	0	0	0.26	GWHBECT00000001	3122665	3123003	+	gene-Apse001G0028800	--	--	--	--	--	A0A5C7IQK1_9ROSI SubName: Full=Uncharacterized protein {ECO:0000313|EMBL:TXG71677.1};	--	--	--	--	--	--
Apse001G0028900	0.07	0.19	0	0	0	0	0	0	0	0	0	0	0	0	0	GWHBECT00000001	3129180	3129758	+	gene-Apse001G0028900	--	--	--	--	--	A0A5C7ITH5_9ROSI SubName: Full=Uncharacterized protein {ECO:0000313|EMBL:TXG71676.1};	--	--	--	--	--	--
Apse001G0029000	0.12	0	0	0	0	0.12	0	0	0	0	0	0	0	0	0	GWHBECT00000001	3133511	3133834	+	gene-Apse001G0029000	--	--	--	hypothetical protein CICLE_v10006300mg [Citrus clementina]	--	A0A5C7IQK1_9ROSI SubName: Full=Uncharacterized protein {ECO:0000313|EMBL:TXG71677.1};	--	--	--	--	--	--
Apse001G0029100	0	0.44	0.2	1.01	1.36	1.51	0.57	0.14	0	0	0	0	0.26	0	0	GWHBECT00000001	3161090	3161425	+	gene-Apse001G0029100	--	--	--	hypothetical protein CICLE_v10007206mg [Citrus clementina]	--	A0A5C7IQK1_9ROSI SubName: Full=Uncharacterized protein {ECO:0000313|EMBL:TXG71677.1};	--	--	--	--	--	--
Apse001G0029200	0	0	0	0	0	0	0.07	0	0	0	0	0	0	0	0	GWHBECT00000001	3164770	3165343	+	gene-Apse001G0029200	--	--	--	--	--	A0A5C7IQK1_9ROSI SubName: Full=Uncharacterized protein {ECO:0000313|EMBL:TXG71677.1};	--	--	--	--	--	--
Apse001G0029300	0	0.06	0	0.12	0.06	0.06	0	0	0	0	0	0	0	0	0	GWHBECT00000001	3187302	3187932	+	gene-Apse001G0029300	--	--	--	--	--	A0A5C7IQK1_9ROSI SubName: Full=Uncharacterized protein {ECO:0000313|EMBL:TXG71677.1};	--	--	--	--	--	--
Apse001G0029400	0	0	0	0	0	0	0	0	0	0	0	0	0.14	0	0	GWHBECT00000001	3198691	3198993	+	gene-Apse001G0029400	--	--	--	--	--	A0A5C7IQK1_9ROSI SubName: Full=Uncharacterized protein {ECO:0000313|EMBL:TXG71677.1};	--	--	--	--	--	--
Apse001G0029500	0.07	0.06	0.17	0.19	0.19	0.33	0.06	0.08	0	0.08	0	0	0	0	0	GWHBECT00000001	3211362	3211950	+	gene-Apse001G0029500	--	--	--	--	--	A0A5C7IQK1_9ROSI SubName: Full=Uncharacterized protein {ECO:0000313|EMBL:TXG71677.1};	--	--	--	--	--	--
Apse001G0029700	0.06	0.16	0	0	0	0.05	0	0	0	0	0	0	0	0	0	GWHBECT00000001	3239191	3239901	-	gene-Apse001G0029700	--	--	--	hypothetical protein CICLE_v10006295mg [Citrus clementina]	--	A0A5C7IQK1_9ROSI SubName: Full=Uncharacterized protein {ECO:0000313|EMBL:TXG71677.1};	--	--	--	--	--	--
Apse001G0029800	0.12	0.11	0	0.23	0	0	0	0.14	0	0	0	0	0	0	0	GWHBECT00000001	3301794	3302129	-	gene-Apse001G0029800	--	--	--	--	--	A0A5C7IRE5_9ROSI SubName: Full=Uncharacterized protein {ECO:0000313|EMBL:TXG71678.1};	--	--	--	--	--	--
Apse001G0029900	5.54	5.45	5.97	5.71	5.64	5.56	10.53	10.71	10.9	7.46	7.91	8.25	3.63	4.76	4.5	GWHBECT00000001	3308268	3312046	+	gene-Apse001G0029900	--	K00695 sucrose synthase [EC:2.4.1.13] | (RefSeq) sucrose synthase 2-like (A)	ko00500: Starch and sucrose metabolism; ko01100: Metabolic pathways; ko01110: Biosynthesis of secondary metabolites	hypothetical protein CICLE_v10004341mg [Citrus clementina]	SUS2_ARATH RecName: Full=Sucrose synthase 2; Short=AtSUS2; EC=2.4.1.13; AltName: Full=Sucrose-UDP glucosyltransferase 2;	A0A5C7IRH3_9ROSI RecName: Full=Sucrose synthase {ECO:0000256|ARBA:ARBA00012540, ECO:0000256|RuleBase:RU280817}; EC=2.4.1.13 {ECO:0000256|ARBA:ARBA00012540, ECO:0000256|RuleBase:RU280817};	At5g49190	GO:0005829,cytosol; GO:0009505,plant-type cell wall; GO:0042170,plastid membrane; GO:0016157,sucrose synthase activity; GO:0001666,response to hypoxia; GO:0010431,seed maturation; GO:0005982,starch metabolic process; GO:0005985,sucrose metabolic process; GO:0003674,molecular_function; GO:0003824,catalytic activity; GO:0008194,UDP-glycosyltransferase activity; GO:0016740,transferase activity; GO:0…	PF00862.19:Sucrose synthase	--	--	--
Apse001G0030000	53.98	56.5	57.76	57.06	62.41	60.89	66.05	68.2	68.44	64.69	65.4	64.22	56.76	56.6	55.39	GWHBECT00000001	3313779	3319944	+	gene-Apse001G0030000	--	K00249 acyl-CoA dehydrogenase [EC:1.3.8.7] | (RefSeq) probable acyl-CoA dehydrogenase IBR3 isoform X1 (A)	ko00071: Fatty acid degradation; ko00280: Valine, leucine and isoleucine degradation; ko01100: Metabolic pathways; ko01110: Biosynthesis of secondary metabolites; ko01212: Fatty acid metabolism	PREDICTED: probable acyl-CoA dehydrogenase IBR3 isoform X2 [Citrus sinensis]	IBR3_ARATH RecName: Full=Probable acyl-CoA dehydrogenase IBR3 {ECO:0000305}; EC=1.3.99.- {ECO:0000305}; AltName: Full=Protein INDOLE-3-BUTYRIC ACID RESPONSE 3 {ECO:0000303|PubMed:17277896};	A0A5C7IQT1_9ROSI SubName: Full=Uncharacterized protein {ECO:0000313|EMBL:TXG71680.1};	At3g06810	GO:0005777,peroxisome; GO:0050660,flavin adenine dinucleotide binding; GO:0016627,oxidoreductase activity, acting on the CH-CH group of donors; GO:0006631,fatty acid metabolic process; GO:0048767,root hair elongation; GO:0000166,nucleotide binding; GO:0003674,molecular_function; GO:0005488,binding; GO:0036094,small molecule binding; GO:0043167,ion binding; GO:0043168,anion binding; GO:0048037,cof…	PF01636.23:Phosphotransferase enzyme family	--	--	--
Apse001G0030300	0.44	0.23	0.16	0.36	0.24	0.31	0.06	0.6	0.33	0.21	0.55	0.18	0.07	0.41	0.27	GWHBECT00000001	3362206	3367998	-	gene-Apse001G0030300	--	--	--	Leucine-rich repeat protein kinase family protein [Theobroma cacao]	Y1634_ARATH RecName: Full=Probable LRR receptor-like serine/threonine-protein kinase At1g63430; EC=2.7.11.1; Flags: Precursor;	A0A6A6L9X8_HEVBR SubName: Full=Uncharacterized protein {ECO:0000313|EMBL:KAF2297794.1};	At1g63430	GO:0016021,integral component of membrane; GO:0005886,plasma membrane; GO:0005524,ATP binding; GO:0106310,NA; GO:0106311,NA; GO:0000166,nucleotide binding; GO:0003674,molecular_function; GO:0005488,binding; GO:0008144,drug binding; GO:0017076,purine nucleotide binding; GO:0030554,adenyl nucleotide binding; GO:0032553,ribonucleotide binding; GO:0032555,purine ribonucleotide binding; GO:0032559,ade…	--	--	--	--
Apse001G0030400	4.47	4.71	3.9	3.99	3.87	3.45	2.22	2.15	1.95	2.64	2.99	2.62	4.08	3.63	3.58	GWHBECT00000001	3379685	3383117	+	gene-Apse001G0030400	--	K14786 protein KRI1 | (RefSeq) hypothetical protein (A)	--	hypothetical protein CISIN_1g006196mg [Citrus sinensis]	--	A0A5C7GWF7_9ROSI RecName: Full=Kri1_C domain-containing protein {ECO:0000259|Pfam:PF12936};	At3g24080	--	PF05178.12:KRI1-like family	--	--	--
Apse001G0030500	57.74	58.97	56.86	41.89	39.73	43.54	44.72	47.69	49.05	37.43	36	37.29	51.1	51.79	47.91	GWHBECT00000001	3429174	3433063	+	gene-Apse001G0030500	--	K01956 carbamoyl-phosphate synthase small subunit [EC:6.3.5.5] | (RefSeq) carbamoyl-phosphate synthase small chain, chloroplastic-like (A)	ko00240: Pyrimidine metabolism; ko00250: Alanine, aspartate and glutamate metabolism; ko01100: Metabolic pathways; ko01240: Biosynthesis of cofactors	PREDICTED: carbamoyl-phosphate synthase small chain, chloroplastic-like isoform X2 [Gossypium raimondii]	CARA_ARATH RecName: Full=Carbamoyl-phosphate synthase small chain, chloroplastic; EC=6.3.5.5; AltName: Full=Carbamoyl-phosphate synthetase glutamine chain; AltName: Full=Protein VENOSA 6; Flags: Precursor;	A0A5C7ITH8_9ROSI RecName: Full=Glutamine amidotransferase type-1 domain-containing protein {ECO:0000259|PROSITE:PS51273};	At3g27740	GO:0005951,carbamoyl-phosphate synthase complex; GO:0009507,chloroplast; GO:0009570,chloroplast stroma; GO:0005737,cytoplasm; GO:0005524,ATP binding; GO:0004088,carbamoyl-phosphate synthase (glutamine-hydrolyzing) activity; GO:0006207,'de novo' pyrimidine nucleobase biosynthetic process; GO:0044205,'de novo' UMP biosynthetic process; GO:0006526,arginine biosynthetic process; GO:0016036,cellular r…	PF00988.22:Carbamoyl-phosphate synthase small chain, CPSase domain	--	--	--
Apse001G0030600	0	0	0.08	0	0	0	0	0	0	0	0	0	0	0	0.3	GWHBECT00000001	3444056	3444724	-	gene-Apse001G0030600	--	K00249 acyl-CoA dehydrogenase [EC:1.3.8.7] | (RefSeq) LOW QUALITY PROTEIN: probable acyl-CoA dehydrogenase IBR3 (A)	ko00071: Fatty acid degradation; ko00280: Valine, leucine and isoleucine degradation; ko01100: Metabolic pathways; ko01110: Biosynthesis of secondary metabolites; ko01212: Fatty acid metabolism	PREDICTED: probable acyl-CoA dehydrogenase IBR3 [Juglans regia]	IBR3_ARATH RecName: Full=Probable acyl-CoA dehydrogenase IBR3 {ECO:0000305}; EC=1.3.99.- {ECO:0000305}; AltName: Full=Protein INDOLE-3-BUTYRIC ACID RESPONSE 3 {ECO:0000303|PubMed:17277896};	A0A5C7IQT1_9ROSI SubName: Full=Uncharacterized protein {ECO:0000313|EMBL:TXG71680.1};	At3g06810	GO:0005777,peroxisome; GO:0050660,flavin adenine dinucleotide binding; GO:0016627,oxidoreductase activity, acting on the CH-CH group of donors; GO:0006631,fatty acid metabolic process; GO:0048767,root hair elongation; GO:0000166,nucleotide binding; GO:0003674,molecular_function; GO:0005488,binding; GO:0036094,small molecule binding; GO:0043167,ion binding; GO:0043168,anion binding; GO:0048037,cof…	PF00441.24:Acyl-CoA dehydrogenase, C-terminal domain	--	--	--
Apse001G0030900	1.88	2.18	2.3	1.85	2.22	1.98	2.16	2.29	2.13	1.67	2.05	1.95	1.7	1.88	1.85	GWHBECT00000001	3465369	3469840	+	gene-Apse001G0030900	--	K11490 condensin-2 complex subunit H2 | (RefSeq) condensin-2 complex subunit H2 (A)	--	PREDICTED: condensin-2 complex subunit H2 [Citrus sinensis]	CNDH2_ARATH RecName: Full=Condensin-2 complex subunit H2; AltName: Full=Chromosome-associated protein H2; Short=AtCAP-H2; AltName: Full=Non-SMC condensin II complex subunit H2; AltName: Full=Protein HYPERSENSITIVE TO EXCESS BORON 2; Short=Hypersensitive to excess B 2;	A0A5C7IQU8_9ROSI RecName: Full=Condensin-2 complex subunit H2 {ECO:0000256|ARBA:ARBA00016903}; AltName: Full=Non-SMC condensin II complex subunit H2 {ECO:0000256|ARBA:ARBA00019794};	At3g16730	GO:0000793,condensed chromosome; GO:0000796,condensin complex; GO:0005730,nucleolus; GO:0005634,nucleus; GO:0003682,chromatin binding; GO:0010032,meiotic chromosome condensation; GO:0051306,mitotic sister chromatid separation; GO:0045739,positive regulation of DNA repair; GO:2001022,positive regulation of response to DNA damage stimulus; GO:0003674,molecular_function; GO:0005488,binding; GO:00000…	PF16858.5:Condensin II complex subunit CAP-H2 or CNDH2, C-term	--	--	--
Apse001G0031000	8.22	8.51	8.52	22.86	22.89	24.02	38.94	36.51	37.37	19.91	15.74	17.13	9.01	10.98	10.72	GWHBECT00000001	3473871	3475321	-	gene-Apse001G0031000	--	K19038 E3 ubiquitin-protein ligase ATL41 [EC:2.3.2.27] | (RefSeq) E3 ubiquitin-protein ligase ATL41-like (A)	--	RING-H2 finger protein ATL2-like [Hevea brasiliensis]	ATL2_ARATH RecName: Full=RING-H2 finger protein ATL2; EC=2.3.2.27 {ECO:0000305}; AltName: Full=Protein ARABIDOPSIS TOXICOS EN LEVADURA 2; Short=Protein ATL2; AltName: Full=RING-type E3 ubiquitin transferase ATL2 {ECO:0000305};	A0A5C7IQW1_9ROSI RecName: Full=RING-type domain-containing protein {ECO:0000259|PROSITE:PS50089};	At3g16720	GO:0016021,integral component of membrane; GO:0046872,metal ion binding; GO:0016740,transferase activity; GO:0006952,defense response; GO:0016567,protein ubiquitination; GO:0010200,response to chitin; GO:0003674,molecular_function; GO:0005488,binding; GO:0043167,ion binding; GO:0043169,cation binding; GO:0003824,catalytic activity; GO:0006950,response to stress; GO:0008150,biological_process; GO:…	PF13639.6:Ring finger domain	--	--	--
Apse001G0031100	0.47	0.56	0.51	0.25	0.26	0.26	0.26	0	0	0.6	0.39	0.19	0	0	0.07	GWHBECT00000001	3482301	3482985	+	gene-Apse001G0031100	--	--	--	hypothetical protein CICLE_v10006010mg [Citrus clementina]	--	A0A5C7ITF5_9ROSI SubName: Full=Uncharacterized protein {ECO:0000313|EMBL:TXG71692.1};	At5g49170	--	--	--	--	--
Apse001G0031200	29.05	30.79	33.71	29.73	29.13	33.02	29.67	35.42	37.51	15.8	17.6	17.12	33.46	36.54	31.4	GWHBECT00000001	3487751	3489467	+	gene-Apse001G0031200	--	K08726 soluble epoxide hydrolase / lipid-phosphate phosphatase [EC:3.3.2.10 3.1.3.76] | (RefSeq) epoxide hydrolase A (A)	ko00590: Arachidonic acid metabolism; ko01100: Metabolic pathways; ko04146: Peroxisome	PREDICTED: bifunctional epoxide hydrolase 2-like [Citrus sinensis]	--	A0A5C7IRG5_9ROSI RecName: Full=AB hydrolase-1 domain-containing protein {ECO:0000259|Pfam:PF00561};	At4g02340	GO:0003824,catalytic activity; GO:0003674,molecular_function	PF00561.20:alpha/beta hydrolase fold	--	--	--
Apse001G0031300	2.66	3.09	2.14	3.61	3.36	2.96	6.57	5.44	6.88	2.72	2.84	2.7	3.64	4.35	3.68	GWHBECT00000001	3489516	3497699	-	gene-Apse001G0031300	--	K01557 acylpyruvate hydrolase [EC:3.7.1.5] | (RefSeq) probable acylpyruvase FAHD1, mitochondrial isoform X1 (A)	ko00350: Tyrosine metabolism; ko01100: Metabolic pathways	hypothetical protein CICLE_v10005665mg [Citrus clementina]	FAHD1_ARATH RecName: Full=Probable acylpyruvase FAHD1, mitochondrial {ECO:0000305}; EC=3.7.1.5 {ECO:0000305}; AltName: Full=Fumarylacetoacetate hydrolase domain-containing protein 1 {ECO:0000305}; Short=FAH domain-containing protein 1 {ECO:0000305}; Flags: Precursor;	V4U0J2_CITCL RecName: Full=FAA_hydrolase domain-containing protein {ECO:0000259|Pfam:PF01557};	At4g15940	GO:0005829,cytosol; GO:0005739,mitochondrion; GO:0018773,acetylpyruvate hydrolase activity; GO:0047621,acylpyruvate hydrolase activity; GO:0005507,copper ion binding; GO:0003674,molecular_function; GO:0003824,catalytic activity; GO:0016787,hydrolase activity; GO:0016822,hydrolase activity, acting on acid carbon-carbon bonds; GO:0016823,hydrolase activity, acting on acid carbon-carbon bonds, in ke…	PF01557.18:Fumarylacetoacetate (FAA) hydrolase family	--	--	--
Apse001G0031400	2.52	1.86	2.29	6.03	5.92	5.98	4.09	5.25	5.24	3.7	4.65	3.8	4.45	5.23	3.91	GWHBECT00000001	3497741	3499260	+	gene-Apse001G0031400	--	K08726 soluble epoxide hydrolase / lipid-phosphate phosphatase [EC:3.3.2.10 3.1.3.76] | (RefSeq) epoxide hydrolase A (A)	ko00590: Arachidonic acid metabolism; ko01100: Metabolic pathways; ko04146: Peroxisome	PREDICTED: bifunctional epoxide hydrolase 2-like [Citrus sinensis]	--	A0A5C7ITJ3_9ROSI RecName: Full=AB hydrolase-1 domain-containing protein {ECO:0000259|Pfam:PF00561};	At4g02340	GO:0003824,catalytic activity; GO:0003674,molecular_function	PF00561.20:alpha/beta hydrolase fold	--	--	--
Apse001G0031500	14.26	16.48	16.74	18.91	22.4	22.56	38.13	35.18	39.72	23.89	20.14	24.22	16.95	15.47	16.66	GWHBECT00000001	3499440	3501821	-	gene-Apse001G0031500	--	K01557 acylpyruvate hydrolase [EC:3.7.1.5] | (RefSeq) probable acylpyruvase FAHD1, mitochondrial isoform X1 (A)	ko00350: Tyrosine metabolism; ko01100: Metabolic pathways	hypothetical protein CICLE_v10005665mg [Citrus clementina]	FAHD1_ARATH RecName: Full=Probable acylpyruvase FAHD1, mitochondrial {ECO:0000305}; EC=3.7.1.5 {ECO:0000305}; AltName: Full=Fumarylacetoacetate hydrolase domain-containing protein 1 {ECO:0000305}; Short=FAH domain-containing protein 1 {ECO:0000305}; Flags: Precursor;	V4U0J2_CITCL RecName: Full=FAA_hydrolase domain-containing protein {ECO:0000259|Pfam:PF01557};	At4g15940	GO:0005829,cytosol; GO:0005739,mitochondrion; GO:0018773,acetylpyruvate hydrolase activity; GO:0047621,acylpyruvate hydrolase activity; GO:0005507,copper ion binding; GO:0003674,molecular_function; GO:0003824,catalytic activity; GO:0016787,hydrolase activity; GO:0016822,hydrolase activity, acting on acid carbon-carbon bonds; GO:0016823,hydrolase activity, acting on acid carbon-carbon bonds, in ke…	PF01557.18:Fumarylacetoacetate (FAA) hydrolase family	--	--	--
Apse001G0031700	0.6	0.54	0.5	0.49	0.6	0.69	0.55	0.41	0.59	0.93	0.73	1.02	0.65	0.41	0.55	GWHBECT00000001	3514774	3520533	-	gene-Apse001G0031700	--	--	--	PREDICTED: protein GAMETE EXPRESSED 2 isoform X1 [Citrus sinensis]	GEX2_ARATH RecName: Full=Protein GAMETE EXPRESSED 2;	A0A5C7IQV9_9ROSI SubName: Full=Uncharacterized protein {ECO:0000313|EMBL:TXG71700.1};	At5g49150	GO:0005887,integral component of plasma membrane; GO:0048235,pollen sperm cell differentiation; GO:0000003,reproduction; GO:0003006,developmental process involved in reproduction; GO:0007275,multicellular organism development; GO:0007276,gamete generation; GO:0008150,biological_process; GO:0009555,pollen development; GO:0009987,cellular process; GO:0019953,sexual reproduction; GO:0022412,cellular…	PF00630.19:Filamin/ABP280 repeat	--	--	--
Apse001G0031800	9.48	9.33	9.89	7.61	7.38	7.91	7.32	7.58	7.8	4.16	4.83	4.31	6.18	5.46	5.91	GWHBECT00000001	3520971	3526164	-	gene-Apse001G0031800	--	K09699 2-oxoisovalerate dehydrogenase E2 component (dihydrolipoyl transacylase) [EC:2.3.1.168] | (RefSeq) lipoamide acyltransferase component of branched-chain alpha-keto acid dehydrogenase complex, mitochondrial (A)	ko00280: Valine, leucine and isoleucine degradation; ko00640: Propanoate metabolism; ko01100: Metabolic pathways; ko01110: Biosynthesis of secondary metabolites	PREDICTED: lipoamide acyltransferase component of branched-chain alpha-keto acid dehydrogenase complex, mitochondrial [Citrus sinensis]	ODB2_ARATH RecName: Full=Lipoamide acyltransferase component of branched-chain alpha-keto acid dehydrogenase complex, mitochondrial; EC=2.3.1.168; AltName: Full=Branched-chain alpha-keto acid dehydrogenase complex component E2; Short=BCE2; Short=BCKAD-E2; Short=BCKADE2; AltName: Full=Dihydrolipoamide acetyltransferase component of branched-chain alpha-keto acid dehydrogenase complex; AltName: Ful…	A0A5C7IQX1_9ROSI RecName: Full=Dihydrolipoamide acetyltransferase component of pyruvate dehydrogenase complex {ECO:0000256|RuleBase:RU003423}; EC=2.3.1.- {ECO:0000256|RuleBase:RU003423};	At3g06850	GO:0005737,cytoplasm; GO:0005759,mitochondrial matrix; GO:0005739,mitochondrion; GO:0016407,acetyltransferase activity; GO:0004147,dihydrolipoamide branched chain acyltransferase activity; GO:0043754,dihydrolipoyllysine-residue (2-methylpropanoyl)transferase activity; GO:0031405,lipoic acid binding; GO:0008270,zinc ion binding; GO:0043617,cellular response to sucrose starvation; GO:0006633,fatty …	PF00198.23:2-oxoacid dehydrogenases acyltransferase (catalytic domain)	--	--	--
Apse001G0031900	0	0	0	0	0	0	0	0	0	0	0	0	0.03	0	0	GWHBECT00000001	3546167	3549078	+	gene-Apse001G0031900	--	K03327 multidrug resistance protein, MATE family | (RefSeq) protein DETOXIFICATION 55 (A)	--	hypothetical protein CISIN_1g045328mg [Citrus sinensis]	DTX55_ARATH RecName: Full=Protein DETOXIFICATION 55 {ECO:0000303|PubMed:11739388}; Short=AtDTX55 {ECO:0000303|PubMed:11739388}; AltName: Full=Multidrug and toxic compound extrusion protein 55 {ECO:0000305}; Short=MATE protein 55 {ECO:0000305}; AltName: Full=Protein NOVEL ION CARRIER 3 {ECO:0000303|Ref.1}; Short=Protein NIC3 {ECO:0000303|Ref.1};	A0A5C7ITG3_9ROSI RecName: Full=Protein DETOXIFICATION {ECO:0000256|RuleBase:RU004914}; AltName: Full=Multidrug and toxic compound extrusion protein {ECO:0000256|RuleBase:RU004914};	At5g49130	GO:0016021,integral component of membrane; GO:0016020,membrane; GO:0015297,antiporter activity; GO:0022857,transmembrane transporter activity; GO:0042910,xenobiotic transmembrane transporter activity; GO:0003674,molecular_function; GO:0005215,transporter activity; GO:0015291,secondary active transmembrane transporter activity; GO:0022804,active transmembrane transporter activity; GO:0005575,cellu…	PF01554.18:MatE	--	--	--
Apse001G0032000	179.92	166.32	176.48	193.91	185.08	199.36	431.75	452.28	407.95	139.09	144.05	139.75	159.77	158.81	156.87	GWHBECT00000001	3559703	3560808	+	gene-Apse001G0032000	--	--	--	hypothetical protein CICLE_v10006176mg [Citrus clementina]	FLZ15_ARATH RecName: Full=FCS-Like Zinc finger 15 {ECO:0000303|PubMed:24901469};	A0A067G8A2_CITSI RecName: Full=FLZ-type domain-containing protein {ECO:0000259|PROSITE:PS51795};	At5g49120	GO:0000932,P-body; GO:0046872,metal ion binding; GO:0003674,molecular_function; GO:0005488,binding; GO:0043167,ion binding; GO:0043169,cation binding; GO:0005622,intracellular; GO:0005575,cellular_component; GO:1990904,ribonucleoprotein complex; GO:0005623,cell; GO:0005737,cytoplasm; GO:0032991,protein-containing complex; GO:0035770,ribonucleoprotein granule; GO:0036464,cytoplasmic ribonucleoprot…	PF04570.14:zinc-finger of the FCS-type, C2-C2	--	--	--
Apse001G0032100	28.57	25.92	25.76	24.22	23.74	24.51	21.45	23.76	23.8	22.68	19.58	21.44	27.22	26.59	25.57	GWHBECT00000001	3564283	3567509	-	gene-Apse001G0032100	--	K10418 dynein light chain LC8-type | (RefSeq) dynein light chain 2, cytoplasmic (A)	--	hypothetical protein CICLE_v10007063mg [Citrus clementina]	DYL1_CHLRE RecName: Full=Dynein 8 kDa light chain, flagellar outer arm;	V4S234_CITCL RecName: Full=Dynein light chain {ECO:0000256|RuleBase:RU365010};	At4g15930	GO:0005930,axoneme; GO:0097014,ciliary plasm; GO:0030286,dynein complex; GO:0005874,microtubule; GO:0031514,motile cilium; GO:0007017,microtubule-based process; GO:0044458,motile cilium assembly; GO:0008150,biological_process; GO:0009987,cellular process; GO:0006996,organelle organization; GO:0060271,cilium assembly; GO:0022607,cellular component assembly; GO:0016043,cellular component organizati…	PF01221.18:Dynein light chain type 1	--	--	--
Apse001G0032200	0.06	0.01	0.02	0.18	0.19	0.23	0.07	0.15	0.12	0.4	0.55	0.51	0.31	0.2	0.29	GWHBECT00000001	3568150	3574763	-	gene-Apse001G0032200	--	K10895 fanconi anemia group I protein | (RefSeq) Fanconi anemia group I protein homolog isoform X1 (A)	--	PREDICTED: Fanconi anemia group I protein homolog [Citrus sinensis]	--	A0A5C7ISB2_9ROSI SubName: Full=Uncharacterized protein {ECO:0000313|EMBL:TXG71704.1};	At5g49110	GO:0006281,DNA repair; GO:0008152,metabolic process; GO:0006139,nucleobase-containing compound metabolic process; GO:0006259,DNA metabolic process; GO:0006725,cellular aromatic compound metabolic process; GO:0006807,nitrogen compound metabolic process; GO:0006950,response to stress; GO:0006974,cellular response to DNA damage stimulus; GO:0008150,biological_process; GO:0009987,cellular process; GO…	PF14678.6:FANCI solenoid 4	--	--	--
Apse001G0032300	0.05	0	0.04	0	0	0	0	0	0	0.03	0	0	0	0	0.03	GWHBECT00000001	3584908	3587493	-	gene-Apse001G0032300	--	K23136 fraxetin 5-hydroxylase [EC:1.14.14.164] | (RefSeq) uncharacterized LOC105769156 (A)	--	hypothetical protein CUMW_044270 [Citrus unshiu]	C82A4_SOYBN RecName: Full=Cytochrome P450 82A4; EC=1.14.-.-; AltName: Full=Cytochrome P450 CP9;	A0A5C7H5K9_9ROSI SubName: Full=Uncharacterized protein {ECO:0000313|EMBL:TXG52318.1};	At4g31970	GO:0016020,membrane; GO:0020037,heme binding; GO:0005506,iron ion binding; GO:0004497,monooxygenase activity; GO:0016705,oxidoreductase activity, acting on paired donors, with incorporation or reduction of molecular oxygen; GO:0098542,defense response to other organism; GO:0003674,molecular_function; GO:0005488,binding; GO:0046906,tetrapyrrole binding; GO:0048037,cofactor binding; GO:0097159,orga…	PF00067.22:Cytochrome P450	--	--	--
Apse001G0032400	0	0	0	0	0	0	0	0	0	0	0	0	0	0	0.15	GWHBECT00000001	3597456	3597743	-	gene-Apse001G0032400	--	K23136 fraxetin 5-hydroxylase [EC:1.14.14.164] | (RefSeq) uncharacterized LOC105769156 (A)	--	PREDICTED: cytochrome P450 CYP82D47-like [Citrus sinensis]	C82C4_ARATH RecName: Full=Xanthotoxin 5-hydroxylase CYP82C4 {ECO:0000305|PubMed:18291319}; Short=8-methoxypsoralen 5-hydroxylase CYP82C4 {ECO:0000303|PubMed:18291319}; EC=1.14.14.- {ECO:0000269|PubMed:18291319}; AltName: Full=Cytochrome P450 82C4 {ECO:0000303|PubMed:21315474}; AltName: Full=Fraxetin 5-hydroxylase CYP82C4 {ECO:0000305|PubMed:29581584}; EC=1.14.14.164 {ECO:0000269|PubMed:29581584};	A0A5C7H5K9_9ROSI SubName: Full=Uncharacterized protein {ECO:0000313|EMBL:TXG52318.1};	At4g31940	GO:0016021,integral component of membrane; GO:0106144,fraxetin 5-hydroxylase activity; GO:0020037,heme binding; GO:0005506,iron ion binding; GO:0004497,monooxygenase activity; GO:0071281,cellular response to iron ion; GO:0098542,defense response to other organism; GO:0010039,response to iron ion; GO:0106146,sideretin biosynthesis; GO:0003674,molecular_function; GO:0003824,catalytic activity; GO:0…	PF00067.22:Cytochrome P450	--	--	--
Apse001G0032500	109.82	113.63	113.58	107.06	117.19	114.37	130.27	129.68	133.8	90.47	90.4	91.39	121.27	114.46	119.3	GWHBECT00000001	3609705	3616487	+	gene-Apse001G0032500	--	K10527 enoyl-CoA hydratase/3-hydroxyacyl-CoA dehydrogenase [EC:4.2.1.17 1.1.1.35 1.1.1.211] | (RefSeq) glyoxysomal fatty acid beta-oxidation multifunctional protein MFP-a (A)	ko00071: Fatty acid degradation; ko00592: alpha-Linolenic acid metabolism; ko01100: Metabolic pathways; ko01110: Biosynthesis of secondary metabolites; ko01212: Fatty acid metabolism	MULTIFUNCTIONAL family protein [Populus trichocarpa]	MFP2_ARATH RecName: Full=Peroxisomal fatty acid beta-oxidation multifunctional protein MFP2 {ECO:0000305}; Short=AtMPF2 {ECO:0000303|PubMed:10521521}; Includes: RecName: Full=Enoyl-CoA hydratase/3-2-trans-enoyl-CoA isomerase/3-hydroxybutyryl-CoA epimerase; EC=4.2.1.17 {ECO:0000269|PubMed:10521521, ECO:0000269|PubMed:16507084}; EC=5.1.2.3 {ECO:0000305}; EC=5.3.3.8 {ECO:0000305}; Includes: RecName:…	B9HXS9_POPTR RecName: Full=3-hydroxyacyl-CoA dehydrogenase {ECO:0000256|ARBA:ARBA00020957}; EC=1.1.1.35 {ECO:0000256|ARBA:ARBA00013000}; EC=4.2.1.17 {ECO:0000256|ARBA:ARBA00012076}; EC=5.1.2.3 {ECO:0000256|ARBA:ARBA00012503}; EC=5.3.3.8 {ECO:0000256|ARBA:ARBA00012064}; AltName: Full=Enoyl-CoA hydratase/3-2-trans-enoyl-CoA isomerase/3-hydroxybutyryl-CoA epimerase {ECO:0000256|ARBA:ARBA00014758};	At3g06860	GO:0005618,cell wall; GO:0005829,cytosol; GO:0009514,glyoxysome; GO:0005730,nucleolus; GO:0005777,peroxisome; GO:0009506,plasmodesma; GO:0003857,3-hydroxyacyl-CoA dehydrogenase activity; GO:0008692,3-hydroxybutyryl-CoA epimerase activity; GO:0004165,dodecenoyl-CoA delta-isomerase activity; GO:0004300,enoyl-CoA hydratase activity; GO:0016508,long-chain-enoyl-CoA hydratase activity; GO:0070403,NAD+…	PF02737.18:3-hydroxyacyl-CoA dehydrogenase, NAD binding domain	--	--	--
Apse001G0032600	0.44	0.31	0.43	0.26	0.26	0.65	0	0	0	0.19	0.11	0.11	0.36	0.58	0.48	GWHBECT00000001	3619869	3624046	+	gene-Apse001G0032600	--	K15382 solute carrier family 50 (sugar transporter) | (RefSeq) bidirectional sugar transporter SWEET17-like (A)	--	hypothetical protein CISIN_1g026722mg [Citrus sinensis]	SWT17_ARATH RecName: Full=Bidirectional sugar transporter SWEET17 {ECO:0000303|PubMed:21107422}; Short=AtSWEET17 {ECO:0000303|PubMed:21107422}; AltName: Full=Protein SUGARS WILL EVENTUALLY BE EXPORTED TRANSPORTERS 17 {ECO:0000303|PubMed:21107422};	A0A5C7IR25_9ROSI RecName: Full=Bidirectional sugar transporter SWEET {ECO:0000256|RuleBase:RU910715};	At3g16690	GO:0016021,integral component of membrane; GO:0009705,plant-type vacuole membrane; GO:0005353,fructose transmembrane transporter activity; GO:0051119,sugar transmembrane transporter activity; GO:0008643,carbohydrate transport; GO:0070417,cellular response to cold; GO:0006995,cellular response to nitrogen starvation; GO:0007623,circadian rhythm; GO:1902334,fructose export from vacuole to cytoplasm…	PF03083.16:Sugar efflux transporter for intercellular exchange	--	--	--
Apse001G0032700	3.24	3.67	3.09	1.06	0.81	1.04	1.33	2.33	2	2.83	2.45	2.03	0.33	0.68	0.86	GWHBECT00000001	3634414	3635871	+	gene-Apse001G0032700	--	--	--	uncharacterized protein LOC110673939 [Hevea brasiliensis]	--	A0A6A6MBB4_HEVBR SubName: Full=Uncharacterized protein {ECO:0000313|EMBL:KAF2310950.1};	At5g49100	--	--	--	--	--
Apse001G0032800	477.14	470.8	489.97	600.85	556.31	607.29	513.3	516.68	513.11	705.47	682.85	685.25	565.63	666.58	599.53	GWHBECT00000001	3644515	3645609	-	gene-Apse001G0032800	--	--	--	late embryogenesis abundant protein Lea5 [Citrus sinensis]	LEA5_CITSI RecName: Full=Late embryogenesis abundant protein Lea5;	A0A5C7IQM7_9ROSI SubName: Full=Uncharacterized protein {ECO:0000313|EMBL:TXG71707.1};	At4g02380	--	PF03242.13:Late embryogenesis abundant protein	--	--	--
Apse001G0032900	0.17	0.23	0.36	0.4	0.08	0.08	0.08	0.1	0.09	0.28	0.25	0.65	0.09	0	0.18	GWHBECT00000001	3652725	3653333	-	gene-Apse001G0032900	--	--	--	PREDICTED: phylloplanin-like [Ziziphus jujuba]	PHYLL_TOBAC RecName: Full=Phylloplanin; AltName: Full=T-phylloplanin; Flags: Precursor;	A0A5C7IRH5_9ROSI SubName: Full=Uncharacterized protein {ECO:0000313|EMBL:TXG71708.1};	At3g16670	GO:0005576,extracellular region; GO:0006952,defense response; GO:0006950,response to stress; GO:0008150,biological_process; GO:0050896,response to stimulus; GO:0005575,cellular_component	PF01190.17:Pollen proteins Ole e I like	--	--	--
Apse001G0033000	0.08	0.1	0.07	0.08	0.11	0.03	0.08	0	0.09	0.19	0.14	0.16	0.06	0	0.06	GWHBECT00000001	3654496	3655920	+	gene-Apse001G0033000	--	K15397 3-ketoacyl-CoA synthase [EC:2.3.1.199] | (RefSeq) probable 3-ketoacyl-CoA synthase 21 (A)	ko00062: Fatty acid elongation; ko01100: Metabolic pathways; ko01110: Biosynthesis of secondary metabolites; ko04626: Plant-pathogen interaction	PREDICTED: probable 3-ketoacyl-CoA synthase 21 [Juglans regia]	KCS21_ARATH RecName: Full=Probable 3-ketoacyl-CoA synthase 21 {ECO:0000303|PubMed:18465198}; Short=KCS-21 {ECO:0000303|PubMed:18465198}; EC=2.3.1.199 {ECO:0000305}; AltName: Full=Very long-chain fatty acid condensing enzyme 21 {ECO:0000303|PubMed:18465198}; Short=VLCFA condensing enzyme 21 {ECO:0000303|PubMed:18465198};	A0A5C7IRJ9_9ROSI RecName: Full=3-ketoacyl-CoA synthase {ECO:0000256|PIRNR:PIRNR036417}; EC=2.3.1.- {ECO:0000256|PIRNR:PIRNR036417};	At5g49070	GO:0016021,integral component of membrane; GO:0102336,3-oxo-arachidoyl-CoA synthase activity; GO:0102337,3-oxo-cerotoyl-CoA synthase activity; GO:0102338,3-oxo-lignoceronyl-CoA synthase activity; GO:0102756,very-long-chain 3-ketoacyl-CoA synthase activity; GO:0006633,fatty acid biosynthetic process; GO:0003674,molecular_function; GO:0003824,catalytic activity; GO:0016740,transferase activity; GO:…	PF08392.12:FAE1/Type III polyketide synthase-like protein	--	--	--
Apse001G0033100	86.01	78.04	77.67	81.9	74.13	77.93	64.73	59.05	58.45	74.24	67.13	72.37	81.18	90.66	75.49	GWHBECT00000001	3656174	3657036	-	gene-Apse001G0033100	--	K02891 large subunit ribosomal protein L22e | (RefSeq) 60S ribosomal protein L22-2 (A)	ko03010: Ribosome	PREDICTED: 60S ribosomal protein L22-2-like [Malus domestica]	RL222_ARATH RecName: Full=60S ribosomal protein L22-2;	A0A5C7IQX0_9ROSI SubName: Full=Uncharacterized protein {ECO:0000313|EMBL:TXG71710.1};	At3g05560	GO:0005829,cytosol; GO:0022625,cytosolic large ribosomal subunit; GO:0022626,cytosolic ribosome; GO:0005730,nucleolus; GO:0005886,plasma membrane; GO:0009506,plasmodesma; GO:0042788,polysomal ribosome; GO:0003729,mRNA binding; GO:0003723,RNA binding; GO:0003735,structural constituent of ribosome; GO:0002181,cytoplasmic translation; GO:0003674,molecular_function; GO:0003676,nucleic acid binding; G…	PF01776.17:Ribosomal L22e protein family	--	--	--
Apse001G0033200	0.03	0	0	0	0	0	0	0	0	0	0	0	0	0	0	GWHBECT00000001	3668456	3671038	-	gene-Apse001G0033200	--	K03242 translation initiation factor 2 subunit 3 | (RefSeq) eukaryotic translation initiation factor 2 subunit gamma (A)	ko03013: RNA transport	PREDICTED: eukaryotic translation initiation factor 2 subunit gamma-like [Gossypium raimondii]	EFTU_CYACA RecName: Full=Elongation factor Tu, chloroplastic; Short=EF-Tu;	A0A5C7IAS7_9ROSI RecName: Full=Protein-synthesizing GTPase {ECO:0000256|ARBA:ARBA00011986}; EC=3.6.5.3 {ECO:0000256|ARBA:ARBA00011986};	At1g04170	GO:0009507,chloroplast; GO:0005525,GTP binding; GO:0003924,GTPase activity; GO:0003746,translation elongation factor activity; GO:0000166,nucleotide binding; GO:0001882,nucleoside binding; GO:0001883,purine nucleoside binding; GO:0003674,molecular_function; GO:0005488,binding; GO:0017076,purine nucleotide binding; GO:0019001,guanyl nucleotide binding; GO:0032549,ribonucleoside binding; GO:0032550…	PF09173.11:Initiation factor eIF2 gamma, C terminal	--	--	--
Apse001G0033300	0.06	0.03	0.1	0.2	0	0.12	0	0	0	0.03	0.15	0.06	0.03	0.16	0.16	GWHBECT00000001	3671830	3674758	-	gene-Apse001G0033300	--	K08678 UDP-glucuronate decarboxylase [EC:4.1.1.35] | (RefSeq) LOW QUALITY PROTEIN: UDP-glucuronic acid decarboxylase 2 (A)	ko00520: Amino sugar and nucleotide sugar metabolism; ko01100: Metabolic pathways	hypothetical protein CUMW_019150 [Citrus unshiu]	UXS2_ARATH RecName: Full=UDP-glucuronic acid decarboxylase 2; EC=4.1.1.35; AltName: Full=UDP-XYL synthase 2; AltName: Full=UDP-glucuronate decarboxylase 2; Short=UGD; Short=UXS-2; AltName: Full=dTDP-glucose 4-6-dehydratase homolog D18;	A0A5C7ITG8_9ROSI RecName: Full=UDP-glucuronate decarboxylase {ECO:0000256|ARBA:ARBA00012290}; EC=4.1.1.35 {ECO:0000256|ARBA:ARBA00012290};	At3g62830	GO:0005737,cytoplasm; GO:0005768,endosome; GO:0005794,Golgi apparatus; GO:0032580,Golgi cisterna membrane; GO:0000139,Golgi membrane; GO:0000138,Golgi trans cisterna; GO:0016021,integral component of membrane; GO:0016020,membrane; GO:0005886,plasma membrane; GO:0005802,trans-Golgi network; GO:0008460,dTDP-glucose 4,6-dehydratase activity; GO:0070403,NAD+ binding; GO:0048040,UDP-glucuronate decarb…	PF16363.5:GDP-mannose 4,6 dehydratase	--	--	--
Apse001G0033400	39.99	38.71	36.42	32.56	32.71	32.96	40.76	40.16	35.35	35.14	31.42	29.77	41.32	39.31	38.61	GWHBECT00000001	3677088	3680431	-	gene-Apse001G0033400	--	K25079 RNA-binding protein 42 | (RefSeq) RNA-binding protein 42 (A)	--	rna-binding protein 42 [Quercus suber]	RB208_ORYSJ RecName: Full=RNA-binding protein 208 {ECO:0000303|PubMed:30190374};	A0A5C7IQQ2_9ROSI RecName: Full=RRM domain-containing protein {ECO:0000259|PROSITE:PS50102};	At3g04500	GO:0003729,mRNA binding; GO:0003674,molecular_function; GO:0003676,nucleic acid binding; GO:0003723,RNA binding; GO:0005488,binding; GO:0097159,organic cyclic compound binding; GO:1901363,heterocyclic compound binding	PF00076.22:RNA recognition motif. (a.k.a. RRM, RBD, or RNP domain)	--	--	--
Apse001G0033500	0.58	0.67	0.65	0.21	0.25	0.23	0.01	0.08	0.04	0.02	0.04	0.04	0.44	0.24	0.43	GWHBECT00000001	3694450	3700892	-	gene-Apse001G0033500	--	K14555 U3 small nucleolar RNA-associated protein 13 | (RefSeq) transducin beta-like protein 3 (A)	ko03008: Ribosome biogenesis in eukaryotes	PREDICTED: putative E3 ubiquitin-protein ligase LIN-1 isoform X3 [Citrus sinensis]	LIN1_LOTJA RecName: Full=Putative E3 ubiquitin-protein ligase LIN-1 {ECO:0000250|UniProtKB:D1FP53}; EC=2.3.2.27 {ECO:0000303|PubMed:19508425}; AltName: Full=Protein cerberus {ECO:0000303|PubMed:19508425}; AltName: Full=RING-type E3 ubiquitin transferase LIN-1 {ECO:0000305};	A0A5C7ISC2_9ROSI RecName: Full=WD_REPEATS_REGION domain-containing protein {ECO:0000259|PROSITE:PS50294};	At3g06880	GO:0004842,ubiquitin-protein transferase activity; GO:0009877,nodulation; GO:0003674,molecular_function; GO:0003824,catalytic activity; GO:0016740,transferase activity; GO:0019787,ubiquitin-like protein transferase activity; GO:0140096,catalytic activity, acting on a protein; GO:0008150,biological_process; GO:0044403,symbiont process; GO:0044419,interspecies interaction between organisms; GO:0051…	PF00400.32:WD domain, G-beta repeat	--	--	--
Apse001G0033600	0.06	0	0	0	0	0	0	0	0	0	0	0	0	0	0	GWHBECT00000001	3704864	3705515	+	gene-Apse001G0033600	--	--	--	protein stig1 [Quercus suber]	--	A0A5J5ACF5_9ASTE SubName: Full=Uncharacterized protein {ECO:0000313|EMBL:KAA8527446.1};	--	GO:0016021,integral component of membrane; GO:0005575,cellular_component; GO:0016020,membrane; GO:0031224,intrinsic component of membrane; GO:0044425,membrane part	PF04885.13:Stigma-specific protein, Stig1	--	--	--
Apse001G0033700	72.1	72.11	69.32	46.21	47.27	49.29	73.94	73.52	65.61	184.86	172.76	170.46	53.85	55.15	47.6	GWHBECT00000001	3710317	3711038	+	gene-Apse001G0033700	--	--	--	hypothetical protein CICLE_v10006049mg [Citrus clementina]	--	A0A5C7IR37_9ROSI SubName: Full=Uncharacterized protein {ECO:0000313|EMBL:TXG71715.1};	At3g06890	GO:0016021,integral component of membrane; GO:0005575,cellular_component; GO:0016020,membrane; GO:0031224,intrinsic component of membrane; GO:0044425,membrane part	--	--	--	--
Apse001G0033800	57.57	55.06	58.81	54.87	53.43	52.96	55.54	55.87	53.98	57.1	56.95	56.77	51.79	47.7	50.84	GWHBECT00000001	3712085	3716180	-	gene-Apse001G0033800	--	K09518 DnaJ homolog subfamily B member 12 | (RefSeq) hypothetical protein (A)	ko04141: Protein processing in endoplasmic reticulum	hypothetical protein CICLE_v10005299mg [Citrus clementina]	DNJ49_ARATH RecName: Full=Chaperone protein dnaJ 49; Short=AtDjC49; Short=AtJ49;	A0A5C7ITK9_9ROSI RecName: Full=J domain-containing protein {ECO:0000259|PROSITE:PS50076};	At5g49060	GO:0005789,endoplasmic reticulum membrane; GO:0016021,integral component of membrane; GO:0030544,Hsp70 protein binding; GO:0071218,cellular response to misfolded protein; GO:0051085,chaperone cofactor-dependent protein refolding; GO:0030433,ubiquitin-dependent ERAD pathway; GO:0005515,protein binding; GO:0003674,molecular_function; GO:0005488,binding; GO:0031072,heat shock protein binding; GO:000…	PF00226.31:DnaJ domain	--	--	--
Apse001G0033900	0.09	0.05	0.04	0.1	0.15	0.11	0.12	0.09	0.09	0.16	0.13	0.09	0.12	0.1	0.06	GWHBECT00000001	3717626	3724404	-	gene-Apse001G0033900	--	K11491 condensin-2 complex subunit D3 | (RefSeq) condensin-2 complex subunit D3 (A)	--	hypothetical protein CISIN_1g000812mg [Citrus sinensis]	--	A0A5C7IQN7_9ROSI RecName: Full=Cnd1 domain-containing protein {ECO:0000259|Pfam:PF12717};	At4g15890	GO:0005634,nucleus; GO:0007076,mitotic chromosome condensation; GO:0007059,chromosome segregation; GO:0051276,chromosome organization; GO:0000070,mitotic sister chromatid segregation; GO:0000278,mitotic cell cycle; GO:0000280,nuclear division; GO:0000819,sister chromatid segregation; GO:0006323,DNA packaging; GO:0006996,organelle organization; GO:0007049,cell cycle; GO:0008150,biological_process;…	PF12717.7:non-SMC mitotic condensation complex subunit 1	--	--	--
Apse001G0034000	0.07	0.07	0	0	0.07	0	0.14	0	0.08	0	0	0	0.08	0	0	GWHBECT00000001	3732412	3733854	-	gene-Apse001G0034000	--	K11491 condensin-2 complex subunit D3 | (RefSeq) condensin-2 complex subunit D3 (A)	--	PREDICTED: condensin-2 complex subunit D3 [Citrus sinensis]	--	A0A5C7IQN7_9ROSI RecName: Full=Cnd1 domain-containing protein {ECO:0000259|Pfam:PF12717};	At4g15890	GO:0005634,nucleus; GO:0007076,mitotic chromosome condensation; GO:0007059,chromosome segregation; GO:0051276,chromosome organization; GO:0000070,mitotic sister chromatid segregation; GO:0000278,mitotic cell cycle; GO:0000280,nuclear division; GO:0000819,sister chromatid segregation; GO:0006323,DNA packaging; GO:0006996,organelle organization; GO:0007049,cell cycle; GO:0008150,biological_process;…	--	--	--	--
Apse001G0034100	0.02	0	0.04	0.06	0.06	0.07	0	0.05	0	0	0.02	0.02	0	0	0	GWHBECT00000001	3734040	3737306	-	gene-Apse001G0034100	--	K11491 condensin-2 complex subunit D3 | (RefSeq) hypothetical protein (A)	--	hypothetical protein CISIN_1g000812mg [Citrus sinensis]	--	A0A5C7IQN7_9ROSI RecName: Full=Cnd1 domain-containing protein {ECO:0000259|Pfam:PF12717};	At4g15890	GO:0005634,nucleus; GO:0007076,mitotic chromosome condensation; GO:0007059,chromosome segregation; GO:0051276,chromosome organization; GO:0000070,mitotic sister chromatid segregation; GO:0000278,mitotic cell cycle; GO:0000280,nuclear division; GO:0000819,sister chromatid segregation; GO:0006323,DNA packaging; GO:0006996,organelle organization; GO:0007049,cell cycle; GO:0008150,biological_process;…	--	--	--	--
Apse001G0034400	12.76	12.28	13.21	13.07	12.21	12.39	24.47	25.6	26.29	9.27	10.23	8.95	7.15	6.71	6.41	GWHBECT00000001	3790818	3803311	-	gene-Apse001G0034400	--	K00974 tRNA nucleotidyltransferase (CCA-adding enzyme) [EC:2.7.7.72 3.1.3.- 3.1.4.-] | (RefSeq) predicted protein (A)	ko03013: RNA transport	hypothetical protein CUMW_046210 [Citrus unshiu]	--	A0A2H5NID3_CITUN RecName: Full=PolyA_pol domain-containing protein {ECO:0000259|Pfam:PF01743};	At1g22660	GO:0016779,nucleotidyltransferase activity; GO:0003723,RNA binding; GO:0006396,RNA processing; GO:0003674,molecular_function; GO:0003824,catalytic activity; GO:0016740,transferase activity; GO:0016772,transferase activity, transferring phosphorus-containing groups; GO:0003676,nucleic acid binding; GO:0005488,binding; GO:0097159,organic cyclic compound binding; GO:1901363,heterocyclic compound bin…	PF01743.20:Poly A polymerase head domain	--	--	--
Apse001G0034700	1131.3	1128.96	1115.56	1350.66	1241.75	1379.19	1768.49	1774.86	1874.78	1174.93	1122	1182.82	1372.12	1623.57	1431.64	GWHBECT00000001	3830462	3832410	+	gene-Apse001G0034700	--	K00128 aldehyde dehydrogenase (NAD+) [EC:1.2.1.3] | (RefSeq) aldehyde dehydrogenase 5, mitochondrial-like (A)	ko00010: Glycolysis / Gluconeogenesis; ko00053: Ascorbate and aldarate metabolism; ko00071: Fatty acid degradation; ko00280: Valine, leucine and isoleucine degradation; ko00310: Lysine degradation; ko00330: Arginine and proline metabolism; ko00340: Histidine metabolism; ko00380: Tryptophan metabolism; ko00410: beta-Alanine metabolism; ko00561: Glycerolipid metabolism; ko00620: Pyruvate metabolism…	PREDICTED: translationally-controlled tumor protein homolog [Gossypium hirsutum]	TCTP_HEVBR RecName: Full=Translationally-controlled tumor protein homolog; Short=TCTP;	A0A5C7ITM6_9ROSI RecName: Full=TCTP domain-containing protein {ECO:0000259|PROSITE:PS51797};	At3g16640	GO:0005737,cytoplasm; GO:0005622,intracellular; GO:0005575,cellular_component; GO:0005623,cell; GO:0044424,intracellular part; GO:0044464,cell part	PF00838.17:Translationally controlled tumour protein	--	--	--
Apse001G0034800	39.39	42.27	39.99	34.34	36.29	35.42	35.17	34.37	35	52	54.96	52.76	33.47	31	33.02	GWHBECT00000001	3846447	3853349	+	gene-Apse001G0034800	--	K10393 kinesin family member 2/24 | (RefSeq) kinesin-like protein KIN-13A (A)	--	hypothetical protein CUMW_019270 [Citrus unshiu]	KN13A_ARATH RecName: Full=Kinesin-like protein KIN-13A {ECO:0000305}; AltName: Full=AtKINESIN-13A {ECO:0000303|PubMed:15574882, ECO:0000303|PubMed:25232944}; Short=AtKIN13A {ECO:0000303|PubMed:25232944};	A0A5C7IQP4_9ROSI RecName: Full=Kinesin-like protein {ECO:0000256|RuleBase:RU000394};	At3g16630	GO:0005795,Golgi stack; GO:0005874,microtubule; GO:0005886,plasma membrane; GO:0009531,secondary cell wall; GO:0005524,ATP binding; GO:1990939,ATP-dependent microtubule motor activity; GO:0008017,microtubule binding; GO:0090058,metaxylem development; GO:0007019,microtubule depolymerization; GO:0007018,microtubule-based movement; GO:0009834,plant-type secondary cell wall biogenesis; GO:1903338,reg…	PF00225.23:Kinesin motor domain	--	--	--
Apse001G0034900	16.43	15.73	14.18	17.44	16.16	15.69	21.51	21.23	23	17.02	18.55	16.63	12.96	12.45	12.18	GWHBECT00000001	3853915	3859133	-	gene-Apse001G0034900	--	K08592 sentrin-specific protease 1 [EC:3.4.22.68] | (RefSeq) ubiquitin-like-specific protease ESD4 isoform X1 (A)	--	PREDICTED: ubiquitin-like-specific protease ESD4 isoform X1 [Citrus sinensis]	ESD4_ARATH RecName: Full=Ubiquitin-like-specific protease ESD4; EC=3.4.22.68; AltName: Full=Protein EARLY IN SHORT DAYS 4; Short=AtESD4;	A0A5C7IRJ4_9ROSI RecName: Full=ULP_PROTEASE domain-containing protein {ECO:0000259|PROSITE:PS50600};	At3g06910	GO:0031965,nuclear membrane; GO:0005634,nucleus; GO:0019900,kinase binding; GO:0070139,SUMO-specific endopeptidase activity; GO:0009911,positive regulation of flower development; GO:0016926,protein desumoylation; GO:0009909,regulation of flower development; GO:0005515,protein binding; GO:0003674,molecular_function; GO:0005488,binding; GO:0019899,enzyme binding; GO:0004197,cysteine-type endopeptid…	PF02902.19:Ulp1 protease family, C-terminal catalytic domain	--	--	--
Apse001G0035000	0	0	0.02	0	0	0.03	0.03	0.03	0.03	0.06	0.17	0.17	0.06	0.08	0.06	GWHBECT00000001	3860169	3863662	-	gene-Apse001G0035000	--	K05666 ATP-binding cassette, subfamily C (CFTR/MRP), member 2 | (RefSeq) ABC transporter C family member 14-like (A)	ko02010: ABC transporters	hypothetical protein CCACVL1_22250 [Corchorus capsularis]	AB4C_ARATH RecName: Full=ABC transporter C family member 4; Short=ABC transporter ABCC.4; Short=AtABCC4; EC=7.6.2.2; AltName: Full=ATP-energized glutathione S-conjugate pump 4; AltName: Full=Glutathione S-conjugate-transporting ATPase 4; AltName: Full=Multidrug resistance-associated protein 4;	A0A5C7IRL6_9ROSI SubName: Full=Uncharacterized protein {ECO:0000313|EMBL:TXG71729.1};	At2g47800	GO:0005829,cytosol; GO:0005794,Golgi apparatus; GO:0016021,integral component of membrane; GO:0016020,membrane; GO:0000325,plant-type vacuole; GO:0005886,plasma membrane; GO:0009506,plasmodesma; GO:0005774,vacuolar membrane; GO:0005773,vacuole; GO:0008559,xenobiotic transmembrane transporting ATPase activity; GO:0005524,ATP binding; GO:0042626,ATPase activity, coupled to transmembrane movement of…	PF00005.27:ABC transporter	--	--	--
Apse001G0035100	0	0	0	0	0	0	0	0	0	0	0	0	0	0	0.05	GWHBECT00000001	3863696	3864785	-	gene-Apse001G0035100	--	K05666 ATP-binding cassette, subfamily C (CFTR/MRP), member 2 | (RefSeq) ABC transporter C family member 4-like isoform X1 (A)	ko02010: ABC transporters	abc transporter c family member 4 [Quercus suber]	AB14C_ARATH RecName: Full=ABC transporter C family member 14; Short=ABC transporter ABCC.14; Short=AtABCC14; EC=7.6.2.2; AltName: Full=ATP-energized glutathione S-conjugate pump 10; AltName: Full=Glutathione S-conjugate-transporting ATPase 10; AltName: Full=Multidrug resistance-associated protein 10;	A0A5C7IRL6_9ROSI SubName: Full=Uncharacterized protein {ECO:0000313|EMBL:TXG71729.1};	At3g62700	GO:0005829,cytosol; GO:0005794,Golgi apparatus; GO:0016021,integral component of membrane; GO:0016020,membrane; GO:0000325,plant-type vacuole; GO:0005774,vacuolar membrane; GO:0005773,vacuole; GO:0008559,xenobiotic transmembrane transporting ATPase activity; GO:0005524,ATP binding; GO:0042626,ATPase activity, coupled to transmembrane movement of substances; GO:0055085,transmembrane transport; GO:…	PF00664.23:ABC transporter transmembrane region	--	--	--
Apse001G0035200	25.01	24.94	26.73	21.11	20.99	21.38	28.78	29.88	31.76	15.65	15.9	15.87	20.66	21.68	21.68	GWHBECT00000001	3866408	3870970	-	gene-Apse001G0035200	--	--	--	hypothetical protein CISIN_1g002645mg [Citrus sinensis]	--	A0A5C7IQY9_9ROSI RecName: Full=BTB domain-containing protein {ECO:0000259|PROSITE:PS50097};	At4g15840	GO:0016567,protein ubiquitination; GO:0008152,metabolic process; GO:0006464,cellular protein modification process; GO:0006807,nitrogen compound metabolic process; GO:0008150,biological_process; GO:0009987,cellular process; GO:0019538,protein metabolic process; GO:0032446,protein modification by small protein conjugation; GO:0036211,protein modification process; GO:0043170,macromolecule metabolic …	PF00651.31:BTB/POZ domain	--	--	--
Apse001G0035300	2.6	2.75	2.26	0.86	0.85	1.04	0.96	0.8	0.97	0.79	0.74	0.87	0.82	0.54	0.81	GWHBECT00000001	3872292	3875079	+	gene-Apse001G0035300	--	K01183 chitinase [EC:3.2.1.14] | (RefSeq) pentatricopeptide repeat-containing protein At1g62350 (A)	ko00520: Amino sugar and nucleotide sugar metabolism; ko01100: Metabolic pathways	pentatricopeptide repeat-containing protein At3g06920 [Herrania umbratica]	PP217_ARATH RecName: Full=Pentatricopeptide repeat-containing protein At3g06920;	A0A5C7IR08_9ROSI RecName: Full=PPR_long domain-containing protein {ECO:0000259|Pfam:PF17177};	At3g06920	--	PF13812.6:Pentatricopeptide repeat domain	--	--	--
Apse001G0035400	1.29	1.2	1.21	0.61	0.29	0.46	0.54	0.47	0.73	2.26	1.72	1.65	0.28	0.45	0.33	GWHBECT00000001	3876935	3878263	+	gene-Apse001G0035400	--	K10532 heparan-alpha-glucosaminide N-acetyltransferase [EC:2.3.1.78] | (RefSeq) heparan-alpha-glucosaminide N-acetyltransferase (A)	ko00531: Glycosaminoglycan degradation; ko01100: Metabolic pathways	hypothetical protein CICLE_v10005528mg [Citrus clementina]	--	A0A5C7ITI6_9ROSI RecName: Full=TOG domain-containing protein {ECO:0000259|SMART:SM01349};	At4g15830	--	PF12348.8:CLASP N terminal	--	--	--
Apse001G0035500	23.66	22.21	21.82	23.45	22.56	21.5	18.07	16.9	16.12	18.28	17.74	17.4	20.04	17.01	18.21	GWHBECT00000001	3878824	3881827	-	gene-Apse001G0035500	--	--	--	hypothetical protein CISIN_1g008259mg [Citrus sinensis]	--	A0A5C7IQS4_9ROSI SubName: Full=Uncharacterized protein {ECO:0000313|EMBL:TXG71733.1};	At4g15820	GO:0016021,integral component of membrane; GO:0005575,cellular_component; GO:0016020,membrane; GO:0031224,intrinsic component of membrane; GO:0044425,membrane part	PF11360.8:Protein of unknown function (DUF3110)	--	--	--
Apse001G0035600	24.99	26.84	27.46	16.35	19.37	17.65	23.12	23.49	23.08	22.03	22.52	21.5	18.21	16.95	18.31	GWHBECT00000001	3893779	3897895	+	gene-Apse001G0035600	--	--	--	PREDICTED: translocase of chloroplast 159, chloroplastic [Citrus sinensis]	TC159_ARATH RecName: Full=Translocase of chloroplast 159, chloroplastic; Short=AtToc159; EC=3.6.5.-; AltName: Full=159 kDa chloroplast outer envelope protein; AltName: Full=Plastid protein import 2; AltName: Full=Translocase of chloroplast 160, chloroplastic; Short=AtToc160; AltName: Full=Translocase of chloroplast 86, chloroplastic; Short=AtToc86;	A0A5C7ISE1_9ROSI RecName: Full=AIG1-type G domain-containing protein {ECO:0000259|PROSITE:PS51720};	At4g02510	GO:0009507,chloroplast; GO:0009941,chloroplast envelope; GO:0009707,chloroplast outer membrane; GO:0005829,cytosol; GO:0016021,integral component of membrane; GO:0009536,plastid; GO:0061927,TOC-TIC supercomplex I; GO:0051087,chaperone binding; GO:0004930,G protein-coupled receptor activity; GO:0005525,GTP binding; GO:0003924,GTPase activity; GO:0046872,metal ion binding; GO:0043024,ribosomal smal…	PF11886.8:Translocase of chloroplast 159/132, membrane anchor domain	--	--	--
Apse001G0035700	5.89	6.12	5.94	4.1	4.48	4.38	4.24	3.84	3.92	4.66	4.78	4.44	4.38	3.93	4.65	GWHBECT00000001	3898276	3908747	+	gene-Apse001G0035700	--	K01870 isoleucyl-tRNA synthetase [EC:6.1.1.5] | (RefSeq) isoleucine--tRNA ligase, chloroplastic/mitochondrial (A)	ko00970: Aminoacyl-tRNA biosynthesis	PREDICTED: isoleucine--tRNA ligase, chloroplastic/mitochondrial [Citrus sinensis]	SYIM_ARATH RecName: Full=Isoleucine--tRNA ligase, chloroplastic/mitochondrial {ECO:0000305}; EC=6.1.1.5 {ECO:0000305}; AltName: Full=Isoleucyl-tRNA synthetase {ECO:0000305}; Short=IleRS {ECO:0000305}; AltName: Full=Protein OVULE ABORTION 2 {ECO:0000303|PubMed:16297076}; Flags: Precursor;	A0A5C7IR58_9ROSI RecName: Full=Isoleucyl-tRNA synthetase {ECO:0000256|ARBA:ARBA00020907}; EC=6.1.1.5 {ECO:0000256|ARBA:ARBA00013165};	At5g49030	GO:0009507,chloroplast; GO:0009570,chloroplast stroma; GO:0005739,mitochondrion; GO:0002161,aminoacyl-tRNA editing activity; GO:0005524,ATP binding; GO:0004822,isoleucine-tRNA ligase activity; GO:0046872,metal ion binding; GO:0000049,tRNA binding; GO:0006428,isoleucyl-tRNA aminoacylation; GO:0032543,mitochondrial translation; GO:0048481,plant ovule development; GO:0003674,molecular_function; GO:0…	PF00133.22:tRNA synthetases class I (I, L, M and V)	--	--	--
Apse001G0035800	43.16	41	44.02	20.61	22.27	22.58	26.57	25.27	27.66	12.79	14.78	14.26	21.67	22.4	20.94	GWHBECT00000001	3909404	3915726	-	gene-Apse001G0035800	--	K05931 type I protein arginine methyltransferase [EC:2.1.1.319] | (RefSeq) probable histone-arginine methyltransferase 1.4 isoform X1 (A)	--	hypothetical protein CICLE_v10004703mg [Citrus clementina]	ANM13_ARATH RecName: Full=Probable histone-arginine methyltransferase 1.3; Short=AtPRMT13; EC=2.1.1.319 {ECO:0000250|UniProtKB:Q99873}; AltName: Full=Coactivator-associated methyltransferase 1A; AltName: Full=Protein arginine N-methyltransferase 4B; Short=AtPRMT4B;	V4S277_CITCL SubName: Full=Uncharacterized protein {ECO:0000313|EMBL:ESR32820.1};	At5g49020	GO:0005737,cytoplasm; GO:0005829,cytosol; GO:0005634,nucleus; GO:0016277,[myelin basic protein]-arginine N-methyltransferase activity; GO:0008469,histone-arginine N-methyltransferase activity; GO:0046982,protein heterodimerization activity; GO:0042803,protein homodimerization activity; GO:0035242,protein-arginine omega-N asymmetric methyltransferase activity; GO:0035241,protein-arginine omega-N m…	PF06325.13:Ribosomal protein L11 methyltransferase (PrmA)	--	--	--
Apse001G0035900	59.89	56.94	57.63	63.98	63.59	65.28	56.52	51.91	54.83	28.45	26.75	27.96	63.22	63.84	61.34	GWHBECT00000001	3919239	3921202	-	gene-Apse001G0035900	--	K08238 xyloglucan 6-xylosyltransferase [EC:2.4.2.39] | (RefSeq) xyloglucan 6-xylosyltransferase 2-like (A)	--	hypothetical protein CICLE_v10004948mg [Citrus clementina]	XXT2_ARATH RecName: Full=Xyloglucan 6-xylosyltransferase 2; Short=AtXT2; EC=2.4.2.39; AltName: Full=Putative glycosyltransferase 2; Short=AtGT2; EC=2.4.-.-;	A0A5C7ITN3_9ROSI SubName: Full=Uncharacterized protein {ECO:0000313|EMBL:TXG71736.1};	At4g02500	GO:0005829,cytosol; GO:0005768,endosome; GO:0005794,Golgi apparatus; GO:0000139,Golgi membrane; GO:0000138,Golgi trans cisterna; GO:0016021,integral component of membrane; GO:0005802,trans-Golgi network; GO:0042803,protein homodimerization activity; GO:0016758,transferase activity, transferring hexosyl groups; GO:0035252,UDP-xylosyltransferase activity; GO:0033843,xyloglucan 6-xylosyltransferase …	PF05637.12:galactosyl transferase GMA12/MNN10 family	--	--	--
Apse001G0036000	0	0	0	0	0	0.07	0.07	0	0	0	0	0	0	0	0	GWHBECT00000001	3927344	3927880	-	gene-Apse001G0036000	--	K05770 translocator protein | (RefSeq) hypothetical protein (A)	--	hypothetical protein CUMW_019380 [Citrus unshiu]	TSPO_ARATH RecName: Full=Translocator protein homolog; Short=AtTSPO;	A0A5C7ITN3_9ROSI SubName: Full=Uncharacterized protein {ECO:0000313|EMBL:TXG71736.1};	At2g47770	GO:0031969,chloroplast membrane; GO:0005783,endoplasmic reticulum; GO:0005789,endoplasmic reticulum membrane; GO:0005794,Golgi apparatus; GO:0000139,Golgi membrane; GO:0005795,Golgi stack; GO:0016021,integral component of membrane; GO:0016020,membrane; GO:0020037,heme binding; GO:0006778,porphyrin-containing compound metabolic process; GO:0009737,response to abscisic acid; GO:0006970,response to …	PF03073.15:TspO/MBR family	--	--	--
Apse001G0036100	64.38	58.88	55.69	44.86	49.58	42.25	69.91	79.25	96.39	32.17	35.52	36.54	36.37	39.24	37.89	GWHBECT00000001	3932367	3932890	+	gene-Apse001G0036100	--	K19765 heat shock factor-binding protein 1 | (RefSeq) heat shock factor-binding protein 1-like (A)	--	hypothetical protein POPTR_0026s00250g [Populus trichocarpa]	HSBP_ARATH RecName: Full=Heat shock factor-binding protein {ECO:0000303|PubMed:20388662}; Short=AtHSBP {ECO:0000303|PubMed:20388662};	A0A5C7IQQ3_9ROSI SubName: Full=Uncharacterized protein {ECO:0000313|EMBL:TXG71737.1};	--	GO:0005829,cytosol; GO:0005794,Golgi apparatus; GO:0005634,nucleus; GO:0043621,protein self-association; GO:0003714,transcription corepressor activity; GO:0070370,cellular heat acclimation; GO:0009408,response to heat; GO:0048316,seed development; GO:0005515,protein binding; GO:0003674,molecular_function; GO:0005488,binding; GO:0140110,transcription regulator activity; GO:0003712,transcription co…	PF06825.12:Heat shock factor binding protein 1	--	--	--
Apse001G0036200	76.69	80.04	81.7	76.53	60.76	72.02	82.04	71.94	83.42	82.3	76.76	87.82	55.28	70.98	61.37	GWHBECT00000001	3939193	3939878	-	gene-Apse001G0036200	--	--	--	rapid alkalinization factor precursor [Litchi chinensis]	RLF23_ARATH RecName: Full=Rapid alkalinization factor 23; Short=AtRALF23; AltName: Full=Protein RALF-like 23; Flags: Precursor;	A0A5C7IRK2_9ROSI SubName: Full=Uncharacterized protein {ECO:0000313|EMBL:TXG71738.1};	At3g16570	GO:0048046,apoplast; GO:0009506,plasmodesma; GO:0005179,hormone activity; GO:0009742,brassinosteroid mediated signaling pathway; GO:0019722,calcium-mediated signaling; GO:0007267,cell-cell signaling; GO:0045926,negative regulation of growth; GO:0009741,response to brassinosteroid; GO:0005515,protein binding; GO:0003674,molecular_function; GO:0005102,signaling receptor binding; GO:0005488,binding;…	PF05498.11:Rapid ALkalinization Factor (RALF)	--	--	--
Apse001G0036300	65.2	56.23	66.4	78.83	71.94	78.06	105.77	110.6	102.49	58.94	60.35	65.95	80.57	91.16	83.25	GWHBECT00000001	3943734	3945408	+	gene-Apse001G0036300	--	K02971 small subunit ribosomal protein S21e | (RefSeq) 40S ribosomal protein S21-2-like (A)	ko03010: Ribosome	Ribosomal_S21e domain-containing protein, partial [Cephalotus follicularis]	RS212_ARATH RecName: Full=40S ribosomal protein S21-2;	A0A5C7IRM8_9ROSI RecName: Full=40S ribosomal protein S21 {ECO:0000256|PIRNR:PIRNR002148};	At5g27700	GO:0005829,cytosol; GO:0022627,cytosolic small ribosomal subunit; GO:0005634,nucleus; GO:0009536,plastid; GO:0003735,structural constituent of ribosome; GO:0000447,endonucleolytic cleavage in ITS1 to separate SSU-rRNA from 5.8S rRNA and LSU-rRNA from tricistronic rRNA transcript (SSU-rRNA, 5.8S rRNA, LSU-rRNA); GO:0000461,endonucleolytic cleavage to generate mature 3'-end of SSU-rRNA from (SSU-rR…	PF01249.18:Ribosomal protein S21e	--	--	--
Apse001G0036400	0.52	0.19	0.27	0.6	0.4	0.2	0	0	0	0.23	0.41	0.7	0.34	1.23	0.91	GWHBECT00000001	3951605	3951985	-	gene-Apse001G0036400	--	--	--	rapid alkalinization factor precursor [Litchi chinensis]	RLF33_ARATH RecName: Full=Protein RALF-like 33; Flags: Precursor;	A0A5C7IRK2_9ROSI SubName: Full=Uncharacterized protein {ECO:0000313|EMBL:TXG71738.1};	At3g16570	GO:0048046,apoplast; GO:0009505,plant-type cell wall; GO:0009506,plasmodesma; GO:0005179,hormone activity; GO:0019722,calcium-mediated signaling; GO:0007267,cell-cell signaling; GO:0005515,protein binding; GO:0003674,molecular_function; GO:0005102,signaling receptor binding; GO:0005488,binding; GO:0098772,molecular function regulator; GO:0048018,receptor ligand activity; GO:0030545,receptor regul…	PF05498.11:Rapid ALkalinization Factor (RALF)	--	--	--
Apse001G0036500	2.1	1.85	1.56	1.74	2.17	2.02	2.54	2.03	2.46	0.65	0.94	1.02	1.84	1.48	1.92	GWHBECT00000001	3956639	3959836	+	gene-Apse001G0036500	--	K01872 alanyl-tRNA synthetase [EC:6.1.1.7] | (RefSeq) alanine--tRNA ligase (A)	ko00970: Aminoacyl-tRNA biosynthesis	hypothetical protein CICLE_v10005679mg [Citrus clementina]	--	A0A5C7IR00_9ROSI RecName: Full=AA_TRNA_LIGASE_II_ALA domain-containing protein {ECO:0000259|PROSITE:PS50860};	7297398	GO:0004813,alanine-tRNA ligase activity; GO:0005524,ATP binding; GO:0003676,nucleic acid binding; GO:0006419,alanyl-tRNA aminoacylation; GO:0003674,molecular_function; GO:0003824,catalytic activity; GO:0004812,aminoacyl-tRNA ligase activity; GO:0016874,ligase activity; GO:0016875,ligase activity, forming carbon-oxygen bonds; GO:0140098,catalytic activity, acting on RNA; GO:0140101,catalytic activ…	PF01411.19:tRNA synthetases class II (A)	--	--	--
Apse001G0036600	0.47	0.29	0.4	0.75	0.52	0.23	0.08	0.19	0.25	0.09	0.38	0.15	0.51	0.92	1.11	GWHBECT00000001	3960213	3962407	+	gene-Apse001G0036600	--	--	--	hypothetical protein CISIN_1g0250981mg, partial [Citrus sinensis]	--	A0A5C7IR00_9ROSI RecName: Full=AA_TRNA_LIGASE_II_ALA domain-containing protein {ECO:0000259|PROSITE:PS50860};	--	GO:0004813,alanine-tRNA ligase activity; GO:0005524,ATP binding; GO:0003676,nucleic acid binding; GO:0006419,alanyl-tRNA aminoacylation; GO:0003674,molecular_function; GO:0003824,catalytic activity; GO:0004812,aminoacyl-tRNA ligase activity; GO:0016874,ligase activity; GO:0016875,ligase activity, forming carbon-oxygen bonds; GO:0140098,catalytic activity, acting on RNA; GO:0140101,catalytic activ…	--	--	--	--
Apse001G0036700	15.97	15.77	15.19	18.52	18.45	18.55	18.15	18.64	18.85	25.63	27.01	25.71	14.98	15.25	15	GWHBECT00000001	3964592	3968758	+	gene-Apse001G0036700	--	K01102 pyruvate dehydrogenase phosphatase [EC:3.1.3.43] | (RefSeq) probable protein phosphatase 2C 4 (A)	--	hypothetical protein CICLE_v10005061mg [Citrus clementina]	P2C40_ARATH RecName: Full=Probable protein phosphatase 2C 40; Short=AtPP2C40; EC=3.1.3.16; AltName: Full=Protein phosphatase 2C homolog 1;	A0A5C7ITJ2_9ROSI RecName: Full=PPM-type phosphatase domain-containing protein {ECO:0000259|PROSITE:PS51746};	At3g16560	GO:0046872,metal ion binding; GO:0106306,NA; GO:0004722,protein serine/threonine phosphatase activity; GO:0106307,NA; GO:0006470,protein dephosphorylation; GO:0003674,molecular_function; GO:0005488,binding; GO:0043167,ion binding; GO:0043169,cation binding; GO:0003824,catalytic activity; GO:0004721,phosphoprotein phosphatase activity; GO:0016787,hydrolase activity; GO:0016788,hydrolase activity, …	PF00481.21:Protein phosphatase 2C	--	--	--
Apse001G0036800	2.13	2.55	3.01	1.74	2.1	2.18	1.81	1.9	2.04	1.86	1.03	1.59	1.4	0.98	1.52	GWHBECT00000001	3969401	3970831	+	gene-Apse001G0036800	--	K15032 mTERF domain-containing protein, mitochondrial | (RefSeq) uncharacterized LOC100252802 (A)	--	hypothetical protein POPTR_0012s04420g [Populus trichocarpa]	--	A0A5B7BJP6_DAVIN SubName: Full=Uncharacterized protein {ECO:0000313|EMBL:MPA69077.1};	At5g07900	GO:0003690,double-stranded DNA binding; GO:0006353,DNA-templated transcription, termination; GO:0006355,regulation of transcription, DNA-templated; GO:0003674,molecular_function; GO:0003676,nucleic acid binding; GO:0003677,DNA binding; GO:0005488,binding; GO:0097159,organic cyclic compound binding; GO:1901363,heterocyclic compound binding; GO:0008152,metabolic process; GO:0006139,nucleobase-conta…	PF02536.14:mTERF	mTERF	TR	mTERF
Apse001G0036900	1.58	1.64	1.53	1.01	0.98	1.18	0.31	0.25	0.03	0.66	0.89	0.73	1.29	1.54	1.48	GWHBECT00000001	3978491	3981045	+	gene-Apse001G0036900	--	K19825 2-alkenal reductase (NADP+) [EC:1.3.1.102] | (RefSeq) NADP-dependent alkenal double bond reductase P2-like (A)	--	PREDICTED: 2-alkenal reductase (NADP(+)-dependent) [Citrus sinensis]	DBR_TOBAC RecName: Full=2-alkenal reductase (NADP(+)-dependent); EC=1.3.1.102 {ECO:0000269|PubMed:17945329, ECO:0000269|Ref.3, ECO:0000269|Ref.4}; AltName: Full=Alkenal double bound reductase; AltName: Full=Allylic alcohol dehydrogenase 1 {ECO:0000303|PubMed:11117876}; Short=allyl-ADH1 {ECO:0000303|PubMed:11117876}; AltName: Full=Flavin-free double bond reductase {ECO:0000303|Ref.4}; Short=NtDBR;…	A0A5C7IUH7_9ROSI RecName: Full=PKS_ER domain-containing protein {ECO:0000259|SMART:SM00829};	At3g03080	GO:0032440,2-alkenal reductase [NAD(P)] activity; GO:0003674,molecular_function; GO:0003824,catalytic activity; GO:0016491,oxidoreductase activity; GO:0016627,oxidoreductase activity, acting on the CH-CH group of donors; GO:0016628,oxidoreductase activity, acting on the CH-CH group of donors, NAD or NADP as acceptor	PF16884.5:N-terminal domain of oxidoreductase	--	--	--
Apse001G0037000	0.65	0.24	0.33	1.36	0.62	1.02	1	0.78	0.41	1.16	2.54	1.99	1.85	0.68	1.42	GWHBECT00000001	3981313	3981618	-	gene-Apse001G0037000	--	K19825 2-alkenal reductase (NADP+) [EC:1.3.1.102] | (RefSeq) NADP-dependent alkenal double bond reductase P2-like (A)	--	Alcohol dehydrogenase superfamily, zinc-type [Corchorus capsularis]	AER_ARATH RecName: Full=NADPH-dependent oxidoreductase 2-alkenal reductase {ECO:0000303|PubMed:16299173}; Short=AtAER {ECO:0000303|PubMed:16299173}; EC=1.3.1.- {ECO:0000269|PubMed:10848984}; EC=1.3.1.74 {ECO:0000269|PubMed:12514241, ECO:0000269|PubMed:16299173, ECO:0000269|PubMed:17028190, ECO:0000269|PubMed:26678323}; AltName: Full=NADP-dependent alkenal double bond reductase P1 {ECO:0000303|Pub…	A0A5C7IWV4_9ROSI RecName: Full=PKS_ER domain-containing protein {ECO:0000259|SMART:SM00829};	At5g16970	GO:0005829,cytosol; GO:0005654,nucleoplasm; GO:0005634,nucleus; GO:0009536,plastid; GO:0032440,2-alkenal reductase [NAD(P)] activity; GO:0046686,response to cadmium ion; GO:0006979,response to oxidative stress; GO:0003674,molecular_function; GO:0003824,catalytic activity; GO:0016491,oxidoreductase activity; GO:0016627,oxidoreductase activity, acting on the CH-CH group of donors; GO:0016628,oxidor…	PF13602.6:Zinc-binding dehydrogenase	--	--	--
Apse001G0037100	1.93	1.54	2.13	1.36	1.1	1.72	2.39	2	2.01	0.98	1.08	1.72	0.86	0.96	0.81	GWHBECT00000001	3987932	3989490	+	gene-Apse001G0037100	--	K15032 mTERF domain-containing protein, mitochondrial | (RefSeq) transcription termination factor MTERF6, chloroplastic/mitochondrial-like (A)	--	conserved hypothetical protein [Ricinus communis]	--	B9RG72_RICCO SubName: Full=Uncharacterized protein {ECO:0000313|EMBL:EEF49527.1};	At5g07900	GO:0003690,double-stranded DNA binding; GO:0006353,DNA-templated transcription, termination; GO:0006355,regulation of transcription, DNA-templated; GO:0003674,molecular_function; GO:0003676,nucleic acid binding; GO:0003677,DNA binding; GO:0005488,binding; GO:0097159,organic cyclic compound binding; GO:1901363,heterocyclic compound binding; GO:0008152,metabolic process; GO:0006139,nucleobase-conta…	PF02536.14:mTERF	mTERF	TR	mTERF
Apse001G0037200	1.34	1.96	1.31	1.64	1.24	1.83	3.4	4.09	4.18	1.71	1.87	1.56	1.05	1.13	1.31	GWHBECT00000001	4001601	4003993	+	gene-Apse001G0037200	--	K15032 mTERF domain-containing protein, mitochondrial | (RefSeq) transcription termination factor MTERF6, chloroplastic/mitochondrial-like (A)	--	conserved hypothetical protein [Ricinus communis]	--	B9RG72_RICCO SubName: Full=Uncharacterized protein {ECO:0000313|EMBL:EEF49527.1};	At5g07900	GO:0003690,double-stranded DNA binding; GO:0006353,DNA-templated transcription, termination; GO:0006355,regulation of transcription, DNA-templated; GO:0003674,molecular_function; GO:0003676,nucleic acid binding; GO:0003677,DNA binding; GO:0005488,binding; GO:0097159,organic cyclic compound binding; GO:1901363,heterocyclic compound binding; GO:0008152,metabolic process; GO:0006139,nucleobase-conta…	PF02536.14:mTERF	mTERF	TR	mTERF
Apse001G0037300	2.53	2.42	2.7	2.26	2.34	2.95	3.34	3.71	4.72	1.41	1.47	1.67	1.04	1.76	1.56	GWHBECT00000001	4006359	4006860	+	gene-Apse001G0037300	--	K15032 mTERF domain-containing protein, mitochondrial | (RefSeq) uncharacterized LOC100252802 (A)	--	hypothetical protein VITISV_017394 [Vitis vinifera]	--	A0A438F6U8_VITVI SubName: Full=Uncharacterized protein {ECO:0000313|EMBL:RVW55729.1};	At5g07900	GO:0003690,double-stranded DNA binding; GO:0006353,DNA-templated transcription, termination; GO:0006355,regulation of transcription, DNA-templated; GO:0003674,molecular_function; GO:0003676,nucleic acid binding; GO:0003677,DNA binding; GO:0005488,binding; GO:0097159,organic cyclic compound binding; GO:1901363,heterocyclic compound binding; GO:0008152,metabolic process; GO:0006139,nucleobase-conta…	PF02536.14:mTERF	mTERF	TR	mTERF
Apse001G0037400	1.23	1.26	1.18	0.82	0.66	0.87	1.26	1.63	1.58	0.33	0.6	0.64	0.54	0.61	0.59	GWHBECT00000001	4011204	4012811	+	gene-Apse001G0037400	--	K15032 mTERF domain-containing protein, mitochondrial | (RefSeq) uncharacterized protein LOC105135796 (A)	--	hypothetical protein POPTR_0012s04420g [Populus trichocarpa]	--	A0A5N5KN67_9ROSI SubName: Full=Uncharacterized protein {ECO:0000313|EMBL:KAB5531777.1};	At5g07900	GO:0003690,double-stranded DNA binding; GO:0006353,DNA-templated transcription, termination; GO:0006355,regulation of transcription, DNA-templated; GO:0003674,molecular_function; GO:0003676,nucleic acid binding; GO:0003677,DNA binding; GO:0005488,binding; GO:0097159,organic cyclic compound binding; GO:1901363,heterocyclic compound binding; GO:0008152,metabolic process; GO:0006139,nucleobase-conta…	PF02536.14:mTERF	mTERF	TR	mTERF
Apse001G0037500	0.85	0.63	0.64	0.99	0.91	0.8	1.39	1.61	1.11	2.43	2.6	2.7	0.42	0.32	0.27	GWHBECT00000001	4034532	4036814	+	gene-Apse001G0037500	--	K15032 mTERF domain-containing protein, mitochondrial | (RefSeq) uncharacterized protein LOC103407418 (A)	--	hypothetical protein RCOM_1451930 [Ricinus communis]	MTEFE_ARATH RecName: Full=Transcription termination factor MTERF15, mitochondrial {ECO:0000305}; AltName: Full=Mitochondrial transcription termination factor 15 {ECO:0000303|PubMed:23087700}; Flags: Precursor;	A0A6N2LR08_SALVM SubName: Full=Uncharacterized protein {ECO:0000313|EMBL:VFU39802.1};	At5g07900	GO:0009507,chloroplast; GO:0005739,mitochondrion; GO:0003690,double-stranded DNA binding; GO:0003723,RNA binding; GO:0009658,chloroplast organization; GO:0032502,developmental process; GO:0006353,DNA-templated transcription, termination; GO:0006355,regulation of transcription, DNA-templated; GO:0000394,RNA splicing, via endonucleolytic cleavage and ligation; GO:0003674,molecular_function; GO:0003…	PF02536.14:mTERF	mTERF	TR	mTERF
Apse001G0037600	3.14	3.81	3.09	2.86	2.73	2.67	2.75	2.42	2.96	2.6	2.6	2.98	1.98	2.52	2.05	GWHBECT00000001	4062702	4064103	+	gene-Apse001G0037600	--	K15032 mTERF domain-containing protein, mitochondrial | (RefSeq) transcription termination factor MTERF4, chloroplastic-like (A)	--	PREDICTED: uncharacterized protein LOC102628676 [Citrus sinensis]	--	A0A2R6P4C5_ACTCC SubName: Full=Transcription termination factor like {ECO:0000313|EMBL:PSR85136.1};	At5g07900	GO:0003690,double-stranded DNA binding; GO:0006353,DNA-templated transcription, termination; GO:0006355,regulation of transcription, DNA-templated; GO:0003674,molecular_function; GO:0003676,nucleic acid binding; GO:0003677,DNA binding; GO:0005488,binding; GO:0097159,organic cyclic compound binding; GO:1901363,heterocyclic compound binding; GO:0008152,metabolic process; GO:0006139,nucleobase-conta…	PF02536.14:mTERF	mTERF	TR	mTERF
Apse001G0037700	0.95	0.97	1.15	1.1	1.05	0.91	0.91	0.9	1.17	2.18	1.83	2.1	0.87	0.59	0.93	GWHBECT00000001	4075356	4076944	+	gene-Apse001G0037700	--	K15032 mTERF domain-containing protein, mitochondrial | (RefSeq) uncharacterized LOC100252802 (A)	--	hypothetical protein POPTR_0012s04420g [Populus trichocarpa]	--	A0A2R6P4C5_ACTCC SubName: Full=Transcription termination factor like {ECO:0000313|EMBL:PSR85136.1};	At5g07900	GO:0003690,double-stranded DNA binding; GO:0006353,DNA-templated transcription, termination; GO:0006355,regulation of transcription, DNA-templated; GO:0003674,molecular_function; GO:0003676,nucleic acid binding; GO:0003677,DNA binding; GO:0005488,binding; GO:0097159,organic cyclic compound binding; GO:1901363,heterocyclic compound binding; GO:0008152,metabolic process; GO:0006139,nucleobase-conta…	PF02536.14:mTERF	mTERF	TR	mTERF
Apse001G0037800	17.12	16.66	16.27	14.22	15.18	14.76	13.8	13.67	13.02	13.56	13.28	13.53	16.13	15.04	15.92	GWHBECT00000001	4082068	4085341	+	gene-Apse001G0037800	--	K13102 DNA/RNA-binding protein KIN17 | (RefSeq) hypothetical protein (A)	--	hypothetical protein CICLE_v10005088mg [Citrus clementina]	KIN17_ARATH RecName: Full=KIN17-like protein {ECO:0000305};	A0A5C7IR66_9ROSI RecName: Full=Kin17_mid domain-containing protein {ECO:0000259|SMART:SM01253};	At1g55460	GO:0016607,nuclear speck; GO:0005634,nucleus; GO:0003690,double-stranded DNA binding; GO:0046872,metal ion binding; GO:0035874,cellular response to copper ion starvation; GO:0006974,cellular response to DNA damage stimulus; GO:0006260,DNA replication; GO:0048638,regulation of developmental growth; GO:0003674,molecular_function; GO:0003676,nucleic acid binding; GO:0003677,DNA binding; GO:0005488,b…	PF10357.9:Domain of Kin17 curved DNA-binding protein	mTERF	TR	mTERF
Apse001G0037900	0.07	0	0.03	0	0	0	0	0	0	0	0	0	0	0	0	GWHBECT00000001	4088585	4097351	-	gene-Apse001G0037900	--	K15397 3-ketoacyl-CoA synthase [EC:2.3.1.199] | (RefSeq) 3-ketoacyl-CoA synthase 11 (A)	ko00062: Fatty acid elongation; ko01100: Metabolic pathways; ko01110: Biosynthesis of secondary metabolites; ko04626: Plant-pathogen interaction	3-ketoacyl-CoA synthase 11-like [Herrania umbratica]	KCS20_ARATH RecName: Full=3-ketoacyl-CoA synthase 20 {ECO:0000303|PubMed:18465198}; Short=KCS-20 {ECO:0000303|PubMed:18465198}; EC=2.3.1.199 {ECO:0000305}; AltName: Full=Very long-chain fatty acid condensing enzyme 20 {ECO:0000303|PubMed:18465198}; Short=VLCFA condensing enzyme 20 {ECO:0000303|PubMed:18465198};	A0A5C7IRL1_9ROSI RecName: Full=3-ketoacyl-CoA synthase {ECO:0000256|PIRNR:PIRNR036417}; EC=2.3.1.- {ECO:0000256|PIRNR:PIRNR036417};	At5g43760	GO:0016021,integral component of membrane; GO:0102336,3-oxo-arachidoyl-CoA synthase activity; GO:0102337,3-oxo-cerotoyl-CoA synthase activity; GO:0102338,3-oxo-lignoceronyl-CoA synthase activity; GO:0009922,fatty acid elongase activity; GO:0102756,very-long-chain 3-ketoacyl-CoA synthase activity; GO:0006633,fatty acid biosynthetic process; GO:0009409,response to cold; GO:0009416,response to light…	PF08392.12:FAE1/Type III polyketide synthase-like protein	--	--	--
Apse001G0038000	3.78	3.32	3.59	3.74	3.35	4.54	3.5	4.47	5.98	6.12	4.73	5.44	4.07	4.59	3.61	GWHBECT00000001	4115288	4117874	-	gene-Apse001G0038000	--	--	--	uncharacterized protein LOC110819938 [Carica papaya]	--	A0A6P5X412_DURZI SubName: Full=uncharacterized protein LOC111279693 {ECO:0000313|RefSeq:XP_022722432.1};	At4g15790	--	PF04108.12:Autophagy protein Apg17	--	--	--
Apse001G0038100	7.31	6.57	6.09	6.57	5.36	5.43	10.97	11.13	11.56	3.99	4.23	3.42	5.9	5.46	4.65	GWHBECT00000001	4118567	4120696	+	gene-Apse001G0038100	--	--	--	PREDICTED: uncharacterized protein LOC108994714 [Juglans regia]	--	A0A5C7IQR4_9ROSI SubName: Full=Uncharacterized protein {ECO:0000313|EMBL:TXG71747.1};	At3g21400	--	PF06784.11:Uncharacterised protein family (UPF0240)	--	--	--
Apse001G0038200	0	0	0.03	0	0	0	0	0	0.03	0	0	0	0	0	0	GWHBECT00000001	4179112	4181301	-	gene-Apse001G0038200	--	K15397 3-ketoacyl-CoA synthase [EC:2.3.1.199] | (RefSeq) 3-ketoacyl-CoA synthase 11 (A)	ko00062: Fatty acid elongation; ko01100: Metabolic pathways; ko01110: Biosynthesis of secondary metabolites; ko04626: Plant-pathogen interaction	PREDICTED: 3-ketoacyl-CoA synthase 11 [Theobroma cacao]	KCS20_ARATH RecName: Full=3-ketoacyl-CoA synthase 20 {ECO:0000303|PubMed:18465198}; Short=KCS-20 {ECO:0000303|PubMed:18465198}; EC=2.3.1.199 {ECO:0000305}; AltName: Full=Very long-chain fatty acid condensing enzyme 20 {ECO:0000303|PubMed:18465198}; Short=VLCFA condensing enzyme 20 {ECO:0000303|PubMed:18465198};	A0A5C7IRL1_9ROSI RecName: Full=3-ketoacyl-CoA synthase {ECO:0000256|PIRNR:PIRNR036417}; EC=2.3.1.- {ECO:0000256|PIRNR:PIRNR036417};	At5g43760	GO:0016021,integral component of membrane; GO:0102336,3-oxo-arachidoyl-CoA synthase activity; GO:0102337,3-oxo-cerotoyl-CoA synthase activity; GO:0102338,3-oxo-lignoceronyl-CoA synthase activity; GO:0009922,fatty acid elongase activity; GO:0102756,very-long-chain 3-ketoacyl-CoA synthase activity; GO:0006633,fatty acid biosynthetic process; GO:0009409,response to cold; GO:0009416,response to light…	PF08392.12:FAE1/Type III polyketide synthase-like protein	--	--	--
Apse001G0038300	0.03	0	0	0	0	0	0	0	0	0	0	0	0	0	0	GWHBECT00000001	4207209	4215534	-	gene-Apse001G0038300	--	K15397 3-ketoacyl-CoA synthase [EC:2.3.1.199] | (RefSeq) 3-ketoacyl-CoA synthase 11-like (A)	ko00062: Fatty acid elongation; ko01100: Metabolic pathways; ko01110: Biosynthesis of secondary metabolites; ko04626: Plant-pathogen interaction	PREDICTED: 3-ketoacyl-CoA synthase 11-like [Gossypium arboreum]	KCS11_ARATH RecName: Full=3-ketoacyl-CoA synthase 11 {ECO:0000303|PubMed:18465198}; Short=KCS-11 {ECO:0000303|PubMed:18465198}; EC=2.3.1.199 {ECO:0000269|PubMed:16765910}; AltName: Full=Very long-chain fatty acid condensing enzyme 11 {ECO:0000303|PubMed:18465198}; Short=VLCFA condensing enzyme 11 {ECO:0000303|PubMed:18465198};	A0A5C7IRL1_9ROSI RecName: Full=3-ketoacyl-CoA synthase {ECO:0000256|PIRNR:PIRNR036417}; EC=2.3.1.- {ECO:0000256|PIRNR:PIRNR036417};	At2g26640	GO:0016021,integral component of membrane; GO:0102336,3-oxo-arachidoyl-CoA synthase activity; GO:0102337,3-oxo-cerotoyl-CoA synthase activity; GO:0102338,3-oxo-lignoceronyl-CoA synthase activity; GO:0102756,very-long-chain 3-ketoacyl-CoA synthase activity; GO:0006633,fatty acid biosynthetic process; GO:0009409,response to cold; GO:0009416,response to light stimulus; GO:0003674,molecular_function;…	PF08392.12:FAE1/Type III polyketide synthase-like protein	--	--	--
Apse001G0038800	17.95	19.18	19.5	20.19	21.97	23.56	44.28	42.62	46.07	34.44	32.65	35.91	19.59	21.77	22.55	GWHBECT00000001	4340052	4344988	-	gene-Apse001G0038800	--	K15108 solute carrier family 25 (mitochondrial thiamine pyrophosphate transporter), member 19 | (RefSeq) mitochondrial thiamine pyrophosphate carrier-like (A)	--	PREDICTED: mitochondrial thiamine pyrophosphate carrier-like [Populus euphratica]	TDPC2_ARATH RecName: Full=Mitochondrial thiamine diphosphate carrier 2 {ECO:0000305};	A0A5C7IRN4_9ROSI SubName: Full=Uncharacterized protein {ECO:0000313|EMBL:TXG71749.1};	At5g48970	GO:0031305,integral component of mitochondrial inner membrane; GO:0005739,mitochondrion; GO:0090422,thiamine pyrophosphate transmembrane transporter activity; GO:0015234,thiamine transmembrane transporter activity; GO:0030974,thiamine pyrophosphate transmembrane transport; GO:0003674,molecular_function; GO:0005215,transporter activity; GO:0022857,transmembrane transporter activity; GO:0008324,cat…	PF00153.27:Mitochondrial carrier protein	--	--	--
Apse001G0038900	0.63	0.56	0.77	0.77	0.51	1.01	0.89	0.91	0.77	0.34	0.27	0.29	0.24	0.2	0.22	GWHBECT00000001	4357426	4361167	+	gene-Apse001G0038900	--	K17398 DNA (cytosine-5)-methyltransferase 3A [EC:2.1.1.37] | (RefSeq) uncharacterized protein LOC109796175 (A)	ko00270: Cysteine and methionine metabolism; ko01100: Metabolic pathways	isoform 2 of putative oxidoreductase glyr1 [Quercus suber]	--	A0A5C7IR12_9ROSI RecName: Full=PWWP domain-containing protein {ECO:0000259|PROSITE:PS50812};	At3g05430	--	PF00855.17:PWWP domain	--	--	--
Apse001G0039000	3.28	3.16	3.07	2.39	2.03	2.26	1.59	1.1	1	1.94	2.07	1.69	1.77	2.36	1.65	GWHBECT00000001	4363225	4366698	+	gene-Apse001G0039000	--	K17398 DNA (cytosine-5)-methyltransferase 3A [EC:2.1.1.37] | (RefSeq) uncharacterized protein LOC109796175 (A)	ko00270: Cysteine and methionine metabolism; ko01100: Metabolic pathways	isoform 2 of putative oxidoreductase glyr1 [Quercus suber]	--	A0A5C7IR26_9ROSI RecName: Full=PWWP domain-containing protein {ECO:0000259|PROSITE:PS50812};	At3g05430	--	PF00855.17:PWWP domain	--	--	--
Apse001G0039100	14.36	13.61	17.13	49.19	48	53.84	128.89	126.76	132.73	40	33.9	36.41	37.89	36.54	35.69	GWHBECT00000001	4368046	4369210	+	gene-Apse001G0039100	--	K22733 magnesium transporter | (RefSeq) uncharacterized protein LOC102612526 (A)	--	protein SRC2 [Hevea brasiliensis]	SRC2_SOYBN RecName: Full=Protein SRC2 {ECO:0000305}; AltName: Full=Protein SOYBEAN GENE REGULATED BY COLD 2 {ECO:0000303|Ref.1};	A0A5C7ITK6_9ROSI RecName: Full=C2 domain-containing protein {ECO:0000259|PROSITE:PS50004};	At3g16510	GO:0005789,endoplasmic reticulum membrane; GO:0016021,integral component of membrane; GO:0005886,plasma membrane; GO:0032586,protein storage vacuole membrane; GO:0005622,intracellular; GO:0005575,cellular_component; GO:0016020,membrane; GO:0005623,cell; GO:0005737,cytoplasm; GO:0005783,endoplasmic reticulum; GO:0043231,intracellular membrane-bounded organelle; GO:0012505,endomembrane system; GO:0…	PF00168.30:C2 domain	--	--	--
Apse001G0039200	0.41	0.28	0.35	0.24	0.05	0.15	0.19	0.06	0.22	0.17	0.1	0.15	0.22	0.2	0.17	GWHBECT00000001	4397292	4398074	+	gene-Apse001G0039200	--	K22733 magnesium transporter | (RefSeq) uncharacterized protein LOC102612526 (A)	--	hypothetical protein AQUCO_00300796v1 [Aquilegia coerulea]	SRC2_SOYBN RecName: Full=Protein SRC2 {ECO:0000305}; AltName: Full=Protein SOYBEAN GENE REGULATED BY COLD 2 {ECO:0000303|Ref.1};	A0A5C7ITK6_9ROSI RecName: Full=C2 domain-containing protein {ECO:0000259|PROSITE:PS50004};	At1g09070	GO:0005789,endoplasmic reticulum membrane; GO:0016021,integral component of membrane; GO:0005886,plasma membrane; GO:0032586,protein storage vacuole membrane; GO:0005622,intracellular; GO:0005575,cellular_component; GO:0016020,membrane; GO:0005623,cell; GO:0005737,cytoplasm; GO:0005783,endoplasmic reticulum; GO:0043231,intracellular membrane-bounded organelle; GO:0012505,endomembrane system; GO:0…	PF00168.30:C2 domain	--	--	--
Apse001G0039300	10.41	10.91	9.88	7	8.79	8.07	7.22	7.53	8.41	9.54	10.73	9.43	8.14	6.54	7.32	GWHBECT00000001	4399155	4402586	+	gene-Apse001G0039300	--	K17398 DNA (cytosine-5)-methyltransferase 3A [EC:2.1.1.37] | (RefSeq) uncharacterized protein LOC109796175 (A)	ko00270: Cysteine and methionine metabolism; ko01100: Metabolic pathways	isoform 2 of putative oxidoreductase glyr1 [Quercus suber]	--	A0A5C7IR26_9ROSI RecName: Full=PWWP domain-containing protein {ECO:0000259|PROSITE:PS50812};	At3g05430	--	PF00855.17:PWWP domain	--	--	--
Apse001G0039400	46.75	51.85	51.15	84.93	83.96	80.21	176.47	152.13	176.45	93.25	86.96	91.39	69.82	76.29	66.6	GWHBECT00000001	4403930	4405128	+	gene-Apse001G0039400	--	K22733 magnesium transporter | (RefSeq) uncharacterized protein LOC102612526 (A)	--	protein SRC2 [Hevea brasiliensis]	SRC2_SOYBN RecName: Full=Protein SRC2 {ECO:0000305}; AltName: Full=Protein SOYBEAN GENE REGULATED BY COLD 2 {ECO:0000303|Ref.1};	A0A5C7ITK6_9ROSI RecName: Full=C2 domain-containing protein {ECO:0000259|PROSITE:PS50004};	At3g16510	GO:0005789,endoplasmic reticulum membrane; GO:0016021,integral component of membrane; GO:0005886,plasma membrane; GO:0032586,protein storage vacuole membrane; GO:0005622,intracellular; GO:0005575,cellular_component; GO:0016020,membrane; GO:0005623,cell; GO:0005737,cytoplasm; GO:0005783,endoplasmic reticulum; GO:0043231,intracellular membrane-bounded organelle; GO:0012505,endomembrane system; GO:0…	PF00168.30:C2 domain	--	--	--
Apse001G0039600	16.22	14.59	15.8	10.63	11.3	12.49	10.64	9.74	11.8	11.5	10.02	10.23	13.41	15.11	15.81	GWHBECT00000001	4425787	4426693	+	gene-Apse001G0039600	--	K07565 60S ribosome subunit biogenesis protein NIP7 | (RefSeq) hypothetical protein (A)	--	hypothetical protein CUMW_019490 [Citrus unshiu]	--	A0A5C7IQU7_9ROSI RecName: Full=60S ribosome subunit biogenesis protein NIP7 homolog {ECO:0000256|PIRNR:PIRNR017190};	Hs7705437	GO:0005730,nucleolus; GO:0003723,RNA binding; GO:0042255,ribosome assembly; GO:0003674,molecular_function; GO:0003676,nucleic acid binding; GO:0005488,binding; GO:0097159,organic cyclic compound binding; GO:1901363,heterocyclic compound binding; GO:0042254,ribosome biogenesis; GO:0006996,organelle organization; GO:0008150,biological_process; GO:0009987,cellular process; GO:0022607,cellular compon…	PF17833.1:UPF0113 Pre-PUA domain	--	--	--
Apse001G0039700	0	0	0	0.12	0.49	0.13	0	0	0.14	0	0	0	0	0	0	GWHBECT00000001	4434416	4434724	-	gene-Apse001G0039700	--	--	--	hypothetical protein CICLE_v10006149mg [Citrus clementina]	FPF1_SINAL RecName: Full=Flowering-promoting factor 1; Short=SaFPF1;	A0A5C7ISF2_9ROSI SubName: Full=Uncharacterized protein {ECO:0000313|EMBL:TXG71754.1};	At5g24860	GO:0009909,regulation of flower development; GO:0000003,reproduction; GO:0003006,developmental process involved in reproduction; GO:0007275,multicellular organism development; GO:0008150,biological_process; GO:0009791,post-embryonic development; GO:0009908,flower development; GO:0022414,reproductive process; GO:0032501,multicellular organismal process; GO:0032502,developmental process; GO:0048367…	--	--	--	--
Apse001G0039800	3.29	3.25	3.09	4.04	3.57	3.37	6.3	5.44	6.22	4	4.16	4.55	3.24	2.54	3.26	GWHBECT00000001	4441673	4445148	-	gene-Apse001G0039800	--	K08511 vesicle-associated membrane protein 72 | (Kazusa) Lj6g3v1444530.1; - (A)	--	unknown [Lotus japonicus]	VA724_ARATH RecName: Full=Vesicle-associated membrane protein 724 {ECO:0000303|PubMed:11115874}; Short=AtVAMP724 {ECO:0000303|PubMed:11115874}; AltName: Full=SYBL1-like protein {ECO:0000303|PubMed:9461215};	I3SDA5_LOTJA SubName: Full=Uncharacterized protein {ECO:0000313|EMBL:AFK38247.1};	At2g32670	GO:0031901,early endosome membrane; GO:0016021,integral component of membrane; GO:0005886,plasma membrane; GO:0015031,protein transport; GO:0016192,vesicle-mediated transport; GO:0008104,protein localization; GO:0006810,transport; GO:0008150,biological_process; GO:0015833,peptide transport; GO:0033036,macromolecule localization; GO:0042886,amide transport; GO:0045184,establishment of protein loca…	PF13774.6:Regulated-SNARE-like domain	--	--	--
Apse001G0039900	2.03	2.46	2.03	1.07	1.23	1.13	1.34	1.4	1.59	1.53	1.66	1.61	1.04	0.83	1.17	GWHBECT00000001	4446852	4451659	-	gene-Apse001G0039900	--	--	--	hypothetical protein CISIN_1g0029981mg [Citrus sinensis]	--	A0A5C7ITP5_9ROSI RecName: Full=SANT domain-containing protein {ECO:0000259|PROSITE:PS51293};	At2g47820	--	--	--	--	--
Apse001G0040000	15.26	15.27	14.09	11.61	12.71	13.33	20.65	20.51	19.53	16.34	16.15	16.2	10.35	9.74	8.73	GWHBECT00000001	4461538	4467559	+	gene-Apse001G0040000	--	K07933 Rab-like protein 3 | (RefSeq) small GTPase LIP1-like (A)	--	unknown [Dimocarpus longan]	LIIP1_ARATH RecName: Full=Small GTPase LIP1 {ECO:0000303|PubMed:17683937}; AltName: Full=Protein LIGHT INSENSITIVE PERIOD 1 {ECO:0000303|PubMed:17683937};	C6K7X4_9ROSI SubName: Full=Uncharacterized protein {ECO:0000313|EMBL:ACS66798.2};	At5g09910	GO:0005737,cytoplasm; GO:0012505,endomembrane system; GO:0005634,nucleus; GO:0005525,GTP binding; GO:0003924,GTPase activity; GO:0032922,circadian regulation of gene expression; GO:0006886,intracellular protein transport; GO:0009640,photomorphogenesis; GO:0000166,nucleotide binding; GO:0001882,nucleoside binding; GO:0001883,purine nucleoside binding; GO:0003674,molecular_function; GO:0005488,bind…	PF00071.22:Ras family	--	--	--
Apse001G0040100	0.54	0.87	0.72	0.38	0.47	0.19	0.43	0.59	0.58	0.39	0.53	0.8	0.54	0.26	0.49	GWHBECT00000001	4475897	4476701	+	gene-Apse001G0040100	--	K08065 nuclear transcription Y subunit beta | (RefSeq) nuclear transcription factor Y subunit B-4-like (A)	--	hypothetical protein CISIN_1g044287mg [Citrus sinensis]	NFYB5_ARATH RecName: Full=Nuclear transcription factor Y subunit B-5; Short=AtNF-YB-5;	A0A067G9B0_CITSI RecName: Full=CBFD_NFYB_HMF domain-containing protein {ECO:0000259|Pfam:PF00808};	At2g47810	GO:0016602,CCAAT-binding factor complex; GO:0001228,DNA-binding transcription activator activity, RNA polymerase II-specific; GO:0003700,DNA-binding transcription factor activity; GO:0000981,DNA-binding transcription factor activity, RNA polymerase II-specific; GO:0046982,protein heterodimerization activity; GO:0043565,sequence-specific DNA binding; GO:0006357,regulation of transcription by RNA p…	PF00808.23:Histone-like transcription factor (CBF/NF-Y) and archaeal histone	NF-YB	TF	NF-Y->NF-YB
Apse001G0040200	68.43	69.96	70.47	59.8	61.69	60.83	55.95	55.49	60.26	67.91	70.98	67.16	58.67	58.8	61.63	GWHBECT00000001	4488425	4495084	+	gene-Apse001G0040200	--	K03347 cullin 1 | (RefSeq) cullin-1-like (A)	ko04120: Ubiquitin mediated proteolysis; ko04141: Protein processing in endoplasmic reticulum	hypothetical protein CICLE_v10004406mg [Citrus clementina]	CUL1_ARATH RecName: Full=Cullin-1;	A0A5C7IRP1_9ROSI RecName: Full=CULLIN_2 domain-containing protein {ECO:0000259|PROSITE:PS50069};	At4g02570	GO:0000794,condensed nuclear chromosome; GO:0031461,cullin-RING ubiquitin ligase complex; GO:0005737,cytoplasm; GO:0005829,cytosol; GO:0005634,nucleus; GO:0009524,phragmoplast; GO:0005819,spindle; GO:0031625,ubiquitin protein ligase binding; GO:0004842,ubiquitin-protein transferase activity; GO:0009734,auxin-activated signaling pathway; GO:0007049,cell cycle; GO:0009793,embryo development ending …	PF00888.22:Cullin family	--	--	--
Apse001G0040300	5.2	5.3	5.41	5.63	4.24	6.28	2.64	2.37	2.02	6.37	7.23	7.08	3.93	2.67	4.16	GWHBECT00000001	4511227	4513077	+	gene-Apse001G0040300	--	K03347 cullin 1 | (RefSeq) cullin-1 (A)	ko04120: Ubiquitin mediated proteolysis; ko04141: Protein processing in endoplasmic reticulum	cullin-1 [Jatropha curcas]	CUL1_ARATH RecName: Full=Cullin-1;	A0A5C7IRP1_9ROSI RecName: Full=CULLIN_2 domain-containing protein {ECO:0000259|PROSITE:PS50069};	At4g02570	GO:0000794,condensed nuclear chromosome; GO:0031461,cullin-RING ubiquitin ligase complex; GO:0005737,cytoplasm; GO:0005829,cytosol; GO:0005634,nucleus; GO:0009524,phragmoplast; GO:0005819,spindle; GO:0031625,ubiquitin protein ligase binding; GO:0004842,ubiquitin-protein transferase activity; GO:0009734,auxin-activated signaling pathway; GO:0007049,cell cycle; GO:0009793,embryo development ending …	PF00888.22:Cullin family	--	--	--
Apse001G0040400	8.77	7.9	7.63	6.93	7.73	7.34	4.67	3.59	5.4	7.17	8.19	9.25	5.96	5.51	5.32	GWHBECT00000001	4516417	4519736	+	gene-Apse001G0040400	--	K03347 cullin 1 | (RefSeq) cullin-1-like (A)	ko04120: Ubiquitin mediated proteolysis; ko04141: Protein processing in endoplasmic reticulum	hypothetical protein CICLE_v10004406mg [Citrus clementina]	CUL1_ORYSJ RecName: Full=Cullin-1 {ECO:0000305}; Short=OsCUL1 {ECO:0000303|PubMed:24616269}; AltName: Full=OsCUL1-1 {ECO:0000303|PubMed:29892794};	A0A5C7IRP1_9ROSI RecName: Full=CULLIN_2 domain-containing protein {ECO:0000259|PROSITE:PS50069};	At4g02570	GO:0031461,cullin-RING ubiquitin ligase complex; GO:0031625,ubiquitin protein ligase binding; GO:0004842,ubiquitin-protein transferase activity; GO:0016567,protein ubiquitination; GO:0006511,ubiquitin-dependent protein catabolic process; GO:0005515,protein binding; GO:0003674,molecular_function; GO:0005488,binding; GO:0019899,enzyme binding; GO:0044389,ubiquitin-like protein ligase binding; GO:00…	PF00888.22:Cullin family	--	--	--
Apse001G0040500	0.04	0	0	0	0	0	0	0	0	0	0.07	0.03	0	0	0	GWHBECT00000001	4524872	4526264	-	gene-Apse001G0040500	--	K05658 ATP-binding cassette, subfamily B (MDR/TAP), member 1 [EC:7.6.2.2] | (RefSeq) uncharacterized protein LOC111781709 (A)	ko02010: ABC transporters	protein SRG1 [Durio zibethinus]	SRG1_ARATH RecName: Full=Protein SRG1; Short=AtSRG1; AltName: Full=Protein SENESCENCE-RELATED GENE 1;	A0A5C7IR27_9ROSI RecName: Full=Fe2OG dioxygenase domain-containing protein {ECO:0000259|PROSITE:PS51471};	At3g21420	GO:0046872,metal ion binding; GO:0016682,oxidoreductase activity, acting on diphenols and related substances as donors, oxygen as acceptor; GO:0010150,leaf senescence; GO:0003674,molecular_function; GO:0005488,binding; GO:0043167,ion binding; GO:0043169,cation binding; GO:0003824,catalytic activity; GO:0016491,oxidoreductase activity; GO:0016679,oxidoreductase activity, acting on diphenols and re…	PF03171.20:2OG-Fe(II) oxygenase superfamily	--	--	--
Apse001G0040600	0.09	0.02	0.04	0.1	0.15	0.02	0.08	0.18	0.09	0.02	0.09	0.04	0.12	0.06	0.05	GWHBECT00000001	4530546	4532360	+	gene-Apse001G0040600	--	K22262 WD repeat and FYVE domain-containing protein 3 | (RefSeq) protein SPIRRIG (A)	--	hypothetical protein CICLE_v10004576mg [Citrus clementina]	PP313_ARATH RecName: Full=Pentatricopeptide repeat-containing protein At4g15720;	A0A5C7IR34_9ROSI RecName: Full=DYW_deaminase domain-containing protein {ECO:0000259|Pfam:PF14432};	At4g15720	GO:0008270,zinc ion binding; GO:0003674,molecular_function; GO:0005488,binding; GO:0046872,metal ion binding; GO:0043167,ion binding; GO:0043169,cation binding; GO:0046914,transition metal ion binding	PF01535.20:PPR repeat	--	--	--
Apse001G0040700	4.9	4.92	4.65	4.53	5.57	4.82	4.24	4	4.36	2.27	2.37	2.3	5.38	4.37	5.34	GWHBECT00000001	4550602	4561878	-	gene-Apse001G0040700	--	--	--	PREDICTED: uncharacterized protein LOC102625776 isoform X1 [Citrus sinensis]	CWZF7_ORYSJ RecName: Full=Cysteine-tryptophan domain-containing zinc finger protein 7 {ECO:0000303|PubMed:28818372}; Short=OsCW-ZF7 {ECO:0000303|PubMed:28818372}; AltName: Full=Protein WIDE GRAIN 7 {ECO:0000303|PubMed:31830332};	A0A5C7IQV6_9ROSI RecName: Full=CW-type domain-containing protein {ECO:0000259|PROSITE:PS51050};	At3g62900	GO:0005634,nucleus; GO:0043565,sequence-specific DNA binding; GO:0008270,zinc ion binding; GO:0045893,positive regulation of transcription, DNA-templated; GO:0080113,regulation of seed growth; GO:0003674,molecular_function; GO:0003676,nucleic acid binding; GO:0003677,DNA binding; GO:0005488,binding; GO:0097159,organic cyclic compound binding; GO:1901363,heterocyclic compound binding; GO:0046872,m…	PF07496.15:CW-type Zinc Finger	--	--	--
Apse001G0040800	32.06	31.66	31.42	30.23	29.52	28.1	38.17	40.08	39.53	26.73	26.88	27.15	23.45	24.46	23.79	GWHBECT00000001	4565637	4573201	+	gene-Apse001G0040800	--	K07200 5'-AMP-activated protein kinase, regulatory gamma subunit | (RefSeq) sucrose nonfermenting 4-like protein isoform X1 (A)	--	hypothetical protein CICLE_v10004799mg [Citrus clementina]	SNF4_ARATH RecName: Full=Sucrose nonfermenting 4-like protein; Short=SNF4; AltName: Full=CBS domain-containing protein CBSCBS3; AltName: Full=SNF1-related protein kinase regulatory subunit betagamma; Short=AKIN subunit betagamma; Short=AKINbetagamma;	A0A5C7IR87_9ROSI SubName: Full=Uncharacterized protein {ECO:0000313|EMBL:TXG71765.1};	At1g09020	GO:0009507,chloroplast; GO:0009569,chloroplast starch grain; GO:0005737,cytoplasm; GO:0031588,nucleotide-activated protein kinase complex; GO:0005634,nucleus; GO:0016208,AMP binding; GO:0019900,kinase binding; GO:1901982,maltose binding; GO:0030295,protein kinase activator activity; GO:0019901,protein kinase binding; GO:0019887,protein kinase regulator activity; GO:0004674,protein serine/threonin…	PF16561.5:Glycogen recognition site of AMP-activated protein kinase	--	--	--
Apse001G0040900	14.74	11.91	11.87	14.43	13	12.88	32.91	32.54	33.52	12.16	13.68	13.09	10.29	11.78	10.54	GWHBECT00000001	4574792	4578067	+	gene-Apse001G0040900	--	--	--	hypothetical protein CICLE_v10005896mg [Citrus clementina]	--	A0A5C7ITQ9_9ROSI SubName: Full=Uncharacterized protein {ECO:0000313|EMBL:TXG71766.1};	At5g18540	--	--	--	--	--
Apse001G0041000	35.87	35.01	34.47	29.13	30.63	28.73	22.95	24.2	23.24	26.1	28.45	27.54	25.66	22.11	26.66	GWHBECT00000001	4578606	4592435	-	gene-Apse001G0041000	--	K03164 DNA topoisomerase II [EC:5.6.2.2] | (RefSeq) DNA topoisomerase 2-like (A)	--	PREDICTED: protein ALWAYS EARLY 3 isoform X2 [Citrus sinensis]	ALY3_ARATH RecName: Full=Protein ALWAYS EARLY 3; Short=AtALY3;	A0A5C7IQT4_9ROSI RecName: Full=SANT domain-containing protein {ECO:0000259|PROSITE:PS51293};	At3g21430	GO:0005654,nucleoplasm; GO:0017053,transcriptional repressor complex; GO:0003677,DNA binding; GO:0051726,regulation of cell cycle; GO:0006357,regulation of transcription by RNA polymerase II; GO:0000003,reproduction; GO:0006351,transcription, DNA-templated; GO:0003674,molecular_function; GO:0003676,nucleic acid binding; GO:0005488,binding; GO:0097159,organic cyclic compound binding; GO:1901363,he…	PF06584.13:DIRP	MYB-related	TF	MYB->MYB-related
Apse001G0041100	4.34	4.84	5.05	4.94	4.18	4.05	5.51	5.65	6.15	2.19	2.4	2.85	2.8	2.47	2.76	GWHBECT00000001	4594324	4596217	+	gene-Apse001G0041100	--	K15032 mTERF domain-containing protein, mitochondrial | (RefSeq) uncharacterized protein LOC105135796 (A)	--	PREDICTED: uncharacterized protein LOC105135796 [Populus euphratica]	MTEFE_ARATH RecName: Full=Transcription termination factor MTERF15, mitochondrial {ECO:0000305}; AltName: Full=Mitochondrial transcription termination factor 15 {ECO:0000303|PubMed:23087700}; Flags: Precursor;	A0A6N2KB96_SALVM SubName: Full=Uncharacterized protein {ECO:0000313|EMBL:VFU25286.1};	At5g07900	GO:0009507,chloroplast; GO:0005739,mitochondrion; GO:0003690,double-stranded DNA binding; GO:0003723,RNA binding; GO:0009658,chloroplast organization; GO:0032502,developmental process; GO:0006353,DNA-templated transcription, termination; GO:0006355,regulation of transcription, DNA-templated; GO:0000394,RNA splicing, via endonucleolytic cleavage and ligation; GO:0003674,molecular_function; GO:0003…	PF02536.14:mTERF	mTERF	TR	mTERF
Apse001G0041200	0.25	0.39	0.14	0.08	0.08	0.25	0	0	0	0	0	0	0	0.11	0.18	GWHBECT00000001	4599937	4600410	+	gene-Apse001G0041200	--	K15032 mTERF domain-containing protein, mitochondrial | (RefSeq) transcription termination factor MTERF6, chloroplastic/mitochondrial-like (A)	--	hypothetical protein RCOM_1451930 [Ricinus communis]	--	B9RG71_RICCO SubName: Full=Uncharacterized protein {ECO:0000313|EMBL:EEF49526.1};	At5g07900	GO:0009507,chloroplast; GO:0003690,double-stranded DNA binding; GO:0009658,chloroplast organization; GO:0032502,developmental process; GO:0006353,DNA-templated transcription, termination; GO:0006355,regulation of transcription, DNA-templated; GO:0003674,molecular_function; GO:0003676,nucleic acid binding; GO:0003677,DNA binding; GO:0005488,binding; GO:0097159,organic cyclic compound binding; GO:1…	PF02536.14:mTERF	mTERF	TR	mTERF
Apse001G0041300	0	0	0	0	0	0	0	0	0	0	0.16	0	0	0	0	GWHBECT00000001	4601586	4602392	+	gene-Apse001G0041300	--	--	--	PREDICTED: uncharacterized protein LOC101315048 [Fragaria vesca subsp. vesca]	--	A0A5C7HK92_9ROSI SubName: Full=Uncharacterized protein {ECO:0000313|EMBL:TXG57391.1};	At1g68490	--	--	--	--	--
Apse001G0041400	3.48	3.8	4.25	2.29	2.33	2.12	3.38	4.2	2.92	2.31	2.32	2.53	3.89	3.58	3.33	GWHBECT00000001	4603912	4605084	+	gene-Apse001G0041400	--	K15032 mTERF domain-containing protein, mitochondrial | (RefSeq) transcription termination factor MTERF6, chloroplastic/mitochondrial-like (A)	--	hypothetical protein RCOM_1451930 [Ricinus communis]	--	B9RG71_RICCO SubName: Full=Uncharacterized protein {ECO:0000313|EMBL:EEF49526.1};	At5g07900	GO:0009507,chloroplast; GO:0003690,double-stranded DNA binding; GO:0009658,chloroplast organization; GO:0032502,developmental process; GO:0006353,DNA-templated transcription, termination; GO:0006355,regulation of transcription, DNA-templated; GO:0003674,molecular_function; GO:0003676,nucleic acid binding; GO:0003677,DNA binding; GO:0005488,binding; GO:0097159,organic cyclic compound binding; GO:1…	PF02536.14:mTERF	mTERF	TR	mTERF
Apse001G0041500	2.74	2.7	2.64	3.19	3.58	2.72	5.68	5.79	6.83	3.42	4.71	4.41	2.2	1.85	1.83	GWHBECT00000001	4606990	4608506	-	gene-Apse001G0041500	--	K15032 mTERF domain-containing protein, mitochondrial | (RefSeq) transcription termination factor MTERF6, chloroplastic/mitochondrial (A)	--	transcription termination factor MTERF6, chloroplastic/mitochondrial-like [Herrania umbratica]	--	A0A7J7E0S4_TRIWF SubName: Full=Uncharacterized protein {ECO:0000313|EMBL:KAF5752215.1};	At5g07900	--	PF02536.14:mTERF	mTERF	TR	mTERF
Apse001G0041600	0.93	0.89	1.11	0.57	0.59	0.5	0.84	1.12	1.36	0.98	1.49	0.73	0.4	0.41	0.28	GWHBECT00000001	4616879	4618282	-	gene-Apse001G0041600	--	K15032 mTERF domain-containing protein, mitochondrial | (RefSeq) transcription termination factor MTERF4, chloroplastic-like (A)	--	PREDICTED: uncharacterized protein LOC102628676 [Citrus sinensis]	--	A0A7J7CX89_TRIWF SubName: Full=Uncharacterized protein {ECO:0000313|EMBL:KAF5738725.1};	At5g07900	--	PF02536.14:mTERF	mTERF	TR	mTERF
Apse001G0041700	1.26	1.02	1.53	1.2	1.08	1.11	1.31	1.64	1.84	1	1.33	1.05	0.8	0.69	0.65	GWHBECT00000001	4620771	4621967	-	gene-Apse001G0041700	--	K15032 mTERF domain-containing protein, mitochondrial | (RefSeq) uncharacterized protein LOC105135796 (A)	--	hypothetical protein POPTR_0012s04420g [Populus trichocarpa]	--	A0A5B7BJP6_DAVIN SubName: Full=Uncharacterized protein {ECO:0000313|EMBL:MPA69077.1};	At5g07900	GO:0003690,double-stranded DNA binding; GO:0006353,DNA-templated transcription, termination; GO:0006355,regulation of transcription, DNA-templated; GO:0003674,molecular_function; GO:0003676,nucleic acid binding; GO:0003677,DNA binding; GO:0005488,binding; GO:0097159,organic cyclic compound binding; GO:1901363,heterocyclic compound binding; GO:0008152,metabolic process; GO:0006139,nucleobase-conta…	PF02536.14:mTERF	mTERF	TR	mTERF
Apse001G0041800	0.85	0.61	0.63	0.52	0.31	0.48	0.39	0.33	0.09	1.29	0.91	0.92	0.48	0.43	0.39	GWHBECT00000001	4628197	4629646	-	gene-Apse001G0041800	--	K15032 mTERF domain-containing protein, mitochondrial | (RefSeq) transcription termination factor MTERF4, chloroplastic-like (A)	--	transcription termination factor mterf8, chloroplastic [Quercus suber]	--	A0A5B7BJP6_DAVIN SubName: Full=Uncharacterized protein {ECO:0000313|EMBL:MPA69077.1};	At5g07900	GO:0003690,double-stranded DNA binding; GO:0006353,DNA-templated transcription, termination; GO:0006355,regulation of transcription, DNA-templated; GO:0003674,molecular_function; GO:0003676,nucleic acid binding; GO:0003677,DNA binding; GO:0005488,binding; GO:0097159,organic cyclic compound binding; GO:1901363,heterocyclic compound binding; GO:0008152,metabolic process; GO:0006139,nucleobase-conta…	PF02536.14:mTERF	mTERF	TR	mTERF
Apse001G0042000	1.93	2.21	2.52	2.65	2.14	2.11	3.32	4.68	3.69	2.41	2.77	2.23	1.58	1.97	2.36	GWHBECT00000001	4644575	4645974	-	gene-Apse001G0042000	--	K15032 mTERF domain-containing protein, mitochondrial | (RefSeq) uncharacterized protein LOC105135796 (A)	--	hypothetical protein POPTR_0012s04420g [Populus trichocarpa]	--	A0A5N5KN67_9ROSI SubName: Full=Uncharacterized protein {ECO:0000313|EMBL:KAB5531777.1};	At5g07900	GO:0003690,double-stranded DNA binding; GO:0006353,DNA-templated transcription, termination; GO:0006355,regulation of transcription, DNA-templated; GO:0003674,molecular_function; GO:0003676,nucleic acid binding; GO:0003677,DNA binding; GO:0005488,binding; GO:0097159,organic cyclic compound binding; GO:1901363,heterocyclic compound binding; GO:0008152,metabolic process; GO:0006139,nucleobase-conta…	PF02536.14:mTERF	mTERF	TR	mTERF
Apse001G0042100	0.46	0.98	0.42	0.47	0.38	0.68	1.08	1.55	1.09	0.63	0.65	0.95	0.58	0.52	0.43	GWHBECT00000001	4656637	4657839	-	gene-Apse001G0042100	--	K15032 mTERF domain-containing protein, mitochondrial | (RefSeq) transcription termination factor MTERF5, chloroplastic-like (A)	--	PREDICTED: transcription termination factor MTERF5, chloroplastic-like [Vitis vinifera]	--	A0A2R6Q3P9_ACTCC SubName: Full=Transcription termination factor like {ECO:0000313|EMBL:PSS01496.1};	At5g07900	GO:0003690,double-stranded DNA binding; GO:0006353,DNA-templated transcription, termination; GO:0006355,regulation of transcription, DNA-templated; GO:0003674,molecular_function; GO:0003676,nucleic acid binding; GO:0003677,DNA binding; GO:0005488,binding; GO:0097159,organic cyclic compound binding; GO:1901363,heterocyclic compound binding; GO:0008152,metabolic process; GO:0006139,nucleobase-conta…	PF02536.14:mTERF	mTERF	TR	mTERF
Apse001G0042200	0.23	0.27	0.31	0.17	0.2	0.1	0.27	0.29	0.2	0	0.03	0.03	0.04	0.11	0.02	GWHBECT00000001	4663079	4665993	-	gene-Apse001G0042200	--	K01183 chitinase [EC:3.2.1.14] | (RefSeq) chitinase-3-like protein 2 (A)	ko00520: Amino sugar and nucleotide sugar metabolism; ko01100: Metabolic pathways	PREDICTED: putative cysteine-rich receptor-like protein kinase 35 [Citrus sinensis]	CRK35_ARATH RecName: Full=Putative cysteine-rich receptor-like protein kinase 35; Short=Cysteine-rich RLK35; EC=2.7.11.-; Flags: Precursor;	A0A2H5PWN2_CITUN SubName: Full=Uncharacterized protein {ECO:0000313|EMBL:GAY56731.1};	At4g11530	GO:0016021,integral component of membrane; GO:0005886,plasma membrane; GO:0005524,ATP binding; GO:0106310,NA; GO:0004674,protein serine/threonine kinase activity; GO:0106311,NA; GO:0042742,defense response to bacterium; GO:0006468,protein phosphorylation; GO:0000166,nucleotide binding; GO:0003674,molecular_function; GO:0005488,binding; GO:0008144,drug binding; GO:0017076,purine nucleotide binding…	PF00704.28:Glycosyl hydrolases family 18	--	--	--
Apse001G0042300	0.36	0.26	0.35	0.1	0.1	0.1	0	0	0	0	0.01	0.01	0.11	0.1	0.21	GWHBECT00000001	4706331	4709414	-	gene-Apse001G0042300	--	K03131 transcription initiation factor TFIID subunit 6 | (RefSeq) receptor-like protein 9DC3 (A)	ko03022: Basal transcription factors	PREDICTED: receptor-like protein 12 [Citrus sinensis]	RLP6_ARATH RecName: Full=Receptor-like protein 6 {ECO:0000303|PubMed:18434605}; Short=AtRLP6 {ECO:0000303|PubMed:18434605}; Flags: Precursor;	A0A5C7I5D5_9ROSI RecName: Full=LRRNT_2 domain-containing protein {ECO:0000259|Pfam:PF08263};	At1g45616	GO:0016021,integral component of membrane; GO:0005886,plasma membrane; GO:0005575,cellular_component; GO:0016020,membrane; GO:0031224,intrinsic component of membrane; GO:0044425,membrane part; GO:0005623,cell; GO:0044464,cell part; GO:0071944,cell periphery	PF13855.6:Leucine rich repeat	--	--	--
Apse001G0042400	0.78	0.76	1.04	0.69	1.03	0.71	1.15	1.51	1.61	0.26	0.6	0.33	0.64	0.42	0.54	GWHBECT00000001	4715261	4716625	-	gene-Apse001G0042400	--	K15032 mTERF domain-containing protein, mitochondrial | (RefSeq) uncharacterized protein LOC7486723 (A)	--	hypothetical protein POPTR_0012s04420g [Populus trichocarpa]	--	B9I2E4_POPTR SubName: Full=Uncharacterized protein {ECO:0000313|EMBL:PNT09493.1};	At1g21150	GO:0009507,chloroplast; GO:0003690,double-stranded DNA binding; GO:0009658,chloroplast organization; GO:0032502,developmental process; GO:0006353,DNA-templated transcription, termination; GO:0006355,regulation of transcription, DNA-templated; GO:0003674,molecular_function; GO:0003676,nucleic acid binding; GO:0003677,DNA binding; GO:0005488,binding; GO:0097159,organic cyclic compound binding; GO:1…	PF02536.14:mTERF	mTERF	TR	mTERF
Apse001G0042500	0.52	0.33	0.31	0.5	0.61	0.49	0.82	1.06	0.77	0.46	0.19	0.34	0.42	0.33	0.36	GWHBECT00000001	4719272	4722246	-	gene-Apse001G0042500	--	K15032 mTERF domain-containing protein, mitochondrial | (RefSeq) uncharacterized protein LOC105135796 (A)	--	hypothetical protein POPTR_0012s04420g [Populus trichocarpa]	--	A0A5B7BJP6_DAVIN SubName: Full=Uncharacterized protein {ECO:0000313|EMBL:MPA69077.1};	At1g21150	GO:0003690,double-stranded DNA binding; GO:0006353,DNA-templated transcription, termination; GO:0006355,regulation of transcription, DNA-templated; GO:0003674,molecular_function; GO:0003676,nucleic acid binding; GO:0003677,DNA binding; GO:0005488,binding; GO:0097159,organic cyclic compound binding; GO:1901363,heterocyclic compound binding; GO:0008152,metabolic process; GO:0006139,nucleobase-conta…	PF02536.14:mTERF	mTERF	TR	mTERF
Apse001G0042600	0.89	1.29	1.27	0.44	0.59	0.52	0.66	0.71	0.32	0.33	0.72	0.5	0.55	0.57	0.47	GWHBECT00000001	4724947	4726684	-	gene-Apse001G0042600	--	K15032 mTERF domain-containing protein, mitochondrial | (RefSeq) transcription termination factor MTERF4, chloroplastic-like (A)	--	PREDICTED: uncharacterized protein LOC102628676 [Citrus sinensis]	--	A0A2R6Q3P9_ACTCC SubName: Full=Transcription termination factor like {ECO:0000313|EMBL:PSS01496.1};	At5g07900	GO:0003690,double-stranded DNA binding; GO:0006353,DNA-templated transcription, termination; GO:0006355,regulation of transcription, DNA-templated; GO:0003674,molecular_function; GO:0003676,nucleic acid binding; GO:0003677,DNA binding; GO:0005488,binding; GO:0097159,organic cyclic compound binding; GO:1901363,heterocyclic compound binding; GO:0008152,metabolic process; GO:0006139,nucleobase-conta…	PF02536.14:mTERF	mTERF	TR	mTERF
Apse001G0042700	2.44	2.45	2.37	2.67	1.86	2.43	3.3	3.38	3.62	1.29	1.45	1.39	1.52	0.95	1.16	GWHBECT00000001	4728422	4729624	-	gene-Apse001G0042700	--	K15032 mTERF domain-containing protein, mitochondrial | (RefSeq) transcription termination factor MTERF4, chloroplastic-like (A)	--	transcription termination factor mterf8, chloroplastic [Quercus suber]	--	A0A5B7BJP6_DAVIN SubName: Full=Uncharacterized protein {ECO:0000313|EMBL:MPA69077.1};	At5g07900	GO:0003690,double-stranded DNA binding; GO:0006353,DNA-templated transcription, termination; GO:0006355,regulation of transcription, DNA-templated; GO:0003674,molecular_function; GO:0003676,nucleic acid binding; GO:0003677,DNA binding; GO:0005488,binding; GO:0097159,organic cyclic compound binding; GO:1901363,heterocyclic compound binding; GO:0008152,metabolic process; GO:0006139,nucleobase-conta…	PF02536.14:mTERF	mTERF	TR	mTERF
Apse001G0042800	1.32	1.6	1.28	1.26	0.99	1.47	0.22	0	0.06	1.22	1.29	1.93	0.57	0.08	0.5	GWHBECT00000001	4734694	4736052	+	gene-Apse001G0042800	--	K22048 mechanosensitive ion channel protein 4/5/6/7/8/9/10 | (RefSeq) mechanosensitive ion channel protein 6-like (A)	--	MS_channel domain-containing protein [Cephalotus follicularis]	MSL6_ARATH RecName: Full=Mechanosensitive ion channel protein 6; AltName: Full=Mechanosensitive channel of small conductance-like 6; AltName: Full=MscS-Like protein 6;	A0A5C7IBX9_9ROSI RecName: Full=Mechanosensitive ion channel protein {ECO:0000256|PIRNR:PIRNR017209};	At1g78610	GO:0016021,integral component of membrane; GO:0005886,plasma membrane; GO:0009506,plasmodesma; GO:0005774,vacuolar membrane; GO:0008381,mechanosensitive ion channel activity; GO:0006820,anion transport; GO:0003674,molecular_function; GO:0005215,transporter activity; GO:0022857,transmembrane transporter activity; GO:0015267,channel activity; GO:0022803,passive transmembrane transporter activity; G…	PF00924.18:Mechanosensitive ion channel	--	--	--
Apse001G0042900	1.59	1.37	1.66	1.44	1.18	1.48	1.53	1.24	1.48	2.49	3.19	2.66	2.04	0.94	1.61	GWHBECT00000001	4742142	4743789	-	gene-Apse001G0042900	--	K15032 mTERF domain-containing protein, mitochondrial | (RefSeq) transcription termination factor MTERF15, mitochondrial-like (A)	--	hypothetical protein POPTR_0012s04420g [Populus trichocarpa]	--	A0A5B7BJP6_DAVIN SubName: Full=Uncharacterized protein {ECO:0000313|EMBL:MPA69077.1};	At1g21150	GO:0003690,double-stranded DNA binding; GO:0006353,DNA-templated transcription, termination; GO:0006355,regulation of transcription, DNA-templated; GO:0003674,molecular_function; GO:0003676,nucleic acid binding; GO:0003677,DNA binding; GO:0005488,binding; GO:0097159,organic cyclic compound binding; GO:1901363,heterocyclic compound binding; GO:0008152,metabolic process; GO:0006139,nucleobase-conta…	PF02536.14:mTERF	mTERF	TR	mTERF
Apse001G0043000	0.41	0	0	0	0	0	0	0.49	0	0	0	0	0	0.36	0.15	GWHBECT00000001	4744606	4745026	-	gene-Apse001G0043000	--	K21604 jasmonoyl-L-amino acid hydrolase [EC:3.5.1.127] | (RefSeq) hypothetical protein (A)	--	hypothetical protein CICLE_v10025591mg [Citrus clementina]	ILL4_ARATH RecName: Full=IAA-amino acid hydrolase ILR1-like 4 {ECO:0000303|PubMed:10072397}; EC=3.5.1.- {ECO:0000305}; AltName: Full=jasmonoyl-L-amino acid hydrolase {ECO:0000305}; EC=3.5.1.127 {ECO:0000269|PubMed:24052260}; Flags: Precursor;	A0A5C7IHX7_9ROSI RecName: Full=M20_dimer domain-containing protein {ECO:0000259|Pfam:PF07687};	At1g51760	GO:0005783,endoplasmic reticulum; GO:0005788,endoplasmic reticulum lumen; GO:0005634,nucleus; GO:0005886,plasma membrane; GO:0016787,hydrolase activity; GO:0010179,IAA-Ala conjugate hydrolase activity; GO:0046872,metal ion binding; GO:0009850,auxin metabolic process; GO:0009611,response to wounding; GO:0003674,molecular_function; GO:0003824,catalytic activity; GO:0010178,IAA-amino acid conjugate …	--	--	--	--
Apse001G0043100	42.92	45.74	47.26	35.46	39.06	36.12	33.73	33.23	33.74	31.54	30.02	28.31	36.99	37.45	37.55	GWHBECT00000001	4756145	4762888	+	gene-Apse001G0043100	--	K13832 3-dehydroquinate dehydratase / shikimate dehydrogenase [EC:4.2.1.10 1.1.1.25] | (RefSeq) bifunctional 3-dehydroquinate dehydratase/shikimate dehydrogenase, chloroplastic-like isoform X1 (A)	ko00400: Phenylalanine, tyrosine and tryptophan biosynthesis; ko01100: Metabolic pathways; ko01110: Biosynthesis of secondary metabolites; ko01230: Biosynthesis of amino acids	hypothetical protein CICLE_v10004882mg [Citrus clementina]	C3H34_ARATH RecName: Full=Zinc finger CCCH domain-containing protein 34; Short=AtC3H34; AltName: Full=Zinc finger CCCH domain-containing protein ZFN-like 2;	A0A5C7IRQ0_9ROSI SubName: Full=Uncharacterized protein {ECO:0000313|EMBL:TXG71769.1};	At2g47850	GO:0005634,nucleus; GO:0003677,DNA binding; GO:0046872,metal ion binding; GO:0003729,mRNA binding; GO:0003674,molecular_function; GO:0003676,nucleic acid binding; GO:0005488,binding; GO:0097159,organic cyclic compound binding; GO:1901363,heterocyclic compound binding; GO:0043167,ion binding; GO:0043169,cation binding; GO:0003723,RNA binding; GO:0005622,intracellular; GO:0005575,cellular_component…	PF00642.24:Zinc finger C-x8-C-x5-C-x3-H type (and similar)	C3H	TF	C3H
Apse001G0043300	15.02	15.22	14.95	11.03	11.85	10.28	14.15	13.97	13.5	10.46	9.1	9.45	10.78	8.76	10.06	GWHBECT00000001	4774031	4779238	-	gene-Apse001G0043300	--	K03979 GTPase [EC:3.6.5.-] | (RefSeq) hypothetical protein (A)	--	hypothetical protein CICLE_v10004482mg [Citrus clementina]	OBGC_ARATH RecName: Full=GTP-binding protein OBGC, chloroplastic; Short=AtOBGC; AltName: Full=GTP-binding protein OBG-like; Short=AtOBGL; AltName: Full=Protein CHLOROPLASTIC SAR1; Short=CPSAR1; AltName: Full=Protein EMBRYO DEFECTIVE 269; AltName: Full=Protein EMBRYO DEFECTIVE 3138; Flags: Precursor;	A0A5C7IR44_9ROSI SubName: Full=Uncharacterized protein {ECO:0000313|EMBL:TXG71771.1};	At5g18570	GO:0009507,chloroplast; GO:0009706,chloroplast inner membrane; GO:0009570,chloroplast stroma; GO:0005739,mitochondrion; GO:0005525,GTP binding; GO:0003924,GTPase activity; GO:0000287,magnesium ion binding; GO:0003729,mRNA binding; GO:0009658,chloroplast organization; GO:0009793,embryo development ending in seed dormancy; GO:0009416,response to light stimulus; GO:0006364,rRNA processing; GO:001002…	PF01018.22:GTP1/OBG	--	--	--
Apse001G0043400	3.07	2.46	3.09	5.58	4.73	5.2	11.21	12.18	14.05	3.94	4.52	4.3	4.85	5.33	6.51	GWHBECT00000001	4781318	4783050	+	gene-Apse001G0043400	--	--	--	uncharacterized protein LOC18777586 isoform X1 [Prunus persica]	--	A0A2N9HAR7_FAGSY RecName: Full=Myb-like domain-containing protein {ECO:0000259|PROSITE:PS50090};	--	GO:0005634,nucleus; GO:0005622,intracellular; GO:0005575,cellular_component; GO:0005623,cell; GO:0043231,intracellular membrane-bounded organelle; GO:0043226,organelle; GO:0043227,membrane-bounded organelle; GO:0043229,intracellular organelle; GO:0044424,intracellular part; GO:0044464,cell part	--	--	--	--
Apse001G0043500	0.1	0.1	0.12	0	0	0	0.03	0	0	0.04	0	0.03	0.04	0	0	GWHBECT00000001	4786585	4788311	-	gene-Apse001G0043500	--	K01180 endo-1,3(4)-beta-glucanase [EC:3.2.1.6] | (RefSeq) uncharacterized protein LOC111487562 (A)	--	hypothetical protein CISIN_1g016789mg [Citrus sinensis]	WAK5_ARATH RecName: Full=Wall-associated receptor kinase 5; EC=2.7.11.-; Flags: Precursor;	A0A5C7ITM2_9ROSI RecName: Full=Protein kinase domain-containing protein {ECO:0000259|PROSITE:PS50011};	At3g26700	GO:0016021,integral component of membrane; GO:0005886,plasma membrane; GO:0005524,ATP binding; GO:0005509,calcium ion binding; GO:0030247,polysaccharide binding; GO:0106310,NA; GO:0004674,protein serine/threonine kinase activity; GO:0106311,NA; GO:0007166,cell surface receptor signaling pathway; GO:0006468,protein phosphorylation; GO:0000166,nucleotide binding; GO:0003674,molecular_function; GO:0…	PF07714.17:Protein tyrosine kinase	--	--	--
Apse001G0043600	19.91	19.3	19.62	17.02	17.22	17.43	22.47	19.82	21.83	18.78	18.48	20.24	14.55	16.6	15.75	GWHBECT00000001	4792812	4798237	+	gene-Apse001G0043600	--	K11583 serine/threonine-protein phosphatase 2A regulatory subunit B'' | (RefSeq) probable serine/threonine-protein phosphatase 2A regulatory subunit B'' subunit TON2 (A)	ko03015: mRNA surveillance pathway	hypothetical protein CISIN_1g035581mg [Citrus sinensis]	TON2_ARATH RecName: Full=Probable serine/threonine-protein phosphatase 2A regulatory subunit B'' subunit TON2; AltName: Full=Protein EMBRYO DEFFECTIVE 40; AltName: Full=Protein GORDO; AltName: Full=Protein TONNEAU 2;	A0A5C7IQW5_9ROSI SubName: Full=Uncharacterized protein {ECO:0000313|EMBL:TXG71773.1};	At5g18580	GO:0005737,cytoplasm; GO:0005634,nucleus; GO:0009524,phragmoplast; GO:0005819,spindle; GO:0005509,calcium ion binding; GO:0030865,cortical cytoskeleton organization; GO:0000226,microtubule cytoskeleton organization; GO:0000913,preprophase band assembly; GO:0035303,regulation of dephosphorylation; GO:0009826,unidimensional cell growth; GO:0003674,molecular_function; GO:0005488,binding; GO:0046872,…	PF13499.6:EF-hand domain pair	--	--	--
Apse001G0043700	7.94	6.88	7.44	8.31	7.86	9.12	14.6	14.91	16.42	6.58	6.11	6.41	6.69	7.18	7.84	GWHBECT00000001	4798252	4800654	-	gene-Apse001G0043700	--	K06058 deltex [EC:2.3.2.27] | (RefSeq) uncharacterized protein LOC112294905 (A)	--	PREDICTED: E3 ubiquitin-protein ligase Topors [Citrus sinensis]	--	A0A5C7ISH0_9ROSI RecName: Full=RING-type domain-containing protein {ECO:0000259|PROSITE:PS50089};	At2g39100	--	PF13639.6:Ring finger domain	--	--	--
Apse001G0043800	6.37	5.62	5.76	3.17	3.78	3.03	2.87	3.11	3.03	3.75	4.54	4.78	3.52	3.24	3.83	GWHBECT00000001	4802442	4809227	+	gene-Apse001G0043800	--	K03354 anaphase-promoting complex subunit 7 | (RefSeq) anaphase-promoting complex subunit 7 (A)	ko04120: Ubiquitin mediated proteolysis	PREDICTED: anaphase-promoting complex subunit 7 [Citrus sinensis]	APC7_ARATH RecName: Full=Anaphase-promoting complex subunit 7; AltName: Full=Cyclosome subunit 7;	V4S7L3_CITCL SubName: Full=Uncharacterized protein {ECO:0000313|EMBL:ESR32886.1};	At2g39090	GO:0005680,anaphase-promoting complex; GO:0005737,cytoplasm; GO:0031145,anaphase-promoting complex-dependent catabolic process; GO:0051301,cell division; GO:0007091,metaphase/anaphase transition of mitotic cell cycle; GO:0045842,positive regulation of mitotic metaphase/anaphase transition; GO:0016567,protein ubiquitination; GO:0019941,modification-dependent protein catabolic process; GO:0008152,m…	PF13181.6:Tetratricopeptide repeat	--	--	--
Apse001G0043900	7.06	6.79	6.42	3.09	3.76	2.99	3.76	4.31	4.47	1.6	1.35	1.82	2.53	2.05	2.5	GWHBECT00000001	4811269	4813653	+	gene-Apse001G0043900	--	K22262 WD repeat and FYVE domain-containing protein 3 | (RefSeq) protein SPIRRIG (A)	--	PREDICTED: pentatricopeptide repeat-containing protein At3g57430, chloroplastic [Ziziphus jujuba]	PP210_ARATH RecName: Full=Pentatricopeptide repeat-containing protein At3g03580;	A0A5C7IR92_9ROSI SubName: Full=Uncharacterized protein {ECO:0000313|EMBL:TXG71775.1};	At3g03580	GO:0043231,intracellular membrane-bounded organelle; GO:0003723,RNA binding; GO:0008270,zinc ion binding; GO:0009451,RNA modification; GO:0003674,molecular_function; GO:0003676,nucleic acid binding; GO:0005488,binding; GO:0097159,organic cyclic compound binding; GO:1901363,heterocyclic compound binding; GO:0046872,metal ion binding; GO:0043167,ion binding; GO:0043169,cation binding; GO:0046914,tr…	PF01535.20:PPR repeat	--	--	--
Apse001G0044000	3.14	2.83	2.7	1.84	1.83	1.8	2.67	2.78	2.9	0.58	0.78	0.66	1.19	1.04	1.25	GWHBECT00000001	4815752	4823044	-	gene-Apse001G0044000	--	K20285 Rab9 effector protein with kelch motifs | (RefSeq) acyl-CoA-binding domain-containing protein 4-like (A)	--	hypothetical protein CICLE_v10004439mg [Citrus clementina]	ACBP4_ARATH RecName: Full=Acyl-CoA-binding domain-containing protein 4; Short=Acyl-CoA binding protein 4;	A0A5C7ITR8_9ROSI SubName: Full=Uncharacterized protein {ECO:0000313|EMBL:TXG71776.1};	At5g18590	GO:0005737,cytoplasm; GO:0005829,cytosol; GO:0005634,nucleus; GO:0000062,fatty-acyl-CoA binding; GO:0008289,lipid binding; GO:0006869,lipid transport; GO:0009723,response to ethylene; GO:0009753,response to jasmonic acid; GO:0009416,response to light stimulus; GO:0000166,nucleotide binding; GO:0003674,molecular_function; GO:0005488,binding; GO:0017076,purine nucleotide binding; GO:0030554,adenyl …	PF13418.6:Galactose oxidase, central domain	--	--	--
Apse001G0044100	2.92	2.97	4.58	2.43	2.44	2.39	0.94	1.7	0.69	1.21	1.27	1.4	0.53	0.64	0.47	GWHBECT00000001	4848188	4848919	-	gene-Apse001G0044100	--	K03676 glutaredoxin 3 | (RefSeq) monothiol glutaredoxin-S2 (A)	--	hypothetical protein CICLE_v10006286mg [Citrus clementina]	GRXS2_ARATH RecName: Full=Monothiol glutaredoxin-S2; Short=AtGrxS2; AltName: Full=Protein ROXY 10;	A0A5C7GP50_9ROSI RecName: Full=Glutaredoxin domain-containing protein {ECO:0000259|PROSITE:PS51354};	At5g18600	GO:0005737,cytoplasm; GO:0051537,2 iron, 2 sulfur cluster binding; GO:0046872,metal ion binding; GO:0015035,protein disulfide oxidoreductase activity; GO:0000122,negative regulation of transcription by RNA polymerase II; GO:0003674,molecular_function; GO:0005488,binding; GO:0048037,cofactor binding; GO:0051536,iron-sulfur cluster binding; GO:0051540,metal cluster binding; GO:0043167,ion binding; …	PF00462.24:Glutaredoxin	--	--	--
Apse001G0044200	3.58	2.93	3.24	4.38	4.14	4.67	3.49	2.96	2.68	4.73	4.71	5.38	1.81	1.19	1.35	GWHBECT00000001	4871898	4872639	+	gene-Apse001G0044200	--	K03676 glutaredoxin 3 | (RefSeq) monothiol glutaredoxin-S10 (A)	--	hypothetical protein POPTR_0008s22890g [Populus trichocarpa]	GRS10_ARATH RecName: Full=Monothiol glutaredoxin-S10; Short=AtGrxS10; AltName: Full=Protein ROXY 3;	A0A5C7GNF4_9ROSI RecName: Full=Glutaredoxin domain-containing protein {ECO:0000259|PROSITE:PS51354};	At4g15700	GO:0005737,cytoplasm; GO:0005634,nucleus; GO:0051537,2 iron, 2 sulfur cluster binding; GO:0046872,metal ion binding; GO:0015035,protein disulfide oxidoreductase activity; GO:0000122,negative regulation of transcription by RNA polymerase II; GO:0003674,molecular_function; GO:0005488,binding; GO:0048037,cofactor binding; GO:0051536,iron-sulfur cluster binding; GO:0051540,metal cluster binding; GO:0…	PF00462.24:Glutaredoxin	--	--	--
Apse001G0044300	42.76	44.98	43.77	30.41	32.73	30.45	32.68	33.44	31.94	29.06	30.96	29.8	29.82	29.64	29.72	GWHBECT00000001	4891107	4897490	+	gene-Apse001G0044300	--	K13430 serine/threonine-protein kinase PBS1 [EC:2.7.11.1] | (RefSeq) serine/threonine-protein kinase PBS1 (A)	ko04626: Plant-pathogen interaction	serine/threonine-protein kinase PBL27 [Herrania umbratica]	PBL27_ARATH RecName: Full=Serine/threonine-protein kinase PBL27 {ECO:0000303|PubMed:20413097}; EC=2.7.11.1 {ECO:0000269|PubMed:27679653}; AltName: Full=PBS1-like protein 27 {ECO:0000303|PubMed:20413097}; AltName: Full=Receptor-like cytoplasmic kinase PBL27 {ECO:0000303|PubMed:27679653};	A0A6J1AU58_9ROSI SubName: Full=serine/threonine-protein kinase PBL27 {ECO:0000313|RefSeq:XP_021290717.1};	At5g18610	GO:0046658,anchored component of plasma membrane; GO:0005886,plasma membrane; GO:0005524,ATP binding; GO:0004672,protein kinase activity; GO:0106310,NA; GO:0106311,NA; GO:0000187,activation of MAPK activity; GO:0071323,cellular response to chitin; GO:0045087,innate immune response; GO:1900426,positive regulation of defense response to bacterium; GO:1900150,regulation of defense response to fungus…	PF00069.25:Protein kinase domain	--	--	--
Apse001G0044400	4.54	4.04	4.98	3.58	3.03	4.02	5.34	5.81	5.56	2.2	2.44	2.45	3.26	2.09	2.64	GWHBECT00000001	4900639	4902052	+	gene-Apse001G0044400	--	K15032 mTERF domain-containing protein, mitochondrial | (RefSeq) uncharacterized protein LOC105135796 (A)	--	hypothetical protein POPTR_0012s04420g [Populus trichocarpa]	--	A0A7J7E195_TRIWF SubName: Full=Uncharacterized protein {ECO:0000313|EMBL:KAF5752214.1};	At1g21150	--	PF02536.14:mTERF	mTERF	TR	mTERF
Apse001G0044500	1.77	2.74	1.92	2.7	1.81	1.85	3.63	3.7	3.4	1.32	0.35	1.13	1.55	2.16	3.1	GWHBECT00000001	4902779	4903114	+	gene-Apse001G0044500	--	K15032 mTERF domain-containing protein, mitochondrial | (RefSeq) uncharacterized LOC100252802 (A)	--	PREDICTED: uncharacterized protein LOC100252802 [Vitis vinifera]	--	F6HDG3_VITVI SubName: Full=Uncharacterized protein {ECO:0000313|EMBL:CCB50333.1};	At5g07900	GO:0009507,chloroplast; GO:0003690,double-stranded DNA binding; GO:0009658,chloroplast organization; GO:0032502,developmental process; GO:0006353,DNA-templated transcription, termination; GO:0006355,regulation of transcription, DNA-templated; GO:0003674,molecular_function; GO:0003676,nucleic acid binding; GO:0003677,DNA binding; GO:0005488,binding; GO:0097159,organic cyclic compound binding; GO:1…	PF02536.14:mTERF	mTERF	TR	mTERF
Apse001G0044600	3.49	3.33	3.72	2.77	2.75	2.64	3.24	3.6	3.41	4.8	5.83	5.67	2.17	1.55	1.78	GWHBECT00000001	4921953	4923292	+	gene-Apse001G0044600	--	K15032 mTERF domain-containing protein, mitochondrial | (RefSeq) uncharacterized protein LOC105135796 (A)	--	hypothetical protein POPTR_0012s04420g [Populus trichocarpa]	--	A0A6M2EV82_9ROSI SubName: Full=Uncharacterized protein {ECO:0000313|EMBL:NUU89250.1};	At5g07900	GO:0003690,double-stranded DNA binding; GO:0006353,DNA-templated transcription, termination; GO:0006355,regulation of transcription, DNA-templated; GO:0003674,molecular_function; GO:0003676,nucleic acid binding; GO:0003677,DNA binding; GO:0005488,binding; GO:0097159,organic cyclic compound binding; GO:1901363,heterocyclic compound binding; GO:0008152,metabolic process; GO:0006139,nucleobase-conta…	PF02536.14:mTERF	mTERF	TR	mTERF
Apse001G0044700	2.52	2.25	1.98	1.78	1.67	1.71	2.3	2.64	2.56	2.15	2.2	1.74	1.99	1.45	1.91	GWHBECT00000001	4927251	4930259	+	gene-Apse001G0044700	--	K15032 mTERF domain-containing protein, mitochondrial | (RefSeq) uncharacterized LOC104879853 (A)	--	hypothetical protein RCOM_1451930 [Ricinus communis]	--	A0A6N2LR08_SALVM SubName: Full=Uncharacterized protein {ECO:0000313|EMBL:VFU39802.1};	At5g07900	GO:0003690,double-stranded DNA binding; GO:0006353,DNA-templated transcription, termination; GO:0006355,regulation of transcription, DNA-templated; GO:0003674,molecular_function; GO:0003676,nucleic acid binding; GO:0003677,DNA binding; GO:0005488,binding; GO:0097159,organic cyclic compound binding; GO:1901363,heterocyclic compound binding; GO:0008152,metabolic process; GO:0006139,nucleobase-conta…	PF02536.14:mTERF	mTERF	TR	mTERF
Apse001G0044800	1.23	1.02	1.19	1.3	1.46	1.27	2.26	2.71	2.61	1.08	0.84	1.14	0.87	0.43	1.13	GWHBECT00000001	4933087	4934283	+	gene-Apse001G0044800	--	K15032 mTERF domain-containing protein, mitochondrial | (RefSeq) transcription termination factor MTERF4, chloroplastic-like (A)	--	PREDICTED: uncharacterized protein LOC102628676 [Citrus sinensis]	--	A0A5N5KN67_9ROSI SubName: Full=Uncharacterized protein {ECO:0000313|EMBL:KAB5531777.1};	At5g07900	GO:0003690,double-stranded DNA binding; GO:0006353,DNA-templated transcription, termination; GO:0006355,regulation of transcription, DNA-templated; GO:0003674,molecular_function; GO:0003676,nucleic acid binding; GO:0003677,DNA binding; GO:0005488,binding; GO:0097159,organic cyclic compound binding; GO:1901363,heterocyclic compound binding; GO:0008152,metabolic process; GO:0006139,nucleobase-conta…	PF02536.14:mTERF	mTERF	TR	mTERF
Apse001G0044900	2.55	2.5	2.58	2.84	2.28	2.15	4.71	5.35	4.17	3.19	3.89	4.16	1.81	1.82	1.71	GWHBECT00000001	4935214	4936410	+	gene-Apse001G0044900	--	K15032 mTERF domain-containing protein, mitochondrial | (RefSeq) transcription termination factor MTERF6, chloroplastic/mitochondrial-like (A)	--	hypothetical protein POPTR_0012s04420g [Populus trichocarpa]	--	A0A5B7BJP6_DAVIN SubName: Full=Uncharacterized protein {ECO:0000313|EMBL:MPA69077.1};	At5g07900	GO:0003690,double-stranded DNA binding; GO:0006353,DNA-templated transcription, termination; GO:0006355,regulation of transcription, DNA-templated; GO:0003674,molecular_function; GO:0003676,nucleic acid binding; GO:0003677,DNA binding; GO:0005488,binding; GO:0097159,organic cyclic compound binding; GO:1901363,heterocyclic compound binding; GO:0008152,metabolic process; GO:0006139,nucleobase-conta…	PF02536.14:mTERF	mTERF	TR	mTERF
Apse001G0045000	0.24	0.03	0.14	0.23	0.16	0.23	0.46	0.49	0.47	0.15	0.13	0.19	0.19	0.18	0.22	GWHBECT00000001	4941650	4942819	+	gene-Apse001G0045000	--	K15032 mTERF domain-containing protein, mitochondrial | (RefSeq) uncharacterized protein LOC105135796 (A)	--	hypothetical protein POPTR_0012s04420g [Populus trichocarpa]	--	A0A6M2EV82_9ROSI SubName: Full=Uncharacterized protein {ECO:0000313|EMBL:NUU89250.1};	At5g07900	GO:0003690,double-stranded DNA binding; GO:0006353,DNA-templated transcription, termination; GO:0006355,regulation of transcription, DNA-templated; GO:0003674,molecular_function; GO:0003676,nucleic acid binding; GO:0003677,DNA binding; GO:0005488,binding; GO:0097159,organic cyclic compound binding; GO:1901363,heterocyclic compound binding; GO:0008152,metabolic process; GO:0006139,nucleobase-conta…	PF02536.14:mTERF	mTERF	TR	mTERF
Apse001G0045100	89.47	89.04	84.04	97.5	100.92	94.79	93.26	93.79	95.45	91.05	95.37	93.18	77.94	70.03	76.85	GWHBECT00000001	4943101	4948746	-	gene-Apse001G0045100	--	K11654 SWI/SNF-related matrix-associated actin-dependent regulator of chromatin subfamily A member 5 [EC:3.6.4.-] | (RefSeq) ISWI chromatin-remodeling complex ATPase CHR11 (A)	--	hypothetical protein CUMW_019680 [Citrus unshiu]	CHR17_ARATH RecName: Full=ISWI chromatin-remodeling complex ATPase CHR17 {ECO:0000305}; EC=3.6.4.- {ECO:0000305}; AltName: Full=Protein CHROMATIN REMODELING 17 {ECO:0000303|PubMed:22694359};	A0A5C7IR48_9ROSI SubName: Full=Uncharacterized protein {ECO:0000313|EMBL:TXG71780.1};	At3g06400	GO:0005634,nucleus; GO:0005524,ATP binding; GO:0008094,DNA-dependent ATPase activity; GO:0003677,DNA binding; GO:0031491,nucleosome binding; GO:0070615,nucleosome-dependent ATPase activity; GO:0043044,ATP-dependent chromatin remodeling; GO:0016584,nucleosome positioning; GO:1900036,positive regulation of cellular response to heat; GO:0000166,nucleotide binding; GO:0003674,molecular_function; GO:0…	PF00176.23:SNF2 family N-terminal domain	SNF2	TR	SNF2
Apse001G0045200	27.97	29.32	28.12	28.23	29.95	30.91	39.87	44.28	45.16	27.9	27.94	29.36	26.28	27.29	27.79	GWHBECT00000001	4957461	4961516	+	gene-Apse001G0045200	--	K16818 phospholipase A1 [EC:3.1.1.32] | (RefSeq) phospholipase A(1) DAD1, chloroplastic-like (A)	ko00564: Glycerophospholipid metabolism; ko00592: alpha-Linolenic acid metabolism; ko01100: Metabolic pathways; ko01110: Biosynthesis of secondary metabolites	lipase-like isoform X1 [Jatropha curcas]	PLA16_ARATH RecName: Full=Phospholipase A1-Igamma2, chloroplastic {ECO:0000303|PubMed:15130548}; EC=3.1.1.- {ECO:0000269|PubMed:19527719}; AltName: Full=DAD1-like lipase 3 {ECO:0000303|PubMed:24430866}; Flags: Precursor;	A0A5C7IR53_9ROSI RecName: Full=Lipase_3 domain-containing protein {ECO:0000259|Pfam:PF01764};	At5g18640	GO:0009507,chloroplast; GO:0047714,galactolipase activity; GO:0008970,phospholipase A1 activity; GO:0004620,phospholipase activity; GO:0004806,triglyceride lipase activity; GO:0016042,lipid catabolic process; GO:0003674,molecular_function; GO:0003824,catalytic activity; GO:0016298,lipase activity; GO:0016787,hydrolase activity; GO:0016788,hydrolase activity, acting on ester bonds; GO:0052689,carb…	PF01764.25:Lipase (class 3)	--	--	--
Apse001G0045400	0.24	0	0	0	0	0	0	0	0	0	0	0	0	0	0	GWHBECT00000001	4971844	4972214	-	gene-Apse001G0045400	--	--	--	--	--	A0A5C7ITS8_9ROSI SubName: Full=Uncharacterized protein {ECO:0000313|EMBL:TXG71786.1};	--	--	--	--	--	--
Apse001G0045800	0.31	0.38	0.44	0	0	0.1	0.1	0	0	0	0	0	0.45	0	0.57	GWHBECT00000001	5033823	5034805	+	gene-Apse001G0045800	--	--	--	--	--	A0A5C7IU58_9ROSI RecName: Full=PAP_fibrillin domain-containing protein {ECO:0000259|Pfam:PF04755};	--	--	--	--	--	--
Apse001G0046000	0.83	0.65	0.27	0.48	0.85	0.62	0	0	0	0.57	0.44	0.55	0.97	0.67	0.97	GWHBECT00000001	5092471	5095006	+	gene-Apse001G0046000	--	K17604 zinc finger SWIM domain-containing protein 3 | (RefSeq) uncharacterized protein LOC112495466 isoform X2 (A)	--	hypothetical protein TSUD_210540 [Trifolium subterraneum]	--	A0A5C7GTB2_9ROSI RecName: Full=SWIM-type domain-containing protein {ECO:0000259|PROSITE:PS50966};	At3g47280	GO:0008270,zinc ion binding; GO:0008299,isoprenoid biosynthetic process; GO:0003674,molecular_function; GO:0005488,binding; GO:0046872,metal ion binding; GO:0043167,ion binding; GO:0043169,cation binding; GO:0046914,transition metal ion binding; GO:0008152,metabolic process; GO:0006629,lipid metabolic process; GO:0006720,isoprenoid metabolic process; GO:0008150,biological_process; GO:0008610,lipi…	PF03108.15:MuDR family transposase	--	--	--
Apse001G0046100	53.06	55.59	59.34	64.17	62.61	67.65	61.37	59.84	67.07	74.25	72.64	74.69	75.32	70.9	76.47	GWHBECT00000001	5113936	5117255	+	gene-Apse001G0046100	--	K10144 RING finger and CHY zinc finger domain-containing protein 1 [EC:2.3.2.27] | (RefSeq) E3 ubiquitin-protein ligase MIEL1 (A)	ko04120: Ubiquitin mediated proteolysis	PREDICTED: E3 ubiquitin-protein ligase MIEL1 [Pyrus x bretschneideri]	MIEL1_ARATH RecName: Full=E3 ubiquitin-protein ligase MIEL1 {ECO:0000303|PubMed:23403577}; EC=2.3.2.27 {ECO:0000305}; AltName: Full=MYB30-interacting E3 ligase 1 {ECO:0000303|PubMed:23403577}; AltName: Full=Pirh2-like protein 1 {ECO:0000303|PubMed:21526181}; Short=AtPILP1 {ECO:0000303|PubMed:21526181}; AltName: Full=RING-type E3 ubiquitin transferase MIEL1 {ECO:0000305};	A0A2I4G9N2_JUGRE SubName: Full=E3 ubiquitin-protein ligase MIEL1 isoform X1 {ECO:0000313|RefSeq:XP_018840614.1};	At5g18650	GO:0005737,cytoplasm; GO:0005634,nucleus; GO:0008134,transcription factor binding; GO:0061630,ubiquitin protein ligase activity; GO:0004842,ubiquitin-protein transferase activity; GO:0008270,zinc ion binding; GO:0006952,defense response; GO:1900425,negative regulation of defense response to bacterium; GO:1901485,positive regulation of transcription factor catabolic process; GO:0016567,protein ubi…	PF14599.6:Zinc-ribbon	--	--	--
Apse001G0046200	7.4	7.06	6.86	3.98	4.02	4.37	3.77	3.69	3.94	2.99	3.11	3.4	3.46	3.61	3.13	GWHBECT00000001	5118310	5122791	+	gene-Apse001G0046200	--	--	--	hypothetical protein CICLE_v10005079mg [Citrus clementina]	--	A0A5C7IQV4_9ROSI SubName: Full=Uncharacterized protein {ECO:0000313|EMBL:TXG71787.1};	At3g21465	GO:0008270,zinc ion binding; GO:0003674,molecular_function; GO:0005488,binding; GO:0046872,metal ion binding; GO:0043167,ion binding; GO:0043169,cation binding; GO:0046914,transition metal ion binding	--	--	--	--
Apse001G0046300	1.39	1.62	1.59	1.49	1.39	1.34	3.84	3.49	3.88	1.95	1.82	2.13	0.87	0.27	0.71	GWHBECT00000001	5123183	5124939	-	gene-Apse001G0046300	--	K15032 mTERF domain-containing protein, mitochondrial | (RefSeq) uncharacterized protein LOC105135796 (A)	--	hypothetical protein POPTR_0012s04420g [Populus trichocarpa]	--	A0A6M2EV82_9ROSI SubName: Full=Uncharacterized protein {ECO:0000313|EMBL:NUU89250.1};	At5g07900	GO:0003690,double-stranded DNA binding; GO:0006353,DNA-templated transcription, termination; GO:0006355,regulation of transcription, DNA-templated; GO:0003674,molecular_function; GO:0003676,nucleic acid binding; GO:0003677,DNA binding; GO:0005488,binding; GO:0097159,organic cyclic compound binding; GO:1901363,heterocyclic compound binding; GO:0008152,metabolic process; GO:0006139,nucleobase-conta…	PF02536.14:mTERF	mTERF	TR	mTERF
Apse001G0046400	4.27	4.31	4.7	2	1.39	1.92	1.92	2.14	2.28	9.72	8.86	9.68	2.24	2.56	1.89	GWHBECT00000001	5131855	5135044	-	gene-Apse001G0046400	--	--	--	integral membrane family protein [Populus trichocarpa]	CSPL7_POPTR RecName: Full=CASP-like protein 1E1; Short=PtCASPL1E1;	A0A5C7IRS1_9ROSI RecName: Full=CASP-like protein {ECO:0000256|RuleBase:RU361233};	At4g15630	GO:0016021,integral component of membrane; GO:0005886,plasma membrane; GO:0051539,4 iron, 4 sulfur cluster binding; GO:0003674,molecular_function; GO:0005488,binding; GO:0048037,cofactor binding; GO:0051536,iron-sulfur cluster binding; GO:0051540,metal cluster binding; GO:0005575,cellular_component; GO:0016020,membrane; GO:0031224,intrinsic component of membrane; GO:0044425,membrane part; GO:0005…	PF04535.12:Domain of unknown function (DUF588)	--	--	--
Apse001G0046500	2.1	2.15	2.66	1.32	1.13	1.86	1.78	1.47	1.34	0.52	0.66	1.09	1.43	0.77	0.6	GWHBECT00000001	5158231	5160749	+	gene-Apse001G0046500	--	--	--	CASP-like protein 1D1 [Manihot esculenta]	CSPLD_POPTR RecName: Full=CASP-like protein 1D1; Short=PtCASPL1D1;	A0A5C7IR55_9ROSI RecName: Full=CASP-like protein {ECO:0000256|RuleBase:RU361233};	At3g06390	GO:0005768,endosome; GO:0016021,integral component of membrane; GO:0005886,plasma membrane; GO:0005802,trans-Golgi network; GO:0051539,4 iron, 4 sulfur cluster binding; GO:0003674,molecular_function; GO:0005488,binding; GO:0048037,cofactor binding; GO:0051536,iron-sulfur cluster binding; GO:0051540,metal cluster binding; GO:0005622,intracellular; GO:0005575,cellular_component; GO:0005623,cell; GO…	PF04535.12:Domain of unknown function (DUF588)	--	--	--
Apse001G0046600	4.85	4.72	4.23	4.33	4.67	4.31	4.9	5	5.26	2.84	3.44	2.64	2.38	3.35	2.7	GWHBECT00000001	5162404	5164028	-	gene-Apse001G0046600	--	K19073 divinyl chlorophyllide a 8-vinyl-reductase [EC:1.3.1.75] | (RefSeq) divinyl chlorophyllide a 8-vinyl-reductase, chloroplastic (A)	ko00860: Porphyrin and chlorophyll metabolism; ko01100: Metabolic pathways; ko01110: Biosynthesis of secondary metabolites	divinyl chlorophyllide a 8-vinyl-reductase, chloroplastic [Hevea brasiliensis]	DCVR_CUCSA RecName: Full=Divinyl chlorophyllide a 8-vinyl-reductase, chloroplastic; EC=1.3.1.75 {ECO:0000269|PubMed:23154534}; Flags: Precursor;	A0A5C7ITP3_9ROSI RecName: Full=Divinyl chlorophyllide a 8-vinyl-reductase, chloroplastic {ECO:0000256|ARBA:ARBA00024089}; EC=1.3.1.75 {ECO:0000256|ARBA:ARBA00024059};	At5g18660	GO:0009507,chloroplast; GO:0051744,3,8-divinyl protochlorophyllide a 8-vinyl reductase activity; GO:0033728,divinyl chlorophyllide a 8-vinyl-reductase activity; GO:0015995,chlorophyll biosynthetic process; GO:0003674,molecular_function; GO:0003824,catalytic activity; GO:0016491,oxidoreductase activity; GO:0016627,oxidoreductase activity, acting on the CH-CH group of donors; GO:0016628,oxidoreduct…	PF13460.6:NAD(P)H-binding	--	--	--
Apse001G0046700	24.26	23.22	25.19	14.58	15.29	16.42	15.55	14.2	15.02	14.61	15.49	15.77	13.4	11.82	13.2	GWHBECT00000001	5165553	5169624	+	gene-Apse001G0046700	--	--	--	PREDICTED: double-stranded RNA-binding protein 2-like [Citrus sinensis]	DRB2_ORYSJ RecName: Full=Double-stranded RNA-binding protein 2; AltName: Full=dsRNA-binding protein 2; AltName: Full=dsRNA-binding protein 3; Short=OsDRB3;	A0A5C7IQZ0_9ROSI SubName: Full=Uncharacterized protein {ECO:0000313|EMBL:TXG71793.1};	At3g26932	GO:0003725,double-stranded RNA binding; GO:0003674,molecular_function; GO:0003676,nucleic acid binding; GO:0003723,RNA binding; GO:0005488,binding; GO:0097159,organic cyclic compound binding; GO:1901363,heterocyclic compound binding	PF00035.26:Double-stranded RNA binding motif	--	--	--
Apse001G0046800	4.61	4.17	3.69	6.27	5.55	5.69	11.63	10.59	12.86	4.94	4.06	4.49	3.17	3.26	3.06	GWHBECT00000001	5170215	5172355	+	gene-Apse001G0046800	--	--	--	hypothetical protein CISIN_1g025624mg [Citrus sinensis]	--	A0A5C7ISJ3_9ROSI RecName: Full=F-box domain-containing protein {ECO:0000259|PROSITE:PS50181};	--	GO:0031146,SCF-dependent proteasomal ubiquitin-dependent protein catabolic process; GO:0019941,modification-dependent protein catabolic process; GO:0008152,metabolic process; GO:0006508,proteolysis; GO:0051603,proteolysis involved in cellular protein catabolic process; GO:0006511,ubiquitin-dependent protein catabolic process; GO:0006807,nitrogen compound metabolic process; GO:0008150,biological_p…	PF00646.33:F-box domain	--	--	--
Apse001G0046900	20.75	19.3	18.53	2.88	2.4	1.97	3.75	3.91	3.71	1.56	1.29	1.78	1.82	2.23	1.78	GWHBECT00000001	5174792	5181476	-	gene-Apse001G0046900	--	--	--	PREDICTED: uncharacterized protein LOC102613116 isoform X1 [Citrus sinensis]	--	A0A5C7IRB0_9ROSI SubName: Full=Uncharacterized protein {ECO:0000313|EMBL:TXG71795.1};	At2g39070	--	--	--	--	--
Apse001G0047000	13.08	13.9	14.68	13.57	13.27	14.38	36.74	38.15	33.08	12.21	13.07	12.84	14.67	16.29	14.14	GWHBECT00000001	5203219	5210990	+	gene-Apse001G0047000	--	K08819 cyclin-dependent kinase 12/13 [EC:2.7.11.22 2.7.11.23] | (RefSeq) probable serine/threonine-protein kinase At1g54610 (A)	--	putative serine/threonine-protein kinase [Morus notabilis]	Y1461_ARATH RecName: Full=Probable serine/threonine-protein kinase At1g54610; EC=2.7.11.1;	A0A5C7IRP2_9ROSI RecName: Full=Protein kinase domain-containing protein {ECO:0000259|PROSITE:PS50011};	At1g54610	GO:0000307,cyclin-dependent protein kinase holoenzyme complex; GO:0005634,nucleus; GO:0005886,plasma membrane; GO:0005524,ATP binding; GO:0004693,cyclin-dependent protein serine/threonine kinase activity; GO:0106310,NA; GO:0106311,NA; GO:0008353,RNA polymerase II CTD heptapeptide repeat kinase activity; GO:0070816,phosphorylation of RNA polymerase II C-terminal domain; GO:0032968,positive regulat…	PF00069.25:Protein kinase domain	--	--	--
Apse001G0047100	659.35	689.68	723.77	427.23	425.05	463.11	284.61	278.27	300.46	912.42	918.32	924.16	432.69	456.11	439.8	GWHBECT00000001	5222898	5226032	+	gene-Apse001G0047100	--	K01177 beta-amylase [EC:3.2.1.2] | (RefSeq) beta-amylase 3, chloroplastic (A)	ko00500: Starch and sucrose metabolism; ko01100: Metabolic pathways; ko01110: Biosynthesis of secondary metabolites	PREDICTED: inactive beta-amylase 9 [Citrus sinensis]	BAM9_ARATH RecName: Full=Inactive beta-amylase 9; AltName: Full=1,4-alpha-D-glucan maltohydrolase; AltName: Full=Inactive beta-amylase 3;	A0A5C7IRT2_9ROSI RecName: Full=Beta-amylase {ECO:0000256|RuleBase:RU000509}; EC=3.2.1.2 {ECO:0000256|RuleBase:RU000509};	At5g18670	GO:0005737,cytoplasm; GO:0016161,beta-amylase activity; GO:0000272,polysaccharide catabolic process; GO:0003674,molecular_function; GO:0003824,catalytic activity; GO:0004553,hydrolase activity, hydrolyzing O-glycosyl compounds; GO:0016160,amylase activity; GO:0016787,hydrolase activity; GO:0016798,hydrolase activity, acting on glycosyl bonds; GO:0008152,metabolic process; GO:0005975,carbohydrate …	PF01373.17:Glycosyl hydrolase family 14	--	--	--
Apse001G0047200	10.11	9.04	10.13	11.95	12.36	9.87	11.82	11.48	13.73	13.32	14.27	13.81	9.76	8.33	7.54	GWHBECT00000001	5226398	5229609	-	gene-Apse001G0047200	--	K19600 tubby and related proteins | (RefSeq) tubby-like F-box protein 3 (A)	--	hypothetical protein CICLE_v10005517mg [Citrus clementina]	TLP3_ARATH RecName: Full=Tubby-like F-box protein 3; Short=AtTLP3;	A0A5C7IR64_9ROSI SubName: Full=Uncharacterized protein {ECO:0000313|EMBL:TXG71800.1};	At2g47900	GO:0005654,nucleoplasm; GO:0005886,plasma membrane; GO:0009536,plastid; GO:0005622,intracellular; GO:0005575,cellular_component; GO:0005623,cell; GO:0005634,nucleus; GO:0043231,intracellular membrane-bounded organelle; GO:0031974,membrane-enclosed lumen; GO:0031981,nuclear lumen; GO:0043226,organelle; GO:0043227,membrane-bounded organelle; GO:0043229,intracellular organelle; GO:0043233,organelle …	PF01167.18:Tub family	TUB	TF	TUB
Apse001G0047300	16.67	16.56	15.42	15.62	17.49	16.33	14.13	16.14	13.83	19.26	19.95	19.49	14.94	14.38	15.76	GWHBECT00000001	5232380	5235731	-	gene-Apse001G0047300	--	K19600 tubby and related proteins | (RefSeq) tubby-like F-box protein 3 (A)	--	hypothetical protein CICLE_v10005517mg [Citrus clementina]	TLP3_ARATH RecName: Full=Tubby-like F-box protein 3; Short=AtTLP3;	A0A5C7IR64_9ROSI SubName: Full=Uncharacterized protein {ECO:0000313|EMBL:TXG71800.1};	At2g47900	GO:0005654,nucleoplasm; GO:0005886,plasma membrane; GO:0009536,plastid; GO:0005622,intracellular; GO:0005575,cellular_component; GO:0005623,cell; GO:0005634,nucleus; GO:0043231,intracellular membrane-bounded organelle; GO:0031974,membrane-enclosed lumen; GO:0031981,nuclear lumen; GO:0043226,organelle; GO:0043227,membrane-bounded organelle; GO:0043229,intracellular organelle; GO:0043233,organelle …	PF01167.18:Tub family	TUB	TF	TUB
Apse001G0047400	34.65	29.95	31.93	29.12	29.57	27.78	34.63	35.28	38.97	31.73	32.81	33.28	23.44	22.35	23.39	GWHBECT00000001	5241970	5248790	-	gene-Apse001G0047400	--	--	--	PREDICTED: uncharacterized protein LOC102614775 [Citrus sinensis]	--	A0A5C7IR70_9ROSI SubName: Full=Uncharacterized protein {ECO:0000313|EMBL:TXG71801.1};	--	GO:0000124,SAGA complex; GO:0000123,histone acetyltransferase complex; GO:0005622,intracellular; GO:0005575,cellular_component; GO:0005623,cell; GO:0005634,nucleus; GO:0005654,nucleoplasm; GO:0043231,intracellular membrane-bounded organelle; GO:0031248,protein acetyltransferase complex; GO:0031974,membrane-enclosed lumen; GO:0031981,nuclear lumen; GO:0032991,protein-containing complex; GO:0043226…	PF08209.11:Sgf11 (transcriptional regulation protein)	--	--	--
Apse001G0047500	2.66	3.55	3.87	3.26	2.71	3.3	2.35	2.18	2.3	4	4.68	4.64	2.26	2.87	2.36	GWHBECT00000001	5258230	5263990	+	gene-Apse001G0047500	--	K14724 solute carrier family 9 (sodium/hydrogen exchanger), member 8 | (RefSeq) sodium/hydrogen exchanger 2-like isoform X1 (A)	--	hypothetical protein CISIN_1g009116mg [Citrus sinensis]	NHX2_ARATH RecName: Full=Sodium/hydrogen exchanger 2; AltName: Full=Na(+)/H(+) exchanger 2; Short=NHE-2;	A0A5C7ITQ6_9ROSI RecName: Full=Sodium/hydrogen exchanger {ECO:0000256|RuleBase:RU003722};	At3g06370	GO:0005829,cytosol; GO:0016021,integral component of membrane; GO:0005886,plasma membrane; GO:0005774,vacuolar membrane; GO:0015386,potassium:proton antiporter activity; GO:0015385,sodium:proton antiporter activity; GO:0055075,potassium ion homeostasis; GO:1990573,potassium ion import across plasma membrane; GO:0071805,potassium ion transmembrane transport; GO:0051453,regulation of intracellular …	PF00999.21:Sodium/hydrogen exchanger family	--	--	--
Apse001G0047600	0.07	0	0.12	0.14	0	0.07	0	0	0	0	0	0	0	0	0	GWHBECT00000001	5276472	5277750	+	gene-Apse001G0047600	--	--	--	ARM REPEAT PROTEIN INTERACTING WITH ABF2 isoform X2 [Carica papaya]	ARIA_ARATH RecName: Full=ARM REPEAT PROTEIN INTERACTING WITH ABF2; Short=ARIA;	A0A5C7ISD4_9ROSI RecName: Full=BTB domain-containing protein {ECO:0000259|PROSITE:PS50097};	At5g19330	GO:0005634,nucleus; GO:0005886,plasma membrane; GO:0010187,negative regulation of seed germination; GO:0016567,protein ubiquitination; GO:0009737,response to abscisic acid; GO:0009651,response to salt stress; GO:0007275,multicellular organism development; GO:0008150,biological_process; GO:0009791,post-embryonic development; GO:0009845,seed germination; GO:0010029,regulation of seed germination; G…	PF00514.23:Armadillo/beta-catenin-like repeat	--	--	--
Apse001G0047800	3.4	4.25	4.57	1.67	1.21	2.1	0.84	1.29	0.73	2.39	2.67	1.58	1.92	2.67	1.92	GWHBECT00000001	5336862	5337733	+	gene-Apse001G0047800	--	K14724 solute carrier family 9 (sodium/hydrogen exchanger), member 8 | (RefSeq) sodium/hydrogen exchanger 2-like isoform X1 (A)	--	Na_H_Exchanger domain-containing protein [Cephalotus follicularis]	NHX2_ARATH RecName: Full=Sodium/hydrogen exchanger 2; AltName: Full=Na(+)/H(+) exchanger 2; Short=NHE-2;	A0A5C7ITQ6_9ROSI RecName: Full=Sodium/hydrogen exchanger {ECO:0000256|RuleBase:RU003722};	At3g05030	GO:0005829,cytosol; GO:0016021,integral component of membrane; GO:0005886,plasma membrane; GO:0005774,vacuolar membrane; GO:0015386,potassium:proton antiporter activity; GO:0015385,sodium:proton antiporter activity; GO:0055075,potassium ion homeostasis; GO:1990573,potassium ion import across plasma membrane; GO:0071805,potassium ion transmembrane transport; GO:0051453,regulation of intracellular …	--	--	--	--
Apse001G0047900	1.02	0.97	0.87	0.94	0.89	0.7	0.37	0.47	0.41	0.37	0.5	0.49	0.72	0.74	0.49	GWHBECT00000001	5337884	5341605	-	gene-Apse001G0047900	--	K20222 importin-5 | (RefSeq) importin-5-like isoform X1 (A)	--	PREDICTED: vesicle-associated protein 2-2-like isoform X1 [Citrus sinensis]	VAP22_ARATH RecName: Full=Vesicle-associated protein 2-2; AltName: Full=Plant VAP homolog 22; Short=AtPVA22; AltName: Full=VAMP-associated protein 2-2; AltName: Full=Vesicle-associated protein 27-2;	A0A5C7IRC0_9ROSI RecName: Full=MSP domain-containing protein {ECO:0000259|PROSITE:PS50202};	At1g08820	GO:0005789,endoplasmic reticulum membrane; GO:0005576,extracellular region; GO:0016021,integral component of membrane; GO:0005886,plasma membrane; GO:0090158,endoplasmic reticulum membrane organization; GO:0061817,endoplasmic reticulum-plasma membrane tethering; GO:0046907,intracellular transport; GO:0016032,viral process; GO:0006996,organelle organization; GO:0007029,endoplasmic reticulum organi…	PF00635.26:MSP (Major sperm protein) domain	--	--	--
Apse001G0048000	37.38	34.42	35.4	32.79	29.55	28.81	22.38	20.08	24.34	27.25	26.71	24.32	39.24	39.33	34.86	GWHBECT00000001	5346259	5348749	+	gene-Apse001G0048000	--	K21776 protein lin-54 | (RefSeq) Lin-54-like protein (A)	--	hypothetical protein CICLE_v10006180mg [Citrus clementina]	ACP1_CASGL RecName: Full=Acyl carrier protein 1, chloroplastic; Short=ACP 1; Flags: Precursor;	A0A5C7ITV1_9ROSI RecName: Full=Acyl carrier protein {ECO:0000256|RuleBase:RU000722};	At1g54580	GO:0009507,chloroplast; GO:0031177,phosphopantetheine binding; GO:0006633,fatty acid biosynthetic process; GO:0003674,molecular_function; GO:0005488,binding; GO:0019842,vitamin binding; GO:0033218,amide binding; GO:0036094,small molecule binding; GO:0043167,ion binding; GO:0043168,anion binding; GO:0048037,cofactor binding; GO:0072341,modified amino acid binding; GO:0008152,metabolic process; GO:…	PF00550.25:Phosphopantetheine attachment site	--	--	--
Apse001G0048100	1.17	1.39	1.5	1.19	1.27	1.24	0.8	0.72	0.73	0.5	0.58	0.58	1.66	1.66	1.6	GWHBECT00000001	5352078	5358787	-	gene-Apse001G0048100	--	K17545 serine/threonine-protein kinase ULK4 [EC:2.7.11.1] | (RefSeq) serine/threonine-protein kinase RUNKEL (A)	--	hypothetical protein CICLE_v10004155mg [Citrus clementina]	RUK_ARATH RecName: Full=Serine/threonine-protein kinase RUNKEL {ECO:0000305}; AltName: Full=Protein EMBRYO DEFECTIVE 3013 {ECO:0000305}; AltName: Full=Protein RUNKEL {ECO:0000303|PubMed:11089872}; EC=2.7.11.1 {ECO:0000305};	A0A5C7IRQ2_9ROSI RecName: Full=Protein kinase domain-containing protein {ECO:0000259|PROSITE:PS50011};	At5g18700	GO:0005874,microtubule; GO:0009524,phragmoplast; GO:0009506,plasmodesma; GO:0009574,preprophase band; GO:0005819,spindle; GO:0005524,ATP binding; GO:0008017,microtubule binding; GO:0016740,transferase activity; GO:0007349,cellularization; GO:0000911,cytokinesis by cell plate formation; GO:0010342,endosperm cellularization; GO:0009556,microsporogenesis; GO:0000914,phragmoplast assembly; GO:0009555…	PF00069.25:Protein kinase domain	--	--	--
Apse001G0048200	0.21	0.31	0.14	0.24	0.26	0.29	0.26	0.23	0.47	0.21	0.14	0.1	0.07	0.27	0.09	GWHBECT00000001	5360110	5362005	+	gene-Apse001G0048200	--	K23541 Ca2+/H+ antiporter, TMEM165/GDT1 family | (RefSeq) pentatricopeptide repeat-containing protein At4g21065-like (A)	--	PREDICTED: pentatricopeptide repeat-containing protein At2g36980, mitochondrial [Juglans regia]	PP189_ARATH RecName: Full=Pentatricopeptide repeat-containing protein At2g36980, mitochondrial; Flags: Precursor;	A0A5C7IRU1_9ROSI SubName: Full=Uncharacterized protein {ECO:0000313|EMBL:TXG71809.1};	At2g36980	GO:0043231,intracellular membrane-bounded organelle; GO:0005739,mitochondrion; GO:0003723,RNA binding; GO:0009451,RNA modification; GO:0003674,molecular_function; GO:0003676,nucleic acid binding; GO:0005488,binding; GO:0097159,organic cyclic compound binding; GO:1901363,heterocyclic compound binding; GO:0008152,metabolic process; GO:0006139,nucleobase-containing compound metabolic process; GO:000…	PF13041.6:PPR repeat family	--	--	--
Apse001G0048400	21.14	22.21	21.4	15.84	16.93	16.44	14.69	14.83	14.76	16.64	18.27	16.25	16.72	14.8	17.73	GWHBECT00000001	5372171	5375176	+	gene-Apse001G0048400	--	K04506 E3 ubiquitin-protein ligase SIAH1 [EC:2.3.2.27] | (RefSeq) E3 ubiquitin-protein ligase SINA-like 7 (A)	ko04120: Ubiquitin mediated proteolysis	hypothetical protein CICLE_v10004243mg [Citrus clementina]	DJC16_ORYSJ RecName: Full=DnaJ protein P58IPK homolog A {ECO:0000305}; Short=OsP58A {ECO:0000303|PubMed:24153418}; AltName: Full=Chaperone protein dnaJ C16 {ECO:0000305}; Short=OsDjC16 {ECO:0000303|PubMed:23160806}; Flags: Precursor;	A0A5C7IR73_9ROSI RecName: Full=J domain-containing protein {ECO:0000259|PROSITE:PS50076};	At5g18750	GO:0005788,endoplasmic reticulum lumen; GO:0005622,intracellular; GO:0005575,cellular_component; GO:0005623,cell; GO:0005737,cytoplasm; GO:0005783,endoplasmic reticulum; GO:0043231,intracellular membrane-bounded organelle; GO:0012505,endomembrane system; GO:0031974,membrane-enclosed lumen; GO:0043226,organelle; GO:0043227,membrane-bounded organelle; GO:0043229,intracellular organelle; GO:0043233,…	PF11926.8:Domain of unknown function (DUF3444)	--	--	--
Apse001G0048500	6.79	7.04	6.94	5.76	6.07	6.22	6.67	7.04	6.6	6.91	8.34	8.38	5.01	4.65	5.3	GWHBECT00000001	5377710	5382778	+	gene-Apse001G0048500	--	K20780 mediator of DNA damage checkpoint protein 1 | (RefSeq) uncharacterized protein LOC102618575 isoform X1 (A)	--	PREDICTED: uncharacterized protein LOC102618575 [Citrus sinensis]	--	A0A5C7IR78_9ROSI RecName: Full=BRCT domain-containing protein {ECO:0000259|PROSITE:PS50172};	At3g21480	--	PF16770.5:Regulator of Ty1 transposition protein 107 BRCT domain	--	--	--
Apse001G0048600	48.04	48.66	48.9	37.2	37.48	37.32	28.37	27.52	29.96	38.13	40.83	41.06	39	37.61	39.24	GWHBECT00000001	5382996	5387285	-	gene-Apse001G0048600	--	K10661 E3 ubiquitin-protein ligase MARCH6 [EC:2.3.2.27] | (RefSeq) probable E3 ubiquitin ligase SUD1 (A)	ko04141: Protein processing in endoplasmic reticulum	hypothetical protein CICLE_v10004940mg [Citrus clementina]	SUD1_ARATH RecName: Full=Probable E3 ubiquitin ligase SUD1; EC=2.3.2.27; AltName: Full=Protein ECERIFERUM 9; AltName: Full=Protein SUPPRESSOR OF DRY2 DEFFECTS 1; Short=AtSUD1; AltName: Full=RING-type E3 ubiquitin transferase SUD1 {ECO:0000305}; AltName: Full=RING/U-box domain-containing protein;	A0A5C7ITR7_9ROSI RecName: Full=RING-CH-type domain-containing protein {ECO:0000259|PROSITE:PS51292};	At3g06330	GO:0030176,integral component of endoplasmic reticulum membrane; GO:0004842,ubiquitin-protein transferase activity; GO:0008270,zinc ion binding; GO:0042335,cuticle development; GO:0010143,cutin biosynthetic process; GO:0008299,isoprenoid biosynthetic process; GO:1900490,positive regulation of hydroxymethylglutaryl-CoA reductase (NADPH) activity; GO:0009414,response to water deprivation; GO:001034…	PF12906.7:RING-variant domain	--	--	--
Apse001G0048700	1.58	1.52	1.44	1.22	0.83	1.05	2.56	2.89	2.89	0.92	0.9	1.18	0.9	1.34	1.18	GWHBECT00000001	5390119	5392493	+	gene-Apse001G0048700	--	--	--	uncharacterized protein LOC111375811, partial [Olea europaea var. sylvestris]	--	A0A5C7IDD8_9ROSI SubName: Full=Uncharacterized protein {ECO:0000313|EMBL:TXG66862.1};	At3g62450	GO:0016021,integral component of membrane; GO:0005575,cellular_component; GO:0016020,membrane; GO:0031224,intrinsic component of membrane; GO:0044425,membrane part	--	--	--	--
Apse001G0048800	0.47	0.43	0.44	0.13	0.22	0.18	0.18	0	0	0.42	0.23	0.13	0.61	0.49	0.36	GWHBECT00000001	5398962	5399809	+	gene-Apse001G0048800	--	--	--	hypothetical protein CISIN_1g032474mg [Citrus sinensis]	--	A0A5C7IR09_9ROSI RecName: Full=Peroxidase {ECO:0000256|ARBA:ARBA00012313, ECO:0000256|RuleBase:RU362060}; EC=1.11.1.7 {ECO:0000256|ARBA:ARBA00012313, ECO:0000256|RuleBase:RU362060};	--	GO:0005576,extracellular region; GO:0020037,heme binding; GO:0046872,metal ion binding; GO:0004601,peroxidase activity; GO:0042744,hydrogen peroxide catabolic process; GO:0006979,response to oxidative stress; GO:0003674,molecular_function; GO:0005488,binding; GO:0046906,tetrapyrrole binding; GO:0048037,cofactor binding; GO:0097159,organic cyclic compound binding; GO:1901363,heterocyclic compound …	--	--	--	--
Apse001G0048900	0	0	0	0	0	0.06	0	0.07	0	0	0.06	0	0.07	0	0	GWHBECT00000001	5482920	5494578	-	gene-Apse001G0048900	--	K22763 deubiquitinase DESI2 [EC:3.4.19.12] | (RefSeq) LOW QUALITY PROTEIN: uncharacterized protein LOC110038247 (A)	--	heavy metal-associated isoprenylated plant protein 19 [Prunus avium]	HIP19_ARATH RecName: Full=Heavy metal-associated isoprenylated plant protein 19 {ECO:0000303|PubMed:21072340, ECO:0000303|PubMed:23368984}; Short=AtHIP19 {ECO:0000303|PubMed:21072340, ECO:0000303|PubMed:23368984}; Flags: Precursor;	A0A6P5S557_PRUAV SubName: Full=heavy metal-associated isoprenylated plant protein 19 {ECO:0000313|RefSeq:XP_021808636.1};	At3g21490	GO:0046872,metal ion binding; GO:0003674,molecular_function; GO:0005488,binding; GO:0043167,ion binding; GO:0043169,cation binding	PF00403.26:Heavy-metal-associated domain	--	--	--
Apse001G0049000	14.94	14.63	15.38	11.39	11.21	11.31	13.57	13.15	14.34	7.19	7.83	7.61	8.63	8.22	8.17	GWHBECT00000001	5523727	5527868	-	gene-Apse001G0049000	--	K01662 1-deoxy-D-xylulose-5-phosphate synthase [EC:2.2.1.7] | (RefSeq) probable 1-deoxy-D-xylulose-5-phosphate synthase, chloroplastic (A)	ko00730: Thiamine metabolism; ko00900: Terpenoid backbone biosynthesis; ko01100: Metabolic pathways; ko01110: Biosynthesis of secondary metabolites	PREDICTED: probable 1-deoxy-D-xylulose-5-phosphate synthase, chloroplastic [Eucalyptus grandis]	DXS_CAPAN RecName: Full=Probable 1-deoxy-D-xylulose-5-phosphate synthase, chloroplastic; Short=1-deoxyxylulose-5-phosphate synthase; Short=DXP synthase; Short=DXPS; EC=2.2.1.7; AltName: Full=CapTKT2; Flags: Precursor;	A0A059B4Z1_EUCGR RecName: Full=1-deoxy-D-xylulose-5-phosphate synthase {ECO:0000256|ARBA:ARBA00013150}; EC=2.2.1.7 {ECO:0000256|ARBA:ARBA00013150};	At4g15560	GO:0009507,chloroplast; GO:0008661,1-deoxy-D-xylulose-5-phosphate synthase activity; GO:0046872,metal ion binding; GO:0052865,1-deoxy-D-xylulose 5-phosphate biosynthetic process; GO:0016114,terpenoid biosynthetic process; GO:0009228,thiamine biosynthetic process; GO:0003674,molecular_function; GO:0003824,catalytic activity; GO:0016740,transferase activity; GO:0016744,transferase activity, transfe…	PF13292.6:1-deoxy-D-xylulose-5-phosphate synthase	--	--	--
Apse001G0049100	81.57	71.63	79.26	94.35	85.74	89.06	71.22	57.93	65.39	42.6	46.2	41.07	88.38	119.04	88.64	GWHBECT00000001	5530228	5530401	-	gene-Apse001G0049100	--	K02913 large subunit ribosomal protein L33 | (RefSeq) uncharacterized protein LOC102621239 (A)	ko03010: Ribosome	PREDICTED: 50S ribosomal protein L33 [Citrus sinensis]	--	A0A1S8AC17_CITLI SubName: Full=Ribosomal protein L33 family protein {ECO:0000313|EMBL:JAV44854.1};	At3g06320	GO:0005840,ribosome; GO:0003735,structural constituent of ribosome; GO:0006412,translation; GO:0003674,molecular_function; GO:0005198,structural molecule activity; GO:0008152,metabolic process; GO:0006518,peptide metabolic process; GO:0006807,nitrogen compound metabolic process; GO:0008150,biological_process; GO:0009058,biosynthetic process; GO:0009059,macromolecule biosynthetic process; GO:00099…	PF00471.20:Ribosomal protein L33	--	--	--
Apse001G0049200	47	41.28	43.04	55.33	47.25	54.71	51	46.43	49.97	37.96	37.41	41.91	59.39	63.38	60.13	GWHBECT00000001	5531458	5534326	+	gene-Apse001G0049200	--	K03952 NADH dehydrogenase (ubiquinone) 1 alpha subcomplex subunit 8 | (RefSeq) NADH dehydrogenase [ubiquinone] 1 alpha subcomplex subunit 8-B (A)	ko00190: Oxidative phosphorylation; ko01100: Metabolic pathways	PREDICTED: NADH dehydrogenase [ubiquinone]	NDA8B_ARATH RecName: Full=NADH dehydrogenase [ubiquinone] 1 alpha subcomplex subunit 8-B;	A0A2I4G9J1_JUGRE SubName: Full=NADH dehydrogenase [ubiquinone] 1 alpha subcomplex subunit 8-B {ECO:0000313|RefSeq:XP_018840578.1, ECO:0000313|RefSeq:XP_035539317.1};	At5g18800	GO:0005758,mitochondrial intermembrane space; GO:0005747,mitochondrial respiratory chain complex I; GO:0005739,mitochondrion; GO:0009536,plastid; GO:0006120,mitochondrial electron transport, NADH to ubiquinone; GO:0008152,metabolic process; GO:0006091,generation of precursor metabolites and energy; GO:0055114,oxidation-reduction process; GO:0022904,respiratory electron transport chain; GO:0006119…	PF06747.13:CHCH domain	--	--	--
Apse001G0049300	36.11	34.96	36.72	31.8	29.76	34.86	38.17	40.3	39.13	35.19	32.46	31.81	29.22	30.14	32.4	GWHBECT00000001	5535790	5540079	-	gene-Apse001G0049300	--	K12900 serine/arginine-rich splicing factor 10 | (RefSeq) hypothetical protein (A)	ko03040: Spliceosome	hypothetical protein CICLE_v10005625mg [Citrus clementina]	SRC28_ARATH RecName: Full=Serine/arginine-rich SC35-like splicing factor SCL28; Short=At-SCL28; Short=AtSCL28; AltName: Full=28 kDa SC35-like splicing factor; AltName: Full=SC35-like splicing factor 28; AltName: Full=Serine/arginine-rich splicing factor 28;	V4RGB9_CITCL RecName: Full=RRM domain-containing protein {ECO:0000259|PROSITE:PS50102};	At5g18810	GO:0005737,cytoplasm; GO:0016607,nuclear speck; GO:0005634,nucleus; GO:0005681,spliceosomal complex; GO:0003723,RNA binding; GO:0000398,mRNA splicing, via spliceosome; GO:0003674,molecular_function; GO:0003676,nucleic acid binding; GO:0005488,binding; GO:0097159,organic cyclic compound binding; GO:1901363,heterocyclic compound binding; GO:0000375,RNA splicing, via transesterification reactions; G…	PF00076.22:RNA recognition motif. (a.k.a. RRM, RBD, or RNP domain)	--	--	--
[truncated: 28,988 more rows]
