# Supplementary material for: Transcriptomics Profiling of Acer pseudosieboldianum Molecular Mechanism against Freezing Stress
Source: Int J Mol Sci. 2022 Nov 24;23(23):14676. doi: 10.3390/ijms232314676 (PMC9737005; doi:10.3390/ijms232314676)
Supplement: Supplementary file 1 [file ijms-23-14676-s001.zip › ijms-1987053-supplementary/Supplementary Tables/Table S6 The top 20 KEGG enrichment pathways of DEGs in APCK vs APA.xlsx]

## Sheet: Sheet1
#KEGG_pathway	ko_id	Cluster_frequency	Genome_frequency	P-value	Corrected_P-value	GeneID	KEGG Orthology
Plant-pathogen interaction	ko04626	173 out of 920 18.804347826087%	1132 out of 11009 10.2824961395222%	7.23444e-12	9.26008e-10	Apse007G0013600;Apse006G0056000;Apse009G0218200;novel.3778;novel.1255;novel.1438;novel.1552;novel.2997;Apse002G0259200;Apse004G0185500;novel.2116;novel.3344;Apse001G0259000;Apse002G0269200;Apse002G0269300;Apse002G0269400;Apse002G0271400;Apse002G0272500;Apse003G0180700;Apse004G0066300;Apse006G0035100;Apse010G0051200;novel.1328;Apse013G0141200;Apse013G0011100;Apse001G0068300;Apse001G0187400;Apse002…	K02183+K02358+K02358+K02358+K02358+K02358+K02358+K02358+K04079+K04079+K04079+K04079+K05391+K05391+K05391+K05391+K05391+K05391+K05391+K05391+K05391+K05391+K05391+K13413+K13416+K13416+K13416+K13416+K13416+K13416+K13416+K13416+K13416+K13416+K13416+K13416+K13420+K13420+K13420+K13420+K13420+K13420+K13420+K13420+K13420+K13420+K13420+K13420+K13420+K13420+K13420+K13420+K13420+K13420+K13420+K13420+K13420+…
MAPK signaling pathway - plant	ko04016	85 out of 920 9.23913043478261%	539 out of 11009 4.89599418657462%	5.07564e-09	6.49682e-07	Apse007G0013600;novel.2226;Apse013G0141200;Apse013G0011100;Apse001G0068300;Apse001G0187400;Apse002G0232900;Apse002G0282200;Apse002G0284200;Apse003G0147500;Apse004G0027700;Apse006G0016200;Apse010G0128700;Apse011G0108600;novel.832;Apse013G0080500;Apse013G0082500;Apse001G0068600;Apse001G0187600;Apse002G0206500;Apse006G0122800;Apse007G0095000;Apse007G0135800;Apse007G0135900;Apse007G0136000;Apse007G01…	K02183+K03781+K13413+K13416+K13416+K13416+K13416+K13416+K13416+K13416+K13416+K13416+K13416+K13416+K13416+K13420+K13420+K13420+K13420+K13420+K13420+K13420+K13420+K13420+K13420+K13420+K13420+K13420+K13420+K13420+K13420+K13420+K13420+K13420+K13420+K13420+K13422+K13422+K13422+K13422+K13422+K13424+K13424+K13424+K13424+K13425+K13426+K13447+K13447+K13447+K13449+K14496+K14498+K14498+K14509+K14510+K14515+…
Plant hormone signal transduction	ko04075	88 out of 920 9.56521739130435%	737 out of 11009 6.6945226632755%	0.000329487	0.0421743	Apse010G0066900;Apse013G0141200;Apse013G0078000;Apse013G0165000;Apse002G0228100;Apse002G0266100;Apse003G0168400;Apse003G0279900;Apse004G0018700;Apse004G0162100;Apse005G0055400;Apse006G0057500;Apse006G0134300;Apse007G0098300;Apse008G0031500;Apse008G0139100;Apse008G0168500;Apse009G0035500;Apse009G0174200;Apse010G0068500;Apse011G0091500;Apse011G0179300;novel.2582;novel.2584;novel.2934;Apse013G001110…	K12126+K13413+K13415+K13415+K13415+K13415+K13415+K13415+K13415+K13415+K13415+K13415+K13415+K13415+K13415+K13415+K13415+K13415+K13415+K13415+K13415+K13415+K13415+K13415+K13415+K13416+K13416+K13416+K13416+K13416+K13416+K13416+K13416+K13416+K13416+K13416+K13416+K13422+K13422+K13422+K13422+K13422+K13449+K13464+K13464+K13464+K13946+K14431+K14432+K14484+K14484+K14484+K14486+K14486+K14487+K14488+K14488+…
Valine, leucine and isoleucine degradation	ko00280	19 out of 920 2.06521739130435%	113 out of 11009 1.02643291852121%	0.00246335	0.315309	Apse003G0138900;Apse010G0104400;Apse010G0104500;Apse010G0104600;Apse010G0104700;Apse013G0020300;Apse_Un070G0000700;Apse003G0006200;Apse006G0055400;Apse013G0006600;Apse013G0006800;Apse008G0118700;Apse001G0218300;Apse002G0184100;Apse002G0241600;Apse001G0317500;Apse002G0133500;novel.4078;novel.2002	K00020+K00020+K00020+K00020+K00020+K00128+K00128+K00128+K00128+K00827+K00827+K00827+K01640+K01640+K01641+K01968+K01968+K01969+K14085
Isoflavonoid biosynthesis	ko00943	17 out of 920 1.84782608695652%	98 out of 11009 0.890180761195386%	0.00290846	0.372283	Apse001G0010500;Apse004G0209900;Apse004G0232800;Apse004G0232900;Apse008G0117600;Apse012G0077800;Apse006G0014400;Apse006G0014500;Apse006G0014900;Apse010G0070800;novel.2224;novel.2225;novel.2229;Apse003G0058400;Apse003G0058600;Apse010G0182200;Apse007G0063400	K13258+K13258+K13258+K13258+K13258+K13258+K13260+K13260+K13260+K13260+K13260+K13260+K13260+K13264+K13264+K23179+K25075
Zeatin biosynthesis	ko00908	16 out of 920 1.73913043478261%	91 out of 11009 0.826596421110001%	0.00331738	0.424625	Apse005G0122900;Apse008G0015800;Apse010G0036100;Apse002G0251000;Apse001G0059600;Apse011G0150500;Apse012G0161400;Apse012G0161500;novel.3839;novel.377;Apse007G0102700;Apse007G0103000;Apse007G0103100;Apse001G0089300;Apse007G0139300;novel.1176	K00279+K00279+K00279+K10717+K10760+K10760+K13493+K13493+K13493+K13493+K13496+K13496+K13496+K23452+K23452+K23452
Biosynthesis of secondary metabolites	ko01110	256 out of 920 27.8260869565217%	2662 out of 11009 24.1802161867563%	0.00432763	0.553937	Apse007G0134100;Apse011G0113900;Apse011G0172200;Apse002G0114600;Apse002G0228200;Apse012G0101100;Apse013G0020300;Apse_Un070G0000700;Apse003G0006200;Apse006G0055400;Apse009G0234100;Apse003G0182800;Apse003G0184000;Apse009G0029500;Apse012G0178700;Apse012G0178800;Apse001G0184800;Apse006G0109500;Apse009G0195400;Apse013G0015600;novel.2730;novel.2166;novel.3282;Apse002G0108700;Apse008G0182700;Apse004G025…	K00002+K00016+K00030+K00058+K00058+K00059+K00128+K00128+K00128+K00128+K00134+K00218+K00218+K00231+K00430+K00430+K00430+K00430+K00430+K00487+K00549+K00600+K00600+K00640+K00655+K00660+K00688+K00688+K00695+K00695+K00695+K00695+K00827+K00827+K00827+K00844+K00850+K00850+K00850+K00850+K00891+K00895+K00901+K00901+K00927+K00927+K00928+K00975+K00975+K00975+K00975+K00975+K00993+K00993+K01114+K01114+K01114+…
Cyanoamino acid metabolism	ko00460	14 out of 920 1.52173913043478%	87 out of 11009 0.790262512489781%	0.0126531	1	novel.2166;novel.3282;Apse008G0004500;Apse009G0101700;Apse009G0101900;Apse013G0030200;Apse003G0184800;Apse010G0069800;Apse006G0105800;Apse006G0106200;Apse006G0106400;Apse006G0031500;Apse003G0067100;Apse003G0067300	K00600+K00600+K01188+K01188+K01188+K05350+K05350+K13051+K16266+K16266+K16266+K20802+K22706+K22706
Diterpenoid biosynthesis	ko00904	10 out of 920 1.08695652173913%	54 out of 11009 0.490507766372968%	0.0128751	1	Apse006G0050000;Apse011G0034200;Apse002G0086200;Apse005G0156500;Apse013G0031900;Apse003G0218400;Apse004G0093100;Apse002G0239800;Apse007G0080600;Apse002G0084700	K04123+K04123+K04124+K04124+K04125+K04125+K04125+K05282+K13070+K17961
Monoterpenoid biosynthesis	ko00902	8 out of 920 0.869565217391304%	42 out of 11009 0.381506040512308%	0.0212094	1	Apse002G0074400;Apse004G0044100;novel.1814;Apse009G0191700;Apse009G0191800;Apse002G0043100;Apse006G0088700;Apse006G0089700	K15095+K15095+K15095+K18108+K18108+K23232+K23232+K23232
Synthesis and degradation of ketone bodies	ko00072	3 out of 920 0.326086956521739%	9 out of 11009 0.0817512943954946%	0.0333345	1	Apse001G0218300;Apse002G0184100;Apse002G0241600	K01640+K01640+K01641
Limonene and pinene degradation	ko00903	4 out of 920 0.434782608695652%	16 out of 11009 0.145335634480879%	0.0391515	1	Apse013G0020300;Apse_Un070G0000700;Apse003G0006200;Apse006G0055400	K00128+K00128+K00128+K00128
RNA polymerase	ko03020	20 out of 920 2.17391304347826%	160 out of 11009 1.45335634480879%	0.0447421	1	Apse010G0029400;Apse001G0193400;Apse006G0105900;novel.3909;novel.4237;novel.4253;novel.800;novel.944;novel.1126;novel.1154;novel.1164;novel.1475;novel.2647;novel.2668;novel.2852;novel.2941;novel.3258;Apse005G0079700;Apse001G0010300;Apse002G0120800	K03004+K03006+K03006+K03006+K03006+K03006+K03006+K03006+K03006+K03006+K03006+K03006+K03006+K03006+K03006+K03006+K03006+K03013+K03021+K03024
ABC transporters	ko02010	20 out of 920 2.17391304347826%	165 out of 11009 1.49877373058407%	0.058328	1	Apse012G0167000;Apse013G0047900;Apse013G0099000;Apse013G0099500;Apse013G0099800;Apse007G0109100;Apse007G0166600;Apse013G0128300;Apse013G0128600;Apse007G0069800;Apse003G0259300;Apse003G0259400;Apse008G0040900;Apse011G0056500;novel.3031;Apse_Un018G0006200;Apse006G0129200;Apse001G0006100;Apse002G0058000;Apse012G0093200	K05658+K05658+K05658+K05658+K05658+K05658+K05658+K05665+K05665+K05665+K05666+K05666+K05666+K05666+K05666+K05681+K05681+K08711+K08711+K08711
Arginine and proline metabolism	ko00330	15 out of 920 1.6304347826087%	116 out of 11009 1.05368334998637%	0.0590071	1	Apse013G0020300;Apse_Un070G0000700;Apse003G0006200;Apse006G0055400;Apse011G0022200;Apse010G0020200;novel.2831;Apse010G0019000;Apse004G0241300;Apse001G0051800;Apse001G0233200;Apse001G0183200;novel.2002;Apse003G0213000;Apse007G0161600	K00128+K00128+K00128+K00128+K00294+K00472+K01426+K01581+K01583+K01611+K12251+K13427+K14085+K14455+K14455
Phenylpropanoid biosynthesis	ko00940	39 out of 920 4.23913043478261%	362 out of 11009 3.28821873012989%	0.0594102	1	Apse012G0178700;Apse012G0178800;Apse001G0184800;Apse006G0109500;Apse009G0195400;Apse013G0015600;Apse008G0004500;Apse009G0101700;Apse009G0101900;Apse002G0115100;Apse013G0030200;Apse003G0184800;Apse001G0177500;Apse001G0177900;Apse011G0164800;Apse012G0067300;Apse012G0067400;Apse012G0067900;Apse010G0004200;novel.3204;Apse012G0118000;Apse012G0118100;Apse005G0104400;Apse007G0114200;novel.2554;Apse002G0…	K00430+K00430+K00430+K00430+K00430+K00487+K01188+K01188+K01188+K01904+K05350+K05350+K06892+K06892+K06892+K06892+K06892+K06892+K09753+K09753+K10775+K10775+K10775+K10775+K10775+K13065+K13066+K13066+K22395+K22395+K22395+K22395+K22395+K23260+K23260+K23260+K23260+K23260+K23260
Fatty acid elongation	ko00062	9 out of 920 0.978260869565217%	60 out of 11009 0.545008629303297%	0.0599791	1	novel.1169;Apse001G0084000;Apse001G0084900;Apse001G0277300;Apse004G0075300;Apse005G0117700;Apse005G0120100;Apse008G0120900;Apse010G0040800	K10251+K15397+K15397+K15397+K15397+K15397+K15397+K15397+K15397
Glycerophospholipid metabolism	ko00564	20 out of 920 2.17391304347826%	171 out of 11009 1.5532745935144%	0.0781454	1	Apse008G0182700;Apse004G0151400;Apse008G0149800;novel.1312;Apse004G0236800;Apse004G0237400;Apse001G0213100;Apse009G0087900;novel.3584;Apse011G0101700;Apse003G0252200;Apse003G0116500;Apse013G0029000;Apse004G0094000;Apse004G0094100;Apse007G0145400;Apse009G0110000;Apse001G0199200;Apse009G0165800;Apse010G0160300	K00655+K00894+K00901+K00901+K00993+K00993+K01114+K01114+K01114+K01115+K01126+K01613+K08744+K13508+K13508+K13508+K13508+K16818+K16818+K25193
Galactose metabolism	ko00052	25 out of 920 2.71739130434783%	223 out of 11009 2.02561540557726%	0.0799678	1	Apse005G0087300;Apse002G0052700;Apse002G0052800;Apse002G0054700;Apse002G0055100;Apse_Un106G0002900;Apse_Un106G0003200;Apse002G0037200;Apse011G0064500;Apse_Un018G0000300;Apse_Un018G0002800;Apse007G0183500;Apse007G0183600;Apse007G0184500;novel.2620;Apse009G0126400;Apse001G0263800;Apse002G0038500;Apse004G0117900;Apse006G0054100;Apse010G0035800;novel.3968;Apse003G0025200;Apse012G0075700;novel.1082	K00844+K00850+K00850+K00850+K00850+K01193+K01193+K01193+K01784+K01785+K01785+K01785+K01785+K01785+K01785+K06617+K12309+K12309+K12309+K12309+K12309+K12447+K18819+K18819+K18819
Starch and sucrose metabolism	ko00500	47 out of 920 5.10869565217391%	460 out of 11009 4.17839949132528%	0.0854405	1	Apse008G0103200;Apse010G0134000;Apse011G0026600;novel.4047;novel.1974;novel.1979;Apse005G0087300;Apse001G0064600;Apse008G0087200;Apse009G0067000;novel.681;novel.1983;Apse012G0153600;Apse_Un103G0001100;Apse001G0289700;Apse001G0292700;Apse001G0293000;Apse001G0293200;Apse007G0059000;Apse009G0071000;novel.4254;Apse008G0047700;Apse011G0053000;Apse011G0060900;novel.1451;Apse008G0004500;Apse009G0101700;…	K00688+K00688+K00695+K00695+K00695+K00695+K00844+K00975+K00975+K00975+K00975+K00975+K01176+K01176+K01176+K01176+K01176+K01176+K01176+K01176+K01176+K01179+K01179+K01179+K01179+K01188+K01188+K01188+K01193+K01193+K01193+K01210+K01214+K01513+K05350+K05350+K13679+K16055+K19891+K19891+K19891+K19891+K19891+K19891+K19891+K19891+K19893
