# Supplementary material for: Transcriptomics Profiling of Acer pseudosieboldianum Molecular Mechanism against Freezing Stress
Source: Int J Mol Sci. 2022 Nov 24;23(23):14676. doi: 10.3390/ijms232314676 (PMC9737005; doi:10.3390/ijms232314676)
Supplement: Supplementary file 1 [file ijms-23-14676-s001.zip › ijms-1987053-supplementary/Supplementary Tables/Table S7 The top 20 KEGG enrichment pathways of DEGs in APCK vs APB.xlsx]

## Sheet: Sheet1
#KEGG_pathway	ko_id	Cluster_frequency	Genome_frequency	P-value	Corrected_P-value	GeneID	KEGG Orthology
Plant-pathogen interaction	ko04626	325 out of 2155 15.0812064965197%	1132 out of 11009 10.2824961395222%	7.52509e-12	1.02341e-09	Apse010G0034400;Apse010G0034600;Apse012G0111700;Apse001G0015700;Apse005G0131900;Apse006G0025100;Apse007G0013600;Apse010G0061200;Apse010G0061800;Apse010G0117100;Apse006G0056000;Apse007G0070300;Apse009G0218200;novel.430;novel.1254;novel.1255;novel.1282;novel.1552;novel.2302;novel.2759;novel.2997;Apse002G0259200;novel.2116;novel.3344;Apse012G0156700;Apse001G0259300;Apse002G0269200;Apse002G0269300;Ap…	K01373+K01373+K01373+K02183+K02183+K02183+K02183+K02183+K02183+K02183+K02358+K02358+K02358+K02358+K02358+K02358+K02358+K02358+K02358+K02358+K02358+K04079+K04079+K04079+K05391+K05391+K05391+K05391+K05391+K05391+K05391+K05391+K05391+K05391+K05391+K05391+K05391+K05391+K05391+K05391+K05391+K05391+K05391+K05391+K05391+K09487+K13412+K13412+K13413+K13413+K13413+K13413+K13413+K13413+K13416+K13416+K13416+…
MAPK signaling pathway - plant	ko04016	167 out of 2155 7.74941995359629%	539 out of 11009 4.89599418657462%	6.81732e-11	9.27156e-09	Apse001G0015700;Apse005G0131900;Apse006G0025100;Apse007G0013600;Apse010G0061200;Apse010G0061800;Apse010G0117100;Apse010G0014100;novel.2226;Apse013G0141200;Apse001G0099800;Apse001G0317300;Apse003G0154900;Apse004G0157300;Apse009G0163300;Apse013G0086800;Apse_Un125G0000400;Apse001G0068300;Apse001G0068400;Apse001G0187400;Apse002G0232900;Apse002G0282300;Apse002G0283600;Apse003G0177300;Apse003G0201500;A…	K02183+K02183+K02183+K02183+K02183+K02183+K02183+K03781+K03781+K13413+K13413+K13413+K13413+K13413+K13413+K13416+K13416+K13416+K13416+K13416+K13416+K13416+K13416+K13416+K13416+K13416+K13416+K13416+K13416+K13416+K13416+K13416+K13416+K13416+K13420+K13420+K13420+K13420+K13420+K13420+K13420+K13420+K13420+K13420+K13420+K13420+K13420+K13420+K13420+K13420+K13420+K13420+K13420+K13420+K13420+K13420+K13420+…
Galactose metabolism	ko00052	65 out of 2155 3.01624129930394%	223 out of 11009 2.02561540557726%	0.000339349	0.0461515	Apse005G0087300;Apse002G0052700;Apse002G0052800;Apse002G0052900;Apse002G0054700;Apse002G0055100;Apse005G0141800;Apse006G0098400;Apse010G0098600;Apse013G0149500;Apse013G0156400;Apse_Un106G0002900;Apse_Un106G0003200;Apse001G0024600;Apse001G0063600;Apse004G0014100;Apse004G0014200;Apse004G0015500;Apse005G0056400;Apse006G0017200;Apse011G0111700;novel.300;Apse011G0064500;Apse_Un018G0002800;Apse_Un018G0…	K00844+K00850+K00850+K00850+K00850+K00850+K00850+K00850+K00850+K01187+K01187+K01193+K01193+K01193+K01193+K01193+K01193+K01193+K01193+K01193+K01193+K01193+K01784+K01785+K01785+K01785+K01785+K06611+K06617+K07407+K07407+K12309+K12309+K12309+K12309+K12309+K12309+K12309+K12309+K12309+K12309+K12309+K12309+K12309+K12309+K12309+K12309+K12309+K12309+K12309+K12309+K12309+K12447+K12447+K12447+K12447+K12447+…
Starch and sucrose metabolism	ko00500	118 out of 2155 5.47563805104408%	460 out of 11009 4.17839949132528%	0.000686609	0.0933788	Apse003G0226300;Apse008G0103200;Apse009G0148900;Apse010G0134000;Apse_Un106G0002000;Apse005G0114500;Apse006G0005100;Apse011G0026600;novel.4164;novel.1918;novel.1974;novel.1979;novel.947;novel.1578;novel.2984;Apse001G0129400;Apse010G0178500;Apse003G0243700;Apse003G0244100;Apse013G0023900;Apse005G0087300;Apse007G0141600;novel.991;novel.1547;novel.2859;Apse001G0064600;Apse008G0087200;Apse009G0067000;…	K00688+K00688+K00688+K00688+K00695+K00695+K00695+K00695+K00695+K00695+K00695+K00695+K00695+K00695+K00695+K00696+K00696+K00700+K00700+K00703+K00844+K00847+K00847+K00847+K00847+K00975+K00975+K00975+K00975+K01087+K01087+K01087+K01087+K01087+K01176+K01176+K01176+K01176+K01176+K01176+K01176+K01176+K01176+K01176+K01176+K01176+K01176+K01176+K01176+K01176+K01177+K01177+K01177+K01179+K01179+K01179+K01179+…
Biosynthesis of secondary metabolites	ko01110	578 out of 2155 26.8213457076566%	2662 out of 11009 24.1802161867563%	0.000844615	0.114868	Apse007G0106400;Apse007G0134100;Apse007G0134200;Apse007G0134600;novel.2535;novel.2561;Apse008G0014500;Apse011G0113900;Apse002G0039500;Apse006G0072600;Apse011G0172200;Apse004G0268200;Apse009G0221700;Apse013G0143100;Apse002G0114600;Apse002G0228200;novel.3216;Apse001G0064300;Apse003G0046100;Apse003G0105900;Apse003G0106100;Apse003G0107700;Apse003G0107900;Apse012G0101100;Apse005G0082000;Apse006G011230…	K00002+K00002+K00002+K00002+K00002+K00002+K00006+K00016+K00021+K00030+K00030+K00033+K00036+K00053+K00058+K00058+K00058+K00059+K00059+K00059+K00059+K00059+K00059+K00059+K00106+K00121+K00128+K00128+K00134+K00161+K00162+K00166+K00218+K00218+K00222+K00227+K00228+K00231+K00232+K00232+K00232+K00232+K00232+K00232+K00234+K00235+K00276+K00276+K00276+K00281+K00430+K00430+K00430+K00430+K00430+K00430+K00430+…
ABC transporters	ko02010	49 out of 2155 2.2737819025522%	165 out of 11009 1.49877373058407%	0.00111275	0.151334	Apse011G0037700;Apse013G0047600;Apse013G0047700;Apse013G0047900;Apse013G0050900;Apse013G0098500;Apse013G0099000;Apse013G0099300;Apse013G0099500;Apse013G0099900;Apse013G0100100;Apse004G0085700;Apse005G0136800;Apse007G0109100;Apse007G0130200;Apse007G0166600;Apse009G0128100;Apse013G0128300;Apse013G0128600;Apse002G0041700;Apse004G0001700;Apse004G0002100;Apse007G0069800;Apse013G0052700;Apse002G0265600…	K05643+K05658+K05658+K05658+K05658+K05658+K05658+K05658+K05658+K05658+K05658+K05658+K05658+K05658+K05658+K05658+K05658+K05665+K05665+K05665+K05665+K05665+K05665+K05666+K05666+K05666+K05666+K05666+K05666+K05666+K05666+K05666+K05681+K05681+K05681+K05681+K05681+K05681+K05681+K05681+K05681+K05681+K08711+K08711+K08711+K08711+K08711+K08711+K08711
Glucosinolate biosynthesis	ko00966	11 out of 2155 0.510440835266821%	22 out of 11009 0.199836497411209%	0.00130594	0.177608	Apse004G0177800;Apse010G0083100;Apse001G0109000;Apse010G0030100;Apse010G0030200;Apse010G0030300;Apse010G0030400;novel.3232;novel.3233;Apse008G0068900;Apse008G0069000	K00826+K00826+K01703+K11818+K11818+K11818+K11818+K11818+K11818+K11820+K11820
Monoterpenoid biosynthesis	ko00902	17 out of 2155 0.788863109048724%	42 out of 11009 0.381506040512308%	0.00144821	0.196956	Apse002G0074400;Apse004G0044000;Apse004G0044100;novel.1752;novel.1754;novel.1755;novel.1814;Apse009G0191700;Apse009G0191800;Apse002G0043100;Apse006G0089300;Apse006G0089500;Apse006G0089600;Apse006G0089700;novel.2318;Apse011G0103600;Apse011G0104300	K15095+K15095+K15095+K15095+K15095+K15095+K15095+K18108+K18108+K23232+K23232+K23232+K23232+K23232+K23232+K23810+K23810
Brassinosteroid biosynthesis	ko00905	11 out of 2155 0.510440835266821%	24 out of 11009 0.218003451721319%	0.00314346	0.42751	Apse006G0043600;Apse012G0192800;Apse010G0027900;Apse007G0142900;Apse012G0087700;Apse006G0053800;Apse010G0045800;Apse010G0045900;novel.3247;Apse002G0019100;Apse005G0109900	K09587+K09588+K09588+K09591+K09591+K12637+K15639+K15639+K15639+K20623+K20623
RNA polymerase	ko03020	46 out of 2155 2.13457076566125%	160 out of 11009 1.45335634480879%	0.00315152	0.428607	novel.541;Apse001G0193400;Apse002G0295100;Apse006G0105900;novel.3994;novel.4029;novel.4061;novel.4237;novel.4253;novel.559;novel.637;novel.763;novel.800;novel.944;novel.963;novel.1126;novel.1154;novel.1230;novel.1316;novel.1345;novel.1475;novel.1476;novel.1482;novel.1650;novel.1750;novel.2668;novel.2852;novel.2941;novel.3474;Apse013G0058200;Apse007G0004800;Apse005G0079700;Apse012G0068300;Apse001G…	K03000+K03006+K03006+K03006+K03006+K03006+K03006+K03006+K03006+K03006+K03006+K03006+K03006+K03006+K03006+K03006+K03006+K03006+K03006+K03006+K03006+K03006+K03006+K03006+K03006+K03006+K03006+K03006+K03006+K03010+K03012+K03013+K03013+K03014+K03014+K03015+K03018+K03018+K03019+K03021+K03024+K03024+K03025+K03025+K03043+K03046
Glycosphingolipid biosynthesis - ganglio series	ko00604	21 out of 2155 0.974477958236659%	62 out of 11009 0.563175583613407%	0.00560533	0.762325	Apse_Un106G0000900;Apse_Un106G0001700;Apse_Un106G0002300;Apse001G0236400;Apse001G0263800;Apse002G0036500;Apse002G0038500;Apse002G0208500;Apse003G0258500;Apse004G0117900;Apse004G0145300;Apse005G0056300;Apse005G0097400;Apse006G0116000;Apse006G0163100;Apse008G0137100;Apse008G0138900;Apse010G0035800;Apse010G0045700;Apse011G0095000;novel.528	K12309+K12309+K12309+K12309+K12309+K12309+K12309+K12309+K12309+K12309+K12309+K12309+K12309+K12309+K12309+K12309+K12309+K12309+K12309+K12309+K12309
Phenylpropanoid biosynthesis	ko00940	89 out of 2155 4.12993039443155%	362 out of 11009 3.28821873012989%	0.0100794	1	Apse012G0178700;Apse012G0178800;Apse013G0024800;Apse001G0184800;Apse001G0184900;Apse002G0130000;Apse005G0177400;Apse006G0009800;Apse006G0052800;Apse006G0109500;Apse007G0118200;Apse007G0165500;Apse009G0161400;Apse009G0195400;Apse010G0021800;Apse013G0015600;Apse004G0203600;Apse005G0092700;Apse008G0004500;Apse008G0095800;Apse009G0101700;Apse009G0101900;Apse001G0254500;Apse002G0115100;Apse_Un102G0003…	K00430+K00430+K00430+K00430+K00430+K00430+K00430+K00430+K00430+K00430+K00430+K00430+K00430+K00430+K00430+K00487+K00588+K00588+K01188+K01188+K01188+K01188+K01904+K01904+K05349+K05349+K05349+K05350+K05350+K05350+K06892+K06892+K06892+K06892+K06892+K06892+K09753+K09753+K09753+K09753+K09753+K09755+K10775+K10775+K10775+K10775+K10775+K10775+K10775+K12356+K13065+K13065+K13065+K13065+K13065+K13065+K13065+…
Cyanoamino acid metabolism	ko00460	26 out of 2155 1.20649651972158%	87 out of 11009 0.790262512489781%	0.0137078	1	Apse013G0137500;Apse005G0138700;novel.2166;novel.2167;novel.3282;Apse008G0004500;Apse008G0095800;Apse009G0101700;Apse009G0101900;Apse_Un102G0003700;Apse_Un102G0003800;Apse003G0116400;Apse013G0029700;Apse013G0030200;Apse003G0184800;Apse006G0032000;Apse006G0092800;Apse006G0105800;Apse006G0106200;Apse006G0106400;Apse013G0098700;Apse006G0031500;Apse006G0031800;Apse003G0067100;Apse003G0067300;Apse008G…	K00600+K00600+K00600+K00600+K00600+K01188+K01188+K01188+K01188+K05349+K05349+K05349+K05350+K05350+K05350+K13033+K16266+K16266+K16266+K16266+K20802+K20802+K20802+K22706+K22706+K22706
Isoflavonoid biosynthesis	ko00943	28 out of 2155 1.29930394431555%	98 out of 11009 0.890180761195386%	0.0199971	1	Apse001G0010500;Apse001G0066500;Apse001G0066700;Apse004G0208500;Apse004G0209600;Apse004G0209900;Apse004G0232800;Apse004G0232900;Apse005G0162500;Apse008G0117600;Apse010G0059700;Apse012G0077800;Apse006G0014000;Apse006G0014100;Apse006G0014400;Apse006G0014600;Apse006G0014700;Apse010G0070800;Apse010G0071100;novel.2225;novel.2229;Apse003G0058400;Apse003G0058600;Apse009G0186800;novel.3112;novel.3115;Aps…	K13258+K13258+K13258+K13258+K13258+K13258+K13258+K13258+K13258+K13258+K13258+K13258+K13260+K13260+K13260+K13260+K13260+K13260+K13260+K13260+K13260+K13264+K13264+K13264+K13264+K13264+K25075+K25075
Glutathione metabolism	ko00480	45 out of 2155 2.08816705336427%	176 out of 11009 1.59869197928967%	0.0300175	1	Apse004G0268200;Apse009G0221700;Apse013G0069900;novel.864;novel.93;novel.3678;Apse005G0163400;Apse007G0177100;Apse010G0102400;novel.972;novel.973;Apse013G0012300;Apse001G0098100;Apse001G0098200;Apse001G0098300;Apse001G0098500;Apse001G0098600;Apse001G0198200;Apse001G0299300;Apse001G0299400;Apse003G0060500;Apse003G0189900;Apse003G0190000;Apse007G0137900;Apse007G0138000;Apse007G0138100;Apse007G01382…	K00033+K00036+K00432+K00432+K00432+K00432+K00434+K00434+K00434+K00797+K00797+K00799+K00799+K00799+K00799+K00799+K00799+K00799+K00799+K00799+K00799+K00799+K00799+K00799+K00799+K00799+K00799+K00799+K00799+K00799+K00799+K00799+K00799+K00799+K00799+K00799+K00799+K00799+K00799+K00799+K01256+K01581+K21888+K22596+K22596
Other glycan degradation	ko00511	29 out of 2155 1.34570765661253%	108 out of 11009 0.981015532745935%	0.0401734	1	Apse006G0062900;Apse002G0008800;Apse004G0061900;Apse008G0016100;Apse009G0131400;Apse011G0140600;Apse012G0046900;Apse_Un106G0000900;Apse_Un106G0001700;Apse_Un106G0002300;Apse001G0236400;Apse001G0263800;Apse002G0036500;Apse002G0038500;Apse002G0208500;Apse003G0258500;Apse004G0117900;Apse004G0145300;Apse005G0056300;Apse005G0097400;Apse006G0116000;Apse006G0163100;Apse008G0137100;Apse008G0138900;Apse01…	K01191+K01206+K01206+K01206+K01206+K01206+K01206+K12309+K12309+K12309+K12309+K12309+K12309+K12309+K12309+K12309+K12309+K12309+K12309+K12309+K12309+K12309+K12309+K12309+K12309+K12309+K12309+K12309+K17108
2-Oxocarboxylic acid metabolism	ko01210	25 out of 2155 1.16009280742459%	93 out of 11009 0.844763375420111%	0.0531837	1	Apse006G0072600;Apse011G0172200;Apse013G0143100;Apse005G0170400;Apse004G0177800;Apse010G0083100;Apse007G0075100;Apse013G0091300;Apse013G0091900;Apse003G0238900;Apse003G0239000;Apse009G0198600;novel.3217;Apse001G0109000;Apse010G0030100;Apse010G0030200;Apse010G0030300;Apse010G0030400;novel.3232;novel.3233;Apse008G0068900;Apse008G0069000;Apse005G0077800;Apse003G0213000;Apse007G0161600	K00030+K00030+K00053+K00811+K00826+K00826+K01649+K01653+K01653+K01681+K01681+K01681+K01681+K01703+K11818+K11818+K11818+K11818+K11818+K11818+K11820+K11820+K14454+K14455+K14455
Zeatin biosynthesis	ko00908	24 out of 2155 1.11368909512761%	91 out of 11009 0.826596421110001%	0.0693387	1	Apse005G0122900;Apse008G0015800;Apse010G0036100;Apse002G0174300;Apse002G0251000;Apse001G0059600;Apse011G0150500;Apse012G0161400;Apse012G0161500;Apse012G0161600;novel.3839;Apse007G0102400;Apse007G0102600;Apse007G0102700;Apse007G0102900;Apse007G0103000;Apse007G0103300;Apse007G0103400;Apse008G0030800;Apse009G0071900;Apse001G0084200;Apse007G0139300;Apse010G0105100;novel.1176	K00279+K00279+K00279+K10717+K10717+K10760+K10760+K13493+K13493+K13493+K13493+K13496+K13496+K13496+K13496+K13496+K13496+K13496+K13496+K13496+K23452+K23452+K23452+K23452
Arachidonic acid metabolism	ko00590	15 out of 2155 0.696055684454756%	52 out of 11009 0.472340812062858%	0.0696742	1	Apse013G0069900;novel.864;novel.93;novel.3678;Apse005G0093200;Apse011G0084400;Apse011G0086700;Apse013G0052800;Apse001G0031400;Apse002G0105200;Apse004G0107900;Apse004G0108000;Apse004G0108200;Apse004G0108300;Apse004G0109000	K00432+K00432+K00432+K00432+K01047+K05309+K05309+K08726+K08726+K08726+K08726+K08726+K08726+K08726+K08726
Sphingolipid metabolism	ko00600	28 out of 2155 1.29930394431555%	109 out of 11009 0.99009900990099%	0.0707554	1	Apse002G0134700;Apse008G0179800;Apse008G0180400;Apse_Un106G0000900;Apse_Un106G0001700;Apse_Un106G0002300;Apse001G0236400;Apse001G0263800;Apse002G0036500;Apse002G0038500;Apse002G0208500;Apse003G0258500;Apse004G0117900;Apse004G0145300;Apse005G0056300;Apse005G0097400;Apse006G0116000;Apse006G0163100;Apse008G0137100;Apse008G0138900;Apse010G0035800;Apse010G0045700;Apse011G0095000;novel.528;Apse010G0016…	K04711+K07407+K07407+K12309+K12309+K12309+K12309+K12309+K12309+K12309+K12309+K12309+K12309+K12309+K12309+K12309+K12309+K12309+K12309+K12309+K12309+K12309+K12309+K12309+K12349+K12349+K12349+K17108
