# Supplementary material for: Transcriptomics Profiling of Acer pseudosieboldianum Molecular Mechanism against Freezing Stress
Source: Int J Mol Sci. 2022 Nov 24;23(23):14676. doi: 10.3390/ijms232314676 (PMC9737005; doi:10.3390/ijms232314676)
Supplement: Supplementary file 1 [file ijms-23-14676-s001.zip › ijms-1987053-supplementary/Supplementary Tables/Table S8 The top 20 KEGG enrichment pathways of DEGs in APCK vs APC.xlsx]

## Sheet: Sheet1
#KEGG_pathway	ko_id	Cluster_frequency	Genome_frequency	P-value	Corrected_P-value	GeneID	KEGG Orthology
MAPK signaling pathway - plant	ko04016	124 out of 1818 6.82068206820682%	539 out of 11009 4.89599418657462%	4.04007e-05	0.0054137	Apse010G0061200;Apse010G0061800;Apse002G0243700;novel.2226;novel.2327;Apse004G0157300;Apse012G0124900;Apse013G0086800;Apse013G0090200;Apse_Un125G0000400;Apse001G0124600;Apse001G0187400;Apse002G0232900;Apse002G0282200;Apse002G0284200;Apse003G0147500;Apse003G0177300;Apse003G0201500;Apse004G0027700;Apse006G0016200;Apse008G0027400;Apse009G0176300;Apse010G0128700;Apse011G0108600;novel.832;Apse013G0105…	K02183+K02183+K03781+K03781+K03781+K13413+K13416+K13416+K13416+K13416+K13416+K13416+K13416+K13416+K13416+K13416+K13416+K13416+K13416+K13416+K13416+K13416+K13416+K13416+K13416+K13420+K13420+K13420+K13420+K13420+K13420+K13420+K13420+K13420+K13420+K13420+K13420+K13420+K13420+K13420+K13420+K13422+K13422+K13422+K13422+K13422+K13422+K13422+K13424+K13424+K13424+K13425+K13425+K13425+K13426+K13426+K13426+…
Biosynthesis of secondary metabolites	ko01110	505 out of 1818 27.7777777777778%	2662 out of 11009 24.1802161867563%	6.00843e-05	0.00805129	Apse007G0134100;Apse007G0134500;novel.2535;novel.2561;Apse001G0214500;Apse012G0167700;Apse002G0194200;novel.2214;Apse012G0109000;Apse011G0113900;Apse002G0114600;Apse002G0228200;Apse001G0064300;Apse003G0105900;Apse003G0106100;Apse003G0107700;Apse012G0101100;Apse004G0195800;Apse006G0138000;Apse002G0290900;Apse013G0020300;Apse006G0055400;Apse006G0115600;novel.910;Apse008G0143900;novel.3342;Apse011G0…	K00002+K00002+K00002+K00002+K00003+K00006+K00006+K00006+K00013+K00016+K00058+K00058+K00059+K00059+K00059+K00059+K00059+K00083+K00083+K00088+K00128+K00128+K00128+K00128+K00133+K00134+K00161+K00218+K00218+K00222+K00232+K00232+K00232+K00232+K00234+K00276+K00276+K00276+K00281+K00430+K00430+K00430+K00430+K00430+K00430+K00430+K00430+K00454+K00475+K00487+K00487+K00511+K00511+K00549+K00549+K00588+K00615+…
Plant-pathogen interaction	ko04626	232 out of 1818 12.7612761276128%	1132 out of 11009 10.2824961395222%	0.000117778	0.0157822	Apse010G0034400;Apse010G0061200;Apse010G0061800;novel.4349;novel.2110;novel.1255;novel.1552;novel.2581;novel.2759;novel.3100;novel.3118;Apse002G0125100;Apse002G0185100;Apse002G0259200;Apse011G0050000;novel.2116;novel.3344;novel.1875;Apse001G0259300;Apse002G0269200;Apse002G0269300;Apse002G0269400;Apse002G0271100;Apse003G0180700;Apse004G0066300;Apse009G0028100;Apse010G0051200;Apse011G0096500;Apse00…	K01373+K02183+K02183+K02358+K02358+K02358+K02358+K02358+K02358+K02358+K02358+K04079+K04079+K04079+K04079+K04079+K04079+K04368+K05391+K05391+K05391+K05391+K05391+K05391+K05391+K05391+K05391+K05391+K09487+K09487+K09487+K09487+K13412+K13412+K13412+K13412+K13412+K13413+K13416+K13416+K13416+K13416+K13416+K13416+K13416+K13416+K13416+K13416+K13416+K13416+K13416+K13416+K13416+K13416+K13416+K13416+K13416+…
Protein processing in endoplasmic reticulum	ko04141	102 out of 1818 5.61056105610561%	442 out of 11009 4.01489690253429%	0.000171003	0.0229144	Apse012G0153500;Apse001G0111200;Apse011G0109600;Apse001G0080400;Apse003G0071600;Apse003G0071700;Apse003G0079600;Apse002G0289100;Apse004G0262500;Apse006G0065600;Apse011G0126700;Apse011G0126800;Apse011G0127600;Apse011G0127700;Apse012G0143600;Apse012G0145300;Apse012G0145400;Apse012G0145600;Apse001G0282400;Apse004G0071000;Apse005G0000900;Apse008G0063300;novel.4160;novel.3268;Apse002G0034900;Apse003G0…	K01230+K01230+K01230+K01456+K01456+K01456+K01456+K03094+K03094+K03094+K03094+K03094+K03094+K03094+K03283+K03283+K03283+K03283+K03283+K03283+K03283+K03283+K03283+K03283+K03347+K03347+K03347+K04079+K04079+K04079+K04079+K04079+K04079+K04374+K04523+K04554+K07953+K08057+K08288+K09487+K09487+K09487+K09487+K09490+K09490+K09490+K09580+K09580+K09580+K09584+K10661+K10661+K10666+K10956+K12669+K12670+K13525+…
Isoflavonoid biosynthesis	ko00943	28 out of 1818 1.54015401540154%	98 out of 11009 0.890180761195386%	0.00187182	0.250824	Apse001G0010500;Apse001G0066500;Apse001G0066600;Apse001G0066700;Apse004G0208500;Apse004G0208800;Apse004G0209900;Apse004G0210100;Apse004G0210500;Apse010G0059700;Apse010G0059800;Apse006G0014000;Apse006G0014100;Apse006G0014700;Apse006G0014900;Apse006G0033200;Apse010G0070800;Apse010G0071400;Apse010G0071600;Apse010G0072000;novel.2224;novel.2225;Apse003G0058400;Apse003G0058600;Apse008G0007600;novel.311…	K13258+K13258+K13258+K13258+K13258+K13258+K13258+K13258+K13258+K13258+K13258+K13260+K13260+K13260+K13260+K13260+K13260+K13260+K13260+K13260+K13260+K13260+K13264+K13264+K13264+K13264+K23179+K25075
Glucosinolate biosynthesis	ko00966	9 out of 1818 0.495049504950495%	22 out of 11009 0.199836497411209%	0.00571051	0.765208	Apse010G0083100;Apse010G0030100;Apse010G0030300;Apse010G0030400;Apse010G0030500;Apse010G0030600;novel.3232;novel.3233;Apse011G0023000	K00826+K11818+K11818+K11818+K11818+K11818+K11818+K11818+K11820
Monoterpenoid biosynthesis	ko00902	14 out of 1818 0.77007700770077%	42 out of 11009 0.381506040512308%	0.00575252	0.770838	Apse002G0074400;Apse004G0043600;Apse004G0043700;Apse004G0043800;Apse004G0044100;Apse004G0044300;novel.1751;novel.1754;novel.1755;novel.1814;Apse009G0191700;Apse009G0191800;Apse006G0089700;Apse011G0104200	K15095+K15095+K15095+K15095+K15095+K15095+K15095+K15095+K15095+K15095+K18108+K18108+K23232+K23810
Amino sugar and nucleotide sugar metabolism	ko00520	62 out of 1818 3.41034103410341%	281 out of 11009 2.55245708057044%	0.00860656	1	Apse011G0175300;Apse005G0064000;Apse001G0208600;Apse002G0054800;Apse005G0087300;Apse004G0035400;Apse007G0141600;novel.2859;Apse001G0064600;Apse001G0124400;Apse002G0291800;Apse008G0087200;Apse008G0136400;Apse009G0071600;novel.681;Apse013G0035100;Apse001G0035300;Apse001G0143700;Apse001G0143800;Apse001G0216500;Apse001G0265700;Apse001G0298900;Apse002G0265200;Apse003G0029100;Apse003G0054100;Apse004G00…	K00012+K00326+K00621+K00844+K00844+K00847+K00847+K00847+K00975+K00975+K00975+K00975+K00975+K00975+K00975+K01183+K01183+K01183+K01183+K01183+K01183+K01183+K01183+K01183+K01183+K01183+K01183+K01183+K01183+K01183+K01183+K01183+K01183+K01183+K01183+K01183+K01183+K01183+K01183+K01183+K01183+K01183+K01183+K01784+K10046+K12446+K12447+K12447+K12447+K12447+K13379+K13648+K13648+K15920+K15920+K16190+K16190+…
Lipoic acid metabolism	ko00785	3 out of 1818 0.165016501650165%	4 out of 11009 0.0363339086202198%	0.0157638	1	Apse009G0182500;Apse010G0050600;Apse001G0187100	K03644+K03801+K23735
Phenylalanine metabolism	ko00360	28 out of 1818 1.54015401540154%	115 out of 11009 1.04459987283132%	0.0193666	1	Apse011G0005900;Apse011G0109000;novel.73;Apse005G0170400;Apse003G0166000;Apse009G0173100;Apse004G0255100;Apse004G0255200;Apse004G0256200;novel.2831;Apse012G0137100;Apse012G0137200;Apse001G0284500;Apse001G0300400;Apse001G0302100;Apse005G0037200;Apse012G0118000;Apse012G0118100;Apse012G0118500;Apse001G0258600;Apse005G0104400;Apse007G0114200;novel.3793;novel.2554;novel.3032;Apse005G0077800;Apse003G02…	K00276+K00276+K00276+K00811+K00815+K00815+K01426+K01426+K01426+K01426+K01593+K01593+K01593+K01593+K01593+K07253+K10775+K10775+K10775+K10775+K10775+K10775+K10775+K10775+K10775+K14454+K14455+K14455
Ether lipid metabolism	ko00565	12 out of 1818 0.66006600660066%	40 out of 11009 0.363339086202198%	0.024253	1	Apse004G0236800;Apse004G0237500;Apse008G0109800;Apse001G0213100;Apse009G0087900;novel.3584;Apse005G0060600;Apse006G0068300;Apse006G0068500;Apse011G0101700;Apse006G0152000;novel.1745	K00993+K00993+K00993+K01114+K01114+K01114+K01115+K01115+K01115+K01115+K06123+K13510
Benzoxazinoid biosynthesis	ko00402	6 out of 1818 0.33003300330033%	15 out of 11009 0.136252157325824%	0.0261777	1	Apse001G0298400;Apse013G0054300;Apse001G0094900;Apse001G0095100;Apse002G0002100;Apse008G0141200	K13227+K13229+K13229+K13229+K13229+K13229
Glycerophospholipid metabolism	ko00564	38 out of 1818 2.09020902090209%	171 out of 11009 1.5532745935144%	0.0306801	1	Apse012G0167700;Apse002G0194200;novel.2214;Apse_Un048G0001600;Apse012G0101200;Apse012G0101500;Apse005G0064600;Apse003G0193300;Apse008G0149800;novel.1312;novel.1700;Apse004G0236800;Apse004G0237500;Apse008G0109800;Apse001G0213100;Apse009G0087900;novel.3584;Apse005G0060600;Apse006G0068300;Apse006G0068500;Apse011G0101700;Apse003G0252200;Apse001G0189400;Apse003G0116500;Apse006G0152000;Apse008G0164600;…	K00006+K00006+K00006+K00655+K00655+K00655+K00894+K00901+K00901+K00901+K00901+K00993+K00993+K00993+K01114+K01114+K01114+K01115+K01115+K01115+K01115+K01126+K01613+K01613+K06123+K08730+K08744+K13508+K13508+K13510+K13511+K13513+K14156+K16818+K16818+K18696+K18696+K25193
Galactose metabolism	ko00052	47 out of 1818 2.58525852585259%	223 out of 11009 2.02561540557726%	0.0420993	1	Apse002G0054800;Apse005G0087300;Apse002G0052700;Apse002G0052800;Apse002G0054700;Apse002G0055000;Apse002G0062300;Apse005G0090200;Apse009G0141600;Apse010G0098600;Apse013G0149500;Apse_Un106G0002900;Apse001G0063600;Apse004G0014100;Apse011G0111700;novel.300;Apse011G0064500;Apse_Un018G0000300;Apse_Un018G0001600;Apse_Un018G0004200;Apse007G0183600;Apse007G0184500;Apse011G0088900;novel.4317;Apse002G020540…	K00844+K00844+K00850+K00850+K00850+K00850+K00850+K00850+K00850+K00850+K01187+K01193+K01193+K01193+K01193+K01193+K01784+K01785+K01785+K01785+K01785+K01785+K01785+K01785+K06617+K06617+K06617+K12309+K12309+K12309+K12309+K12309+K12309+K12309+K12309+K12309+K12309+K12447+K12447+K12447+K12447+K18819+K18819+K18819+K18819+K18819+K18819
Biosynthesis of unsaturated fatty acids	ko01040	11 out of 1818 0.605060506050605%	39 out of 11009 0.354255609047143%	0.0464281	1	Apse_Un018G0000900;Apse007G0183100;Apse007G0184000;Apse007G0184900;Apse003G0024200;Apse003G0024300;Apse010G0138000;Apse004G0171200;Apse009G0028700;novel.1169;Apse007G0125800	K00232+K00232+K00232+K00232+K03921+K03921+K03921+K07513+K10246+K10251+K10258
Ubiquitin mediated proteolysis	ko04120	57 out of 1818 3.13531353135314%	282 out of 11009 2.5615405577255%	0.0560263	1	Apse002G0289100;Apse004G0262500;Apse006G0065600;Apse011G0126700;Apse011G0126800;Apse011G0127600;Apse011G0127700;Apse002G0034900;Apse003G0029700;Apse004G0129400;Apse002G0241900;Apse009G0099700;novel.4173;Apse004G0067700;Apse009G0068500;Apse009G0217400;Apse002G0004000;Apse001G0196100;Apse001G0102400;Apse003G0217800;Apse003G0217900;Apse003G0218200;Apse003G0218600;Apse003G0218700;Apse003G0219100;Apse…	K03094+K03094+K03094+K03094+K03094+K03094+K03094+K03347+K03347+K03347+K03363+K03363+K03363+K04506+K04506+K04506+K04554+K06688+K08770+K08770+K08770+K08770+K08770+K08770+K08770+K08770+K08770+K08770+K08770+K08770+K10143+K10260+K10260+K10260+K10260+K10260+K10260+K10260+K10260+K10260+K10260+K10260+K10260+K10260+K10260+K10581+K10598+K10610+K10610+K10614+K10615+K10615+K10615+K10615+K10686+K10686+K12456
Phenylalanine, tyrosine and tryptophan biosynthesis	ko00400	22 out of 1818 1.21012101210121%	98 out of 11009 0.890180761195386%	0.0769959	1	Apse005G0170400;Apse003G0166000;Apse009G0173100;Apse010G0148700;Apse009G0106400;Apse009G0227300;Apse009G0229000;Apse006G0104900;Apse012G0193900;Apse_Un102G0000800;Apse_Un102G0000900;Apse012G0094100;Apse005G0173700;Apse013G0023100;Apse013G0023200;Apse001G0243500;Apse007G0037700;Apse003G0059900;Apse005G0077800;Apse003G0213000;Apse007G0161600;Apse012G0181900	K00811+K00815+K00815+K00891+K01609+K01609+K01609+K01626+K01657+K01657+K01657+K01695+K01850+K05359+K05359+K05359+K06001+K13832+K14454+K14455+K14455+K15227
Alanine, aspartate and glutamate metabolism	ko00250	18 out of 1818 0.99009900990099%	78 out of 11009 0.708511218094287%	0.0827568	1	Apse009G0121700;Apse011G0022200;Apse004G0242300;Apse005G0170400;Apse013G0006500;Apse013G0006600;Apse013G0006800;Apse013G0130600;Apse001G0207300;Apse008G0140800;Apse008G0140900;Apse012G0164300;Apse001G0054700;Apse001G0269900;Apse010G0069800;Apse005G0077800;Apse003G0213000;Apse007G0161600	K00278+K00294+K00764+K00811+K00827+K00827+K00827+K00827+K00830+K01580+K01580+K01756+K01915+K01955+K13051+K14454+K14455+K14455
Circadian rhythm - plant	ko04712	25 out of 1818 1.37513751375138%	115 out of 11009 1.04459987283132%	0.0854231	1	Apse012G0127600;Apse001G0120000;Apse004G0016600;Apse006G0117900;Apse008G0013000;Apse002G0248000;Apse008G0143300;Apse001G0020300;Apse006G0021100;Apse001G0273300;Apse012G0004600;Apse002G0259500;Apse004G0078400;Apse007G0176400;Apse001G0319400;Apse006G0057200;Apse007G0033700;Apse008G0029700;Apse008G0082900;Apse009G0025300;Apse011G0040100;Apse013G0076000;Apse007G0013500;Apse011G0057700;Apse001G0001100	K00660+K00660+K00660+K00660+K03097+K10143+K12116+K12121+K12126+K12129+K12130+K12133+K12133+K12133+K12135+K12135+K12135+K16221+K16221+K16221+K16221+K16222+K16222+K16240+K16241
Glycosylphosphatidylinositol (GPI)-anchor biosynthesis	ko00563	13 out of 1818 0.715071507150715%	53 out of 11009 0.481424289217913%	0.0868057	1	Apse010G0013800;Apse012G0119000;Apse006G0046100;Apse009G0114000;novel.3559;Apse007G0165700;Apse008G0069100;Apse010G0026800;Apse012G0048700;novel.2974;Apse009G0065700;Apse009G0075300;Apse002G0000200	K03434+K03857+K03857+K03857+K03857+K03860+K03860+K03860+K05291+K05291+K05292+K07541+K23362
