# Supplementary material for: Transcriptomics Profiling of Acer pseudosieboldianum Molecular Mechanism against Freezing Stress
Source: Int J Mol Sci. 2022 Nov 24;23(23):14676. doi: 10.3390/ijms232314676 (PMC9737005; doi:10.3390/ijms232314676)
Supplement: Supplementary file 1 [file ijms-23-14676-s001.zip › ijms-1987053-supplementary/Supplementary Tables/Table S9 The top 20 KEGG enrichment pathways of DEGs in APCK vs APD.xlsx]

## Sheet: Sheet1
#KEGG_pathway	ko_id	Cluster_frequency	Genome_frequency	P-value	Corrected_P-value	GeneID	KEGG Orthology
Plant-pathogen interaction	ko04626	206 out of 1197 17.2096908939014%	1132 out of 11009 10.2824961395222%	6.83964e-12	9.23351e-10	Apse010G0034400;Apse010G0034500;Apse010G0034600;Apse006G0025100;Apse010G0061200;Apse010G0061800;Apse010G0117100;novel.3778;novel.2110;novel.1255;novel.1438;novel.1552;novel.3118;Apse002G0125100;Apse002G0185100;Apse002G0185200;Apse002G0259200;Apse004G0185500;Apse005G0088600;Apse001G0259000;Apse001G0259300;Apse002G0269200;Apse002G0269300;Apse002G0269400;Apse002G0271400;Apse002G0272500;Apse006G00351…	K01373+K01373+K01373+K02183+K02183+K02183+K02183+K02358+K02358+K02358+K02358+K02358+K02358+K04079+K04079+K04079+K04079+K04079+K04368+K05391+K05391+K05391+K05391+K05391+K05391+K05391+K05391+K05391+K05391+K09487+K13412+K13413+K13416+K13416+K13416+K13416+K13416+K13416+K13416+K13416+K13416+K13416+K13416+K13416+K13416+K13416+K13416+K13420+K13420+K13420+K13420+K13420+K13420+K13420+K13420+K13420+K13420+…
MAPK signaling pathway - plant	ko04016	103 out of 1197 8.60484544695071%	539 out of 11009 4.89599418657462%	4.52013e-09	6.10217e-07	Apse006G0025100;Apse010G0061200;Apse010G0061800;Apse010G0117100;novel.2327;Apse013G0141200;Apse013G0011100;Apse_Un125G0000400;Apse001G0068400;Apse001G0187400;Apse002G0232900;Apse002G0282200;Apse002G0283600;Apse002G0284200;Apse003G0147500;Apse004G0027700;Apse006G0016200;Apse009G0245600;Apse010G0128700;Apse011G0081500;novel.832;Apse001G0068600;Apse001G0187600;Apse002G0206500;Apse006G0122800;Apse007…	K02183+K02183+K02183+K02183+K03781+K13413+K13416+K13416+K13416+K13416+K13416+K13416+K13416+K13416+K13416+K13416+K13416+K13416+K13416+K13416+K13416+K13420+K13420+K13420+K13420+K13420+K13420+K13420+K13420+K13420+K13420+K13420+K13420+K13420+K13420+K13420+K13420+K13420+K13420+K13420+K13420+K13422+K13422+K13422+K13422+K13422+K13422+K13424+K13424+K13424+K13424+K13425+K13425+K13425+K13425+K13425+K13425+…
Zeatin biosynthesis	ko00908	23 out of 1197 1.92147034252297%	91 out of 11009 0.826596421110001%	8.03182e-05	0.010843	Apse002G0195600;Apse005G0122900;Apse008G0015800;Apse010G0036100;Apse002G0174300;Apse002G0251000;Apse001G0059600;Apse011G0150500;Apse012G0161400;Apse012G0161600;novel.3839;novel.377;Apse007G0102600;Apse007G0102700;Apse007G0103000;Apse007G0103100;Apse007G0103200;Apse007G0103300;Apse008G0030800;Apse001G0089300;Apse007G0139300;Apse010G0105100;novel.1176	K00279+K00279+K00279+K00279+K10717+K10717+K10760+K10760+K13493+K13493+K13493+K13493+K13496+K13496+K13496+K13496+K13496+K13496+K13496+K23452+K23452+K23452+K23452
Plant hormone signal transduction	ko04075	108 out of 1197 9.02255639097744%	737 out of 11009 6.6945226632755%	0.000619793	0.083672	Apse005G0004600;Apse006G0021100;Apse010G0066900;Apse013G0141200;Apse012G0172000;Apse013G0078000;Apse013G0165000;Apse002G0047700;Apse002G0068100;Apse002G0228100;Apse002G0266100;Apse003G0168400;Apse003G0279900;Apse004G0018600;Apse004G0018700;Apse004G0162100;Apse005G0007000;Apse005G0055400;Apse006G0057500;Apse006G0134300;Apse007G0098300;Apse008G0031500;Apse008G0139100;Apse008G0168500;Apse010G0068500…	K12126+K12126+K12126+K13413+K13415+K13415+K13415+K13415+K13415+K13415+K13415+K13415+K13415+K13415+K13415+K13415+K13415+K13415+K13415+K13415+K13415+K13415+K13415+K13415+K13415+K13415+K13415+K13415+K13415+K13415+K13415+K13416+K13416+K13416+K13416+K13416+K13416+K13416+K13416+K13416+K13416+K13416+K13416+K13416+K13416+K13416+K13422+K13422+K13422+K13422+K13422+K13422+K13449+K13464+K13464+K13464+K13464+…
Photosynthesis	ko00195	16 out of 1197 1.33667502088555%	80 out of 11009 0.726678172404396%	0.0112736	1	novel.2278;novel.3242;novel.3586;Apse012G0113900;novel.2080;Apse013G0024100;Apse003G0239200;novel.2800;Apse009G0023700;Apse008G0133600;Apse008G0185800;novel.4205;novel.4155;Apse003G0075800;Apse003G0137900;Apse009G0181500	K02108+K02108+K02108+K02111+K02112+K02115+K02115+K02637+K02639+K02703+K02704+K02707+K02714+K02721+K03541+K08902
Cyanoamino acid metabolism	ko00460	17 out of 1197 1.42021720969089%	87 out of 11009 0.790262512489781%	0.0115528	1	novel.2166;novel.3282;Apse006G0105400;Apse008G0004500;Apse009G0101700;Apse013G0029700;Apse013G0030200;Apse003G0184800;Apse010G0069800;Apse006G0092800;Apse006G0105800;Apse006G0106200;Apse006G0031500;Apse006G0031800;Apse003G0067300;Apse010G0105000;Apse010G0105300	K00600+K00600+K01188+K01188+K01188+K05350+K05350+K05350+K13051+K16266+K16266+K16266+K20802+K20802+K22706+K22706+K22706
Monoterpenoid biosynthesis	ko00902	10 out of 1197 0.835421888053467%	42 out of 11009 0.381506040512308%	0.012722	1	Apse002G0074400;Apse004G0044200;Apse004G0044300;novel.1751;Apse009G0191700;Apse009G0191800;Apse002G0043100;Apse006G0088700;Apse006G0089700;Apse011G0103700	K15095+K15095+K15095+K15095+K18108+K18108+K23232+K23232+K23232+K23810
Isoflavonoid biosynthesis	ko00943	18 out of 1197 1.50375939849624%	98 out of 11009 0.890180761195386%	0.0176951	1	Apse004G0208500;Apse004G0209900;Apse004G0232900;Apse012G0077800;Apse006G0014400;Apse006G0014500;Apse006G0014900;Apse010G0070800;Apse010G0071600;novel.2224;novel.2229;Apse003G0058400;Apse003G0058500;Apse003G0058600;Apse003G0058700;Apse009G0186800;novel.3115;Apse007G0063400	K13258+K13258+K13258+K13258+K13260+K13260+K13260+K13260+K13260+K13260+K13260+K13264+K13264+K13264+K13264+K13264+K13264+K25075
Biosynthesis of secondary metabolites	ko01110	317 out of 1197 26.4828738512949%	2662 out of 11009 24.1802161867563%	0.0272677	1	Apse007G0106400;Apse007G0133800;Apse007G0134100;Apse007G0134500;Apse007G0134600;Apse012G0167700;Apse002G0194200;Apse006G0004400;Apse011G0172200;Apse002G0114600;Apse003G0046100;Apse003G0106000;Apse003G0106100;Apse003G0107700;Apse_Un070G0000700;Apse001G0203300;Apse003G0006200;Apse008G0064300;Apse007G0184000;Apse006G0109500;Apse007G0118200;Apse009G0195400;Apse002G0019000;Apse006G0080000;Apse010G0081…	K00002+K00002+K00002+K00002+K00002+K00006+K00006+K00021+K00030+K00058+K00059+K00059+K00059+K00059+K00128+K00128+K00128+K00128+K00232+K00430+K00430+K00430+K00454+K00511+K00511+K00549+K00549+K00549+K00600+K00600+K00640+K00640+K00655+K00660+K00660+K00688+K00688+K00695+K00695+K00695+K00700+K00787+K00815+K00826+K00827+K00827+K00830+K00844+K00850+K00850+K00850+K00850+K00850+K00891+K00895+K00901+K00901+…
RNA polymerase	ko03020	25 out of 1197 2.08855472013367%	160 out of 11009 1.45335634480879%	0.0395535	1	novel.541;Apse001G0193400;Apse006G0105900;novel.3909;novel.4061;novel.4237;novel.800;novel.944;novel.1017;novel.1126;novel.1154;novel.1164;novel.1230;novel.1232;novel.2647;novel.2668;novel.2852;novel.2941;Apse008G0169200;Apse013G0058200;Apse001G0273800;Apse007G0076800;Apse013G0119300;Apse008G0185600;novel.3631	K03000+K03006+K03006+K03006+K03006+K03006+K03006+K03006+K03006+K03006+K03006+K03006+K03006+K03006+K03006+K03006+K03006+K03006+K03009+K03010+K03018+K03021+K03043+K03046+K03046
Circadian rhythm - plant	ko04712	19 out of 1197 1.58730158730159%	115 out of 11009 1.04459987283132%	0.0412474	1	Apse004G0251700;Apse006G0117900;Apse002G0049200;Apse005G0004600;Apse006G0021100;Apse010G0066900;Apse002G0148100;Apse005G0029600;Apse007G0033700;Apse008G0176100;Apse002G0241500;Apse004G0038200;Apse008G0029700;Apse008G0082900;Apse009G0025300;Apse013G0076000;Apse003G0124100;Apse007G0013500;Apse001G0001100	K00660+K00660+K12125+K12126+K12126+K12126+K12133+K12135+K12135+K12135+K16221+K16221+K16221+K16221+K16221+K16222+K16222+K16222+K16241
ABC transporters	ko02010	25 out of 1197 2.08855472013367%	165 out of 11009 1.49877373058407%	0.054007	1	Apse011G0037700;Apse013G0099000;Apse013G0099500;Apse013G0099900;Apse004G0085700;Apse005G0136800;Apse007G0009800;Apse007G0166600;Apse013G0128300;Apse013G0128600;Apse003G0259300;Apse003G0259400;novel.1602;novel.3031;Apse_Un018G0006200;Apse006G0129200;Apse007G0186500;Apse008G0112400;Apse009G0041000;Apse010G0139600;Apse002G0087900;Apse005G0069700;Apse007G0093500;Apse012G0084500;Apse012G0093200	K05643+K05658+K05658+K05658+K05658+K05658+K05658+K05658+K05665+K05665+K05666+K05666+K05666+K05666+K05681+K05681+K05681+K05681+K05681+K05681+K08711+K08711+K08711+K08711+K08711
Biosynthesis of various secondary metabolites - part 2	ko00998	2 out of 1197 0.167084377610693%	4 out of 11009 0.0363339086202198%	0.0610366	1	Apse009G0071700;Apse009G0071800	K21568+K21568
Phosphonate and phosphinate metabolism	ko00440	3 out of 1197 0.25062656641604%	9 out of 11009 0.0817512943954946%	0.0652612	1	Apse004G0236800;Apse004G0237400;Apse004G0237500	K00993+K00993+K00993
Oxidative phosphorylation	ko00190	27 out of 1197 2.25563909774436%	185 out of 11009 1.68044327368517%	0.0683884	1	Apse004G0012100;Apse004G0263000;Apse005G0041000;novel.2278;novel.3242;novel.3586;Apse012G0113900;novel.2080;Apse013G0024100;Apse003G0239200;Apse007G0180400;novel.1387;novel.105;Apse001G0222300;Apse010G0034200;Apse003G0175800;Apse005G0152500;novel.1836;Apse010G0078200;Apse001G0166500;Apse001G0269200;novel.1846;novel.1847;novel.2514;novel.2415;novel.1680;novel.1780	K01535+K01535+K01535+K02108+K02108+K02108+K02111+K02112+K02115+K02115+K02146+K02148+K02151+K02154+K02154+K02259+K02265+K03935+K03937+K03941+K05572+K05572+K05572+K05574+K05575+K05579+K05582
Glucosinolate biosynthesis	ko00966	5 out of 1197 0.417710944026733%	22 out of 11009 0.199836497411209%	0.0828664	1	Apse010G0083100;novel.3232;novel.3233;Apse008G0068900;Apse008G0069000	K00826+K11818+K11818+K11820+K11820
Limonene and pinene degradation	ko00903	4 out of 1197 0.334168755221387%	16 out of 11009 0.145335634480879%	0.0875025	1	Apse_Un070G0000700;Apse001G0203300;Apse003G0006200;Apse008G0064300	K00128+K00128+K00128+K00128
Brassinosteroid biosynthesis	ko00905	5 out of 1197 0.417710944026733%	24 out of 11009 0.218003451721319%	0.111946	1	Apse006G0043600;Apse007G0142900;Apse010G0045800;novel.3247;Apse002G0019100	K09587+K09591+K15639+K15639+K20623
Carotenoid biosynthesis	ko00906	13 out of 1197 1.08604845446951%	83 out of 11009 0.753928603869561%	0.112483	1	Apse006G0044300;Apse003G0242100;Apse004G0064000;Apse004G0264900;Apse004G0265000;Apse013G0113300;Apse001G0119000;Apse011G0020200;Apse006G0060000;Apse007G0185600;Apse010G0063500;Apse001G0230800;Apse004G0096200	K09835+K09838+K09838+K09838+K09838+K09840+K09840+K09841+K09843+K09843+K09843+K14593+K17911
Thiamine metabolism	ko00730	6 out of 1197 0.50125313283208%	32 out of 11009 0.290671268961759%	0.127537	1	Apse005G0071100;Apse005G0029700;Apse006G0090800;Apse002G0233600;Apse004G0164300;Apse011G0107100	K00939+K01662+K01662+K22911+K22911+K22911
